# Supplementary material for: Dynamic Roles for Small RNAs and DNA Methylation during Ovule and Fiber Development in Allotetraploid Cotton
Source: PLoS Genet. 2015 Dec 28;11(12):e1005724. doi: 10.1371/journal.pgen.1005724 (PMC4692501; doi:10.1371/journal.pgen.1005724)
Supplement: S1 Table — (XLSX) [file pgen.1005724.s006.xlsx]

## Sheet: MethylC-seq
S1 Table. Summary of high-throughput sequencing reads
Tissue	Total reads	Uniquely mapped reads	Non-duplicate reads	Average cytosine depth	Bisulfite converstion rate
Leaf_replicate1	452783024	275768626	253982904	9.94205	0.994221
Leaf_replicate2	444402398	264719455	241086678	9.43723	0.993195
Ovule_0DPA_replicate1	432352688	271485910	254831877	9.97528	0.994596
Ovule_0DPA_replicate2	428789274	280588823	255351124	9.99561	0.992734
Fiber_14DPA_replicate1	579976118	379486138	269492459	10.5492	0.994224
Fiber_14DPA_replicate2	512649354	295729288	211793327	8.29056	0.99286

## Sheet: Small RNA-seq
Tissue	Total reads	Mapped reads	Mapping percentage
Leaf_replicate1	20242411	15531763	0.767288
Leaf_replicate2	24058283	18985072	0.789128
Leaf_replicate3	21784151	16491478	0.75704
Ovule_0DPA_replicate1	31498850	24729583	0.785095
Ovule_0DPA_replicate2	22393161	17458675	0.779643
Ovule_0DPA_replicate3	38829566	30649896	0.789344
Fiber_14DPA_replicate1	24692229	15370808	0.622496
Fiber_14DPA_replicate2	23608051	15510441	0.656998
Fiber_14DPA_replicate3	27353240	17922981	0.655242

## Sheet: mRNA-seq
Tissue	Total reads	Mapped reads	Uniquely mapped reads	Mapping percentage
Leaf_replicate1	18568462	12005026	9593078	0.646528
Leaf_replicate2	19341992	12296190	9816441	0.635725
Ovule_0DPA_replicate1	20562560	14529786	12094246	0.706614
Ovule_0DPA_replicate2	17349690	12434253	10383098	0.716684
Fiber_14DPA_replicate1	22566582	16471673	14002905	0.729914
Fiber_14DPA_replicate2	22017590	15913688	13545760	0.722772
