# Supplementary material for: Dynamic Roles for Small RNAs and DNA Methylation during Ovule and Fiber Development in Allotetraploid Cotton
Source: PLoS Genet. 2015 Dec 28;11(12):e1005724. doi: 10.1371/journal.pgen.1005724 (PMC4692501; doi:10.1371/journal.pgen.1005724)
Supplement: S2 Table — (XLSX) [file pgen.1005724.s007.xlsx]

## Sheet: OL CHH-hyper DMRs
S2 Table. OL and FO CHH-hyper DMRs
Chromosome	start	stop	Leaf (mCHH level)	Ovule (mCHH level)	Fiber (mCHH level)	Leaf (smRNA, RPM)	Ovule (smRNA, RPM)	Fiber(smRNA, RPM)
A01	37400	37499	0.0459565	0.301446	0.392939	0.00195137	0.0326371	0
A01	44500	44599	0.0223552	0.180827	0.546318	0	0.0243634	0
A01	127600	127699	0.119492	0.390654	0.412306	0.0351247	0.173963	0.209722
A01	128000	128099	0.136266	0.250509	0.438555	0.00357612	0.027058	0.0373711
A01	138500	138599	0.061352	0.164393	0.315733	0.0202143	0.0408602	0
A01	138600	138699	0.213629	0.566027	0.634774	0.0184812	0.0144734	0.00172983
A01	140600	140699	0.0592634	0.273019	0.233923	0	0.0243634	0
A01	140800	140899	0.0239177	0.23268	0.184486	0	0.0243634	0.0586939
A01	174500	174599	0.252387	0.513258	0.658501	0.0416781	0.0704848	0.127038
A01	177200	177299	0.239959	0.409526	0.450343	0.000501781	0.0538538	0.0214915
A01	181600	181699	0.266772	0.444753	0.482361	0.307006	0.590368	0.658376
A01	182100	182199	0.100921	0.28567	0.284961	0.0821066	0.0651731	0.0216873
A01	267600	267699	0.0034965	0.173535	0.165366	0.0416781	0	0.0805769
A01	268100	268199	0.150365	0.521597	0.558314	0	0.0299812	0.0803812
A01	269400	269499	0.248774	0.443008	0.515743	0.0195131	0.0681271	0.0757097
A01	278300	278399	0.167652	0.308405	0.308053	0.00882329	0.0105034	0.0246262
A01	297900	297999	0.102093	0.276324	0.372181	0.0351247	0.0352424	0.104726
A01	366500	366599	0.0509086	0.319666	0.357162	0.0189463	0.0383831	0.0216873
A01	367900	367999	0.0478504	0.353789	0.645499	0.0214638	0.320857	0.222542
A01	385400	385499	0.155523	0.492284	0.480742	0.0768028	0.364381	0.352751
A01	385600	385699	0.201735	0.344716	0.367194	0.981722	3.99332	4.37282
A01	402700	402799	0.0507275	0.380843	0.524008	1.24308	2.6064	1.53018
A01	423100	423199	0.0829773	0.216799	0.213041	0.0107319	0.0503096	0.0162655
A01	423500	423599	0.0894184	0.312005	0.523962	0.0390262	0.0734468	0.117388
A01	437900	437999	0.307015	0.494838	0.629371	0.091489	0.240295	0.261042
A01	449900	449999	0.157965	0.306594	0.357803	0.0953377	0.0477555	0.114357
A01	450000	450099	0.258359	0.53238	0.675203	0.30286	0.31226	0.260165
A01	513500	513599	0.403565	0.573631	0.600007	0.365202	0.847604	0.642182
A01	570800	570899	0	0.122928	0.215179	0.0101071	0.0378477	0.0186012
A01	588400	588499	0.1362	0.257954	0.403575	0.0175623	0.111295	0.0588897
A01	604700	604799	0.0269146	0.146732	0.0817339	0.0631419	0.0243634	0.0186012
A01	623100	623199	0.151266	0.301697	0.432941	0.0950663	0.172228	0.242546
A01	639700	639799	0.0593915	0.339196	0.374471	0	0	0
A01	648800	648899	0.034712	0.218089	0.525043	0.0175623	0.0121817	0.0439748
A01	674300	674399	0.093278	0.27355	0.262369	0.0214638	0.010879	0.185927
A01	675200	675299	0.0356209	0.397924	0.442661	0.0780524	0.350431	0.104763
A01	693800	693899	0.162335	0.352587	0.485433	0.0797634	0.0232326	0.0280522
A01	696200	696299	0.0725286	0.190864	0.35597	0	0.0434656	0.06178
A01	706100	706199	0.170483	0.290553	0.392817	0.406291	0.278986	0.398634
A01	810200	810299	0.0338524	0.219314	0.232631	0.0202143	0.130397	0.262831
A01	815800	815899	0.0175468	0.240808	0.234556	0	0.0382044	0.06178
A01	818300	818399	0.0747334	0.181393	0.304088	0	0.0460709	0.0372024
A01	851100	851199	0.104853	0.283261	0.266029	0.06049	0	0.0216873
A01	851300	851399	0.119293	0.2357	0.392234	0	0.0730396	0.0772951
A01	856600	856699	0.0838999	0.201902	0.370436	0.0175623	0.0952049	0.330587
A01	862100	862199	0.141105	0.381844	0.565196	0.0214638	0.12253	0.0433745
A01	917200	917299	0.0291745	0.172083	0.199204	0	0.0134844	0.0186012
A01	926700	926799	0.00783344	0.159343	0.475126	0	0.0404531	0.0400927
A01	940300	940399	0.13872	0.251469	0.346645	0.00755532	0.0335776	0.0106465
A01	948600	948699	0.105885	0.406393	0.436617	0.0202143	0.0813382	0.0212934
A01	979400	979499	0.191482	0.328872	0.387299	0.0878117	0.0336076	0.0811347
A01	980700	980799	0.36422	0.58743	0.607938	0	0	0
A01	983300	983399	0.135775	0.385965	0.443011	0.109647	0.112316	0.0958132
A01	996900	996999	0.0271912	0.13059	0.317715	0.275988	0.27959	0.47892
A01	998100	998199	0.0651656	0.284576	0.300494	0.0579909	0.0978102	0.188426
A01	998400	998499	0.221089	0.391418	0.531822	0.299049	0.35582	0.43246
A01	1007200	1007299	0.157295	0.558311	0.690837	0.0631419	0.157466	0.189013
A01	1011000	1011099	0.0279431	0.273991	0.275932	0.221899	0.389709	0.297958
A01	1022400	1022499	0.0333556	0.341311	0.366784	0	0	0
A01	1028300	1028399	0.00676133	0.12733	0.204826	0.0579909	0.201339	0.389477
A01	1029400	1029499	0.339276	0.486013	0.490311	0.194932	0.138784	0.11273
A01	1029500	1029599	0.188567	0.425492	0.476056	0.105847	0.125558	0.102068
A01	1030700	1030799	0.138812	0.282737	0.423119	0.182177	0.764965	0.899036
A01	1037400	1037499	0.147102	0.274458	0.493742	0	0.0121817	0.0710806
A01	1052700	1052799	0.303049	0.563499	0.618021	0.0657153	0.179892	0.234205
A01	1112200	1112299	0.198619	0.346371	0.469148	0	0.0245417	0.0467033
A01	1257200	1257299	0.532396	0.70082	0.733425	11.0917	6.85421	2.08969
A01	1279700	1279799	0.101943	0.33283	0.367494	0.0390262	0	0.0107458
A01	1292900	1292999	0.0913468	0.242088	0.302312	0	0.00543951	0
A01	1327000	1327099	0.15362	0.337884	0.283386	0.0175623	0.0378477	0
A01	1347400	1347499	0.0518828	0.168798	0.136357	0.0631419	0.108689	0.0803812
A01	1382200	1382299	0.0693155	0.204805	0.253393	0.0768028	0.0243634	0.145247
A01	1394700	1394799	0.178297	0.397753	0.459472	0.154855	0.17279	0.290103
A01	1396200	1396299	0.0482443	0.171156	0.284517	0.088511	0.113636	0.109616
A01	1396300	1396399	0.0783717	0.257629	0.256037	0.0575884	0.0384008	0.168769
A01	1415300	1415399	0.180855	0.315967	0.362818	0	0.0891798	0.148333
A01	1415500	1415599	0.138569	0.294564	0.372388	0.0175623	0.0869312	0.158883
A01	1417400	1417499	0.0280055	0.14335	0.270412	0	0	0.0216873
A01	1439800	1439899	0.208966	0.527513	0.762598	0.168396	0.812876	0.59575
A01	1443200	1443299	0.0534197	0.258357	0.23659	0.0565885	0.250372	0.166543
A01	1466300	1466399	0.0872947	0.246774	0.172359	0.0843303	0.188068	0.188676
A01	1475500	1475599	0.154762	0.42923	0.332763	0	0	0
A01	1476100	1476199	0.0530874	0.222613	0.20358	0.00585412	0	0.00722909
A01	1494100	1494199	0.0159245	0.2353	0.48165	0.00379018	0.00527036	0.0106561
A01	1497900	1497999	0.224464	0.386605	0.444593	0.502919	2.26266	1.48263
A01	1516300	1516399	0.346733	0.573534	0.725111	0.592405	2.10131	1.55443
A01	1517100	1517199	0.0157554	0.194177	0.156171	0.0282943	0.0543446	0.0214915
A01	1525900	1525999	0.00980797	0.148562	0.216039	0.00780524	0.00489556	0.0161154
A01	1656900	1656999	0.389583	0.669846	0.679079	0.289649	0.314526	0.460319
A01	1696100	1696199	0.193218	0.331349	0.367792	0	0	0
A01	1730100	1730199	0.114255	0.353131	0.519738	0.432093	0.863132	1.15889
A01	1739000	1739099	0.109861	0.333908	0.541258	0.0761428	0.128941	0.233033
A01	1742800	1742899	0.140275	0.407466	0.500417	0.0014815	0.0229829	0.00397463
A01	1743000	1743099	0.204543	0.471694	0.532533	0.789797	1.22403	1.56855
A01	1743400	1743499	0.179413	0.461731	0.739878	0.0195131	0.040835	0.0495891
A01	1743500	1743599	0.139911	0.434205	0.386006	0	0.0378477	0
A01	1750900	1750999	0.0850733	0.220749	0.324782	0.154855	0.109763	0.185731
A01	1781900	1781999	0.060497	0.275835	0.514097	0.0579909	0.149142	0.163848
A01	1782000	1782099	0.081929	0.190106	0.198374	0.399467	1.05017	0.729714
A01	1809300	1809399	0.093842	0.376886	0.544197	0.427142	0.712124	1.33996
A01	1849100	1849199	0.180932	0.380383	0.444063	0.114479	0.133409	0.173725
A01	1849500	1849599	0.0792465	0.30726	0.439787	0.0175623	0.0088106	0
A01	1849700	1849799	0.208805	0.414054	0.516442	0.0202143	0.0448033	0.0266989
A01	1855500	1855599	0.0510417	0.368254	0.371106	0	0	0
A01	1863200	1863299	0.158155	0.276786	0.467684	0.06049	0.169103	0.207223
A01	1888500	1888599	0.0259513	0.147531	0.119083	0.0429277	0.0569499	0.371687
A01	1888600	1888699	0.0531009	0.312112	0.308931	0	0.0191022	0.101873
A01	1889500	1889599	0.0738875	0.296636	0.353124	0.133544	0.723953	0.75418
A01	1899700	1899799	0.184891	0.442179	0.513573	0.134794	0.089587	0.379742
A01	1960300	1960399	0	0.111296	0.11553	0	0	0.0216873
A01	1981400	1981499	0.11792	0.298632	0.313674	0.463469	1.70997	1.46681
A01	2018000	2018099	0.175913	0.44062	0.534361	0.226507	0.68692	1.22915
A01	2027600	2027699	0.126862	0.236161	0.295677	0.0768028	0.162983	0.0433745
A01	2029200	2029299	0.167413	0.383813	0.535224	0.111927	0.0435161	0.188622
A01	2031600	2031699	0.29882	0.597421	0.648543	1.00366	1.57572	2.0872
A01	2042600	2042699	0.109196	0.284808	0.426874	0	0.0134844	0.0431788
A01	2079400	2079499	0.158391	0.290836	0.422142	0.282389	1.44087	1.34295
A01	2102700	2102799	0.221059	0.353236	0.404241	0.0597283	0.202124	0.142781
A01	2103100	2103199	0.0710979	0.174219	0.258778	0.0116689	0	0
A01	2103500	2103599	0.145168	0.40596	0.545522	0.647174	1.19808	0.384895
A01	2150100	2150199	0.0247326	0.170437	0.259579	0	0	0.0077505
A01	2180400	2180499	0.327096	0.618956	0.645123	1.84984	2.53754	3.77929
A01	2181400	2181499	0.0416667	0.195969	0.296792	0.0592405	0.0191022	0
A01	2203100	2203199	0.136438	0.39343	0.134135	0.0404285	0.236481	0.14755
A01	2234500	2234599	0.0377341	0.148093	0.2058	0.0917132	0.0704848	0.166934
A01	2234900	2234999	0.0367951	0.147181	0.209715	0.0202143	0.00362634	0
A01	2235800	2235899	0.190451	0.310209	0.404195	0.420931	1.07178	0.188034
A01	2262900	2262999	0.0675185	0.278051	0.322851	0.0390262	0.138721	0.176473
A01	2275200	2275299	0.170192	0.322286	0.343874	0.063366	0.0326371	0.0188348
A01	2276800	2276899	0.0476072	0.217896	0.208197	0.0175623	0.106084	0.0387454
A01	2277300	2277399	0.0952041	0.30501	0.356553	1.15487	4.28176	3.78906
A01	2292500	2292599	0.109572	0.236746	0.272118	0.0202143	0.0176212	0.0865533
A01	2293300	2293399	0.155123	0.321709	0.368709	0	0.0761027	0.0400927
A01	2311600	2311699	0.0290772	0.218129	0.169769	0.0202143	0.0269687	0
A01	2312700	2312799	0.552913	0.684392	0.767825	4.40215	4.05349	2.25112
A01	2356000	2356099	0.117346	0.297083	0.345526	0.214429	0.441015	0.169074
A01	2374700	2374799	0	0.127401	0.0494228	0.0214638	0.0448188	0.0294448
A01	2389500	2389599	0.155723	0.460891	0.639262	3.32488	3.73962	7.44969
A01	2390000	2390099	0.429178	0.623098	0.628939	0.272856	0.380577	0.146452
A01	2413200	2413299	0.0993255	0.205352	0.321012	0.0780524	0.0648165	0.185731
A01	2413300	2413399	0.0926164	0.273976	0.439384	0	0.0126922	0
A01	2421700	2421799	0.0692865	0.206441	0.173797	0.0416781	0.0435161	0.0805769
A01	2429800	2429899	0.0391464	0.402414	0.332591	0.586275	0.495945	0.666563
A01	2430400	2430499	0.366993	0.595625	0.557398	1.09317	1.01981	1.07029
A01	2610600	2610699	0.189503	0.701444	0.80693	0.0950688	0.021397	0.00265731
A01	2659900	2659999	0.0937543	0.227798	0.277303	0.0768028	0.373212	0.213633
A01	2665200	2665299	0.330528	0.602158	0.575602	0	0	0
A01	2673500	2673599	0.137411	0.363617	0.325804	1.07173	3.94031	1.25807
A01	2678900	2678999	0.0409516	0.424915	0.575748	0	0	0
A01	2714100	2714199	0.152676	0.447511	0.603049	0.0982666	0.0869312	0.382251
A01	2730800	2730899	0.0804859	0.222565	0.248878	0.0202143	0.153483	0.163457
A01	2750300	2750399	0.0302763	0.156023	0.311483	0	0.0134844	0.0646703
A01	2772900	2772999	0.0719674	0.213243	0.199731	0.0517088	0.0921158	0.119127
A01	2775000	2775099	0.0375244	0.344378	0.29959	0.0404285	0.010879	0
A01	2780300	2780399	0.0826898	0.30335	0.446307	0	0.0758991	0.197727
A01	2799600	2799699	0.1	0.288732	0.675	0.0432287	0.0477587	0.0287162
A01	2801100	2801199	0.11493	0.271388	0.289636	0.0755532	0.0626183	0.450898
A01	2805000	2805099	0.0715851	0.183654	0.304217	0	0	0
A01	3005700	3005799	0.0365826	0.247968	0.358864	0.0062174	0.110258	0.275761
A01	3103200	3103299	0.00882243	0.141333	0.1425	0	0.00821158	0
A01	3104300	3104399	0.237789	0.544484	0.667482	0.331327	2.53157	1.33267
A01	3106500	3106599	0.226204	0.344722	0.405699	0.122567	0.180119	0.211033
A01	3298600	3298699	0.259838	0.419654	0.531293	0.21815	0.222589	0.18534
A01	3540500	3540599	0.193525	0.362154	0.271329	0.0387988	0.0738106	0.0659813
A01	3639700	3639799	0.0747836	0.302186	0.273071	0.0416781	0.067829	0
A01	3645600	3645699	0.0654762	0.206622	0.394792	0	0	0
A01	3700800	3700899	0.209986	0.383773	0.581565	0.142262	0.215481	0.153288
A01	3875300	3875399	0.179571	0.451524	0.544735	0.0175623	0.0378477	0.042983
A01	3904400	3904499	0.257469	0.576739	0.706363	0.0796019	0.0698414	0.225036
A01	3905900	3905999	0.0264603	0.2285	0.312065	0	0.0191022	0.123756
A01	3931600	3931699	0.227461	0.449653	0.553008	0	0	0
A01	3939000	3939099	0.0037594	0.135935	0.30851	0	0.0269687	0
A01	3962100	3962199	0.119318	0.249783	0.348335	0.324372	0.20308	0.317962
A01	3972900	3972999	0.0971305	0.404869	0.467885	0.0984194	0.198633	0.129956
A01	3984400	3984499	0.180835	0.4431	0.502396	0.155008	0.271622	0.207027
A01	4003800	4003899	0.0623943	0.20827	0.317703	0.223578	0.529147	0.598243
A01	4047400	4047499	0.106552	0.328121	0.407671	0.393915	1.11044	1.30066
A01	4151700	4151799	0.227113	0.414529	0.616978	0.821852	0.748566	0.663688
A01	4151800	4151899	0.373958	0.598493	0.596056	0.330553	0.374628	0.865237
A01	4242700	4242799	0.0472829	0.310389	0.520466	0	0.0176212	0.0513259
A01	4259000	4259099	0.111793	0.254643	0.497024	0.307956	0.880924	1.20373
A01	4342300	4342399	0.130406	0.256212	0.427039	0.0199521	0.0496531	0.0302554
A01	4383600	4383699	0.100404	0.246641	0.410179	0	0	0.0619757
A01	4383700	4383799	0.365586	0.521935	0.600719	0.693877	1.43385	1.34586
A01	4384600	4384699	0.0743918	0.236016	0.26382	0.229159	0.171257	0.290299
A01	4418100	4418199	0.306193	0.520934	0.603838	0.271536	0.552181	0.433227
A01	4455900	4455999	0.0712546	0.262733	0.344801	0.0663951	0.0967124	0.128606
A01	4606600	4606699	0.0371509	0.164438	0.392075	0	0.00272888	0.0248016
A01	4611300	4611399	0.154865	0.415706	0.42013	0.194034	0.676188	0.30228
A01	4648600	4648699	0.0657697	0.203942	0.271164	0	0.0843258	0.0400927
A01	4648800	4648899	0.0950321	0.42215	0.491419	0	0.0217581	0
A01	4651500	4651599	0.0683636	0.289957	0.396474	0.0655818	0.0516248	0.138527
A01	4727500	4727599	0.0518918	0.239798	0.367685	0.0919253	0.0814277	0.264977
A01	4732400	4732499	0.070928	0.182507	0.284981	0.417488	0.255404	0.391216
A01	4855600	4855699	0.0831704	0.231919	0.235186	0.0175623	0.0299812	0.120278
A01	4864100	4864199	0.0125	0.374851	0.392864	0.0214638	0.0569499	0.0214915
A01	4874300	4874399	0.0408976	0.166253	0.276583	0	0	0.0772951
A01	4987100	4987199	0.0284355	0.354654	0.327765	0	0	0
A01	5013500	5013599	0.0519206	0.212524	0.319796	0.221653	0.697177	1.41035
A01	5136900	5136999	0.0481323	0.306426	0.43276	0	0.00238777	0.0107458
A01	5464100	5464199	0.179298	0.403934	0.634215	0.149505	0.565714	0.465708
A01	5464200	5464299	0.109416	0.290645	0.496624	0.0408575	0.118585	0.070071
A01	5466400	5466499	0.215998	0.495633	0.475641	0.258175	0.7485	0.747706
A01	5466600	5466699	0.0346003	0.20656	0.333398	0	0.0408602	0.06178
A01	5517400	5517499	0.0203641	0.201813	0.215417	0.0214638	0.0842753	0.206831
A01	5519300	5519399	0.159407	0.410405	0.564022	1.16795	2.64957	2.29316
A01	5580300	5580399	0.100531	0.253865	0.230744	0.00235785	0.0688479	0.0233558
A01	5821500	5821599	0.0573413	0.207306	0.363973	0.0540787	0.0345797	0.107675
A01	5857400	5857499	0.170812	0.522272	0.534979	0.318549	0.278138	0.206222
A01	5882400	5882499	0.0511454	0.231056	0.654279	0	0.0324845	0.0196299
A01	5924500	5924599	0.393412	0.554203	0.587792	0.114436	0.244855	0.305777
A01	5945700	5945799	0.0590568	0.170627	0.42992	0.0175623	0	0
A01	5949700	5949799	0.436635	0.644018	0.716294	0.24383	0.277339	0.263701
A01	6051800	6051899	0.0598229	0.163982	0.138298	0	0.0651731	0
A01	6054500	6054599	0.101238	0.272739	0.423409	0	0.0191022	0
A01	6191500	6191599	0.149691	0.362809	0.530408	0.111927	0.179174	0.127038
A01	6195800	6195899	0.261025	0.627761	0.811508	0.329925	1.1086	0.849293
A01	6208700	6208799	0.0284117	0.21114	0.368801	0.0189223	0.112706	0.0689839
A01	6208800	6208899	0.0235931	0.184516	0.257569	0.0377766	0.0869312	0.0989824
A01	6210000	6210099	0.105897	0.22124	0.385404	0.179793	0.159181	0.408021
A01	6214200	6214299	0.00263158	0.174284	0.26034	0.0565885	0.0921923	0.273674
A01	6263100	6263199	0.0243447	0.169015	0.393894	0.0191771	0.0221483	0.000301212
A01	6263900	6263999	0.239208	0.654401	0.626618	0.0377766	0.0921923	0.194879
A01	6264000	6264099	0.0490788	0.303254	0.420338	0	0.0217581	0.0615842
A01	6268300	6268399	0.0544539	0.178891	0.212171	0.155189	0.180451	0.173163
A01	6341800	6341899	0.125518	0.234962	0.398363	0.388234	0.386074	0.49595
A01	6369400	6369499	0.151732	0.609815	0.718851	0.0446031	0.211962	0.133786
A01	6369700	6369799	0.213653	0.455433	0.527605	0.0458049	0.0607243	0.0443022
A01	6370900	6370999	0.137992	0.301646	0.414858	0.159929	0.177114	0.214695
A01	6463000	6463099	0.0757286	0.234401	0.351004	0.124037	0.361562	0.484737
A01	6468500	6468599	0.336624	0.46801	0.518053	0	0.036692	0.00752618
A01	6507200	6507299	0.21882	0.367963	0.547788	0.0618924	0.103071	0.0586939
A01	6510600	6510699	0.0832403	0.203493	0.202692	0.135272	0.180316	0.0845002
A01	6624000	6624099	0.214493	0.590509	0.823082	0.077504	0.160898	0.312322
A01	6624300	6624399	0.110429	0.480226	0.55725	0.0485085	0.133231	0.108479
A01	6624800	6624899	0.0115602	0.141207	0.216277	0	0.0353955	0.0866936
A01	6628400	6628499	0.0886018	0.278041	0.35183	0.106499	0.387565	0.626536
A01	6629900	6629999	0.0557543	0.239988	0.390338	0	0.0903528	0.263027
A01	6631900	6631999	0.243742	0.776727	0.740596	0	0	0
A01	6632000	6632099	0.0573867	0.482069	0.528544	0.0202143	0.0921923	0.110185
A01	6678500	6678599	0.150054	0.398257	0.417667	0.0202143	0.0191022	0
A01	6682200	6682299	0.126904	0.274455	0.323393	0.190665	0.13395	0.161329
A01	6682300	6682399	0.704902	0.894958	0.92005	0.337703	0.181444	0.250679
A01	6685000	6685099	0.0268512	0.141943	0.282361	0.385416	0.480574	0.575115
A01	6698800	6698899	0.147242	0.332266	0.49808	0	0.0329751	0.0192655
A01	6709500	6709599	0.0375281	0.378752	0.611705	0.408189	0.474564	0.67551
A01	6719500	6719599	0.138872	0.329798	0.41578	0.0404285	0.0734468	0.123756
A01	6804600	6804699	0.404798	0.594175	0.594647	0.0362746	0.0132824	0.0107947
A01	6967300	6967399	0.156849	0.376123	0.476068	0.0504176	0.104784	0.0964672
A01	6972300	6972399	0.0669563	0.341731	0.462078	0	0.176518	0.179364
A01	7035300	7035399	0.0338203	0.27965	0.230278	0.0390262	0.0352424	0.0431788
A01	7176500	7176599	0.140867	0.381567	0.362958	0.146873	0.404362	0.268146
A01	7188900	7188999	0.0691433	0.280795	0.43041	0.176472	0.352116	0.483028
A01	7189100	7189199	0.0521846	0.286443	0.273204	0.0592405	0.617098	0.726628
A01	7228900	7228999	0.115882	0.336054	0.353268	0.0214638	0.0352424	0.142357
A01	7230300	7230399	0.0545948	0.221273	0.482585	0.0755532	0.165232	0.246924
A01	7231700	7231799	0.0271678	0.182378	0.185701	0.0536596	0	0.0402885
A01	7262100	7262199	0.0240079	0.239344	0.258796	0	0.0134844	0
A01	7277600	7277699	0.176745	0.410968	0.456956	0.417182	0.844464	0.617027
A01	7281800	7281899	0.133591	0.398951	0.323044	2.52503	6.87973	8.67711
A01	7296000	7296099	0.209905	0.360746	0.444702	1.93458	2.93329	3.17044
A01	7307600	7307699	0.0909213	0.48632	0.535459	0	0.0269687	0.0402885
A01	7307800	7307899	0.0553442	0.321056	0.35225	0.152203	0.489204	0.967197
A01	7309900	7309999	0.0545789	0.158277	0.324689	0.0971959	0.0771697	1.55031
A01	7324400	7324499	0.0871509	0.300282	0.352115	0.12098	0.309927	0.416945
A01	7325000	7325099	0.59325	0.732116	0.861433	0.427247	1.35029	0.739337
A01	7354600	7354699	0.062303	0.294691	0.439466	0.212846	0.944546	0.964405
A01	7401200	7401299	0.0632242	0.182868	0.116301	0.0215486	0.106764	0.125117
A01	7414100	7414199	0.222696	0.369876	0.377035	0.924664	1.80009	1.66986
A01	7497600	7497699	0.0655294	0.175493	0.309557	0	0	0
A01	7515500	7515599	0.0508137	0.1951	0.269105	0	0.010879	0.0699214
A01	7516300	7516399	0.176774	0.295948	0.358625	0.095031	0.0320849	0.025155
A01	7555900	7555999	0.155236	0.345589	0.365964	0.0390262	0.0311056	0.06178
A01	7700300	7700399	0.134319	0.335921	0.321906	0.0255616	0.0318614	0.0225647
A01	7708000	7708099	0.0379011	0.163412	0.168636	0.305885	1.48572	0.813699
A01	7763500	7763599	0.132883	0.449504	0.665689	0.139945	0.539463	1.01519
A01	7787600	7787699	0.185991	0.440082	0.600503	0.310364	0.485969	0.107947
A01	7877900	7877999	0.138657	0.42151	0.529771	0	0.0063674	0.0216873
A01	7882500	7882599	0.0651921	0.210568	0.234934	0.249373	0.800208	0.570556
A01	7884200	7884299	0.0334822	0.17769	0.262374	0.0209314	0.0665095	0.0969441
A01	7912900	7912999	0.109887	0.282191	0.435826	0.0579988	0.121036	0.124693
A01	7913700	7913799	0.0213029	0.174236	0.0449714	0.0214638	0.0191022	0
A01	7914000	7914099	0.0288085	0.261169	0.241167	0	0.010879	0
A01	7916200	7916299	0.0685288	0.214792	0.329366	0.0202143	0.300839	0.169825
A01	7929000	7929099	0.188363	0.577988	0.699773	0.000605598	0.00106731	0
A01	7930100	7930199	0.0511155	0.252301	0.383157	0	0.0191022	0.0834672
A01	7930500	7930599	0.0752934	0.255046	0.449124	0	0	0.0402885
A01	7930800	7930899	0.153018	0.391417	0.510036	0.123632	0.181951	0.161969
A01	7935000	7935099	0.0304327	0.203797	0.199792	0.0214638	0.0298029	0.0615842
A01	7937000	7937099	0.0399581	0.289269	0.23561	0.0565885	0.017836	0.0433745
A01	7957600	7957699	0.0955189	0.434932	0.729689	0.267771	0.854229	0.633021
A01	7996900	7996999	0.372029	0.770366	0.73972	0.294953	0.483689	0.101873
A01	8007400	8007499	0.201875	0.325574	0.398472	0	0	0
A01	8019200	8019299	0.0676368	0.293383	0.299689	0.0628288	0.0642019	0.0666715
A01	8028200	8028299	0.160241	0.285009	0.344129	0	0.0338635	0.0654086
A01	8032400	8032499	0.0639466	0.32084	0.458232	0.141347	0.542988	0.52527
A01	8054300	8054399	0.0491238	0.262198	0.496476	0	0.0134844	0
A01	8103300	8103399	0.0309383	0.194187	0.302554	0.0297422	0.00948182	0.0336855
A01	8117000	8117099	0.170877	0.335919	0.306619	0.0025013	0.0223061	0.00267494
A01	8168100	8168199	0.23598	0.495894	0.559288	0.00195137	0.0489224	0.0174712
A01	8168500	8168599	0	0.154269	0.177065	0	0	0
A01	8177000	8177099	0.117273	0.245592	0.354585	0.0202143	0.00337109	0
A01	8181300	8181399	0.00198413	0.126011	0.121827	0.0202143	0.0204301	0
A01	8183800	8183899	0.0546027	0.189476	0.353964	0.223855	0.575625	1.66645
A01	8208000	8208099	0.235567	0.460206	0.629496	0.0453684	0.186823	0.255221
A01	8212400	8212499	0.194264	0.432009	0.455144	0.0816463	0.161299	0.149422
A01	8221400	8221499	0	0.125808	0.190402	0	0.010879	0
A01	8282600	8282699	0.0142632	0.128807	0.130062	0.0202143	0.0102151	0
A01	8283400	8283499	0.225866	0.338491	0.375379	0.609842	4.02511	8.03399
A01	8287900	8287999	0.143109	0.330457	0.520447	0.0254311	0.0234018	0.012016
A01	8299300	8299399	0.0597919	0.391598	0.491516	0.212846	0.570872	2.28571
A01	8307600	8307699	0.0416815	0.18978	0.183066	0.021547	0.0219294	0.020779
A01	8312900	8312999	0.135714	0.331151	0.474322	0.0202143	0.692232	0.292602
A01	8354900	8354999	0.210752	0.482017	0.586624	0.228452	1.05241	0.811393
A01	8357900	8357999	0.061452	0.429474	0.477603	0.0425153	0.035755	0.125131
A01	8415100	8415199	0.274921	0.552016	0.677272	0.055339	0.119212	0.142357
A01	8444700	8444799	0.0313705	0.184525	0.189097	0	0.0382044	0.0431788
A01	8637100	8637199	0.0988856	0.317472	0.377582	0.0607629	0.0744745	0.0833504
A01	8975200	8975299	0.0781457	0.283869	0.511938	0.0425642	0.127691	0.0992543
A01	9236300	9236399	0.182961	0.415684	0.491766	0.0768028	0.0461625	0.0539245
A01	9393500	9393599	0.212557	0.39006	0.478315	0.0407941	0.0599942	0.0980716
A01	9452800	9452899	0.110915	0.253236	0.31974	0.0611317	0.182094	0.149874
A01	9452900	9452999	0.065593	0.283723	0.371437	0.173714	0.359695	0.367284
A01	9456400	9456499	0.119232	0.441954	0.42416	0	0.0517393	0.104959
A01	9469200	9469299	0.0703608	0.230658	0.395977	0.0377766	0.397064	0.159177
A01	9469400	9469499	0.148676	0.391233	0.46602	0.0113254	0.110859	0.0475935
A01	9479900	9479999	0.0836028	0.325332	0.705375	0.000499159	0.00480291	0.00933157
A01	9481400	9481499	0.0318424	0.186441	0.482794	0	0.0352424	0.0186012
A01	9522900	9522999	0.224375	0.448104	0.569297	0.0258544	0.106815	0.0677775
A01	9541200	9541299	0.0934935	0.199062	0.398705	0.0395454	0.0542131	0.118204
A01	9674900	9674999	0.18357	0.337921	0.399462	0.184365	0.197382	0.351279
A01	9709300	9709399	0.0568452	0.431367	0.451726	0.462219	0.624964	0.61917
A01	9786300	9786399	0.134259	0.579982	0.641968	0.0122936	0.128885	0.106407
A01	9857400	9857499	0.513702	0.64359	0.781147	0.0390293	0.0575789	0.0843351
A01	9904300	9904399	0.39585	0.593651	0.720205	0.0602508	0.0481915	0.171405
A01	9908600	9908699	0.017094	0.234264	0.263396	0	0.010879	0
A01	9912800	9912899	0.0937848	0.198126	0.288122	0.0390262	0.0487268	0.0402885
A01	9912900	9912999	0.103379	0.549293	0.654447	0.00429277	0	0
A01	9955700	9955799	0.050531	0.157609	0.347097	0.0119111	0.0315457	0.0235574
A01	10013600	10013699	0.102016	0.258221	0.472253	0.0202143	0.0243634	0
A01	10221400	10221499	0.25474	0.563876	0.737011	0.0202143	0.0243634	0.0214915
A01	10229400	10229499	0.462477	0.674894	0.741411	1.31795	3.06528	4.18874
A01	10253500	10253599	0.0522255	0.199875	0.343743	0.00833562	0.00861479	0.0132963
A01	10317900	10317999	0.237918	0.478888	0.397168	0.0175623	0.0134844	0.0323351
A01	10390400	10390499	0.109175	0.247548	0.370512	0.688899	1.56228	1.08666
A01	10390700	10390799	0.255602	0.525037	0.5152	0.53762	1.47327	1.31379
A01	10399200	10399299	0.150789	0.603707	0.703209	0.0648928	0.158565	0.0677668
A01	10574000	10574099	0.0388979	0.159709	0.200212	1.64578	4.7833	2.19016
A01	10599000	10599099	0.132874	0.259516	0.393969	3.13984	5.07505	3.67129
A01	10601900	10601999	0.0361373	0.203963	0.242015	0.326904	2.11757	2.31141
A01	10721900	10721999	0.0856909	0.447609	0.581216	0.0219529	0.0651731	0.0803812
A01	10766800	10766899	0.184485	0.355958	0.56794	0.285921	0.542311	0.532183
A01	10767000	10767099	0.164694	0.359828	0.577598	0.269435	0.692181	0.406535
A01	10831700	10831799	0.102151	0.387538	0.56893	0	0.0461214	0.0372024
A01	10869100	10869199	0.0233135	0.157251	0.298856	0	0.010879	0.101873
A01	10942300	10942399	0.0791251	0.328695	0.301562	0.0757275	0.223373	0.196257
A01	11056500	11056599	0.0971385	0.221324	0.295963	0	0.0202265	0.0214915
A01	11138600	11138699	0.0639881	0.288634	0.430636	0.191248	0.538407	0.285149
A01	11159900	11159999	0.364495	0.525076	0.563602	0.339772	0.384245	0.474725
A01	11179100	11179199	0.0752219	0.225513	0.308876	0.00109765	0.0599624	0.0933853
A01	11209100	11209199	0.234884	0.42368	0.545675	0.00831358	0.0124279	0.00929666
A01	11220800	11220899	0.156747	0.457849	0.773065	0	0	0.0672018
A01	11231100	11231199	0.0251082	0.277532	0.3568	0.00878117	0.157773	0.186883
A01	11387900	11387999	0.038404	0.187905	0.319406	0.00163503	0.0170776	0.0419142
A01	11388000	11388099	0.0837839	0.285713	0.511892	0.248135	0.227516	0.24611
A01	11411200	11411299	0.187647	0.332286	0.450667	0.100919	0.429139	0.309096
A01	11446200	11446299	0.182312	0.283483	0.369592	0.00853474	0.014234	0.0262213
A01	11448400	11448499	0.319559	0.551564	0.474724	0.472022	0.460134	0.392255
A01	11451700	11451799	0.11788	0.375306	0.602904	0.113525	0.683985	0.247316
A01	11452900	11452999	0.0176166	0.274735	0.383368	0	0	0.021622
A01	11474700	11474799	0.250049	0.444644	0.606353	0.0905108	0.105378	0.112749
A01	11477100	11477199	0.00277778	0.105742	0.0687835	0	0.0189239	0.0186012
A01	11485000	11485099	0.138567	0.371392	0.447541	0.393067	0.643404	0.395257
A01	11485300	11485399	0.215652	0.338923	0.45919	0.205739	0.266975	0.548654
A01	11494600	11494699	0.100676	0.265968	0.434116	0.0631419	0.0502078	0.0214915
A01	11519900	11519999	0.119781	0.310659	0.382158	0.0214638	0.027811	0.042983
A01	11522100	11522199	0.0366302	0.4347	0.74363	0.0202143	0	0.0186012
A01	11522200	11522299	0.0368479	0.224561	0.45321	0.0202143	0.0490834	0.0433745
A01	11522300	11522399	0.273929	0.59025	0.609826	0.176203	0.423852	0.10818
A01	11522700	11522799	0.0827542	0.198861	0.274181	0.0107319	0.0124332	0.0703766
A01	11622100	11622199	0	0.309157	0.370899	0.0175623	0.000374553	0.000328595
A01	11631300	11631399	0.0253757	0.202111	0.325284	0.0579909	0.119518	0.0537179
A01	11631400	11631499	0.0449446	0.219985	0.192251	0.0504593	0.257903	0.218284
A01	11679500	11679599	0.175967	0.323989	0.303045	0.013605	0.0157705	0.00949064
A01	11699900	11699999	0.0534142	0.25978	0.25221	0.229006	1.45387	1.27213
A01	11700500	11700599	0.0246032	0.23079	0.285896	0.0917132	0.373313	0.188622
A01	11705000	11705099	0.115988	0.423758	0.609352	0.0741509	0.244754	0.139271
A01	11708200	11708299	0.0993692	0.37714	0.514228	0.00775423	0.0550327	0.0396647
A01	11799800	11799899	0.20401	0.4147	0.563093	0.0214638	0.0298139	0.144607
A01	11810200	11810299	0.161819	0.335435	0.542291	0.00743673	0.0128404	0.0249135
A01	11850500	11850599	0.162335	0.417606	0.326358	0.484609	0.788366	1.47585
A01	11858700	11858799	0.0397679	0.163175	0.275577	0.0904637	0.465812	0.804021
A01	11859600	11859699	0.0568893	0.259826	0.407182	0.0999048	0.466959	1.07053
A01	11860400	11860499	0.224941	0.566838	0.616941	0.00392702	0.00209992	0.00146169
A01	11890100	11890199	0.186096	0.509643	0.710541	0.000325229	0.00149826	0.00120485
A01	11906300	11906399	0.250726	0.539757	0.51182	0.539565	0.664449	0.532029
A01	11916000	11916099	0.200729	0.654292	0.811873	0.221086	0.409814	0.459814
A01	12032400	12032499	0.474338	0.668013	0.570203	0.117344	0.0796914	0.115786
A01	12054000	12054099	0.15072	0.396045	0.481805	0.284747	0.303907	0.152675
A01	12054100	12054199	0.0563901	0.174253	0.273444	0.0570276	0.0897179	0.132634
A01	12063700	12063799	0.0828527	0.212576	0.32838	0.0404285	0.599938	0.439219
A01	12071400	12071499	0.0911762	0.376969	0.428976	0.0807043	0.089587	0.179559
A01	12071500	12071599	0.144985	0.381294	0.490119	0	0.0869817	0.142161
A01	12128000	12128099	0.287874	0.444863	0.622303	2.49831	4.19818	4.60227
A01	12128200	12128299	0.0886011	0.226369	0.286413	0	0	0
A01	12180900	12180999	0.357385	0.771184	0.829283	0.742109	0.529504	0.413859
A01	12181900	12181999	0.0408951	0.168578	0.231165	0.102168	0.0489051	0.0912248
A01	12182000	12182099	0.333772	0.603691	0.683051	0.205739	0.26866	0.207419
A01	12184800	12184899	0.205155	0.447334	0.677602	0.0182795	0	0.044474
A01	12186200	12186299	0.0976537	0.214517	0.308095	0	0	0.0400927
A01	12186900	12186999	0.0797025	0.390144	0.438367	0.0130777	0.0716709	0.0246807
A01	12187400	12187499	0.299554	0.567531	0.654318	0.0411457	0.0801632	0.0528517
A01	12187500	12187599	0.204095	0.546483	0.631741	0.125267	0.168726	0.19355
A01	12188700	12188799	0.0217404	0.219957	0.413848	0.00112967	0.0134844	0.0586939
A01	12188800	12188899	0.0683295	0.248811	0.400355	0.168592	0.46655	0.286919
A01	12190100	12190199	0.0515152	0.253663	0.555554	0.0579909	0.298206	0.126542
A01	12227400	12227499	0.095077	0.215057	0.460187	0.221975	0.588572	0.93969
A01	12237500	12237599	0.493226	0.611224	0.498347	0.809531	1.06087	0.561567
A01	12259700	12259799	0.153383	0.341595	0.400018	0.055339	0.420815	0.634913
A01	12281800	12281899	0.115419	0.267646	0.442667	0.00111108	0.203885	0.169629
A01	12285100	12285199	0.128798	0.278692	0.45642	0	0.0460709	0.0216873
A01	12299600	12299699	0.0564887	0.33618	0.560839	0	0	0
A01	12346300	12346399	0.190901	0.314222	0.373643	0.0487642	0.0997082	0.0554888
A01	12346900	12346999	0.140531	0.382255	0.527661	0.0339265	0.0761516	0.058771
A01	12351500	12351599	0.0652121	0.206615	0.220821	0.0390262	0.045355	0.0108436
A01	12354100	12354199	0.334538	0.562183	0.748072	0.129805	0.141326	0.144448
A01	12357300	12357399	0.112861	0.498484	0.520123	0.0484162	0.835912	0.960335
A01	12358000	12358099	0.257321	0.449042	0.473467	0.298102	0.485073	0.312769
A01	12379300	12379399	0.0579134	0.336031	0.586518	0	0.0469136	0.0093006
A01	12422800	12422899	0.139502	0.467117	0.680597	0.0251157	0.064433	0.0664861
A01	13047600	13047699	0.055759	0.308169	0.630755	0	0.0218643	0.0349788
A01	13054200	13054299	0.202251	0.524016	0.58459	0.54125	2.11905	2.14836
A01	13374800	13374899	0.123488	0.351985	0.545814	0.0618924	0.329568	0.713696
A01	13379500	13379599	0.211305	0.46331	0.717637	0.0424508	0.236266	0.355436
A01	13420100	13420199	0.304764	0.55211	0.592697	0	0	0
A01	13425200	13425299	0.0675595	0.242293	0.488068	0.00964577	0.0157302	0.00797701
A01	13439900	13439999	0.207992	0.476599	0.532597	0.173743	0.194007	0.453376
A01	13440100	13440199	0.267942	0.606739	0.66207	0.0836332	0.0924788	0.12072
A01	13578300	13578399	0.150476	0.425536	0.422235	0.0429612	0.0351079	0.0805769
A01	13594100	13594199	0.469704	0.588025	0.666095	0.6561	0.822322	0.857227
A01	13645100	13645199	0.115533	0.278382	0.538187	0.0863629	0.0461804	0.0997949
A01	13653200	13653299	0.0281245	0.177111	0.36775	0	0	0
A01	13672400	13672499	0.126816	0.314583	0.487799	0.0794547	0.143524	0.1734
A01	13672600	13672699	0.147482	0.386509	0.533821	0.0276695	0.169403	0.0646703
A01	13681100	13681199	0.119995	0.298079	0.409971	0.0136735	0.0331844	0.0146256
A01	13713000	13713099	0.354238	0.702172	0.844022	0.0874069	0.114206	0.0811074
A01	13713700	13713799	0.0966699	0.258727	0.56272	0	0.25257	0.142357
A01	13741200	13741299	0.0690171	0.19658	0.155133	0.164199	0.213838	0.259702
A01	13761100	13761199	0.326086	0.630358	0.689288	0.222398	0.522974	0.303219
A01	13782600	13782699	0.168651	0.280263	0.407915	0.207751	0.373382	0.314789
A01	13814500	13814599	0.145325	0.335428	0.414608	0.0694009	0.0844788	0.115776
A01	13823500	13823599	0.0411935	0.171193	0.199612	0	0.281788	0.210309
A01	13839200	13839299	0.56544	0.709292	0.679032	0.146837	0.587432	0.162551
A01	13840500	13840599	0.0974308	0.431422	0.473429	0.0188151	0.27205	0.122153
A01	13841200	13841299	0.0461286	0.208082	0.149855	0.0794547	0.315138	0.0372024
A01	13841500	13841599	0.200767	0.40819	0.36047	0.562559	1.72641	1.40422
A01	13904300	13904399	0.136007	0.351867	0.473082	0.195437	0.405849	1.47776
A01	13913800	13913899	0.0534512	0.159715	0.299943	0.0794547	0.105677	0.22602
A01	13914100	13914199	0.0598459	0.3103	0.350958	0	0.0010462	0
A01	13914200	13914299	0.321637	0.508181	0.509832	0.104475	0.134591	0.111882
A01	14099000	14099099	0.0196314	0.240079	0.443589	0.368344	1.20173	0.335685
A01	14099100	14099199	0.0207955	0.146042	0.252255	0.000504249	0.00114005	0.00161238
A01	14136700	14136799	0.179279	0.335627	0.39038	0.0631419	0.635282	0.166543
A01	14170400	14170499	0.268593	0.712277	0.814408	0.06523	0.0820507	0.0216873
A01	14317800	14317899	0.274287	0.542584	0.608826	0.128713	0.226966	0.170519
A01	14384200	14384299	0.258808	0.498345	0.46961	0.327308	0.402445	0.589386
A01	14419500	14419599	0.0668306	0.179758	0.165882	0.0175623	0.110938	0.12645
A01	14431400	14431499	0.0537121	0.229032	0.4521	1.14244	2.57438	1.90803
A01	14585100	14585199	0.0404189	0.190039	0.169543	0.0364507	0.0852466	0.308998
A01	14646200	14646299	0.0220459	0.248763	0.400326	0	0	0
A01	14744800	14744899	0.246347	0.638323	0.716594	0.0202143	0.0895365	0.0402885
A01	15432500	15432599	0.0312448	0.200045	0.327912	0.141624	0.268736	0.392661
A01	15443800	15443899	0.046834	0.246843	0.360351	0	0.138314	0.227931
A01	15456400	15456499	0.0617586	0.341937	0.495055	0.0794547	0.574862	0.70233
A01	15526100	15526199	0.105198	0.22553	0.221066	0	0	0
A01	15735700	15735799	0.187476	0.34578	0.371447	0.0416781	0.139119	0.142553
A01	15856300	15856399	0.293791	0.398497	0.40717	0.309863	0.355056	0.271893
A01	15858500	15858599	0.0793503	0.416651	0.519386	0	0	0
A01	16017400	16017499	0.1158	0.307748	0.642115	0.159392	0.103812	0.486017
A01	16392400	16392499	0.14844	0.338258	0.458268	0.357742	0.943526	0.574511
A01	16399000	16399099	0.248371	0.380508	0.347	0.0416781	0.0839692	0.0991781
A01	16461800	16461899	0.126338	0.34497	0.53805	0.0917132	0.237834	0.149821
A01	16465200	16465299	0.0658431	0.2748	0.238651	0	0	0
A01	16466500	16466599	0.12275	0.400022	0.665915	0.00740506	0.00019086	0.0562585
A01	16730700	16730799	0.110462	0.264916	0.293055	0.109276	0.132645	0.123756
A01	16775000	16775099	0.0835459	0.396466	0.45875	0.0416781	0.360953	0.206636
A01	16777200	16777299	0.197282	0.444292	0.571328	0.158757	0.26866	0.364899
A01	16825400	16825499	0.165667	0.359078	0.414634	0.0282943	0.0421629	0.0894648
A01	16902300	16902399	0.124853	0.274507	0.520275	0.0220519	0.165266	0.247996
A01	16906800	16906899	0.0171905	0.320744	0.401389	0.0214638	0.0773351	0.122819
A01	16957700	16957799	0.0295934	0.174797	0.27121	0.0377766	0.0271976	0.0441183
A01	17069300	17069399	0.0582836	0.162163	0.273617	0.0256805	0.0385844	0.066804
A01	17095900	17095999	0.00911458	0.1271	0.189156	0.0351247	0	0
A01	17208900	17208999	0.236924	0.434789	0.59118	0.133391	0.241742	0.272174
A01	17209400	17209499	0.0630892	0.372489	0.619101	0.0429277	0.279539	0.53781
A01	17211300	17211399	0.0263958	0.133926	0.352767	0.246721	1.22357	1.67813
A01	17344900	17344999	0.0492667	0.20996	0.247278	0	0	0
A01	17376800	17376899	0.0121326	0.161908	0.284767	0.132142	0.334597	0.614518
A01	17397600	17397699	0.112012	0.253589	0.3395	0.0621727	0.138177	0.263341
A01	17444100	17444199	0.041365	0.228366	0.23587	0.0175623	0.127842	0.0216873
A01	17452100	17452199	0.0258611	0.155716	0.149999	0.0175623	0	0.0619757
A01	17475600	17475699	0.131664	0.473015	0.73332	0.290898	0.680639	1.99208
A01	17658000	17658099	0.00649351	0.278237	0.323113	0.0768028	0.0730902	0.0216873
A01	18069900	18069999	0.0762938	0.197866	0.255585	0	0	0.042983
A01	18086300	18086399	0.147097	0.305981	0.504164	0.0125625	0.094576	0.0544856
A01	18086500	18086599	0.0834679	0.22788	0.467697	0.0377766	0.0907358	0.13122
A01	18087100	18087199	0.0825806	0.354198	0.381779	0.0107319	0.0189239	0.0107458
A01	18223200	18223299	0.364089	0.525405	0.725385	0.0592405	0.30741	0.231304
A01	18281500	18281599	0.0540243	0.390467	0.393327	0.0175623	0.0691316	0.134012
A01	18423800	18423899	0.368761	0.637711	0.751027	0.0173079	0.047782	0.0529394
A01	18438900	18438999	0.261243	0.642822	0.76969	0.00238487	0.103428	0.0214915
A01	18464700	18464799	0.108308	0.253287	0.413149	0.0984194	0.170287	0.463882
A01	18663300	18663399	0.102655	0.413888	0.512615	0	0	0
A01	18750600	18750699	0.0926488	0.416334	0.53489	0	0	0
A01	18861000	18861099	0.0312972	0.207707	0.231589	0.0605664	0.0747495	0.137588
A01	18907000	18907099	0.0320674	0.151467	0.179139	0.131865	0.107158	0.336955
A01	18907100	18907199	0.103759	0.276967	0.285476	0.0592405	0.0854502	0.0402885
A01	18920400	18920499	0.0908333	0.22506	0.189214	0.000650457	0.000353744	0
A01	18937600	18937699	0.0418363	0.179302	0.352545	0.110401	0.184791	0.449016
A01	18960200	18960299	0.198126	0.439619	0.532895	0.0202143	0.0784987	0.0433745
A01	19126900	19126999	0.274966	0.53431	0.601352	0.8891	1.24808	1.97244
A01	19180600	19180699	0.255671	0.379588	0.655912	0.738128	0.640833	0.996833
A01	19181900	19181999	0.195332	0.529414	0.609203	0.302487	0.393251	0.640661
A01	19183200	19183299	0.21645	0.530291	0.665468	0.336717	1.13754	2.84973
A01	19225600	19225699	0.12996	0.385128	0.622101	0.177472	0.270803	0.223847
A01	19226900	19226999	0.101989	0.267657	0.503224	0.389041	1.09379	1.32085
A01	19230500	19230599	0.0492991	0.233984	0.31375	0	0	0
A01	19230600	19230699	0.0949267	0.336097	0.70676	0	0.0191022	0.0615842
A01	19230900	19230999	0.0167349	0.124913	0.18072	0	0	0
A01	19238700	19238799	0.0694988	0.23699	0.308004	0	0	0.0216873
A01	19239500	19239599	0.183405	0.321556	0.449135	0.0867656	0.159912	0.103469
A01	19239600	19239699	0.0529803	0.159187	0.19208	0	0	0.042983
A01	19258000	19258099	0.0799756	0.205765	0.301354	0.0431302	0.0711062	0.0786692
A01	19354000	19354099	0.0902665	0.368162	0.631288	0.215145	0.313708	0.455155
A01	19447300	19447399	0.149391	0.253402	0.289042	0.000740132	0.00256048	0.0293833
A01	19479100	19479199	0.0177775	0.135492	0.294233	0.0807043	0.206092	0.423704
A01	19572500	19572599	0.209915	0.553748	0.788679	0.2169	0.700455	0.370484
A01	19616800	19616899	0.468711	0.596328	0.665362	0.885886	1.21609	1.68097
A01	19628000	19628099	0.113286	0.303043	0.520919	0.0793547	0.240723	0.652308
A01	19884100	19884199	0.356878	0.633677	0.848454	0.535105	1.00255	0.319104
A01	19918200	19918299	0.0956459	0.196974	0.332784	0.142597	0.431312	0.589082
A01	19924200	19924299	0.0886208	0.348875	0.563355	0.0931156	0.112648	0.202062
A01	19957200	19957299	0.0964973	0.364078	0.530635	0.432939	1.08066	0.647586
A01	19957700	19957799	0.0234713	0.381747	0.475017	0	0.0199055	0.0247976
A01	19958300	19958399	0.0227371	0.389266	0.568599	0.00702494	0.0549738	0.112666
A01	19958400	19958499	0.039649	0.153751	0.228205	0.0101071	0.294683	0.140814
A01	19975200	19975299	0.0893222	0.222251	0.206655	0.0492097	0.0299812	0
A01	19976800	19976899	0.0875599	0.204894	0.371074	0.00677811	0.00553981	0.0425043
A01	20090400	20090499	0.240229	0.507183	0.651808	0.0464062	0.0657926	0.0545933
A01	20195900	20195999	0.326009	0.522084	0.590455	0.988381	2.822	1.98614
A01	20198400	20198499	0.183428	0.373674	0.41612	0.0427036	0.0694173	0.0553803
A01	20214700	20214799	0.0496561	0.168209	0.259657	0.15721	0.150122	0.276838
A01	20217200	20217299	0.178449	0.325784	0.557463	0.260105	0.936613	0.808636
A01	20326600	20326699	0.134974	0.348792	0.461564	0.275086	0.203537	0.30538
A01	20333800	20333899	0.204315	0.580846	0.598594	0.00173659	0.482845	0.222304
A01	20640900	20640999	0.0648519	0.210013	0.201928	0.00137086	0.0421882	0.0486435
A01	20690000	20690099	0.557602	0.680186	0.808946	0.263693	0.330411	0.238214
A01	20703400	20703499	0.0151273	0.181124	0.215707	0.0664969	0.0869312	0.0433745
A01	20747500	20747599	0.0389463	0.164564	0.334272	0	0.0299812	0
A01	20833600	20833699	0.042589	0.296383	0.53002	0.132142	0.308617	1.26152
A01	20965700	20965799	0.044237	0.299722	0.354944	0.0273689	0.0308497	0.025765
A01	20966200	20966299	0.126892	0.326279	0.417497	0.115829	0.35784	0.331174
A01	21148100	21148199	0.0775364	0.246429	0.367957	0.06049	0.190003	0.0216873
A01	21243800	21243899	0.265987	0.481996	0.511507	1.41759	1.22582	2.69444
A01	21308300	21308399	0.0389069	0.248849	0.260341	0.055339	0.0299812	0.0372024
A01	21323700	21323799	0.192964	0.398992	0.469276	0.0404285	0.144288	0.169433
A01	21363900	21363999	0.07052	0.193045	0.32668	0	0.0217581	0.0214915
A01	21459300	21459399	0.136191	0.317736	0.338906	0.0124021	0.0221646	0.0286053
A01	21508800	21508899	0.0666261	0.230442	0.279518	0	0	0
A01	21683700	21683799	0.083714	0.28497	0.378469	0.173896	0.176518	0.5407
A01	21875800	21875899	0.0722584	0.243797	0.422949	0.030245	0.0239986	0.0307921
A01	21922900	21922999	0.00568182	0.121627	0.206448	0.0377766	0.0326371	0
A01	22188500	22188599	0.276136	0.574645	0.462587	0	0.010879	0
A01	22416500	22416599	0.0585777	0.210419	0.373837	0	0.0462661	0.0199438
A01	22416600	22416699	0.0897759	0.260531	0.417219	0.0330816	0.255602	0.156893
A01	22418200	22418299	0.138502	0.455842	0.775094	0	0	0.139075
A01	22422800	22422899	0.118013	0.376542	0.512674	0.685048	1.56094	0.649633
A01	22433200	22433299	0.0427862	0.215274	0.211655	0.00423241	0.0100002	0.0319204
A01	22694900	22694999	0.192751	0.487495	0.50841	0.0752571	0.0201395	0.10428
A01	22695000	22695099	0.424804	0.628243	0.614427	0.100588	0.127938	0.200248
A01	22701000	22701099	0.224623	0.541829	0.589031	0.0303214	0.0487268	0.06178
A01	22702400	22702499	0.043012	0.240336	0.44905	0.17382	0.635029	0.762179
A01	22703400	22703499	0.103674	0.264747	0.46198	0.946804	3.12642	5.49892
A01	22741300	22741399	0.0241004	0.180803	0.198197	0	0	0
A01	23532000	23532099	0.0609428	0.412196	0.47194	0.0894855	0.0261766	0.0927678
A01	23568400	23568499	0.0670996	0.596855	0.629829	0.0800031	0.125097	0.137294
A01	23613700	23613799	0.0284325	0.179344	0.18752	0.0214638	0.117091	0.166739
A01	23614900	23614999	0.0375586	0.208683	0.328262	0.06049	0.242184	0.318845
A01	23879600	23879699	0.0659312	0.19058	0.352435	0.0147748	0.0868339	0.0994188
A01	24071200	24071299	0.121558	0.293244	0.5171	0	0.0217581	0
A01	24071300	24071399	0.208962	0.347086	0.52153	0	0	0.0216873
A01	24102100	24102199	0.0877703	0.205993	0.301164	0.0812714	0.0424951	0.160958
A01	24124200	24124299	0.103612	0.215211	0.19779	0.218303	0.380362	0.853358
A01	24420700	24420799	0.286949	0.552497	0.682327	0.483129	0.966611	0.555824
A01	24616700	24616799	0.176816	0.306779	0.452345	0.0277599	0	0.0356311
A01	24624900	24624999	0.250756	0.403713	0.457516	1.88353	1.88932	2.29704
A01	24750200	24750299	0.222043	0.386645	0.574222	0.130739	0.563983	0.874458
A01	24772600	24772699	0.2596	0.628512	0.569534	0.231033	0.260972	0.293385
A01	24866300	24866399	0.210481	0.346451	0.577945	0.0426746	0.0243634	0.00361454
A01	24921700	24921799	0.0702799	0.179899	0.258198	0.0202143	0.285157	0.120865
A01	25154800	25154899	0.255346	0.367129	0.501782	0.103353	0.164893	0.141076
A01	25223700	25223799	0.126075	0.320116	0.351348	0.0600077	0.296377	0.131634
A01	25248000	25248099	0.310712	0.522508	0.506325	1.47143	2.23607	2.59851
A01	25374200	25374299	0.041132	0.354293	0.456913	0.0223709	0.0369997	0.0204962
A01	25374300	25374399	0.0283581	0.224837	0.301484	0.0416781	0.113493	0.157872
A01	25626700	25626799	0.255066	0.485024	0.435863	0.00389006	0.0271394	0.0269341
A01	25627500	25627599	0.0578431	0.201396	0.315414	0.0850778	0.325532	0.111722
A01	25827400	25827499	0.108299	0.214202	0.280401	0.0899346	0.48444	0.486997
A01	25835500	25835599	0.0937388	0.238637	0.477158	0	0.040835	0.0945066
A01	25838200	25838299	0.168457	0.282348	0.41487	0.153606	0.344712	0.179168
A01	25840000	25840099	0.0581716	0.333886	0.412836	0.170679	0.122979	0.134753
A01	25840300	25840399	0.0951584	0.234562	0.277054	0.0695766	0.108623	0.114117
A01	25840400	25840499	0.210502	0.34028	0.309441	0.699376	1.08673	1.4679
A01	25858700	25858799	0.209141	0.327364	0.330368	0.00041683	0.00362421	0.00166637
A01	26043100	26043199	0.150963	0.321105	0.484169	0.230561	0.455344	0.31468
A01	26101600	26101699	0.177843	0.51573	0.593852	0.330077	0.441809	0.603263
A01	26113900	26113999	0.323329	0.561177	0.621603	0.75452	1.49479	1.2161
A01	26118600	26118699	0.101342	0.305078	0.412058	0.06049	0.134126	0.200855
A01	26130800	26130899	0.0383107	0.166484	0.28573	0	0.0134844	0.184753
A01	26131400	26131499	0.0772397	0.214569	0.244348	0.114579	0.370234	0.723231
A01	26532200	26532299	0.0573522	0.293807	0.399811	0.0565885	0.152027	0.169435
A01	26532300	26532399	0.253589	0.426497	0.645485	0.163209	0.571975	0.494906
A01	26598100	26598199	0.119444	0.296693	0.382183	0.0210473	0.0596013	0.287298
A01	26634300	26634399	0.160766	0.435338	0.637012	0.0439907	0.17672	0.105048
A01	27011400	27011499	0.0138889	0.204627	0.391347	0.0107319	0	0
A01	27011500	27011599	0.0131258	0.361794	0.540329	0.0138927	0	0
A01	27153200	27153299	0.118021	0.27133	0.364472	0.0377766	0.157466	0.0861618
A01	27169900	27169999	0.291237	0.468768	0.399978	0.11377	0.238906	0.315296
A01	27206000	27206099	0.0182292	0.161039	0.101408	0	0.00362634	0
A01	27206500	27206599	0.148921	0.735736	0.770738	0.145096	0.141276	0.117584
A01	27297600	27297699	0.00631868	0.201274	0.245105	0.0175623	0.150521	0.145247
A01	27346800	27346899	0.214234	0.540311	0.711276	0.0214638	0.0543446	0.0588897
A01	27762000	27762099	0.0424716	0.229021	0.297463	0.0743688	0.181436	0.133349
A01	27762100	27762199	0.0385642	0.404366	0.530057	0.0657926	0.255341	0.345651
A01	27806100	27806199	0.155278	0.64484	0.75757	0.129916	0.5448	0.627785
A01	27806200	27806299	0.263316	0.8174	0.930788	0.383135	0.597681	0.468854
A01	29506400	29506499	0.0118056	0.114665	0.24497	0.0490085	0.0784055	0.0190432
A01	29616900	29616999	0.0576247	0.253997	0.378571	0.256481	0.206856	0.0832715
A01	29617100	29617199	0.108118	0.230405	0.305193	0.0956147	0.610458	0.204137
A01	29617300	29617399	0.193167	0.384936	0.344937	0.529415	2.82123	0.951767
A01	29617400	29617499	0.208474	0.435048	0.466125	0.0377766	0.0325866	0.0372024
A01	29620900	29620999	0.0912238	0.471748	0.714532	0.0579909	0.573249	0.418489
A01	29662500	29662599	0.160759	0.350318	0.427403	0.120481	0.283507	0.115796
A01	31517000	31517099	0.0584467	0.314038	0.314496	0.0416781	0.0134844	0
A01	31519100	31519199	0.0452839	0.271609	0.473538	0.436147	0.306609	0.287604
A01	31763400	31763499	0.0620465	0.266167	0.411318	0	0.00314875	0
A01	31954600	31954699	0.293018	0.475561	0.616667	0.0794547	0.000134309	0.0372024
A01	31965500	31965599	0.163528	0.503722	0.565949	0.0390262	0.22093	0.206636
A01	31965900	31965999	0.0617347	0.378336	0.554745	0.0454102	0.0711476	0.169812
A01	32337200	32337299	0.131907	0.253788	0.353629	0.0901866	0.097403	0.103116
A01	32509600	32509699	0.028459	0.13647	0.496608	0.0214638	0.0134844	0.0431788
A01	32510800	32510899	0.151862	0.321281	0.257992	0	0.0238777	0.0214915
A01	32576000	32576099	0.0857928	0.199136	0.459716	0.0377766	0.0502078	0.0912248
A01	32772100	32772199	0.0359714	0.154875	0.27794	0	0.000473001	0
A01	32858100	32858199	0.0111665	0.160293	0.220544	0.312515	0.654996	1.09433
A01	32859600	32859699	0.366964	0.679882	0.775609	0.0807043	0	0.0214915
A01	32859700	32859799	0.40345	0.720799	0.744507	0.132142	0.230955	0.290316
A01	32876200	32876299	0.165843	0.389327	0.604514	0.0390262	0.206499	0.636988
A01	32885000	32885099	0.104734	0.300923	0.405021	0.0175623	0.0299812	0.117584
A01	32887700	32887799	0.120283	0.240818	0.370318	0.0214638	0.010879	0.000475268
A01	33045700	33045799	0.0162088	0.141629	0.206283	0	0.0269687	0.0216873
A01	33046800	33046899	0.0820282	0.230342	0.396601	0.0423568	0.10352	0.249611
A01	33067700	33067799	0.276476	0.539221	0.714043	0.101071	0.792597	0.493228
A01	33067800	33067899	0.0103356	0.238182	0.264346	0	0	0
A01	33071100	33071199	0.197811	0.406162	0.439993	0.0643915	0.0869312	0.207419
A01	33125200	33125299	0.0895552	0.256868	0.437536	0.00990332	0.0189299	0.0174743
A01	33181700	33181799	0.127989	0.263637	0.442838	0.315014	0.339195	0.521903
A01	33316600	33316699	0.0887547	0.22455	0.321835	0.0390262	0.210997	0.0805769
A01	33723200	33723299	0.379058	0.699705	0.740071	0.621204	0.656099	0.609796
A01	33724700	33724799	0.154945	0.281767	0.335202	0.193753	0.167249	0.356235
A01	33806300	33806399	0.200883	0.408032	0.569514	0.377345	0.367266	0.678722
A01	34151300	34151399	0.0903284	0.209018	0.229172	0	0.00271976	0.0107947
A01	34238100	34238199	0.0789116	0.189671	0.308219	0.0517852	0.0134844	0
A01	34238200	34238299	0.163615	0.336332	0.392662	0.28227	0.329619	0.222542
A01	34648300	34648399	0.37846	0.664553	0.817963	0.184122	0.444771	0.105155
A01	35453300	35453399	0.0177432	0.314446	0.358501	0.000924334	0.0150623	0.00570283
A01	35453500	35453599	0.0276099	0.352747	0.368142	0	0.0134844	0.0108436
A01	39126600	39126699	0.096744	0.201	0.446069	0	0.00685304	0
A01	39128100	39128199	0.20018	0.478388	0.475569	0.961107	0.601109	0.246924
A01	39141600	39141699	0.417609	0.609146	0.606796	0.269234	0.171308	0.120865
A01	39153000	39153099	0.180514	0.419726	0.674907	0.0415283	0.0898246	0.47943
A01	39153300	39153399	0.0405695	0.193581	0.450401	0.248373	0.244375	0.994143
A01	39191700	39191799	0.0467223	0.15279	0.235898	0	0.00382044	0
A01	39308100	39308199	0.111846	0.245091	0.27567	0.0111827	0.0387568	0.0401717
A01	39665900	39665999	0.134943	0.327107	0.451972	0	0.0908644	0.149723
A01	39666000	39666099	0.184	0.396618	0.428452	0.0168452	0.0898446	0.0108436
A01	39666100	39666199	0.0999198	0.274854	0.359241	0.0149006	0.0642879	0.0774244
A01	39666300	39666399	0.109279	0.35886	0.279106	0.0163846	0.0458714	0.0368701
A01	39666400	39666499	0.0778872	0.310562	0.261186	0.0193918	0.0362332	0.0162119
A01	39666900	39666999	0.0604972	0.264981	0.432417	0.010459	0.0106224	0.0641106
A01	39668600	39668699	0.0797616	0.606905	0.757826	0.055339	0.0921923	0.552542
A01	39722700	39722799	0.0515121	0.196107	0.274344	0	0.0191022	0.0372024
A01	39840600	39840699	0.128945	0.283739	0.429676	0.0715753	0.0176212	0.103514
A01	39851700	39851799	0.274942	0.578956	0.629196	0.366667	0.315547	0.391976
A01	39903000	39903099	0.336983	0.533385	0.503798	0.634436	0.527434	0.384805
A01	40154300	40154399	0.102392	0.491169	0.407697	0.136043	0.406974	0.547349
A01	40163500	40163599	0.0835366	0.203326	0.282869	0.000374338	0	0
A01	40641400	40641499	0.0548006	0.166856	0.268158	0.000399144	0.000122236	0.000641874
A01	40766300	40766399	0.0106659	0.151115	0.241704	0.0175623	0.272797	0.170412
A01	40899000	40899099	0.0615431	0.251629	0.347841	0.00295803	0.0824662	0.262542
A01	40901700	40901799	0.0147709	0.208621	0.100045	0.0429277	0.0625678	0.142161
A01	41076400	41076499	0.0548927	0.181872	0.249263	0.0377766	0.0582779	0.042983
A01	41081400	41081499	0.17599	0.358589	0.262366	0.0873246	0.0486644	0.100594
A01	41480200	41480299	0.0210169	0.178376	0.283906	0	0.0134844	0.0558036
A01	41713100	41713199	0.0622306	0.225268	0.295906	0.0668769	0.0767861	0.061689
A01	41723500	41723599	0.0750123	0.183258	0.336122	0	0.0243634	0.0718994
A01	41723600	41723699	0.0897487	0.400841	0.515538	0.0416781	0.0680929	0.0820569
A01	41748500	41748599	0.396363	0.730658	0.794623	0	0	0
A01	41833100	41833199	0.0987144	0.213911	0.168524	0.158757	0.0599624	0.0650618
A01	42009600	42009699	0.05267	0.22822	0.262453	0.0692667	0.24585	0.178533
A01	42655400	42655499	0.0962481	0.223848	0.218584	0.0434168	0.197603	0.195159
A01	42665200	42665299	0.250686	0.382434	0.496868	0.241151	0.64109	0.55773
A01	42665500	42665599	0.0703404	0.210602	0.241345	0	0.0421377	0.0108436
A01	43920500	43920599	0.0358337	0.160286	0.227968	0.23306	0.184792	0.602872
A01	43949900	43949999	0.0741898	0.317361	0.394938	0	0.0593769	0.0215894
A01	45123600	45123699	0.00362319	0.210975	0.17097	0.0624426	0.0352424	0.108045
A01	45123700	45123799	0.0139033	0.407351	0.386335	0	0	0
A01	45124500	45124599	0.0116414	0.160898	0.130364	0	0.010879	0
A01	45125000	45125099	0.0694444	0.55679	0.613785	0.00878117	0.195181	0.0863576
A01	45125200	45125299	0.108323	0.377906	0.487249	0.00765817	0.0412236	0.0585006
A01	45125400	45125499	0.179318	0.795405	0.756461	0.44493	1.0777	1.06994
A01	45125500	45125599	0.225549	0.6405	0.547377	0.0294651	0.201238	0.0801854
A01	45140300	45140399	0.0078125	0.173611	0.420449	0	0	0.0216873
A01	45502100	45502199	0.211224	0.364607	0.435878	0.112199	0.108782	0.173968
A01	45529700	45529799	0.0927065	0.225322	0.392335	0.0108291	0.0844312	0.183891
A01	45593200	45593299	0.147878	0.350704	0.427444	0.0104894	0.0122078	0.0543835
A01	45881400	45881499	0.0608125	0.290613	0.215806	0	0.0382044	0
A01	45955000	45955099	0.0699866	0.193565	0.317306	0.0998826	0.222026	0.278031
A01	45996000	45996099	0.137043	0.255618	0.547641	0.258594	0.102228	0.149362
A01	46008600	46008699	0.092962	0.452657	0.584105	0.431797	0.674552	0.953152
A01	47409400	47409499	0.115254	0.245483	0.399126	0.00174248	0.0754257	0.0454531
A01	47409700	47409799	0.0525316	0.256001	0.297277	0.0107319	0.0169699	0.0215894
A01	47409900	47409999	0.074558	0.489112	0.495436	0.0238614	0.0885174	0.0224932
A01	48016700	48016799	0.0910626	0.216461	0.341752	0	0.0134844	0.0186012
A01	48178600	48178699	0.0260822	0.173508	0.330069	0.0351247	0.010879	0.0543395
A01	48216000	48216099	0.132999	0.255391	0.447454	0.314389	1.05548	0.391509
A01	49977400	49977499	0.00757576	0.124805	0.0981602	0	0	0
A01	50018000	50018099	0.155488	0.388348	0.390579	0.162811	1.33032	0.680558
A01	50021500	50021599	0.21403	0.442749	0.60241	0.0351247	0.0595295	0.0291877
A01	50021800	50021899	0.19989	0.307366	0.367118	0.109818	0.0630599	0.0326494
A01	50191500	50191599	0.182737	0.329898	0.489637	0.107	0.0684987	0.0309879
A01	50191900	50191999	0.119108	0.318417	0.333277	0.155279	0.176875	0.268905
A01	50192600	50192699	0.349417	0.719902	0.699307	2.41138	2.34796	3.21064
A01	50311500	50311599	0.105632	0.27528	0.384304	0.00481894	0	0.0220205
A01	50322900	50322999	0.174765	0.305036	0.415057	0.137293	0.100466	0.12356
A01	50323100	50323199	0.152598	0.469912	0.623882	0	0	0.0214915
A01	50324000	50324099	0.0386584	0.258536	0.331516	0	0.00120878	0.0588897
A01	50324100	50324199	0.0823963	0.423355	0.514673	0.0214638	0.0299812	0
A01	50324400	50324499	0.0902186	0.383287	0.382508	0.02488	0.177474	0.0738948
A01	50338400	50338499	0.034787	0.152888	0.219826	0.690671	0.730894	0.639878
A01	50343200	50343299	0.110585	0.331763	0.478794	0.069047	0.0408602	0.0504079
A01	50343500	50343599	0.0943189	0.421784	0.472039	0.0426796	0.159196	0.225674
A01	50343700	50343799	0.00694444	0.120639	0.281739	0.0214638	0.0707909	0.0372024
A01	50610900	50610999	0.0190476	0.261266	0.546645	0.00439059	0.00621727	0.0041225
A01	50630300	50630399	0.198413	0.46045	0.628272	0.32769	0.285221	0.70516
A01	50708300	50708399	0.134463	0.449343	0.407452	0.0234165	0.15132	0.168463
A01	50807700	50807799	0.154897	0.577853	0.81281	0.00551298	0.00395142	0.00758793
A01	50807900	50807999	0.0852457	0.303638	0.425599	0.00429277	0	0.00537288
A01	50869000	50869099	0.026652	0.134601	0.238458	0.0204642	0.00269687	0.022933
A01	50869400	50869499	0.0320913	0.153342	0.155618	0	0	0
A01	51004200	51004299	0.185064	0.493437	0.635876	0	0.0243634	0.0216873
A01	51604800	51604899	0.00625	0.171672	0.387396	0.0390262	0.0770873	0.22389
A01	51624900	51624999	0.0405078	0.146024	0.177504	0.00775933	0.0207195	0.00926754
A01	51625000	51625099	0.0343734	0.145314	0.163166	0.0209638	0.245856	0.134663
A01	51625300	51625399	0.0396879	0.412375	0.441702	0.0392467	0.0473491	0.0918801
A01	51625900	51625999	0.0121409	0.220105	0.324247	0	0.0134844	0.0402885
A01	51742300	51742399	0.0246647	0.208323	0.482611	0.152356	0.597841	0.977617
A01	53925500	53925599	0.0330796	0.170764	0.431728	0.0982666	0.363905	0.681579
A01	54182500	54182599	0.161524	0.439436	0.637209	0.259687	0.989473	1.12297
A01	54183400	54183499	0.194031	0.352906	0.467036	0.123715	0.228779	0.101602
A01	54188500	54188599	0.0474359	0.251243	0.416708	0.00911523	0.0243084	0.0299144
A01	54509400	54509499	0.25128	0.482969	0.661132	0.105056	0.0654979	0.0263376
A01	54509500	54509599	0.455974	0.735385	0.795844	0.0617574	0.249955	0.111687
A01	55443500	55443599	0.144208	0.432193	0.515751	0.0101071	0.00063674	0.00114144
A01	55519800	55519899	0.162698	0.427364	0.518609	0.471184	0.730854	0.445169
A01	55519900	55519999	0.151777	0.47346	0.551724	0.202803	0.464437	0.660326
A01	55520600	55520699	0.461041	0.728819	0.79738	0.631122	1.55383	0.768932
A01	56422200	56422299	0.00769231	0.314025	0.387621	0	0.010879	0
A01	56612900	56612999	0.188852	0.424447	0.576665	0	0	0.032433
A01	56614000	56614099	0.043321	0.258295	0.401819	0.182872	0.301654	0.682862
A01	56966600	56966699	0.0687832	0.236952	0.345479	0.155552	0.385147	0.396088
A01	57138800	57138899	0.0236665	0.243436	0.193134	0	0.13004	0.159275
A01	57139000	57139099	0.0655121	0.221095	0.295034	0.0852834	0.265852	0.165182
A01	57719500	57719599	0.092902	0.205025	0.237708	0.0214638	0.010879	0.0863576
A01	60040200	60040299	0.05726	0.162519	0.154284	0.0210179	0.0111931	0.012107
A01	60153700	60153799	0.340147	0.540301	0.705197	0.477057	1.14096	3.22781
A01	60339400	60339499	0.0746075	0.283881	0.538095	0.0390262	0.0326026	0.109334
A01	60526200	60526299	0.00740741	0.113862	0.0384966	0	0.0217581	0.0615842
A01	60555900	60555999	0.356766	0.628136	0.614207	0.256907	0.40827	0.599163
A01	61686800	61686899	0.0296898	0.183468	0.243403	0.309217	0.285631	0.313838
A01	61687600	61687699	0.22437	0.545749	0.53458	0	0	0
A01	61687700	61687799	0.0240069	0.222725	0.155323	0	0	0
A01	61688300	61688399	0.41881	0.638809	0.688381	0.294179	0.350879	0.254502
A01	61818400	61818499	0.402265	0.680387	0.807771	0.636028	1.53915	1.66901
A01	62025300	62025399	0.212524	0.459063	0.720969	0.0353797	0.0498613	0.0679397
A01	62819600	62819699	0.0318226	0.213116	0.289723	0.0202143	0.0461214	0.0803812
A01	63149300	63149399	0.0958318	0.23794	0.385413	0	0.116734	0.06178
A01	63149600	63149699	0.133258	0.401224	0.458217	0.00262104	0.0673518	0.0396519
A01	63151100	63151199	0.0652815	0.239917	0.418509	0	0	0
A01	63151500	63151599	0.133434	0.439129	0.489454	0.0512717	0.192873	0.157302
A01	63151600	63151699	0.0673485	0.174378	0.277062	0.0202143	0.0652236	0.0107458
A01	63598200	63598299	0.279432	0.601302	0.714752	0.0561685	0.0612289	0.117292
A01	63608300	63608399	0.0671498	0.245699	0.286326	0.141895	0.071737	0.331021
A01	63610300	63610399	0.113245	0.269403	0.422553	0.386727	0.933421	0.797269
A01	63631900	63631999	0.34304	0.799028	0.857066	0.388068	1.72256	0.621473
A01	64029900	64029999	0.270147	0.470759	0.440554	0.930132	1.53039	0.98172
A01	64030000	64030099	0.249476	0.421066	0.453961	0.26736	0.613039	0.441033
A01	64528100	64528199	0.511666	0.714375	0.656658	0.138695	0.125492	0.219848
A01	66484800	66484899	0.0187738	0.268532	0.419826	0	0.091068	0.142357
A01	66485100	66485199	0.0276816	0.239967	0.452498	0	0.0378477	0.117779
A01	66485200	66485299	0.0332194	0.345306	0.432061	0.00250891	0	0.00619636
A01	66775200	66775299	0.0233413	0.129341	0.0638144	0	0.0134844	0
A01	68018300	68018399	0.127792	0.312005	0.550835	0.0326282	0.0398464	0.0348588
A01	68152900	68152999	0.0217262	0.189583	0.431061	0.00176362	0.00452231	0
A01	68182400	68182499	0.0533651	0.20412	0.261766	0.0175623	0.103071	0.179559
A01	68187100	68187199	0.253906	0.389296	0.516216	0	0.00362634	0.0393834
A01	68249500	68249599	0.271235	0.539343	0.521022	0.0282943	0	0
A01	68250200	68250299	0.643603	0.822245	0.861135	0.209292	0.466015	0.98096
A01	68457400	68457499	0.471937	0.621702	0.639372	0.157817	0.175241	0.165825
A01	68457900	68457999	0.0559756	0.21726	0.421512	0.0351247	0.0217581	0.0214915
A01	68659600	68659699	0.131324	0.346866	0.495135	0.00263595	0.00160193	0.0646703
A01	68660500	68660599	0.257419	0.470798	0.601374	0.0410254	0.0376639	0.0718886
A01	69731600	69731699	0.246327	0.55389	0.600581	0.0579909	0.24399	0.10535
A01	70244900	70244999	0.0678432	0.382694	0.383569	0.0107319	0.261244	0.463056
A01	71152700	71152799	0.0174145	0.178435	0.372096	0	0	0.042983
A01	71153000	71153099	0.203646	0.547436	0.545144	0	0.0352424	0.0803812
A01	71377600	71377699	0.180431	0.413659	0.419693	0.00293807	0.0536398	0.085488
A01	71402200	71402299	0.0473983	0.248599	0.347624	0.0640025	0.499615	0.37716
A01	71425300	71425399	0.19985	0.340953	0.408506	0.00348484	0.0516327	0.0447744
A01	71428200	71428299	0.0370507	0.164556	0.275984	0.0175623	0.00543951	0.0431788
A01	71443000	71443099	0.303296	0.565745	0.653636	0	0.0730902	0.0586939
A01	71610700	71610799	0.116656	0.239513	0.381172	0	0.010879	0.0229373
A01	71717500	71717599	0.268118	0.431771	0.590305	0.204185	0.431069	0.333129
A01	71773700	71773799	0.175915	0.353431	0.402615	0.238364	0.289676	0.16713
A01	72553000	72553099	0.0851874	0.188613	0.263427	0.000487843	0	0
A01	72705200	72705299	0.146	0.36356	0.339409	0.0795961	0.090137	0.101514
A01	72717900	72717999	0.0442741	0.150315	0.200339	0	0.0921923	0.0400927
A01	72718200	72718299	0.0456116	0.156231	0.292013	0	0.010879	0.12645
A01	73287200	73287299	0.0617932	0.241469	0.2931	0.0175623	0.0325866	0
A01	73287400	73287499	0.0855853	0.234184	0.276889	0	0	0
A01	73996000	73996099	0.0176557	0.128237	0.110619	0.00152881	0.00321907	0.00234195
A01	74202000	74202099	0.0924925	0.199423	0.228049	0.00430736	0.00122517	0.00186012
A01	74210800	74210899	0.090916	0.20141	0.305597	0	0	0
A01	74366900	74366999	0.0542454	0.260385	0.397429	0.024717	0.0428823	0.00427979
A01	74879300	74879399	0.294036	0.602317	0.575061	0.101071	0.434757	0.282109
A01	74932200	74932299	0.0717103	0.217261	0.453799	0.0388382	0.0718426	0.084975
A01	75055600	75055699	0.163037	0.54398	0.814204	0.0970171	0.255176	0.292602
A01	75056000	75056099	0.0861475	0.216729	0.345616	0.0875347	0.101972	0.174986
A01	75060400	75060499	0.0628972	0.209692	0.348694	0.0337575	0.0347562	0.0266442
A01	75061300	75061399	0.131582	0.255377	0.436498	0.186458	0.318159	0.336271
A01	75061500	75061599	0.0593024	0.184604	0.29507	0.0654461	0.250936	0.185536
A01	75220600	75220699	0.0174078	0.129516	0.152633	0.0729013	0.125903	0.216328
A01	75382300	75382399	0.0908828	0.27631	0.312996	0	0	0
A01	75453400	75453499	0.271585	0.684775	0.721324	0.277792	0.0461214	0
A01	75660300	75660399	0.175235	0.588304	0.62049	0.057889	0.681151	0.213199
A01	76168800	76168899	0.0381295	0.155773	0.341305	0.184275	0.260844	0.70357
A01	76462600	76462699	0.0658737	0.171355	0.159567	0	0.0516888	0
A01	76904900	76904999	0.143333	0.353401	0.473917	0.06049	0.0804715	0.0268644
A01	76907700	76907799	0.115741	0.264815	0.365171	0.00209523	0.00033997	0.0101681
A01	77043800	77043899	0.290037	0.552242	0.706742	0.128235	0.0881767	0.104252
A01	77044200	77044299	0.189816	0.309384	0.542124	0.197078	0.362208	0.256627
A01	77172600	77172699	0.363154	0.658552	0.686905	0.473074	0.67687	1.02283
A01	77388600	77388699	0.0310606	0.233753	0.490465	0.0202143	0.162983	0.201247
A01	77388700	77388799	0.133945	0.42814	0.616552	0.0397274	0.366394	0.463405
A01	77392200	77392299	0.171914	0.393079	0.618441	0.0499372	0.0846521	0.111406
A01	77393300	77393399	0.0416667	0.276196	0.391868	0.0377766	0.010879	0.112967
A01	77394300	77394399	0.0444989	0.237031	0.278811	0.0175623	0.116556	0.0720299
A01	77563800	77563899	0.0190945	0.158279	0.244202	0.00278758	0.010879	0.104959
A01	77569100	77569199	0.0903689	0.262271	0.304531	0.0202143	0.173812	0.0911269
A01	77569200	77569299	0.0431775	0.155311	0.296251	0.0175623	0.0625678	0.0402885
A01	77592900	77592999	0.0305407	0.146963	0.297682	0	0.0344968	0
A01	77593500	77593599	0.0155872	0.155365	0.237295	0	0.0391504	0.0433745
A01	77593600	77593699	0.037279	0.188688	0.284838	0.00292706	0.0440439	0.0294448
A01	77833300	77833399	0.0844489	0.193931	0.365628	0.379988	2.22594	1.42805
A01	77835900	77835999	0.0276845	0.130727	0.335188	0.0351247	0.148018	0.135849
A01	77851800	77851899	0.0679327	0.284978	0.351342	0.0841292	0.209802	0.308787
A01	77853100	77853199	0.0953724	0.305488	0.418213	0.0473181	0.110348	0.0351645
A01	78176900	78176999	0.16989	0.300395	0.52334	0.272146	0.602931	0.440172
A01	78979900	78979999	0.102563	0.242626	0.326149	0.331056	0.210611	0.434437
A01	79469300	79469399	0.145574	0.280749	0.400091	0.0175623	0.00725268	0
A01	79706900	79706999	0.0152778	0.175243	0.144472	0	0	0.0216873
A01	80023700	80023799	0.0252365	0.257992	0.40784	0	0.0074953	0
A01	80317700	80317799	0.0710302	0.292335	0.497821	0.0377766	0.203436	0.14177
A01	80596500	80596599	0.116998	0.236034	0.410283	0.00998077	0.0361714	0.0214531
A01	81639400	81639499	0.106697	0.217511	0.332709	0.0024334	0	0.00124008
A01	81817900	81817999	0.149777	0.406109	0.469446	0	0.0269687	0.0216873
A01	81843300	81843399	0.0405226	0.338397	0.366698	0.157507	0.702754	1.23032
A01	81876600	81876699	0.0891036	0.27965	0.451018	0.153606	0.39461	0.401234
A01	81960100	81960199	0.212958	0.344713	0.436972	0.68898	1.25514	1.46527
A01	82357900	82357999	0.164483	0.373313	0.517301	0.0781288	0.19461	0.493428
A01	82784200	82784299	0.0885327	0.220057	0.488701	0.103274	0.205762	0.0895367
A01	83016200	83016299	0.0623587	0.377294	0.432517	0.545728	3.39435	7.56982
A01	83074400	83074499	0.0665375	0.228648	0.196204	0.0579909	0.198073	0.140236
A01	83075000	83075099	0.473384	0.696421	0.832633	0.131142	0.183009	0.148039
A01	83542500	83542599	0.0781986	0.24698	0.264599	0.0175623	0.124982	0.0289164
A01	83543300	83543399	0.0085404	0.130469	0.30482	0.0956147	0.141632	0.163457
A01	83642000	83642099	0.0158919	0.274485	0.393474	0	0.0626183	0.112912
A01	84701200	84701299	0.0555963	0.178769	0.191761	0.00281073	0.00172805	0.00531948
A01	85045700	85045799	0.170065	0.559216	0.621726	0.31334	0.296011	0.838645
A01	85062400	85062499	0.0103333	0.188468	0.310934	0.0390262	0.0191022	0.0431788
A01	85270700	85270799	0.107188	0.410161	0.593469	0.0287824	0.053208	0.0782578
A01	85270800	85270899	0.136913	0.538412	0.519662	0.0550361	0.223655	0.114525
A01	85271400	85271499	0.0311355	0.193124	0.239544	0.052687	0.252927	0.0774908
A01	85297200	85297299	0.0183333	0.170417	0.279637	0.00505357	0	0
A01	85298200	85298299	0.0503247	0.156962	0.100524	0	0	0
A01	85458600	85458699	0.102192	0.277155	0.267601	0	0.0243634	0.0400927
A01	85462600	85462699	0.0929208	0.286729	0.274413	0.00808571	0.0156602	0.102591
A01	86288600	86288699	0.139043	0.298462	0.501135	0.0364147	0.058657	0.109257
A01	86337400	86337499	0.0854627	0.361729	0.369089	0	0.00674218	0.03089
A01	86639400	86639499	0.177496	0.634408	0.552941	0	0	0
A01	86691000	86691099	0.300258	0.62341	0.709623	0.0805049	0.124738	0.0805769
A01	86691100	86691199	0.0821689	0.282239	0.312467	0	0	0
A01	86693400	86693499	0.135674	0.310331	0.441666	0.78433	1.3302	2.49294
A01	86776100	86776199	0.23123	0.549879	0.576504	0	0.000909628	0
A01	86796000	86796099	0.0387638	0.329146	0.530747	0	0.000906585	0
A01	86856800	86856899	0.0425972	0.143416	0.130784	0.0287918	0.00683622	0.00235162
A01	86859500	86859599	0.674351	0.826557	0.89484	0.208391	0.319351	0.385821
A01	87005700	87005799	0.0665021	0.231204	0.282387	0.0934633	0.0597589	0.317245
A01	87005800	87005899	0.359597	0.661326	0.635464	0.0755532	0.0865745	0.108045
A01	87006000	87006099	0.183177	0.729835	0.653773	0.055339	0	0.0216873
A01	87717000	87717099	0.177127	0.372034	0.462502	0.279889	0.376022	0.330587
A01	88100500	88100599	0.045172	0.205853	0.28746	0.0304314	0.0370705	0.0284936
A01	88142200	88142299	0.0920213	0.469242	0.484885	0.0592405	0.0952049	0.179559
A01	88143000	88143099	0.106306	0.611256	0.699419	0.509249	0.484685	0.590952
A01	88388500	88388599	0.120249	0.432292	0.586477	0.000674035	0.00716345	0.0332712
A01	88388600	88388699	0.107369	0.271868	0.423177	0.0446949	0.0421552	0.0912895
A01	88538900	88538999	0.0944882	0.292831	0.273262	0.0687228	0.29453	0.272028
A01	88541500	88541599	0.141829	0.326048	0.483881	0.0565885	0.0528636	0
A01	88541700	88541799	0.0950352	0.240141	0.31134	0.0175623	0.0326371	0.0186012
A01	88544300	88544399	0.151102	0.392201	0.372075	0.0200634	0.0260753	0.100623
A01	88578500	88578599	0.0525954	0.208565	0.283383	0.0111287	0.0690959	0.132919
A01	88624000	88624099	0.0545387	0.195138	0.248267	0	0.0939022	0.186109
A01	88917400	88917499	0.101702	0.327895	0.44202	0.0994181	0.0727101	0.0998864
A01	88917900	88917999	0.0470773	0.187023	0.3547	0	0.00149557	0.0307921
A01	88974300	88974399	0.0265638	0.149068	0.256813	0.0113177	0.0021758	0.0216873
A01	89003900	89003999	0.371415	0.710148	0.788737	0.775984	0.629664	1.74326
A01	89007500	89007599	0.014881	0.166964	0.161336	0.0641201	0.0316105	0.0433745
A01	89053900	89053999	0.0540953	0.237214	0.252439	0.0214638	0.355642	0.0558036
A01	89098300	89098399	0.0744432	0.206439	0.222095	0.274933	0.563266	0.629374
A01	89107300	89107399	0.0541225	0.269266	0.382791	0.0239183	0.135592	0.139367
A01	89129500	89129599	0.0965207	0.202964	0.342325	0.102168	0.27208	0.315352
A01	89217600	89217699	0.195618	0.495433	0.560577	0.0917132	0.250322	0.419639
A01	89676900	89676999	0.208047	0.464268	0.567116	0.0403107	0.0971545	0.0233517
A01	89708700	89708799	0.151196	0.296551	0.375641	0.0214638	0.0691064	0.0616821
A01	89708800	89708899	0.179899	0.490685	0.536589	0.112826	0.126692	0.170709
A01	89713400	89713499	0.455492	0.573296	0.67689	0.426702	0.776786	0.794208
A01	89761200	89761299	0.0519259	0.339805	0.546324	0.0153357	0.108698	0.128524
A01	89795300	89795399	0.166496	0.297663	0.477508	0.0225991	0.00713819	0.0519211
A01	89807900	89807999	0.0746237	0.288384	0.309143	0.816096	1.90687	0.765714
A01	89808900	89808999	0.109656	0.34328	0.379448	0.105421	0.157069	0.172103
A01	89842400	89842499	0.123871	0.366605	0.461389	0.201616	0.522555	0.517106
A01	89873800	89873899	0.112113	0.25121	0.464248	0.160424	0.256185	0.271691
A01	89879600	89879699	0.0290934	0.338317	0.493015	0.0618924	0.912089	1.73322
A01	89879700	89879799	0.0483926	0.2305	0.247795	0.344439	0.707145	1.00813
A01	89890600	89890699	0.0934783	0.338622	0.403029	0.460263	0.475311	0.91842
A01	90044600	90044699	0.0826527	0.407722	0.349443	0.0377766	0.111295	0.182645
A01	90058800	90058899	0.0491443	0.231702	0.308854	0	0.0651731	0.0619757
A01	90060800	90060899	0.0817673	0.201466	0.188051	0.0377766	0.0569499	0.145247
A01	90064800	90064899	0.0242412	0.421181	0.535792	0	0.0513321	0.0619757
A01	90140000	90140099	0.120271	0.306262	0.425469	0.308184	0.398725	0.583162
A01	90224400	90224499	0.0733467	0.182382	0.129659	0.0236591	0.00948101	0.000942925
A01	90236200	90236299	0.203912	0.338518	0.448132	0.436825	1.5579	1.58097
A01	90293500	90293599	0.319483	0.500205	0.567647	0.238364	0.385623	0.162599
A01	90293700	90293799	0.226891	0.500644	0.429984	0.0571974	0.142102	0.0834672
A01	90320800	90320899	0.374172	0.590653	0.547532	0.404929	0.593066	0.526733
A01	90321300	90321399	0.117477	0.266938	0.402523	0.0175623	0.0460709	0
A01	90399900	90399999	0.131487	0.265168	0.390924	0.0193261	0.0226897	0.00811969
A01	90401900	90401999	0.236335	0.451143	0.490777	0.0107781	0.018357	0.0468696
A01	90440400	90440499	0.164163	0.322461	0.449459	0.247756	0.548819	0.371276
A01	90467600	90467699	0.163673	0.407506	0.628329	0.0202143	0.216971	0.567059
A01	90497500	90497599	0.11721	0.39748	0.297991	0.662501	1.14533	0.475834
A01	90497800	90497899	0.0991585	0.357989	0.513879	1.08351	4.64548	2.84336
A01	90809500	90809599	0.251355	0.524361	0.716842	0.0559016	0.0958688	0.225433
A01	90816800	90816899	0.107936	0.242873	0.34545	0.0974317	0.139888	0.158338
A01	90821000	90821099	0.0329744	0.143843	0.250162	0.00555335	0.0127604	0.00595114
A01	90959700	90959799	0.014881	0.195334	0.259562	0.055339	0.0662974	0.06178
A01	90959900	90959999	0.19169	0.423875	0.52237	0.0933869	0.490842	0.298839
A01	90963700	90963799	0.163147	0.285252	0.385116	0.0792041	0.415383	0.294957
A01	90986500	90986599	0.0928507	0.242867	0.305482	0.588853	0.41081	0.556917
A01	90993800	90993899	0.250898	0.426073	0.5823	0.611511	0.525364	0.500768
A01	91052200	91052299	0.114489	0.255163	0.321853	0.0709057	0.138279	0.21925
A01	91064000	91064099	0.0860294	0.21089	0.302679	0.316417	0.491249	1.31648
A01	91287300	91287399	0.0753453	0.432967	0.284738	0.191382	0.187397	0.151028
A01	91293200	91293299	0.0656044	0.198628	0.350294	0.306114	0.322749	0.732212
A01	91326200	91326299	0.0365289	0.146793	0.147607	0	0.0569499	0.064866
A01	91354100	91354199	0.353339	0.685946	0.661225	0.20199	0.225627	0.162067
A01	91354800	91354899	0.0526328	0.430638	0.582486	0.18022	0.401338	0.478725
A01	91354900	91354999	0.193838	0.578859	0.719134	0.0175623	0.273842	0.383199
A01	91355100	91355199	0.127128	0.401444	0.613571	0.0167811	0.0142608	0.0102966
A01	91363600	91363699	0.0351353	0.224976	0.355398	0.178971	1.07346	0.849447
A01	91449100	91449199	0.139006	0.432761	0.536309	0.103146	0.130218	0.241199
A01	91451600	91451699	0.00462963	0.175321	0.070172	0.133544	0.111345	0.117388
A01	91490600	91490699	0.124621	0.5821	0.543029	0	0.0707909	0
A01	91512700	91512799	0.019519	0.174218	0.135784	0.447156	1.35024	1.4672
A01	91517600	91517699	0.109423	0.221038	0.342432	0.0125867	0.0791442	0.0302557
A01	91566000	91566099	0.0488663	0.237504	0.381563	0.0202143	0.0197151	0
A01	91566900	91566999	0.131853	0.381642	0.611896	0.800071	2.92645	5.68352
A01	91665500	91665599	0.00935829	0.131318	0.247037	0	0.010879	0.0293469
A01	91669800	91669899	0.0565535	0.16878	0.441391	0	0	0
A01	91724400	91724499	0.215256	0.395964	0.438538	0.0104207	0.00725394	0.000255851
A01	91799500	91799599	0.0776865	0.274107	0.59635	0.0127966	0.00473664	0.128628
A01	91872500	91872599	0.0558154	0.188618	0.278598	0.180373	0.179174	0.145051
A01	91909000	91909099	0.133083	0.280472	0.33453	0.356708	0.840401	0.457527
A01	92010500	92010599	0.100373	0.292014	0.233044	0.10022	0.0340935	0.0823983
A01	92053600	92053699	0.33397	0.711321	0.721112	0.480477	0.974427	0.967575
A01	92054700	92054799	0.110137	0.354963	0.572034	0.171168	1.01631	1.06617
A01	92054800	92054899	0.0562621	0.163282	0.276147	0.0202143	0.010879	0.06178
A01	92055400	92055499	0.0506613	0.259723	0.222323	0.0087976	0.11526	0.134551
A01	92056700	92056799	0.0577301	0.266289	0.287729	0.254524	1.1032	1.72371
A01	92187800	92187899	0.0447286	0.237739	0.425551	0.0565885	0.0891798	0.227801
A01	92487800	92487899	0.313526	0.623216	0.836535	0.0110315	0.012457	0.00113113
A01	92493700	92493799	0.155261	0.492484	0.516633	0.0235661	0.0231221	0.139265
A01	92522600	92522699	0.0670068	0.342019	0.379239	0.00643447	0.0292057	0.0639908
A01	92619100	92619199	0.0868427	0.366159	0.42321	0.454263	0.371731	0.207027
A01	92619200	92619299	0.240914	0.645557	0.750142	0.779065	2.27321	1.06101
A01	92619500	92619599	0.146558	0.314649	0.558241	0.129761	0.224196	0.06178
A01	92831000	92831099	0.114358	0.351836	0.59044	0.141749	0.150764	0.720003
A01	92832000	92832099	0.041415	0.16485	0.135725	0.0377766	0.0870593	0.10559
A01	92889500	92889599	0.0533331	0.424851	0.431308	0.0343152	0.137574	0.197965
A01	92889900	92889999	0.229168	0.465776	0.569362	0.302024	1.6451	1.09913
A01	92939900	92939999	0.442075	0.730604	0.825245	0.0198084	0.0507699	0.046169
A01	92994400	92994499	0.227786	0.363604	0.472221	0.030245	0.126208	0.0757097
A01	92995600	92995699	0.069066	0.183284	0.343193	0.158909	0.722697	0.919431
A01	93087400	93087499	0.0328463	0.162342	0.218779	0.119883	0.149721	0.1702
A01	93106300	93106399	0.119674	0.261563	0.301157	0	0.000406056	0.00134322
A01	93185100	93185199	0.398818	0.551003	0.69727	4.26582	8.66786	6.72514
A01	93311100	93311199	0.274725	0.425435	0.484302	0.018087	0.0254234	0.00155704
A01	93330500	93330599	0.128193	0.356391	0.415285	0.488897	0.72999	0.52805
A01	93491800	93491899	0.132709	0.518666	0.58179	0.0432258	0.0485292	0.21416
A01	93677700	93677799	0.124698	0.306371	0.406096	0.417388	0.775416	1.25837
A01	93724600	93724699	0.0461067	0.229579	0.230401	0.289649	0.593708	0.572122
A01	93748600	93748699	0.242905	0.378894	0.47265	0.306727	0.300994	0.130804
A01	93766300	93766399	0.140909	0.249351	0.426832	0.028504	0.193662	0.257116
A01	93766400	93766499	0.0906398	0.201659	0.350995	0.0126207	0.0114228	0.0064885
A01	93797200	93797299	0.174731	0.386275	0.420285	0.355596	0.970468	0.928187
A01	93808200	93808299	0.053567	0.219808	0.151429	0.172418	0.320399	0.166739
A01	93876900	93876999	0.0622774	0.40222	0.549687	0.0105696	0.088053	0.0603502
A01	93959900	93959999	0.211685	0.432718	0.479578	0.0175623	0	0.0093006
A01	93960500	93960599	0.108806	0.273117	0.298415	0.0794547	0.032701	0.0805769
A01	93964500	93964599	0.0627674	0.27269	0.301294	0.0117082	0.0701526	0.00575666
A01	94009500	94009599	0.100941	0.341664	0.472306	0.0579909	0.388787	1.61004
A01	94134400	94134499	0.0945408	0.251192	0.287917	0.0452234	0.0544825	0.103745
A01	94164800	94164899	0.0572173	0.292504	0.30124	0.0100392	0.0034747	0.00165195
A01	94212200	94212299	0.0669663	0.230436	0.402835	0.0702111	0.110401	0.0952287
A01	94219000	94219099	0.178641	0.5875	0.723953	0.122382	0.103071	0.195232
A01	94219100	94219199	0.278912	0.648235	0.697514	0	0.010879	0.0214915
A01	94344200	94344299	0.238195	0.365712	0.514143	0.216256	0.501815	0.589727
A01	94345100	94345199	0.573423	0.840611	0.881214	0.15766	0.209461	0.151224
A01	94347700	94347799	0.0466023	0.211709	0.271119	0	0	0
A01	94347800	94347899	0.111675	0.496239	0.565398	0.0231413	0.0476251	0.0216873
A01	94440700	94440799	0.202108	0.506369	0.591241	0.240863	0.843929	0.381002
A01	94686300	94686399	0.169508	0.493136	0.645198	0.0763558	0.133414	0.508916
A01	94788000	94788099	0.109788	0.353515	0.477556	0.0191173	0.0879684	0.139075
A01	94790900	94790999	0.0277972	0.184325	0.128498	0	0.00435161	0.00154909
A01	94823700	94823799	0.00378788	0.22399	0.21701	0	0	0
A01	94827200	94827299	0.149003	0.333647	0.469414	0.0352861	0.153271	0.120557
A01	94902600	94902699	0.0718965	0.238122	0.284798	0.0175623	0.267408	0.771783
A01	94937700	94937799	0.0972368	0.320728	0.405622	0.167314	0.633032	0.663965
A01	94940600	94940699	0.134192	0.265345	0.337997	0.0429277	0.203844	0.182645
A01	94951100	94951199	0.0151476	0.151454	0.111266	0.0263435	0.47738	0.247707
A01	94952400	94952499	0.191079	0.531507	0.576544	0.0418628	0.119551	0.0474523
A01	94963400	94963499	0.118196	0.29469	0.482149	0.0131718	0.101316	0.0769584
A01	94983000	94983099	0.207199	0.426545	0.515495	0.29344	0.442223	0.352313
A01	94997600	94997699	0.217246	0.763454	0.775441	0.574265	1.54461	1.08246
A01	94997700	94997799	0.023982	0.365963	0.603022	0.121407	2.35214	3.04821
A01	94998000	94998099	0.0687714	0.251961	0.452538	0.558377	1.14645	0.923222
A01	95001000	95001099	0.0595321	0.177222	0.112895	0.205043	0.358654	0.281236
A01	95006200	95006299	0.237107	0.384736	0.500563	0.0118118	0.00362634	0.0115733
A01	95008800	95008899	0.0811304	0.251554	0.219577	0	0.0434656	0
A01	95151700	95151799	0.322653	0.495465	0.715219	0.166073	0.358979	0.556954
A01	95179700	95179799	0.147386	0.38826	0.432388	0.0794547	0.0543446	0
A01	95180200	95180299	0.0182292	0.213095	0.227388	0.175069	0.721755	1.30316
A01	95180400	95180499	0.0814815	0.256881	0.34647	0.0202143	0.0191022	0.0801854
A01	95188100	95188199	0.180649	0.369287	0.430663	0.261779	0.465709	0.284616
A01	95206200	95206299	0.106788	0.32381	0.528767	0.00505357	0.122927	0.108402
A01	95219900	95219999	0.0702927	0.207524	0.36867	0.162036	0.0335497	0.0214915
A01	95290800	95290899	0.102491	0.237057	0.293093	0.376406	0.568705	0.471205
A01	95292000	95292099	0.00523888	0.115185	0.0994175	0	0	0
A01	95350800	95350899	0.158767	0.300027	0.567454	0.0189932	0.00374739	0.0149402
A01	95351200	95351299	0.290473	0.431362	0.400364	0.212611	0.43392	0.485339
A01	95351400	95351499	0.0957411	0.224357	0.197537	0.424318	0.794977	1.17616
A01	95351500	95351599	0.210733	0.430263	0.490669	0.236782	0.208863	0.542711
A01	95353000	95353099	0.0599928	0.219412	0.319846	0.514081	2.68291	2.59476
A01	95353100	95353199	0.134518	0.34184	0.457132	0.0579909	0.591151	0.753789
A01	95353600	95353699	0.0476691	0.264161	0.370205	0.286983	1.03461	0.806587
A01	95398300	95398399	0.124659	0.242513	0.517573	0.0627859	0.0947292	0.19794
A01	95399500	95399599	0.0171601	0.15273	0.113752	0.0196752	0.0108622	0.0108436
A01	95449700	95449799	0.308753	0.515229	0.649877	0.507249	1.06998	0.95876
A01	95453900	95453999	0.0752747	0.316429	0.377023	0.0298442	0.0104082	0.003018
A01	95458100	95458199	0.0424137	0.2614	0.433168	0.00976952	0.0179811	0.035521
A01	95462300	95462399	0.0342124	0.379448	0.558159	0.00883913	0.147915	0.364066
A01	95640200	95640299	0.209637	0.414073	0.524368	0.433342	0.407738	0.88063
A01	95680900	95680999	0.186275	0.32163	0.464612	0.114579	0.271673	0.06178
A01	95724900	95724999	0.156859	0.260762	0.501071	0.0186249	0.099882	0.201364
A01	95726900	95726999	0.0738543	0.25574	0.289621	0	0	0
A01	95749100	95749199	0.0937243	0.238965	0.234307	0.169915	0.840017	0.525904
A01	95749900	95749999	0.103756	0.321297	0.368327	0.00833467	0.0905238	0.0727163
A01	95777900	95777999	0.246719	0.648111	0.598091	0.085584	0.268109	0.276173
A01	95778100	95778199	0.282284	0.531285	0.521778	0.224348	0.42862	0.561501
A01	95780900	95780999	0.0253968	0.141355	0.266792	0.00076358	0.0403916	0.00238795
A01	95824700	95824799	0.0957989	0.2916	0.293261	0.0175623	0.010879	0
A01	95958800	95958899	0.0595001	0.309276	0.387689	0.0643915	0.149499	0.065923
A01	95963600	95963699	0.126183	0.346699	0.50315	0.255927	0.374744	0.29069
A01	95976900	95976999	0.404879	0.532147	0.682906	0.254273	0.146571	0.262977
A01	95977100	95977199	0.123776	0.357621	0.434416	0	0	0
A01	95978800	95978899	0.020653	0.132365	0.374311	0.0214638	0.010879	0.0431788
A01	96052100	96052199	0.164087	0.329123	0.503329	0	0.0134844	0
A01	96083100	96083199	0.0844095	0.269414	0.261831	0.00336905	0.0158374	0.000598136
A01	96176000	96176099	0.0751686	0.190465	0.274072	0	0	0.0402885
A01	96181000	96181099	0.111634	0.31267	0.35215	0.0247645	0.00392169	0.00388974
A01	96181100	96181199	0.0967914	0.270463	0.272458	0.0783645	0.305878	0.145979
A01	96234900	96234999	0.0707552	0.201667	0.397522	0	0.0790646	0.241339
A01	96328400	96328499	0.104432	0.297738	0.509207	0	0.010879	0
A01	96339700	96339799	0.235583	0.565641	0.622048	0.878706	1.67759	2.64481
A01	96339800	96339899	0.166197	0.443087	0.608113	0.0680216	0.176976	0.171564
A01	96340900	96340999	0.147679	0.331772	0.350481	0.0205749	0.0621407	0.0550873
A01	96382800	96382899	0.207499	0.42352	0.461917	0.288246	0.355642	0.754376
A01	96413100	96413199	0.0231429	0.197742	0.322547	0.0579909	0.0378477	0.0774908
A01	96511100	96511199	0.133165	0.259318	0.22642	0.214405	0.242881	0.263277
A01	96612700	96612799	0.119753	0.29536	0.465582	0.052687	0.194339	0.129145
A01	96627000	96627099	0.0395941	0.17735	0.337152	0.0270815	0.0356245	0.0203605
A01	96627300	96627399	0.109764	0.274682	0.506824	0.0369734	0.11081	0.182013
A01	96646000	96646099	0.0270062	0.412542	0.323323	0.013796	0.0702956	0.0726113
A01	96719600	96719699	0.0789537	0.253676	0.281571	0	0	0
A01	96721200	96721299	0.0591066	0.261927	0.333289	0	0	0.0710806
A01	96723200	96723299	0.0746917	0.194662	0.308453	0.0195131	0.133053	0.142063
A01	96738300	96738399	0.662379	0.778713	0.783992	0.424443	0.270909	0.274392
A01	96757900	96757999	0.0595109	0.266962	0.288442	0	0.0299812	0.0186012
A01	96768800	96768899	0.0907605	0.211032	0.347995	0.00391525	0.00572701	0.0030503
A01	96775700	96775799	0.114724	0.217982	0.24463	0	0.0129073	0
A01	96797800	96797899	0.109985	0.274118	0.451018	0.160159	0.410393	0.182254
A01	96937400	96937499	0.0318968	0.176353	0.177144	0	0.0989041	0.0372024
A01	96969300	96969399	0.0960428	0.219738	0.301833	0.0819538	0.349566	0.145051
A01	96969800	96969899	0.125924	0.357752	0.387383	0.0982666	0.235971	0.324219
A01	96971200	96971299	0.192786	0.353338	0.459921	0.210819	0.523758	0.613888
A01	97017000	97017099	0.174385	0.498399	0.587289	0.207542	0.41831	1.10954
A01	97020400	97020499	0.139468	0.293465	0.41428	0.00878117	0.0678795	0.0186012
A01	97022500	97022599	0.107439	0.257537	0.504299	0.211151	0.313862	0.298883
A01	97051800	97051899	0.0367345	0.152998	0.232248	0.0351247	0.116963	0.163848
A01	97081500	97081599	0.0789027	0.433952	0.582493	0.0141778	0.225908	0.0186012
A01	97081600	97081699	0.0746732	0.370626	0.508341	0.0780524	0.162728	0.102068
A01	97081800	97081899	0.0522274	0.284655	0.426184	0.751987	2.12527	3.3966
A01	97082000	97082099	0.0399726	0.291386	0.251696	0.00878117	0.0271976	0.231745
A01	97082100	97082199	0.118158	0.357864	0.432162	0.055339	0.138085	0.131513
A01	97084600	97084699	0.0198656	0.163858	0.292024	0.18873	0.395738	0.518622
A01	97086200	97086299	0.157524	0.304715	0.347132	1.03916	1.61006	2.61395
A01	97167000	97167099	0.0667609	0.271792	0.444817	0.352944	0.523886	2.23084
A01	97207600	97207699	0.200589	0.34775	0.533849	0.0276585	0.0269018	0.0388923
A01	97260700	97260799	0.0801756	0.196303	0.312895	0.143846	0.0496973	0.0588897
A01	97265400	97265499	0.214453	0.380229	0.676986	0.0811546	0.36647	0.233576
A01	97290000	97290099	0.0446205	0.227729	0.172069	0	0.0129222	0
A01	97352400	97352499	0.110524	0.296044	0.576004	0	0	0.064866
A01	97360300	97360399	0.0402283	0.212155	0.142547	0.0175623	0.0378477	0.0214915
A01	97368200	97368299	0.0202546	0.342262	0.309924	0	0	0.0214915
A01	97389600	97389699	0.161845	0.536777	0.444755	0	0	0
A01	97399900	97399999	0.0250353	0.2133	0.278287	0	0	0.0431788
A01	97420800	97420899	0.248298	0.588072	0.471571	0	0.0134844	0.0400927
A01	97424900	97424999	0.0552423	0.184475	0.334621	0.0214638	0.127217	0.182254
A01	97466700	97466799	0.107825	0.218751	0.363175	0.063984	0.153758	0.133861
A01	97467300	97467399	0.19827	0.410947	0.634961	0	0.010879	0.0433745
A01	97497900	97497999	0.102076	0.288478	0.475628	0.217997	0.298335	0.151224
A01	97503300	97503399	0.14	0.290415	0.39644	0.00458235	0.0200511	0.0610014
A01	97516900	97516999	0.204306	0.314132	0.318413	0.131377	0.270954	0.294595
A01	97545200	97545299	0.215545	0.406851	0.611257	0.0652598	0.109992	0.121748
A01	97545600	97545699	0.0275576	0.172703	0.211835	0	0.00382364	0.00361454
A01	97571300	97571399	0.0258511	0.200341	0.236913	0.00755532	0.0313193	0.00744048
A01	97575000	97575099	0.385946	0.58544	0.72968	1.00709	1.08557	3.52033
A01	97580900	97580999	0.312908	0.473968	0.561929	0.251872	0.515305	0.627338
A01	97581000	97581099	0.151062	0.462104	0.576449	0.409379	0.453859	1.21152
A01	97584600	97584699	0.192956	0.627816	0.446851	0.0154619	0.0936003	0.0813163
A01	97601200	97601299	0.132493	0.241565	0.251011	0.00458364	0.0103149	0.0103256
A01	97606100	97606199	0.104458	0.436846	0.492014	0.0202143	0.0599624	0.0619757
A01	97679300	97679399	0.199934	0.429789	0.488067	0.0755532	0.219933	0.158068
A01	97733800	97733899	0.116618	0.285364	0.371537	0.0212841	0.0383529	0.0700526
A01	97742600	97742699	0.0146465	0.153055	0.146463	0.103418	0.160428	0.137294
A01	97743000	97743099	0.0999883	0.459915	0.435345	0.0202143	0.0243634	0
A01	97743100	97743199	0.119861	0.274433	0.192485	0	0.0298029	0
A01	97755600	97755699	0.211206	0.367725	0.522171	0.463488	0.70598	0.432666
A01	97765700	97765799	0.1532	0.437921	0.455435	0.175069	0.278287	0.520892
A01	97765800	97765899	0.0749064	0.228781	0.259037	0.0592405	0.210618	0.17044
A01	97783100	97783199	0.139131	0.305249	0.412212	0.378156	0.342564	0.293385
A01	97783300	97783399	0.298366	0.624306	0.678998	0.160159	0.487981	0.250206
A01	97814200	97814299	0.108653	0.572106	0.569033	0.0210362	0.386803	0.812727
A01	97814800	97814899	0.185872	0.486694	0.399364	0.0692761	0.0821521	0.0415398
A01	97858100	97858199	0.0104121	0.265468	0.403847	0.133544	0.184792	0.587441
A01	97859100	97859199	0.0708268	0.216221	0.184356	0	0.0487268	0
A01	97859300	97859399	0.0691082	0.263957	0.279436	1.32193	2.70322	3.21978
A01	97859500	97859599	0.0608069	0.344964	0.351439	0.00439059	0.0122709	0.270675
A01	97882500	97882599	0.146296	0.309018	0.278312	0.0999403	0.223243	0.0681761
A01	97910900	97910999	0.0127141	0.160113	0.320375	0	0.0378477	0.101873
A01	97911000	97911099	0.108288	0.293216	0.447779	0.107326	2.14608	0.769727
A01	97927600	97927699	0.166594	0.272272	0.412951	0.0857991	0.219449	0.0833679
A01	97931000	97931099	0.0435374	0.237245	0.376747	0.170777	0.687523	0.81431
A01	97955700	97955799	0.251772	0.500642	0.48006	0.197783	0.249965	0.343799
A01	97993200	97993299	0.0377558	0.174535	0.31327	0	0.010879	0.042983
A01	97995700	97995799	0.0436317	0.153241	0.153331	0.149696	0.218198	0.281155
A01	98041800	98041899	0.117476	0.292788	0.29422	0	0	0
A01	98042400	98042499	0.152259	0.329943	0.548841	0.108997	0.204057	0.176344
A01	98044700	98044799	0.244059	0.441689	0.625772	0.100919	0.109395	0.0215568
A01	98047800	98047899	0.140741	0.331857	0.212829	0	0.0191022	0.0216873
A01	98053400	98053499	0.0243845	0.359631	0.324379	0	0.00674218	0.032433
A01	98055100	98055199	0.0559238	0.437359	0.515103	0	0.0549068	0.00722909
A01	98066800	98066899	0.222944	0.704387	0.770538	0.06049	0.336565	0.0987866
A01	98067200	98067299	0.0689263	0.364829	0.388651	0.0819538	0.159614	0.188258
A01	98067500	98067599	0.140053	0.499831	0.44286	0.123551	0.0876976	0.0638613
A01	98087100	98087199	0.130151	0.285942	0.410444	0.0202143	0.00149826	0.00542182
A01	98088700	98088799	0.0649208	0.253508	0.305501	0.273336	0.219625	0.482049
A01	98089900	98089999	0.366596	0.68816	0.694739	4.91588	7.37994	7.91247
A01	98090100	98090199	0.0929764	0.289228	0.445403	0	0.0243634	0.0588897
A01	98090200	98090299	0.182855	0.362312	0.444195	0.158757	0.082918	0
A01	98091000	98091099	0.140713	0.313854	0.382293	0.0494562	0.039787	0.0530411
A01	98097400	98097499	0.028233	0.259304	0.242147	0.0242081	0.00674218	0
A01	98114200	98114299	0.0645543	0.249305	0.393595	0.00868335	0.0262828	0.17283
A01	98129700	98129799	0.0581409	0.44129	0.505161	0	0.00543951	0.042983
A01	98161700	98161799	0.0392906	0.1755	0.180974	0	0	0.042983
A01	98161900	98161999	0.0379455	0.171182	0.246337	0.118133	0.406748	0.399724
A01	98163800	98163899	0.0978423	0.377949	0.382417	0	0.0460709	0.0216873
A01	98164400	98164499	0.493076	0.639937	0.765843	0.112405	0.0704966	0.0488885
A01	98167000	98167099	0.0518384	0.168997	0.149951	0	0	0.0214915
A01	98186100	98186199	0.260409	0.41033	0.133219	0.176319	0.409986	0.235111
A01	98247900	98247999	0.228789	0.495573	0.654081	0.0843739	0.208168	0.287683
A01	98286600	98286699	0.019542	0.152169	0.230774	0	0.010879	0.042983
A01	98300900	98300999	0.109489	0.259246	0.31638	0	0	0
A01	98321700	98321799	0.416582	0.534028	0.587322	0.165442	0.331685	0.200083
A01	98337400	98337499	0.152721	0.389327	0.353937	0.0976353	0.0477984	0.175932
A01	98373100	98373199	0.159081	0.440037	0.511795	0.092061	0.355871	0.249195
A01	98386300	98386399	0.237208	0.449036	0.56302	0.0985112	0.147341	0.0717977
A01	98440500	98440599	0.0654528	0.168491	0.421384	0.138542	0.0489051	0.06178
A01	98444800	98444899	0.0795509	0.292903	0.274201	0	0	0.0216873
A01	98459300	98459399	0.0394522	0.218592	0.274009	0.0794547	0.222946	0.151224
A01	98464500	98464599	0.0407648	0.182729	0.137199	0	0.010879	0.0216873
A01	98472500	98472599	0.0235776	0.150102	0.223179	0.109276	0.34203	0.433905
A01	98489800	98489899	0.0930404	0.263444	0.348875	0.0995162	0.117141	0.125103
A01	98491100	98491199	0.538801	0.698145	0.761765	0.264291	0.153107	0.26225
A01	98516200	98516299	0.220075	0.432492	0.608368	0.109211	0.226351	0.288645
A01	98518800	98518899	0.219744	0.442203	0.543599	0.055339	0.276577	0.209918
A01	98540000	98540099	0.159982	0.291005	0.456085	0.335771	1.06426	0.890523
A01	98558600	98558699	0.35	0.638384	0.662921	0.639386	0.246596	0.321916
A01	98690300	98690399	0.151611	0.287968	0.426479	0.0780524	0.159561	0.522726
A01	98694700	98694799	0.151433	0.35686	0.424992	0.0321958	0.106077	0.037708
A01	98695200	98695299	0.0451932	0.184517	0.149074	0	0.206346	0.604555
A01	98714400	98714499	0.196585	0.395961	0.586206	0.14318	0.328931	0.193589
A01	98714800	98714899	0.280111	0.405991	0.446363	0.178971	0.200525	0.142357
A01	98715400	98715499	0.144012	0.296479	0.238244	0.544326	0.849496	0.45782
A01	98718000	98718099	0.210118	0.407523	0.514539	0.431329	1.34428	0.92556
A01	98718700	98718799	0.328277	0.473614	0.596654	0.618886	0.556297	0.763486
A01	98732800	98732899	0.445663	0.573815	0.676514	1.91053	2.36581	2.76036
A01	98741400	98741499	0.150575	0.408944	0.511132	0.133391	0.187347	0.139075
A01	98765900	98765999	0.17186	0.397295	0.480811	0.426817	0.467983	0.469466
A01	98766900	98766999	0.112822	0.358677	0.397589	0.129181	0.190389	0.317358
A01	98772600	98772699	0.064242	0.182018	0.231773	0.0214638	0.0462998	0.19559
A01	98774400	98774499	0.173189	0.45687	0.579465	0.0957561	0.0952554	0.0400927
A01	98776300	98776399	0.234439	0.495194	0.511566	0.0107319	0.157722	0.0493792
A01	98782900	98782999	0.159144	0.333462	0.545496	0.161409	0.157773	0.351883
A01	98784100	98784199	0.16899	0.580132	0.693221	0.143846	0.0569499	0.169825
A01	98797900	98797999	0.21405	0.385946	0.387485	0.0669459	0.270566	0.266015
A01	98804100	98804199	0.34372	0.534511	0.663228	0.315014	0.482669	0.637184
A01	98819800	98819899	0.0732687	0.196329	0.168813	0	0.0217581	0
A01	98822200	98822299	0.304195	0.581689	0.779209	0.357918	0.342862	1.35179
A01	98881500	98881599	0.0996976	0.399016	0.508851	0.262404	1.4809	0.373864
A01	98893400	98893499	0.19781	0.348364	0.458695	0.0956147	0.19041	0.10674
A01	98893500	98893599	0.0307204	0.153862	0.140563	0	0.0325866	0.064866
A01	98895300	98895399	0.085359	0.32485	0.451965	0.0696696	0.0798915	0.141731
A01	98930300	98930399	0.101306	0.272296	0.269351	0.0807043	0.0352424	0.139271
A01	98931300	98931399	0.108566	0.227749	0.345437	0.0579909	0.0704848	0.0863576
A01	98966100	98966199	0.0574006	0.255674	0.293453	0.0807043	0.556779	0.552738
A01	98966300	98966399	0.0146193	0.230571	0.43373	0.32422	2.53245	0.584075
A01	98971200	98971299	0.0833333	0.193182	0.279441	0.219552	0.369126	0.683057
A01	98978200	98978299	0.095787	0.452876	0.511481	0.0790481	0.371029	0.77397
A01	98979500	98979599	0.0370798	0.182225	0.391676	0	0	0
A01	98991100	98991199	0.121042	0.301658	0.449993	0.0404285	0.0896375	0.096092
A01	99007900	99007999	0.132904	0.290481	0.317967	0.333631	0.22583	0.585171
A01	99013600	99013699	0.200705	0.361675	0.426714	0.0202143	0.136015	0.0400927
A01	99031000	99031099	0.0135817	0.12833	0.151528	0	0.0299812	0.0216873
A01	99035900	99035999	0.302326	0.613718	0.647103	0.619475	0.697774	0.469336
A01	99036800	99036899	0.054932	0.210058	0.180416	0.0702494	0.146537	0.25001
A01	99037000	99037099	0.0316198	0.159775	0.34425	0.594361	2.11888	2.78397
A01	99041200	99041299	0.163224	0.355779	0.381534	0.1177	0.0379224	0.0688667
A01	99046800	99046899	0.101596	0.228513	0.380945	0	0.0490834	0.0214915
A01	99047300	99047399	0.0336663	0.264446	0.407382	0	0.0553106	0.119422
A01	99048600	99048699	0.0589844	0.197113	0.220651	0.12804	0.152308	0.15156
A01	99061300	99061399	0.0788176	0.40447	0.52905	0.331103	0.418619	0.677097
A01	99103400	99103499	0.129788	0.307172	0.583481	0.0390262	0.0110133	0.0441144
A01	99103900	99103999	0.118705	0.523599	0.6481	0.179185	0.336943	0.132998
A01	99106400	99106499	0.074397	0.181669	0.300576	0.0578777	0.365999	0.345637
A01	99240300	99240399	0.221795	0.442706	0.357396	0.484508	0.802301	0.800543
A01	99274500	99274599	0.300348	0.501057	0.562173	1.35024	3.26038	2.31886
A01	99350800	99350899	0.023516	0.164297	0.186344	0	0.0352424	0.0650618
A01	99376200	99376299	0.16734	0.350314	0.569432	0.615118	1.33564	0.639095
A01	99391200	99391299	0.0126202	0.146698	0.353147	0	0	0
A01	99394400	99394499	0.053127	0.293035	0.436632	0.169842	0.667894	1.00434
A01	99394500	99394599	0.0321741	0.197926	0.252769	0.134641	1.07591	0.606434
A01	99398400	99398499	0.0655252	0.276321	0.544299	0.0404285	0.251217	0.397136
A01	99400400	99400499	0.156422	0.375421	0.512732	0.0404285	0.100772	0.289907
A01	99400500	99400599	0.180951	0.375544	0.552199	0.0794547	0.0325866	0
A01	99414300	99414399	0.101623	0.416401	0.473283	0.0282943	0.0378477	0.0615842
A01	99416500	99416599	0.0640392	0.180736	0.209089	0.0202143	0.0809061	0
A01	99416700	99416799	0.119484	0.415066	0.452265	0	0.0176212	0.0433745
A01	99419200	99419299	0.23251	0.496466	0.647403	0.109244	0.321149	0.269741
A01	99450100	99450199	0.0180405	0.214612	0.23261	0	0.0652236	0.337431
A01	99451900	99451999	0.248116	0.413004	0.446258	0.33023	0.189646	0.225824
A01	99457400	99457499	0.0511793	0.198509	0.311913	1.04471	1.79017	1.82472
A01	99562100	99562199	0.231426	0.402478	0.610314	0.417889	0.520209	0.315659
A01	99590700	99590799	0.0343487	0.279149	0.24514	0.0579909	0.0269687	0
A01	99623700	99623799	0.512348	0.668211	0.783063	0.0123024	0.143778	0.0696435
A01	99657900	99657999	0.239047	0.444848	0.513587	1.03027	4.33904	3.32919
A01	99658400	99658499	0.0530774	0.189038	0.309005	0.0175623	0.249914	0.550154
A01	99686700	99686799	0.228703	0.436401	0.610666	0.0107319	0.0274343	0.0309879
A01	99717400	99717499	0.0914596	0.200339	0.167813	0.156258	0.39988	0.18853
A01	99756700	99756799	0.0691922	0.180263	0.29912	0.215498	0.326424	0.488179
A01	99766700	99766799	0.20995	0.447175	0.55123	0.572142	2.09298	3.52097
A01	99779400	99779499	0.00591716	0.12455	0.263437	0.0846058	0	0.0214915
A01	99792500	99792599	0.274848	0.500489	0.52871	0	0.000207633	0.00114144
A01	99797300	99797399	0.00305205	0.198897	0.18101	0	0.0326371	0.0214915
A01	99799100	99799199	0.225804	0.463571	0.49491	0.304559	0.543446	0.751009
A01	99801000	99801099	0.11789	0.30218	0.362113	0.0568285	0.0481624	0.0226504
A01	99807200	99807299	0.356842	0.637606	0.748365	0.152003	0.143117	0.0433745
A01	99828900	99828999	0.114613	0.371608	0.458011	0.38597	1.20493	1.6887
A01	99830700	99830799	0.267964	0.540972	0.678923	0.229094	0.865586	0.450865
A01	99844800	99844899	0.122308	0.315496	0.393128	0.157507	0.74903	1.28938
A01	99845300	99845399	0.0891331	0.311061	0.430521	0.00562658	0.0407541	0.0933778
A01	99846600	99846699	0.182578	0.380162	0.509443	0.160159	0.290418	0.513037
A01	99849500	99849599	0.290255	0.603601	0.716159	0.286443	0.149523	0.104959
A01	99865500	99865599	0.0910211	0.271889	0.342651	0.0214638	0.162219	0.599283
A01	99867700	99867799	0.297066	0.467516	0.67195	0.144824	0.321549	0.710121
A02	37500	37599	0.105064	0.310669	0.359956	0.444227	1.53468	0.748077
A02	37800	37899	0.099432	0.224461	0.272073	0.100919	0.363301	0.166739
A02	103700	103799	0.25262	0.437485	0.486527	0.899773	1.35965	1.62408
A02	117400	117499	0.0644646	0.305706	0.346352	0.265657	0.163331	0.413386
A02	117900	117999	0.084254	0.389433	0.392579	0.0107319	0.0528384	0.1159
A02	118200	118299	0.159163	0.475866	0.426927	0.0436594	0.048276	0.0186535
A02	123500	123599	0.0601311	0.197217	0.285946	0.153606	0.151798	0.12356
A02	124900	124999	0.221875	0.685417	0.736452	0.46862	0.790755	0.944909
A02	133000	133099	0.43425	0.778985	0.723346	0.289649	0.078708	0.0774908
A02	133100	133199	0.117785	0.536108	0.410169	0.0214638	0.0651731	0.0805769
A02	150500	150599	0.0507988	0.496337	0.475616	0.0101071	0.010879	0
A02	150600	150699	0.0719522	0.41953	0.548559	0.0214638	0.0488883	0.33689
A02	150700	150799	0.0933361	0.243277	0.302682	0.119869	0.122315	0.20316
A02	150900	150999	0.331918	0.46228	0.577247	0.0507393	0.0242827	0.0394664
A02	155900	155999	0.152114	0.267945	0.271559	0.0755532	0.119518	0.145443
A02	163800	163899	0.136251	0.247932	0.335051	0.182416	0.162576	0.379253
A02	175700	175799	0.281601	0.414108	0.45113	0.085584	0.216973	0.185536
A02	192000	192099	0.0488045	0.171567	0.166957	0.0377766	0.397204	0.24712
A02	199100	199199	0.10975	0.296367	0.372014	0.0351247	0.18372	0.267755
A02	246900	246999	0.112771	0.252304	0.303994	0.0364507	0.104909	0.0616821
A02	253000	253099	0.1875	0.42288	0.481362	0.0214638	0.0299812	0
A02	285400	285499	0.241123	0.39071	0.606631	0.0492314	0.020797	0.144096
A02	290200	290299	0.0772949	0.233034	0.233841	0	0.0382044	0
A02	295700	295799	0.0651973	0.391089	0.496098	0.0800031	0.18326	0.295362
A02	308800	308899	0.174804	0.54339	0.59811	0.0943651	0.575779	0.547698
A02	309800	309899	0.195078	0.466208	0.543329	0.585545	1.02831	1.58518
A02	344300	344399	0.188907	0.424881	0.446092	0.638261	2.43735	1.7671
A02	365500	365599	0.139541	0.253778	0.315302	0.176472	0.135836	0.213242
A02	373300	373399	0.0964602	0.229934	0.302679	0.0794547	0.455344	0.411164
A02	373500	373599	0.0490896	0.374802	0.417511	0.265957	0.235484	0.563102
A02	387800	387899	0.0267857	0.144743	0.190105	0	0.0243634	0.0216873
A02	387900	387999	0.208264	0.358788	0.444522	0.214096	0.135708	0.0558036
A02	388000	388099	0.0517849	0.203427	0.141067	0.136043	0.282602	0.253096
A02	411200	411299	0.345525	0.546298	0.758094	0.498553	0.312114	0.540691
A02	412400	412499	0.300316	0.478719	0.585789	0.123632	0.407637	0.32172
A02	517000	517099	0.20498	0.375106	0.494917	0.04335	0.0602235	0.0454817
A02	550500	550599	0.0520488	0.177064	0.224393	0.055339	0.114307	0
A02	573000	573099	0.597406	0.72956	0.850616	0.712061	0.694233	0.675286
A02	575400	575499	0.200375	0.330608	0.306016	0.0202143	0.0569499	0.0615842
A02	614300	614399	0.0848013	0.316718	0.510816	0.0631066	0.0740342	0.00542182
A02	614400	614499	0.0495542	0.190708	0.225886	0.0377766	0	0
A02	634300	634399	0.0160819	0.126366	0.142635	0.0390262	0.0121817	0.0402885
A02	697000	697099	0.124861	0.38545	0.559316	0.12781	0.0888718	0.403178
A02	697100	697199	0.00856642	0.14258	0.198237	0	0	0
A02	704800	704899	0.0287582	0.15379	0.249846	0	0.0269687	0.0214915
A02	705400	705499	0.0403291	0.199733	0.120297	0	0	0
A02	760100	760199	0.085305	0.297605	0.350768	0.245472	0.741059	1.0229
A02	791300	791399	0.10781	0.412456	0.636302	0.0688231	0.0610994	0.275625
A02	798200	798299	0.031391	0.158526	0.379806	0	0.000232954	0.0205669
A02	813300	813399	0.0447946	0.336701	0.620811	0.000585412	0.0491994	0.000919045
A02	859800	859899	0.366698	0.52379	0.523016	0.240168	0.401305	0.308508
A02	860500	860599	0.0170094	0.129866	0.226647	0.0202143	0.0382044	0
A02	887400	887499	0.0236171	0.215604	0.303204	0.100919	0.149243	0.311986
A02	888000	888099	0.100493	0.383031	0.598682	0.149365	0.369025	0.182645
A02	888800	888899	0.2868	0.498588	0.733802	0.63464	1.64113	1.47551
A02	915300	915399	0.0752886	0.464187	0.60965	0.026668	0.0865488	0.0581258
A02	936400	936499	0.0629165	0.331311	0.53326	0.0478074	0.582852	0.78708
A02	946200	946299	0.0539526	0.224632	0.233993	0.141347	0.154811	0.313669
A02	960400	960499	0.137725	0.468333	0.642492	0.0214638	0.080189	0.102264
A02	961800	961899	0.413344	0.750051	0.78387	0.0374419	0.0565228	0.184607
A02	962600	962699	0.1651	0.373562	0.357562	0	0.0021758	0
A02	967900	967999	0.0150966	0.123856	0.132365	0.0631419	0.187562	0.222542
A02	998100	998199	0.174916	0.429576	0.501267	0.717145	0.651371	0.58966
A02	1051700	1051799	0.0907242	0.259242	0.324684	0.103298	0.0952049	0.12356
A02	1083100	1083199	0.101774	0.219246	0.424496	0	0.0269687	0.0216873
A02	1128400	1128499	0.101852	0.301991	0.397437	1.02038	0.475669	0.51395
A02	1140700	1140799	0.0626557	0.315778	0.47992	0	0	0
A02	1141000	1141099	0.117944	0.376905	0.622403	0	0.00543951	0
A02	1149700	1149799	0.0858547	0.319581	0.3422	0.000763941	0.00091264	0.0248457
A02	1182500	1182599	0.17	0.291667	0.56627	0.0256264	0.0564731	0.0186012
A02	1183300	1183399	0.0986538	0.273573	0.402583	0.30155	0.54412	0.342518
A02	1189900	1189999	0.144651	0.26371	0.26072	0.00634065	0.0206412	0.00497853
A02	1251500	1251599	0.0644919	0.468818	0.739751	0.993427	1.48207	2.79757
A02	1251600	1251699	0.0110142	0.140904	0.111397	0.00878117	0	0
A02	1307800	1307899	0.0867727	0.379066	0.565458	0	0	0
A02	1307900	1307999	0.0484101	0.182527	0.237452	0	0.228207	0.665043
A02	1308100	1308199	0.0114737	0.124816	0.112866	0	0	0
A02	1325200	1325299	0.0912315	0.24997	0.315216	0.257176	0.687226	0.636009
A02	1329600	1329699	0.408344	0.755667	0.71912	0.383677	0.873742	0.393651
A02	1335000	1335099	0.13027	0.255546	0.324942	0.0559968	0.0533439	0.111059
A02	1338500	1338599	0.043432	0.272932	0.399918	0.130892	0.33659	0.201051
A02	1341000	1341099	0.0601875	0.300991	0.340439	0.0592405	0.092549	0
A02	1341100	1341199	0.077562	0.530244	0.281613	0.0377766	0.0217581	0.0216873
A02	1343600	1343699	0.0339641	0.178528	0.111161	0.196533	0.154353	0.373766
A02	1355500	1355599	0.0262874	0.15716	0.220144	0.16574	0.287609	0.397896
A02	1356500	1356599	0.23883	0.539993	0.630723	0.0377766	0.0144885	0
A02	1442000	1442099	0.0675406	0.193764	0.385689	0.0274178	0.0286789	0.0405833
A02	1456900	1456999	0.093883	0.208387	0.363755	0.124746	0.471294	0.704218
A02	1461300	1461399	0.0377414	0.150298	0.169898	0.484537	0.539622	0.344223
A02	1473400	1473499	0.0815774	0.291736	0.473323	0.0202143	0.0134844	0.0431788
A02	1485300	1485399	0.0745726	0.295132	0.164433	0.0214638	0.010879	0
A02	1485400	1485499	0.0711374	0.192416	0.25071	0.0377766	0.173812	0.0632271
A02	1489000	1489099	0.309728	0.632594	0.704146	0.102168	0.141276	0.0400927
A02	1499900	1499999	0.195906	0.322876	0.439898	0.0394956	0.199425	0.164878
A02	1500100	1500199	0.0572917	0.204554	0.169348	0.0202143	0.0378477	0.0650618
A02	1542000	1542099	0.257027	0.73716	0.785343	0.189626	0.485325	0.356708
A02	1549300	1549399	0.0842827	0.21561	0.386216	0.06049	0.00494925	0.0506789
A02	1611700	1611799	0.152372	0.362624	0.410662	0.38221	1.58785	1.59531
A02	1653500	1653599	0.146693	0.530393	0.642265	0	0.0111155	0.0222834
A02	1659300	1659399	0.0633021	0.455329	0.64247	0	0.0386846	0.147746
A02	1659400	1659499	0.0657745	0.35613	0.403289	0.0592405	0.274379	0.225824
A02	1659500	1659599	0.0384694	0.198715	0.257812	0.0377766	0.689475	0.460319
A02	1660400	1660499	0.101068	0.40566	0.531786	0	0.0269687	0.0433745
A02	1662300	1662399	0.428887	0.749949	0.734245	0.134794	1.17715	0.811765
A02	1662400	1662499	0.0234177	0.248889	0.295727	0.0202143	0	0.0433745
A02	1666500	1666599	0.151917	0.392588	0.495934	0	0.117269	0.151224
A02	1667000	1667099	0.208394	0.457184	0.688966	0.0351247	0.0652236	0.0216873
A02	1710100	1710199	0.0471064	0.191582	0.301047	0.0643915	0.0704848	0.145247
A02	1723700	1723799	0.0497449	0.388279	0.426375	0.245472	0.274328	0.0402885
A02	1736900	1736999	0.0320064	0.256443	0.232747	0	0.0652236	0.032433
A02	1737000	1737099	0.0321187	0.154726	0.187935	0.0351247	0.0404531	0.0867491
A02	1739800	1739899	0.127262	0.273108	0.469996	0	0	0
A02	1749500	1749599	0.108181	0.254801	0.379453	0.0370754	0	0
A02	1763200	1763299	0.178586	0.381736	0.287325	0.166137	0.785349	0.338136
A02	1769600	1769699	0.0568664	0.248477	0.299719	0.221904	1.16325	1.5676
A02	1905200	1905299	0.108731	0.310232	0.448067	0.00581481	0.0167575	0.0650618
A02	1939200	1939299	0.0578661	0.185131	0.361246	0.256644	0.398831	0.30068
A02	1947700	1947799	0.198353	0.355316	0.352233	0.0432172	0.072729	0.202757
A02	1948700	1948799	0.0622533	0.191014	0.191204	0.00565898	0.0205394	0.00724311
A02	1949900	1949999	0.188341	0.427091	0.590567	0.120147	0.12155	0.322824
A02	1953500	1953599	0.106117	0.282104	0.301396	0	0	0
A02	1956200	1956299	0.313062	0.425139	0.563887	0.079273	0.124617	0.187578
A02	1992100	1992199	0.0319551	0.329057	0.282151	0.0224554	0.0595468	0.0805486
A02	1996500	1996599	0.14199	0.460537	0.472697	0.0214638	0.0599637	0.129928
A02	2003500	2003599	0.112613	0.262168	0.283402	0.0249738	0.054071	0.0580657
A02	2004100	2004199	0.0764269	0.18963	0.271098	0.0404285	0.0734973	0.0586939
A02	2004500	2004599	0.0342435	0.154314	0.157405	0.0214638	0.0189239	0.0093006
A02	2040500	2040599	0.138455	0.386633	0.447376	0.100919	0.0487268	0.0216873
A02	2040900	2040999	0.0560114	0.1596	0.231169	0	0	0
A02	2041400	2041499	0.0873675	0.323833	0.363753	0.108026	0.161103	0.0898116
A02	2075600	2075699	0.0703639	0.215683	0.181981	0	0.0217581	0.0863576
A02	2075700	2075799	0.0994705	0.218864	0.271151	0	0.010879	0.0619757
A02	2082200	2082299	0.367683	0.549687	0.718336	0.428344	0.884533	1.17382
A02	2083100	2083199	0.0821039	0.266189	0.358771	0	0.02722	0.0307921
A02	2089700	2089799	0.0842491	0.24967	0.206519	0.0202143	0.0487268	0.0588897
A02	2099000	2099099	0.120829	0.22858	0.273263	0	0	0
A02	2120600	2120699	0.00297619	0.117601	0.130725	0	0.010879	0
A02	2173200	2173299	0	0.1164	0.199434	0.0656508	0.0150828	0.0541984
A02	2215400	2215499	0.0205338	0.243706	0.334913	0.104704	0.132568	0.19154
A02	2337000	2337099	0.15369	0.332817	0.380077	0	0.0243634	0
A02	2342500	2342599	0.275251	0.513451	0.655416	0.643205	1.48916	0.706598
A02	2351400	2351499	0.397687	0.675686	0.883231	0.0390262	0.0896375	0.0801854
A02	2357600	2357699	0.0577029	0.181525	0.181953	0.487036	1.40923	0.789699
A02	2403500	2403599	0.0600561	0.269754	0.310764	0.0416781	0.0277345	0.185731
A02	2404800	2404899	0.11571	0.266643	0.327309	0.0351247	0.166999	0.12356
A02	2405900	2405999	0.103498	0.223283	0.379232	0.311113	2.26802	1.23938
A02	2495000	2495099	0.125077	0.525683	0.734049	0.158909	0.298605	0
A02	2497500	2497599	0.0826923	0.238986	0.39498	0.0321958	0.0202265	0.0402885
A02	2586500	2586599	0.222322	0.40843	0.52643	0.426693	0.686563	0.460991
A02	2634400	2634499	0.109901	0.228975	0.280373	0	0	0
A02	2771400	2771499	0.0509346	0.325464	0.482597	0.0175623	0.0461214	0.139271
A02	2775500	2775599	0.0968679	0.273564	0.283366	0.0982666	0.067829	0.172324
A02	2776000	2776099	0.129868	0.529956	0.546082	0.0485085	0.232956	0.431113
A02	2815800	2815899	0.146257	0.57606	0.731739	0.0461122	0.171583	0.0646703
A02	2816500	2816599	0.0447424	0.29546	0.333847	0.0982666	0.360496	0.12067
A02	2819100	2819199	0.0908992	0.334989	0.285916	0.0445147	0.139642	0.105155
A02	2820500	2820599	0.622044	0.747186	0.782399	2.52156	2.58437	2.53703
A02	2838100	2838199	0.0975673	0.207502	0.185501	0.0421036	0.0399013	0.0199566
A02	2903300	2903399	0.0203462	0.131376	0.266332	0.0187906	0.0217581	0.0186012
A02	2918600	2918699	0.297779	0.625699	0.584156	0.00330116	0.00295564	0.00116351
A02	2919900	2919999	0.059707	0.173307	0.287801	0.0341484	0.0777633	0.0214915
A02	2925800	2925899	0.0362472	0.176648	0.174184	0.0351247	0.0191022	0.0216873
A02	2932000	2932099	0.0511351	0.2797	0.423198	0	0.010879	0
A02	2932400	2932499	0.0352183	0.272693	0.312416	0	0.0556473	0.0107458
A02	2943600	2943699	0.322867	0.488048	0.485321	0.357265	0.849257	1.38412
A02	2961400	2961499	0.034448	0.186399	0.356267	0.0429277	0.230863	0.320853
A02	2989000	2989099	0.167719	0.397501	0.455162	0.068098	0.0299812	0.075416
A02	3005900	3005999	0.00295858	0.115728	0.237597	0.385959	0.0760521	0.182254
A02	3027500	3027599	0.257535	0.474334	0.573915	0.109851	0.288139	0.146686
A02	3074700	3074799	0.0846007	0.200386	0.26679	0.0214638	0.241691	0.204137
A02	3089700	3089799	0.065559	0.174502	0.223605	0.129688	0.115608	0.0202963
A02	3120100	3120199	0.324517	0.601408	0.717066	0.959634	1.9002	0.748585
A02	3132300	3132399	0.138757	0.263344	0.341101	0.338587	0.209105	0.145247
A02	3132500	3132599	0.563851	0.714055	0.88031	0.185524	0.191637	0.0757097
A02	3133100	3133199	0.206136	0.334533	0.387708	0.321568	0.363814	0.47892
A02	3153700	3153799	0.113353	0.353019	0.433971	0.00585412	0.028475	0.178191
A02	3154000	3154099	0.242779	0.484905	0.628478	0.356692	0.230634	0.297058
A02	3155300	3155399	0.152909	0.648755	0.633468	0.617081	0.586271	0.559121
A02	3155400	3155499	0.310873	0.533318	0.525197	0.308809	0.143446	0.148235
A02	3157300	3157399	0.218953	0.664602	0.725819	0.149494	0.0641116	0.0259997
A02	3157400	3157499	0.270206	0.589508	0.66722	0.0631419	0.153229	0.302881
A02	3173700	3173799	0.0622327	0.297521	0.389191	0	0.0191022	0.0214915
A02	3177700	3177799	0.124788	0.232115	0.31386	0	0.117269	0.101677
A02	3178600	3178699	0.454911	0.928646	0.626488	0.145478	0.0280105	0.103797
A02	3197600	3197699	0.0166683	0.124731	0.22321	0	0.153508	0.323417
A02	3201000	3201099	0.0694811	0.193006	0.284622	0.0416781	0.081135	0
A02	3202200	3202299	0.00833333	0.269327	0.391854	0	0.010879	0.0186012
A02	3259500	3259599	0.17089	0.505037	0.5398	0.219399	0.214366	0.247511
A02	3288200	3288299	0.28272	0.559901	0.562447	0.287308	0.303348	0.398754
A02	3289000	3289099	0.0250283	0.134444	0.266278	0.021036	0.0153845	0.0439194
A02	3292500	3292599	0	0.154474	0.515195	0	0.0382044	0.0289164
A02	3298400	3298499	0.144408	0.388304	0.437995	0.458318	1.55715	1.37948
A02	3301400	3301499	0.0119428	0.260681	0.352411	0	0.0149538	0.00113113
A02	3302100	3302199	0.119233	0.401281	0.610371	0.102445	0.244347	0.464188
A02	3310300	3310399	0.0905612	0.219615	0.171411	0.1129	0.0564213	0.246206
A02	3341400	3341499	0.238992	0.485421	0.550354	0.172418	0.360852	0.386586
A02	3374400	3374499	0.313948	0.48707	0.664337	0.731641	0.697615	1.4736
A02	3379200	3379299	0.14815	0.341281	0.429829	0.103397	0.165794	0.244208
A02	3379300	3379399	0.0766241	0.286471	0.241357	0.0345235	0.0888206	0.20626
A02	3381900	3381999	0.314827	0.603828	0.798166	0.273933	0.187118	0.412995
A02	3397400	3397499	0.0578161	0.350726	0.483686	0.0175623	0.104603	0.13749
A02	3403300	3403399	0.133625	0.32335	0.493032	0.0866714	0.29715	0.231605
A02	3417600	3417699	0.147089	0.437069	0.567621	0.0175623	0.00786588	0
A02	3426400	3426499	0.046513	0.228635	0.230531	0.0798712	0.14938	0.126581
A02	3426600	3426699	0.0832409	0.494492	0.450919	0.296772	0.691859	1.38673
A02	3475400	3475499	0.0768832	0.211271	0.572559	0.0101071	0.0205721	0.0322373
A02	3487400	3487499	0.159161	0.287782	0.354151	0.18147	0.635995	0.234495
A02	3499900	3499999	0.053745	0.260757	0.376544	0.069424	0.290418	0.260038
A02	3502200	3502299	0.213197	0.335319	0.481555	0.654297	0.983363	1.27261
A02	3502600	3502699	0.37539	0.613132	0.848984	2.60601	5.61591	2.65143
A02	3557300	3557399	0.011895	0.161399	0.1774	0.0101071	0	0
A02	3558800	3558899	0.149918	0.300914	0.292057	0.208321	0.238366	0.192071
A02	3563800	3563899	0.0995511	0.334692	0.305444	0.18818	0.24547	0.37605
A02	3576800	3576899	0.229443	0.368371	0.451698	0.0202143	0.0858088	0.0146735
A02	3589600	3589699	0.00416667	0.236363	0.357637	0	0.00230625	0
A02	3613300	3613399	0.0323824	0.169169	0.321624	0.0235833	0.0704848	0.232525
A02	3614700	3614799	0.0394292	0.246076	0.481842	0.0188883	0.476513	0.634913
A02	3615400	3615499	0.0825091	0.194553	0.240953	0.0276695	0.0747495	0
A02	3620100	3620199	0.119524	0.374003	0.511281	0.150407	0.239078	0.311105
A02	3683700	3683799	0.157563	0.410367	0.527835	2.45164	5.94167	5.31562
A02	3683900	3683999	0.0585539	0.20163	0.469583	0.0377766	0.212067	1.08516
A02	3742300	3742399	0.0628796	0.173652	0.294484	0.16656	0.211353	0.0803812
A02	3808000	3808099	0.101953	0.311743	0.42804	0.599722	0.507749	0.54961
A02	3812400	3812499	0.106288	0.280797	0.451345	0.324774	1.01018	1.89717
A02	3844400	3844499	0.437369	0.560847	0.655852	0.0328089	0.013396	0.0950771
A02	3844500	3844599	0.054854	0.256243	0.542451	0.055339	0.000963168	0.120474
A02	3851500	3851599	0.228622	0.401543	0.48371	0.0404285	0.0326371	0.0278877
A02	3886900	3886999	0.290318	0.651497	0.627375	0.323099	0.353473	0.314353
A02	3891000	3891099	0.0120568	0.21014	0.311734	0.0214638	0.0311056	0.0869917
A02	3892600	3892699	0.0599143	0.257622	0.304938	0.111927	0.181907	0.146692
A02	3923500	3923599	0.149558	0.45491	0.704603	1.41216	6.15771	7.80577
A02	3966300	3966399	0.201372	0.470823	0.510643	0.06049	0.123451	0.114455
A02	3966500	3966599	0.0339454	0.171628	0.288907	0	0.0191022	0.0402885
A02	3968700	3968799	0.0203973	0.165892	0.218346	0.0351247	0.0325866	0.0402885
A02	3984400	3984499	0.0662737	0.255096	0.23089	0.212501	0.345973	0.823448
A02	3991100	3991199	0.108895	0.322301	0.387639	0.216892	0.652598	0.704539
A02	4014700	4014799	0.0939538	0.33357	0.491937	0.17682	0.389913	0.537321
A02	4024100	4024199	0.053123	0.234028	0.258064	0	0.111066	0.0093006
A02	4026700	4026799	0.0287698	0.232341	0.458438	0	0	0.042983
A02	4046300	4046399	0.00608466	0.129624	0.161909	0.0202143	0.0191022	0
A02	4059600	4059699	0.394357	0.683887	0.629182	0.0606428	0.0550942	0.0505384
A02	4059700	4059799	0.246222	0.52612	0.528099	0.161367	0.0473302	0.0402885
A02	4154300	4154399	0.357119	0.530354	0.63633	0.216046	0.343332	0.482245
A02	4154400	4154499	0.171891	0.509454	0.645638	0.404104	0.75051	1.14088
A02	4197700	4197799	0.0423013	0.161616	0.523355	0.0565885	0.0460709	0.111369
A02	4197800	4197899	0.0630445	0.177968	0.271601	0.0416781	0.318151	0.265917
A02	4198400	4198499	0.0807142	0.402651	0.667883	0.0565885	0.185938	0.203941
A02	4201100	4201199	0.143537	0.279432	0.255599	0.0817952	0.0579255	0.151767
A02	4205500	4205599	0.00833333	0.17846	0.223945	0	0.249558	0.105155
A02	4209600	4209699	0.0231208	0.144971	0.164356	0.0538995	0.0488227	0.0819423
A02	4277700	4277799	0.0881944	0.327715	0.4744	0.0301546	0.0971045	0.0599183
A02	4365900	4365999	0.0609174	0.191795	0.381408	0.376129	1.16938	0.596602
A02	4419900	4419999	0.272796	0.659052	0.648128	0.763572	1.32236	1.97311
A02	4421300	4421399	0.205653	0.52492	0.587228	0.196026	1.17814	1.66781
A02	4563300	4563399	0.00765873	0.115906	0.166836	0.0768028	0.122174	0.0772951
A02	4574700	4574799	0.0353621	0.21658	0.429323	0	0.010879	0.0186012
A02	4641700	4641799	0.00703125	0.121524	0.163387	0	0	0
A02	4648600	4648699	0.27832	0.502685	0.560933	0.0175623	0.154861	0.0586939
A02	4667200	4667299	0.151526	0.45016	0.582242	0.0579909	0.0869312	0.145247
A02	4708700	4708799	0.040082	0.21367	0.21084	0.0478074	0.247106	0.0739709
A02	4710600	4710699	0.0438415	0.241626	0.546237	0.0175623	0	0.0108436
A02	4710700	4710799	0.0304384	0.222536	0.413144	0.0101071	0.0348845	0.0790812
A02	4825000	4825099	0.287895	0.601288	0.733763	0.181801	0.311213	0.207419
A02	4825100	4825199	0.213699	0.39797	0.534993	0.0429277	0.0134844	0.0214915
A02	4825700	4825799	0.392376	0.753752	0.644835	0.724546	2.08678	2.49483
A02	4826700	4826799	0.139458	0.400778	0.38806	0.469651	1.06856	1.2467
A02	4836200	4836299	0.218338	0.538869	0.483547	0.193257	0.644302	0.834757
A02	4836500	4836599	0.119478	0.341378	0.472136	0.0729013	0.103122	0.528552
A02	4866700	4866799	0.0932538	0.200529	0.286101	0.0916997	0.340599	0.269006
A02	4866900	4866999	0.167283	0.296331	0.604492	0.0612825	0.0656397	0.0153462
A02	5024900	5024999	0.210317	0.494247	0.557373	0.055339	0.0191022	0
A02	5046500	5046599	0.178561	0.480808	0.695465	1.2417	1.91734	5.30964
A02	5145400	5145499	0.0383746	0.281039	0.524105	0.0485085	0.263399	0.473616
A02	5145500	5145599	0.0651235	0.263235	0.27036	0.0588635	0.0626822	0.118931
A02	5148300	5148399	0.248332	0.380536	0.55487	0.349215	0.377042	0.315324
A02	5155000	5155099	0.171709	0.373978	0.490245	0.0626557	0.257477	0.448171
A02	5322600	5322699	0.0477597	0.205693	0.244527	0	0	0
A02	5331000	5331099	0.01	0.187901	0.275114	0	0	0
A02	5398300	5398399	0.145189	0.327411	0.390783	0.176319	0.45907	0.653319
A02	5404700	5404799	0.0874127	0.2256	0.224514	0.175829	0.47796	0.263228
A02	5513400	5513499	0.012624	0.167185	0.179031	0	0	0
A02	5518600	5518699	0.057588	0.174736	0.246308	0.0276695	0.240032	0.131415
A02	5537900	5537999	0.188409	0.472726	0.734911	0.156959	0.191948	0.30083
A02	5748400	5748499	0.0368278	0.15502	0.145836	0	0.0408602	0.0186012
A02	5795100	5795199	0.221884	0.475587	0.582378	0	0.0134844	0
A02	5795200	5795299	0.172215	0.527173	0.73194	0.070963	0.153739	0.0951107
A02	5799900	5799999	0.114956	0.316596	0.442488	0.129843	0.255648	0.168502
A02	5826500	5826599	0.0995112	0.683625	0.908184	0	0.000725268	0.0939546
A02	5827100	5827199	0.110251	0.526094	0.641696	0.0175623	0.0651731	0.0912248
A02	5827700	5827799	0.0600218	0.175317	0.25659	0	0.0516888	0.120865
A02	5852300	5852399	0.0409054	0.180923	0.363931	0	0.000961117	0.00114144
A02	5853500	5853599	0.0927538	0.27865	0.233369	0.111927	0.335675	0.469382
A02	5871200	5871299	0.117708	0.348848	0.490137	0.0397556	0.10575	0.0874145
A02	5873700	5873799	0.272624	0.524038	0.634833	0.139945	0.314239	0.229752
A02	5873900	5873999	0.165588	0.565879	0.752369	0.759977	0.778857	1.0066
A02	5874900	5874999	0.065017	0.209332	0.466892	0	0	0.0186012
A02	5886400	5886499	0.10754	0.221733	0.240588	0.00439059	0	0
A02	5892900	5892999	0.0632387	0.218918	0.296045	0.0175623	0.0513321	0
A02	5902200	5902299	0.0417502	0.161616	0.239078	0.00970039	0.0197233	0.00866749
A02	5902300	5902399	0.0413217	0.238471	0.314688	0.0175623	0.0352424	0.0660535
A02	5910700	5910799	0.0356319	0.190355	0.12887	0.0377766	0.360496	0.451257
A02	5911900	5911999	0.195377	0.613848	0.634729	0	0	0
A02	5912000	5912099	0.321268	0.547946	0.559933	0	0	0
A02	5979000	5979099	0.209038	0.427139	0.477937	0.401612	0.50403	0.692064
A02	5982800	5982899	0.127256	0.336263	0.455368	0.0214638	0	0
A02	5987200	5987299	0.0747138	0.353398	0.401229	0.00715461	0.0434656	0.0433745
A02	6019500	6019599	0.0353454	0.202604	0.132771	0	0.010879	0.0186012
A02	6028900	6028999	0.170464	0.426636	0.472376	0.239131	0.448082	0.401936
A02	6029000	6029099	0.228284	0.579736	0.644834	0.0083557	0.112306	0.104942
A02	6029400	6029499	0.0154432	0.288832	0.28538	0	0	0
A02	6035500	6035599	0.0343434	0.382465	0.542154	0.129338	0.331228	0.639683
A02	6058300	6058399	0.291215	0.620223	0.650902	0.500984	1.09218	1.93502
A02	6069600	6069699	0.184953	0.365143	0.594767	0.520245	0.749541	1.20079
A02	6129300	6129399	0.164818	0.475764	0.391361	0.117079	0.243583	0.522771
A02	6129400	6129499	0.109596	0.264507	0.362988	0.310406	0.301348	0.265721
A02	6184200	6184299	0.120683	0.320578	0.386681	0.142444	0.830902	0.475443
A02	6190100	6190199	0.0500926	0.227258	0.299444	0.0433911	0.273339	0.16471
A02	6190600	6190699	0.0291667	0.17261	0.228529	0.046418	0.0989855	0.101236
A02	6192300	6192399	0.165883	0.390576	0.426961	0.120727	0.0652236	0.206831
A02	6222900	6222999	0.101239	0.2505	0.350407	0.321389	0.582879	1.02188
A02	6236800	6236899	0.256875	0.385441	0.57047	0.464871	0.454089	0.903482
A02	6269000	6269099	0.0720048	0.177874	0.248068	0.118481	0.266233	0.253879
A02	6297200	6297299	0.129508	0.328013	0.529404	0.0262512	0.0502588	0.113223
A02	6298400	6298499	0.188587	0.362341	0.392299	0.0526453	0.333606	0.140597
A02	6315800	6315899	0.00690476	0.110005	0.174201	0.00878117	0	0.0307921
A02	6317200	6317299	0.124341	0.402263	0.458521	0.0768028	0.119747	0.185536
A02	6319800	6319899	0.0034188	0.254781	0.320414	0	0.0382044	0.0619757
A02	6322300	6322399	0.0855062	0.298112	0.356273	0.0363171	0.388279	0.148138
A02	6377900	6377999	0.053263	0.211622	0.337653	0.0424836	0.21927	0.447814
A02	6484600	6484699	0.104756	0.497266	0.487799	0.00464774	0.136175	0.132795
A02	6486800	6486899	0.0885009	0.231077	0.3197	0.0175414	0.0685031	0.0985309
A02	6507200	6507299	0.148267	0.274493	0.337099	0	0.00168555	0
A02	6517100	6517199	0.149108	0.301665	0.339432	0.139719	0.226837	0.419711
A02	6617400	6617499	0.136165	0.247411	0.322511	0.160022	0.742706	0.505938
A02	6680900	6680999	0.047776	0.156414	0.284202	0.0195131	0.123833	0.131122
A02	6683800	6683899	0.0702033	0.31538	0.247098	0.0175623	0.165639	0.160958
A02	6721300	6721399	0.172974	0.451761	0.588875	0.0658786	0.0296086	0.0914636
A02	6735800	6735899	0.122041	0.278016	0.343406	0.123632	0.444949	0.646755
A02	6775600	6775699	0.202756	0.346503	0.368947	0.33746	0.281872	0.293369
A02	6812500	6812599	0.0960351	0.337335	0.541309	0.112886	0.052072	0.198693
A02	6812600	6812699	0.117796	0.364701	0.546715	0.0566649	0.114103	0.132665
A02	6817300	6817399	0.11187	0.271912	0.45835	0	0	0.0186012
A02	6840000	6840099	0.229904	0.453183	0.446541	0.382426	0.653623	0.899296
A02	6849800	6849899	0.0352151	0.151183	0.283979	0.0165567	0.0705039	0.104406
A02	6911700	6911799	0.114067	0.326868	0.426989	0.0175623	0.206499	0.447499
A02	6966600	6966699	0.0239576	0.181595	0.155249	0	0.010879	0
A02	6980400	6980499	0.191859	0.303941	0.396309	0.202173	0.166597	0.92735
A02	6994900	6994999	0.0779669	0.286174	0.505077	0.0729013	0.237427	0.752963
A02	7005900	7005999	0.290778	0.54902	0.570491	1.77359	3.82577	3.91427
A02	7021800	7021899	0.10363	0.302137	0.419879	0.0191412	0.0962388	0.0718824
A02	7034200	7034299	0.103633	0.327782	0.493253	0.0984194	0.0896509	0.18534
A02	7044500	7044599	0.0720125	0.415896	0.51078	0.133663	1.53465	1.4571
A02	7044900	7044999	0.0335595	0.167691	0.297409	0.0869099	0.0380766	0.0294448
A02	7093400	7093499	0.095201	0.217847	0.436941	0.00909522	0.144666	0.145938
A02	7093800	7093899	0.0724326	0.330782	0.451149	0.0819538	0.154582	0.507317
A02	7098300	7098399	0.0345148	0.255045	0.411824	0.118481	0.0868796	0.0812793
A02	7098700	7098799	0.129032	0.287265	0.419247	0.0185333	0.0506032	0.00671474
A02	7125900	7125999	0.125576	0.372735	0.66036	0.0296206	0.00436104	0.0574567
A02	7139000	7139099	0.110607	0.229639	0.305736	0.00895333	0.00840545	0.00934736
A02	7154500	7154599	0.185544	0.409212	0.562149	0.0216778	0.0011237	0
A02	7156900	7156999	0.0258944	0.135927	0.164865	0.0286184	0	0.0216873
A02	7220400	7220499	0.062364	0.223562	0.22327	0.055339	0.198276	0.0803812
A02	7230700	7230799	0.112789	0.422561	0.385239	0.808609	2.18104	2.34284
A02	7236100	7236199	0.0299828	0.193011	0.251866	0.11478	0.132975	0.0945671
A02	7273400	7273499	0.267485	0.508303	0.630751	0.0606428	0.153279	0.243894
A02	7302400	7302499	0.0255547	0.128641	0.357249	0	0.0074953	0.0107947
A02	7322900	7322999	0.0786583	0.189656	0.355669	0.06049	0.349523	0.78699
A02	7360000	7360099	0.0390204	0.277278	0.470817	0.121133	0.187397	0.25001
A02	7537500	7537599	0.0735478	0.183507	0.387442	0.0195131	0.0871347	0.101873
A02	7623000	7623099	0.0814401	0.296893	0.395742	0.155556	0.435321	0.897702
A02	7690300	7690399	0.10442	0.288879	0.367993	0.03225	0.0866593	0.083183
A02	7690400	7690499	0.119996	0.317901	0.503541	0.0652842	0.252504	0.0619972
A02	7744600	7744699	0.0808408	0.253643	0.50958	0.00534753	0.0196617	0.0468824
A02	7746000	7746099	0.130384	0.459576	0.670721	0.0202143	0.103071	0.0989824
A02	7764500	7764599	0.0295532	0.14571	0.115866	4.64288	5.63398	3.30279
A02	7778400	7778499	0.109667	0.309914	0.536866	0.0208881	0.0424788	0.0348147
A02	7779200	7779299	0.015873	0.262202	0.469261	0	0.0095511	0
A02	7780100	7780199	0.191213	0.333617	0.427371	0	0.0269687	0.0216873
A02	7828100	7828199	0.208636	0.379408	0.645929	0.00146353	0.0835717	0.0705614
A02	7830500	7830599	0.0580173	0.174191	0.235362	0.0702494	0.0747495	0.0540224
A02	7835100	7835199	0.104057	0.354152	0.338083	0.055339	0.0225879	0.119876
A02	7954200	7954299	0.0796859	0.38602	0.472031	0.404826	0.800824	1.7845
A02	7954300	7954399	0.0673645	0.356826	0.679737	0.148329	0.684511	0.705748
A02	7966200	7966299	0.0188811	0.182169	0.238895	0.269435	0.485937	0.631208
A02	8052400	8052499	0.121759	0.247381	0.414417	0	0.00206101	0.0216873
A02	8091500	8091599	0.121971	0.255844	0.416287	0.161409	0.455751	0.551218
A02	8141700	8141799	0.0637112	0.202632	0.181993	0	0.010879	0
A02	8163900	8163999	0.145404	0.284925	0.339521	0.0348726	0.0403631	0.0400927
A02	8181200	8181299	0.372403	0.599628	0.696359	0.0537449	0.202701	0.196971
A02	8271800	8271899	0.242093	0.426662	0.391684	0.132142	0.149499	0.0834672
A02	8487500	8487599	0.156637	0.519308	0.593606	0.225953	0.50509	0.3089
A02	8520700	8520799	0.0746716	0.278053	0.37671	0.0195194	0.0138989	0.0140111
A02	8729000	8729099	0.115517	0.300669	0.357033	0.590849	0.474853	0.453756
A02	8731400	8731499	0.180713	0.297789	0.364119	0.149121	0.178867	0.151306
A02	8754800	8754899	0.135985	0.32397	0.346845	0.167549	0.185874	0.52838
A02	8821300	8821399	0.0281477	0.150886	0.154419	0.028262	0.0431312	0.016323
A02	8851200	8851299	0.113053	0.254189	0.2819	0	0.0299812	0
A02	8858900	8858999	0.118424	0.228893	0.296395	0	0	0
A02	8865000	8865099	0.125438	0.329455	0.437323	0.0404907	0.066343	0.134795
A02	8865500	8865599	0.210566	0.443781	0.534873	0.00614536	0.058859	0.0232879
A02	8865600	8865699	0.161189	0.540081	0.470321	0.00238487	0.00226561	0.0020668
A02	8894800	8894899	0.274114	0.478714	0.519106	0.781564	1.66972	1.26719
A02	8913800	8913899	0.322515	0.504944	0.5448	0	0.0565204	0.166249
A02	9175800	9175899	0.0205507	0.129573	0.156604	0.00134149	0.0563502	0.117916
A02	9234300	9234399	0.0982767	0.269155	0.395543	0	0	0
A02	9276200	9276299	0.0939609	0.315476	0.394021	0.220573	0.287991	0.268416
A02	9379600	9379699	0.353906	0.546744	0.470847	2.75009	9.13672	6.81964
A02	9398400	9398499	0.0707982	0.235578	0.390531	0.0193186	0.0224002	0.0272456
A02	9410000	9410099	0.12485	0.347334	0.48701	0.017351	0.0984784	0.0962744
A02	9417900	9417999	0.0663529	0.298264	0.353833	0	0.0106711	0.0186012
A02	9418900	9418999	0.0623697	0.337823	0.413425	0.0112633	0.0922779	0.0472703
A02	9424700	9424799	0.0512001	0.275925	0.439165	0.0768028	0.407203	0.200855
A02	9508100	9508199	0.0650568	0.541096	0.567989	0	0.00543951	0.0216873
A02	9559600	9559699	0.114969	0.393104	0.336834	0.598919	1.23249	1.26377
A02	9631200	9631299	0.015625	0.25563	0.430808	0.410705	0.740144	0.822132
A02	9633100	9633199	0.0532255	0.376389	0.429144	0.0390262	0	0
A02	9633200	9633299	0.146175	0.509501	0.713785	0.00118907	0.0132713	0.0031002
A02	9633300	9633399	0.0933117	0.222209	0.233685	0	0.036928	0
A02	9648200	9648299	0.120358	0.239962	0.259617	0	0.0569499	0.0186012
A02	9939700	9939799	0.10267	0.250872	0.358	0.0821066	0.412235	0.537027
A02	9939900	9939999	0.186918	0.336471	0.421532	0	0	0
A02	9942100	9942199	0.139403	0.677894	0.793241	1.76805	4.21913	2.82979
A02	9944700	9944799	0.0952952	0.232204	0.406744	0.0458566	0.0176212	0
A02	9957400	9957499	0.0257563	0.269977	0.343296	0.0138752	0.00872932	0.00298287
A02	9969800	9969899	0.118973	0.277908	0.333068	0.0107319	0.010879	0.102068
A02	9969900	9969999	0.159506	0.403063	0.387447	0.0970171	0.18395	0.245773
A02	9973600	9973699	0.269024	0.512103	0.504031	0.0162885	0.083224	0.0286883
A02	9975300	9975399	0.0400167	0.208216	0.309264	0.0435634	0.0270555	0.00151673
A02	10061200	10061299	0.079128	0.303914	0.335701	0.509542	0.420682	0.721139
A02	10062600	10062699	0.191032	0.312467	0.353274	0.166712	0.151184	0.463882
A02	10066600	10066699	0.159562	0.271695	0.362217	1.0174	2.81301	1.98822
A02	10074200	10074299	0.106479	0.227392	0.254921	0.13932	0.163212	0.255073
A02	10101200	10101299	0.146467	0.703191	0.817327	0.0202143	0.0517393	0.139271
A02	10111900	10111999	0.23834	0.535842	0.616773	0.0755532	0.105855	0.108045
A02	10127200	10127299	0.122361	0.310527	0.24453	0.395871	0.858943	1.08195
A02	10129200	10129299	0.0593149	0.174881	0.224709	0.0351247	0.0625678	0.0886201
A02	10144700	10144799	0.056323	0.173869	0.247615	0.119883	0.111295	0.0803812
A02	10150800	10150899	0.141271	0.305676	0.291942	0.0833562	0.185866	0.0615842
A02	10152800	10152899	0.160178	0.481585	0.610904	0.00437976	0.0390045	0.145089
A02	10165200	10165299	0.131934	0.262958	0.320301	0.0977567	0.0825982	0.0929206
A02	10325300	10325399	0.0849532	0.304694	0.458716	0.0130539	0.0164812	0.0121194
A02	10566800	10566899	0.215956	0.659832	0.784863	0	0.0743676	0.0690091
A02	10567300	10567399	0.00728438	0.292988	0.362464	0.0105583	0.00767143	0.0463778
A02	10567700	10567799	0.0449329	0.163536	0.294202	0.0107319	0.0176212	0.0493933
A02	10569800	10569899	0.113928	0.367136	0.385492	0.0322877	0.0974456	0.0923789
A02	10569900	10569999	0.16047	0.493807	0.498817	0.118758	0.814636	1.22235
A02	10586300	10586399	0.0744429	0.264731	0.299375	0.0334843	0.0916063	0.0400988
A02	10651000	10651099	0.138724	0.257697	0.362611	0.146498	0.0994943	0.29115
A02	10755100	10755199	0.087016	0.344815	0.506315	0.0440797	0.119339	0.28609
A02	10793900	10793999	0.163047	0.398711	0.646067	1.06688	3.32266	3.94718
A02	10856900	10856999	0.206834	0.364748	0.48376	0.0202143	0.339653	0.272089
A02	11021200	11021299	0.0682473	0.175163	0.315311	0.0175623	0.109434	0.0431788
A02	11041800	11041899	0.0842517	0.228771	0.472641	0.114451	0.246293	0.363492
A02	11079900	11079999	0.200712	0.523637	0.602442	0.0695873	0.140067	0.074939
A02	11080000	11080099	0.192608	0.596235	0.693024	0.019016	0.157367	0.130203
A02	11080100	11080199	0.219919	0.586153	0.485795	0.064957	0.213866	0.120296
A02	11121900	11121999	0.224668	0.526408	0.616395	0.136043	0.402226	0.370876
A02	11158900	11158999	0.225744	0.465569	0.649159	0.361567	0.541249	0.359758
A02	11233100	11233199	0.0503577	0.201666	0.336151	0.0202143	0	0.0186012
A02	11233200	11233299	0.0279845	0.262667	0.507944	0	0.0460709	0.123756
A02	11298400	11298499	0.0669638	0.287864	0.428984	0	0.0382044	0
A02	11317100	11317199	0.0875558	0.27132	0.308012	0.00224603	0.0250959	0.0271091
A02	11349100	11349199	0.0338572	0.311942	0.168827	0.00673809	0	0.0065386
A02	11378400	11378499	0.214286	0.452307	0.55337	0.00144388	0.00112366	0.00132866
A02	11421900	11421999	0.0803618	0.224387	0.519385	0.103644	0.207827	0.308529
A02	11423700	11423799	0.0474183	0.224136	0.425307	0.06049	0.196428	0.458259
A02	11443400	11443499	0.281628	0.567704	0.53248	0.0957675	0.351506	0.218262
A02	11463200	11463299	0.0265322	0.33364	0.458857	0	0.0269687	0
A02	11463400	11463499	0.0346183	0.512508	0.499446	0	0.0230355	0
A02	11463500	11463599	0.0352104	0.437282	0.601074	0	0.0760521	0.12356
A02	11463700	11463799	0.0425087	0.376741	0.590334	0.0562078	0.0363065	0.172929
A02	11671600	11671699	0.203684	0.3915	0.485396	0.0582918	0.232724	0.138742
A02	11673300	11673399	0.123576	0.278439	0.346203	0.0743859	0.116206	0.0145639
A02	11673700	11673799	0.0953066	0.290486	0.258419	0.0215542	0.010561	0.0465521
A02	11675000	11675099	0.16208	0.373131	0.390693	0.0168107	0.0163331	0.0649042
A02	11676200	11676299	0.0742861	0.395048	0.333651	0.0982666	0.274736	0.241535
A02	11687600	11687699	0.106475	0.329679	0.309559	0.0618924	0.27295	0.278346
A02	11689200	11689299	0.0592712	0.279899	0.344258	0.234463	0.369126	0.222347
A02	11690400	11690499	0.0279762	0.439938	0.392852	0.055339	0.0839692	0.0307921
A02	11778800	11778899	0.138677	0.440533	0.607492	0.183075	0.34175	0.209918
A02	11877700	11877799	0.0337727	0.243375	0.31363	0.0416781	0.0783008	0.0805769
A02	11877800	11877899	0.0584169	0.185606	0.179493	0.0702494	0.667924	0.620237
A02	11885600	11885699	0.0272081	0.15906	0.215641	0	0	0
A02	11906900	11906999	0.0715239	0.29189	0.246601	0.142781	0.252799	0.281817
A02	11935600	11935699	0.0769982	0.195556	0.267129	0	0.0134844	0.0108436
A02	12102800	12102899	0.079495	0.20292	0.353869	0.118129	0.10648	0.0945977
A02	12105300	12105399	0.0443209	0.190666	0.406784	0.0846058	0.152155	0.0588897
A02	12171800	12171899	0.165337	0.276157	0.356728	0	0	0
A02	12181900	12181999	0.0562816	0.365571	0.291016	0.0900943	0.193749	0.0444315
A02	12185300	12185399	0.112997	0.521655	0.631683	0.0351247	0.0975982	0.225777
A02	12185400	12185499	0.288427	0.634405	0.696124	1.83632	1.10723	1.18915
A02	12185500	12185599	0.343342	0.601015	0.622823	0.11333	0.0978102	0.164943
A02	12188100	12188199	0.124408	0.444048	0.372007	0.183579	0.711198	0.464991
A02	12188200	12188299	0.0609478	0.277081	0.460763	0.117231	0.323361	0.521708
A02	12270000	12270099	0.122281	0.334269	0.438162	0.174258	0.278149	0.425802
A02	12270100	12270199	0.0980008	0.45227	0.395268	0.015394	0.0233937	0.00103273
A02	12270200	12270299	0.130101	0.653439	0.506707	0.159737	0.211917	0.222976
A02	12398500	12398599	0.107407	0.276334	0.290637	0.122382	0	0.0615842
A02	12451200	12451299	0.0887807	0.206966	0.366365	0.0565885	0.0352424	0.10535
A02	12538000	12538099	0.235569	0.436659	0.478464	0.170266	0.36882	0.458352
A02	12706400	12706499	0.0875873	0.340156	0.317114	0.186078	0.311769	0.567973
A02	12710900	12710999	0.0553541	0.189021	0.290952	0	0	0
A02	12865700	12865799	0.18948	0.329987	0.623471	0.139945	0.192658	0.306986
A02	12870200	12870299	0.0847718	0.215091	0.338706	0.00250891	0.100278	0.0426982
A02	12883900	12883999	0.159615	0.287319	0.408439	0.0843567	0.354528	0.148097
A02	12954600	12954699	0.0591124	0.212529	0.469349	0.0175623	0.0368848	0.0708656
A02	13129500	13129599	0.201663	0.335768	0.556165	0.11353	0.146108	0.102357
A02	13180200	13180299	0.365306	0.508127	0.768731	0.0336074	0.23476	0.180985
A02	13549600	13549699	0.00892857	0.350452	0.434282	0.055339	0.4344	0.222347
A02	13550000	13550099	0	0.232307	0.396205	0.0175623	0.0625678	0.20355
A02	13643900	13643999	0.0809265	0.230192	0.233696	0.00249166	0.0179138	0.0121418
A02	13644000	13644099	0.0988564	0.2157	0.200729	0.164793	0.193141	0.130512
A02	13686400	13686499	0.0954231	0.305174	0.281985	0.0429277	0.619853	0.732877
A02	13690400	13690499	0.0923255	0.269906	0.365146	0.0263435	0.200798	0.0854362
A02	13698600	13698699	0.360526	0.639672	0.760555	0.254117	0.490892	0.305309
A02	13849600	13849699	0.047807	0.158088	0.115832	0	0.124779	0.0186012
A02	14565700	14565799	0.0381847	0.203369	0.263616	0.00980586	0.0209088	0.069148
A02	14565800	14565899	0.0142832	0.291005	0.302367	0	0.130415	0.0221329
A02	14568800	14568899	0.0932051	0.59204	0.604176	0.28715	0.6409	0.413859
A02	14568900	14568999	0.0180556	0.154259	0.107103	0	0	0
A02	14592000	14592099	0.340866	0.47174	0.62074	0.829648	1.97452	0.791293
A02	14713000	14713099	0.0592794	0.259568	0.275679	0	0	0.0586939
A02	14747800	14747899	0.0204545	0.26945	0.339749	0.0202143	0.245161	0.207223
A02	14748000	14748099	0.0433673	0.296263	0.673687	0	0.021631	0.12532
A02	14750000	14750099	0.123656	0.353148	0.520618	0.0572897	0.160085	0.371016
A02	14750100	14750199	0.267867	0.462421	0.679501	0.326996	0.692385	0.444683
A02	14909400	14909499	0	0.140278	0.147884	0	0	0
A02	15006900	15006999	0.0296406	0.138151	0.18388	0.0175623	0	0
A02	15194100	15194199	0.0890046	0.336019	0.392825	0.0214638	0.298641	0.215698
A02	15208100	15208199	0.305988	0.436224	0.58753	0.0273689	0.0910933	0
A02	15302000	15302099	0.39195	0.72131	0.75375	0.312198	0.437784	0.852067
A02	15302100	15302199	0.318981	0.585223	0.657618	0.170461	0.763679	0.993458
A02	15303300	15303399	0.0948091	0.414717	0.510043	0.0175623	0.0299812	0.0216873
A02	15332300	15332399	0.199947	0.313449	0.609811	0.180026	0.2908	0.564267
A02	15385100	15385199	0.250647	0.476546	0.564323	0.549477	1.53345	1.34106
A02	15385900	15385999	0.240444	0.595495	0.712069	0.052687	0.0935616	0.102068
A02	15638400	15638499	0.302381	0.476834	0.760391	0.357732	1.61638	2.49786
A02	15690400	15690499	0.442821	0.615351	0.689916	0.38471	0.79571	0.809116
A02	15692300	15692399	0.0475604	0.167033	0.206616	0.20199	0.465761	0.244425
A02	15828900	15828999	0.0986691	0.326024	0.401083	0.0119754	0.0652096	0.0308906
A02	15831700	15831799	0.0471675	0.221587	0.295889	0	0	0.0159813
A02	15956400	15956499	0.0827768	0.29149	0.513669	0.0195131	0.141632	0.0867491
A02	16262900	16262999	0.0352562	0.144682	0.244826	0.0202143	0.0543446	0.349342
A02	16273900	16273999	0.029111	0.143209	0.13445	0.102168	0.113184	0.0801854
A02	16375600	16375699	0.145271	0.371995	0.583577	0.599011	0.617381	0.8294
A02	16519500	16519599	0.0110723	0.244464	0.355685	0.0377766	0.182085	0.131317
A02	16520400	16520499	0.155232	0.302154	0.360902	0.376907	1.09022	1.03724
A02	16779600	16779699	0.152936	0.40904	0.497836	0.0404285	0.13867	0.509951
A02	17059900	17059999	0.124856	0.315605	0.396439	0.243515	0.380668	0.556215
A02	17450800	17450899	0.0600304	0.283069	0.408787	0.0175623	0.0271976	0.0214915
A02	17765900	17765999	0.020005	0.202731	0.162573	0.155008	0.0299812	0.0971033
A02	17891000	17891099	0.0580311	0.207986	0.171648	0.0175623	0.0217581	0
A02	18072100	18072199	0.155952	0.29536	0.282831	0.0242543	0.0451514	0.0393141
A02	18247400	18247499	0.00995432	0.116573	0.110208	0	0.00543951	0
A02	18278500	18278599	0.0502202	0.24357	0.485851	0.0536615	0.0496973	0.0186012
A02	18660100	18660199	0.0592047	0.3158	0.398276	0.0390262	0.0326371	0.0433745
A02	18726500	18726599	0.0660151	0.350876	0.507758	0.000456165	0.00135649	0.000281653
A02	18758600	18758699	0.210224	0.388345	0.446053	0.031571	0.0163185	0.0294448
A02	18793800	18793899	0.0288095	0.279856	0.351119	0	0	0
A02	18954700	18954799	0.138207	0.356354	0.432748	0.052687	0.13867	0.127833
A02	19302700	19302799	0.347577	0.528433	0.616535	0.139945	0.0843258	0.0801854
A02	19704800	19704899	0.21146	0.454559	0.677314	0.0125206	0.022797	0.0493933
A02	19704900	19704999	0.312488	0.538009	0.701638	0.00433515	0.202144	0.0834672
A02	19705100	19705199	0.0554892	0.181211	0.270463	0.0565885	0.472605	0.246728
A02	19882600	19882699	0.210327	0.369026	0.462867	0.318751	1.07004	1.06082
A02	20023200	20023299	0.0436298	0.198427	0.517585	0.40732	1.02856	0.78962
A02	20043700	20043799	0.16007	0.302376	0.566956	0.0800149	0.156809	0.240666
A02	20306600	20306699	0.234136	0.486774	0.632635	0.0202143	0.0191022	0
A02	20306800	20306899	0.287315	0.595604	0.639958	0.666666	1.57372	1.23967
A02	20378700	20378799	0.159035	0.388695	0.55889	0.0214638	0.176518	0.0307921
A02	20386700	20386799	0.0220085	0.14214	0.0903214	0.0351247	0.0730902	0.0805769
A02	20387200	20387299	0.0392063	0.149436	0.225058	0.123785	0.0604352	0.111166
A02	20639300	20639399	0.105395	0.353125	0.434251	0	0.0461214	0.0216873
A02	20661100	20661199	0.116611	0.291901	0.487776	0.355417	0.286383	0.276507
A02	20661300	20661399	0.0902512	0.48303	0.6742	0	0	0
A02	20661400	20661499	0.196084	0.8748	0.79193	0.45972	0.400999	0.154982
A02	20662200	20662299	0.015625	0.321148	0.399561	0.0202143	0.108689	0.0433745
A02	20947600	20947699	0.0518981	0.16313	0.162872	0.00250891	0.010879	0
A02	21136000	21136099	0.162048	0.340183	0.452708	0.100919	0.47383	0.120474
A02	21341700	21341799	0.0108902	0.124473	0.19055	0	0.0136079	0
A02	21348000	21348099	0.401112	0.522623	0.538648	0.0657533	0.138301	0.192519
A02	21392700	21392799	0.112718	0.423244	0.489241	0.0351247	0.0191022	0.0216873
A02	21839300	21839399	0.0476734	0.291594	0.271427	0	0.010879	0.0495891
A02	21847700	21847799	0.0305225	0.201101	0.306827	0	0.0137202	0
A02	22049500	22049599	0.199582	0.404339	0.60537	0.308501	0.508505	0.744181
A02	22050400	22050499	0.0685407	0.234769	0.460643	0.0208391	0.0877833	0.119084
A02	22050500	22050599	0.0804597	0.204538	0.502354	0.0367748	0.140408	0.0790339
A02	23207600	23207699	0.0496089	0.255856	0.495835	0.040328	0.0933089	0.233768
A02	23207900	23207999	0.0146468	0.337453	0.427562	0.0202143	0.167938	0.783384
A02	24301800	24301899	0.100066	0.215509	0.262047	0	0.000134309	0
A02	24320800	24320899	0.076372	0.398786	0.544311	0.239461	0.885603	1.14367
A02	24324400	24324499	0.0174298	0.222156	0.419854	0.0214638	0.0382044	0.171012
A02	24354200	24354299	0.060231	0.266109	0.266427	0.111927	0.241641	0.0646703
A02	24372300	24372399	0	0.126876	0.0271284	0	0	0
A02	24372800	24372899	0.0933444	0.506383	0.451618	0.00439059	0.012833	0
A02	24861100	24861199	0.0221575	0.149798	0.216889	0.0107319	0.0378477	0.126255
A02	24861200	24861299	0.0229482	0.391105	0.500309	0.0214638	0.344355	0.25001
A02	24892500	24892599	0.0872384	0.223546	0.302043	0.00338836	0.0222198	0.0662317
A02	25213200	25213299	0.125017	0.301709	0.333916	0.0122136	0.021051	0.0172533
A02	25960900	25960999	0.00642507	0.111507	0.199039	0.0107319	0	0.0322373
A02	25999900	25999999	0.0755916	0.286336	0.28863	0.00501781	0.00543951	0
A02	26000100	26000199	0.0880556	0.264484	0.351036	0	0	0.0216873
A02	26029200	26029299	0.247474	0.48329	0.486888	0.218975	0.559051	1.88196
A02	26032400	26032499	0.175416	0.422185	0.450765	0.052687	0.248768	0.22891
A02	26609700	26609799	0.122445	0.279219	0.333668	0	0	0
A02	27070600	27070699	0.175922	0.439165	0.548251	0.0175623	0.182187	0.032433
A02	27079200	27079299	0.110824	0.268343	0.27513	0.0794547	0.451459	0.34669
A02	27983100	27983199	0.0297619	0.231301	0.38848	0.0170244	0.0451615	0.0343524
A02	28001000	28001099	0.041342	0.160227	0.213509	0.453009	0.767733	0.409272
A02	28919400	28919499	0.0595535	0.244593	0.480117	0.0808571	0.118793	0.133106
A02	28967300	28967399	0.0439313	0.218998	0.340022	0.0301958	0.126884	0.427438
A02	28967700	28967799	0.077054	0.196568	0.226222	0.0550911	0.0625762	0.0438537
A02	28967800	28967899	0.0998202	0.27419	0.448921	0.0119329	0.0289616	0.082384
A02	29651800	29651899	0.0577319	0.206757	0.238195	0	0.0191022	0
A02	29663500	29663599	0.112931	0.246535	0.526299	0.0282995	0.0483548	0.0304277
A02	29665200	29665299	0.36248	0.472575	0.511017	0.152334	0.21079	0.144083
A02	29668400	29668499	0.0264107	0.14413	0.0757583	0.0214638	0	0
A02	29668500	29668599	0.168717	0.535274	0.531248	0.00791371	0.0210314	0.212397
A02	29669100	29669199	0.167687	0.583143	0.625757	0.169153	0.397996	0.303296
A02	29669200	29669299	0.18856	0.61366	0.640358	0.053301	0.369744	0.219503
A02	29669300	29669399	0.160517	0.339696	0.387957	0.29089	0.407	0.603178
A02	30958200	30958299	0.0876905	0.325643	0.413064	0.0601737	0.0403275	0.0691199
A02	31937100	31937199	0.121574	0.242127	0.241578	0.0276695	0.034006	0
A02	32025100	32025199	0.102351	0.245017	0.331207	0.041553	0.212146	0.314876
A02	32025400	32025499	0.160199	0.495382	0.570251	0.00420937	0.0093012	0.00268644
A02	32025600	32025699	0.0755416	0.278384	0.284581	0.0256109	0.461426	0.354928
A02	32033500	32033599	0.159277	0.393973	0.459664	0.147482	0.281241	0.734121
A02	32214700	32214799	0.0692102	0.282826	0.480147	0.0204279	0.071811	0.116711
A02	32626200	32626299	0.208504	0.44055	0.669018	0.423219	0.62119	0.714892
A02	32628800	32628899	0.0955091	0.439276	0.562804	0.00202143	0.264582	0.13871
A02	33926600	33926699	0.128137	0.307171	0.545511	0.0329749	0.150125	0.128382
A02	34355100	34355199	0.104582	0.235544	0.44821	0.211596	0.343471	0.816687
A02	34983200	34983299	0.0700215	0.306304	0.467288	0.105969	0.357193	0.537815
A02	34991000	34991099	0.146453	0.292906	0.288073	0.0175623	0	0.0216873
A02	35012800	35012899	0.225603	0.524045	0.536559	0.00126339	0.00542244	0.0186012
A02	35040100	35040199	0.0269606	0.16474	0.299493	0.0404285	0	0.0433745
A02	35053400	35053499	0.0562848	0.164931	0.278508	0	0.0299812	0.0200464
A02	35095200	35095299	0.219546	0.39514	0.508741	0.0202143	0	0.0214915
A02	35095600	35095699	0.0797747	0.192319	0.450788	0.0371074	0.0516825	0.0391012
A02	35095700	35095799	0.129789	0.316297	0.487232	0.0823928	0.130936	0.226756
A02	35097100	35097199	0.0487213	0.223753	0.325746	0	0.00543951	0
A02	35097800	35097899	0.116928	0.305462	0.479878	0	0.0191022	0
A02	35200700	35200799	0.235186	0.499417	0.667152	0.130462	0.265952	0.417085
A02	35200900	35200999	0.161832	0.529751	0.50419	0.247763	0.513458	0.664827
A02	35201300	35201399	0.119165	0.390482	0.378427	0.0816045	0.102015	0.0784402
A02	35237800	35237899	0.136861	0.328959	0.434123	0	0.00271976	0.0433745
A02	35274500	35274599	0.0976546	0.214353	0.259683	0	0.0543446	0
A02	35598000	35598099	0.109198	0.283382	0.466547	0.0377766	0.0793717	0
A02	35598100	35598199	0.10924	0.268964	0.207291	0.2948	0.149549	0.161154
A02	36244400	36244499	0.157247	0.462367	0.605906	0.0261164	0.0624446	0.0277416
A02	37437600	37437699	0.175257	0.430129	0.582962	0.0706596	0.287847	0.269587
A02	37449200	37449299	0.434755	0.670861	0.573736	0.17245	0.346113	0.419624
A02	38109300	38109399	0.0101852	0.198426	0.402539	0	0.0378477	0.0216873
A02	38126400	38126499	0.151418	0.40589	0.548595	0.079946	0.194341	0.234687
A02	38232300	38232399	0.0246032	0.177559	0.208225	0.0175623	0.0163185	0
A02	38232400	38232499	0.0429269	0.591769	0.573296	0	0.0299812	0.0186012
A02	38232500	38232599	0.00846561	0.342781	0.510893	0	0	0
A02	38657300	38657399	0.0463965	0.40125	0.581727	0.0279857	0.0308042	0.012356
A02	38659000	38659099	0.0603255	0.282157	0.550806	0.0144723	0.0905624	0.367575
A02	38814500	38814599	0.140186	0.401486	0.481384	0.0202143	0.0487268	0.0372024
A02	38836100	38836199	0.13726	0.373981	0.4706	0.0729013	0.146894	0.447975
A02	39037200	39037299	0.0702076	0.300496	0.641261	0.0989678	0.133218	0.586857
A02	39453100	39453199	0.230314	0.552141	0.580834	0.0170019	0.0190612	0.00606269
A02	39453300	39453399	0.160817	0.563136	0.688953	0.0625218	0.279811	0.167598
A02	40232300	40232399	0.297529	0.44264	0.511788	0.535529	1.0967	0.723094
A02	40513400	40513499	0.0785388	0.276493	0.594726	0.0297025	0.0495253	0.0500608
A02	40534000	40534099	0.118329	0.32978	0.3869	0.114579	0.0461214	0.135989
A02	40535200	40535299	0.0536297	0.197272	0.370714	0.052687	0.150267	0.152711
A02	40542900	40542999	0.176689	0.461806	0.541406	0.00505357	0.0131096	0
A02	40716800	40716899	0.143416	0.321572	0.449884	0.182099	0.26052	0.420707
A02	40717100	40717199	0.07751	0.189383	0.209737	0.0204894	0.0234949	0.0172686
A02	40720300	40720399	0.047807	0.195373	0.36001	0	0.0134844	0
A02	40725600	40725699	0.144225	0.370285	0.553354	0.0670434	0.176561	0.200471
[truncated: 37,670 more rows]

## Sheet: FO CHH-hyper DMRs
FO CHH-hyper DMRs
Chromosome	start	stop	Leaf (mCHH level)	Ovule (mCHH level)	Fiber (mCHH level)	Leaf (smRNA, RPM)	Ovule (smRNA, RPM)	Fiber(smRNA, RPM)
A01	51900	51999	0.165496	0.263223	0.569695	0.0214638	0.0569499	0.0832715
A01	96200	96299	0.424871	0.402104	0.601299	0.207517	0.03049	0.0429057
A01	118400	118499	0.0725734	0.0130252	0.139032	0.119668	0.343052	0.472174
A01	180600	180699	0.0258899	0.0778153	0.315488	0.0214638	0.0966703	0.502498
A01	210500	210599	0.068296	0.0216333	0.26298	0.0214638	0	0.083663
A01	210800	210899	0.105394	0.0817873	0.329732	0.00439059	0.00814664	0.0947405
A01	233900	233999	0.0161407	0.0418156	0.144595	0	0.0843763	0.0400927
A01	234000	234099	0.224642	0.253066	0.409923	0.394045	0.257076	0.183699
A01	234700	234799	0.215011	0.362526	0.630233	0.127533	0.116556	0.34282
A01	245300	245399	0.208172	0.168416	0.306448	0.442158	0.508355	0.646331
A01	263900	263999	0.0893116	0.11924	0.346932	0.0175623	0	0.0186012
A01	278700	278799	0.538572	0.656429	0.773244	0.207552	0.203532	0.207223
A01	322500	322599	0.0679958	0.0420948	0.19825	0	0	0
A01	377500	377599	0.118801	0.0784364	0.261524	0	0	0
A01	378300	378399	0.119439	0.0740112	0.257679	0	0	0
A01	381200	381299	0.0921413	0.0926041	0.199742	0.217997	0.328723	0.176277
A01	409000	409099	0.0406448	0.111101	0.344234	0	0	0
A01	416600	416699	0.144243	0.0742255	0.298998	0.00351247	0.0233442	0.0215894
A01	433200	433299	0.0397993	0.0245837	0.162592	0.000968631	0.000837376	0.0018785
A01	435200	435299	0.0293536	0.0342591	0.219979	0.0130087	0.0119798	0.00165319
A01	535300	535399	0.253077	0.247325	0.362129	0.0419868	0.103334	0.0401885
A01	556000	556099	0.0411477	0.0951806	0.218728	0.259828	0.3774	0.257246
A01	644700	644799	0.336064	0.23584	0.527594	0	0	0
A01	648800	648899	0.034712	0.218089	0.525043	0.0175623	0.0121817	0.0439748
A01	687700	687799	0.223334	0.221889	0.374488	0	0	0.0186012
A01	687800	687899	0.2071	0.197864	0.361542	0	0	0.0433745
A01	688600	688699	0.149386	0.142646	0.248446	0	0.0325866	0
A01	689100	689199	0.336157	0.286902	0.433967	0	0	0
A01	706700	706799	0.108915	0.202291	0.305469	0.0431107	0.0483163	0.0847903
A01	715100	715199	0.309788	0.169862	0.412006	0	0.0760521	0.0216873
A01	856800	856899	0.00252525	0.034889	0.2558	0.0202143	0.0352424	0.0186012
A01	867900	867999	0.292723	0.32384	0.536069	0.16531	0.287762	0.284127
A01	902000	902099	0.0699819	0.0907477	0.239073	0	0.0134844	0
A01	930600	930699	0.243161	0.515073	0.778003	0.0468881	0.144207	0.202395
A01	939500	939599	0.0671614	0.13157	0.3165	0.0738134	0.0731535	0.130319
A01	1046000	1046099	0.0941635	0.213457	0.418711	1.00666	0.425719	0.808343
A01	1047000	1047099	0.0448081	0.0439715	0.210472	0.0214638	0.0813133	0
A01	1063600	1063699	0.128749	0.0845761	0.20159	0	0.0398903	0.0949948
A01	1074800	1074899	0.0745195	0.0715721	0.181346	0	0.0031837	0
A01	1095000	1095099	0.136707	0.142298	0.318743	0	0	0
A01	1107100	1107199	0.41563	0.392569	0.546257	0.0717239	0.0739236	0.00741212
A01	1125400	1125499	0.0879914	0.15652	0.305402	0.114579	0.416882	0.3968
A01	1178200	1178299	0.173368	0.140114	0.298844	0.00357731	0.00654037	0.00265731
A01	1180300	1180399	0.125108	0.0996738	0.241394	0.0214638	0	0
A01	1207500	1207599	0.163772	0.17396	0.39912	0.00919879	0.0229682	0.00668625
A01	1208100	1208199	0.114052	0.166915	0.288943	0	0.0225753	0.00186012
A01	1226100	1226199	0.0523078	0.0931194	0.264763	0.00946336	0.0119973	0.0480716
A01	1250400	1250499	0.166735	0.303043	0.462133	0.0404285	0.0243634	0.0431788
A01	1348600	1348699	0.0622322	0.110757	0.239601	0	0	0.0943109
A01	1384100	1384199	0.0831787	0.111522	0.246365	0	0.0299812	0
A01	1397000	1397099	0.00854037	0.0300598	0.134079	0.0390262	0.0191022	0.0216873
A01	1402200	1402299	0.642537	0.432907	0.795021	1.72172	1.84681	3.89735
A01	1414700	1414799	0.0983227	0.179778	0.330575	0.0202143	0.0404531	0.06178
A01	1443100	1443199	0.051514	0.115096	0.226562	0.0618924	0.157926	0.185536
A01	1444600	1444699	0.179286	0.250136	0.374775	0.00404285	0.00217581	0
A01	1481900	1481999	0.0382937	0.0473422	0.215923	0.0202143	0.010879	0
A01	1516000	1516099	0.048416	0.234974	0.725491	0.0467084	0.0641276	0.301898
A01	1527300	1527399	0.25703	0.178588	0.318821	0.54402	0.258188	0.686088
A01	1531400	1531499	0.79935	0.72456	0.892566	0.213795	1.54898	1.39148
A01	1680600	1680699	0.0638889	0.371916	0.673611	0.141194	1.73173	4.89135
A01	1687800	1687899	0.0934091	0.0399621	0.22031	0.00640714	0.00820731	0.00720644
A01	1743300	1743399	0.295437	0.458465	0.574362	0.810707	1.35851	2.60348
A01	1771700	1771799	0.138147	0.105001	0.226768	0.0214638	0.0152975	0
A01	1781900	1781999	0.060497	0.275835	0.514097	0.0579909	0.149142	0.163848
A01	1817200	1817299	0.064121	0.209053	0.360677	0.0202143	0.0921923	0.0844837
A01	1850700	1850799	0.245169	0.348116	0.534433	0.0782358	0.055455	0.127703
A01	1854400	1854499	0.0192982	0.0764743	0.196327	0.00585412	0.0301185	0.0560794
A01	1915500	1915599	0.143803	0.363094	0.580324	0.0858553	0.103071	0.321916
A01	1950100	1950199	0.276513	0.24457	0.427358	0.102452	0.453416	0.844843
A01	1952600	1952699	0.177978	0.190197	0.343112	0.0761339	0.181421	0.172446
A01	1958100	1958199	0.15142	0.150668	0.336235	0.0330107	0.0630767	0.0587982
A01	1963400	1963499	0.0775667	0.0970365	0.25062	0.102168	0.219984	0.22602
A01	1968400	1968499	0.170877	0.157818	0.321066	0.0214638	0.0134844	0
A01	1970100	1970199	0.288146	0.415401	0.646963	0.06049	0	0.123756
A01	2000000	2000099	0.0606854	0.0910135	0.244879	0	0	0
A01	2053400	2053499	0.111012	0.129662	0.359047	0.00360301	0.00112078	0.000808747
A01	2059300	2059399	0.139881	0.106936	0.219779	0.00647459	0.0122847	0.00816783
A01	2066600	2066699	0.304289	0.443498	0.730343	0.247077	0.201049	0.450565
A01	2067700	2067799	0.00864197	0.0269953	0.146404	0.00128695	0.0285372	0.0529848
A01	2073700	2073799	0.425456	0.436479	0.562708	1.00974	2.7297	1.00767
A01	2081000	2081099	0.206118	0.180852	0.387292	0.0254054	0.0034367	0.0113674
A01	2131900	2131999	0.433898	0.514123	0.716722	0.0202549	0.00423625	0.00504326
A01	2133400	2133499	0.130523	0.115769	0.285742	0	0	0
A01	2165300	2165399	0.00801729	0.0437632	0.159655	0	0.0134844	0.0143929
A01	2207700	2207799	0.0550306	0.097758	0.217627	0.0214638	0.0573066	0
A01	2231500	2231599	0.032984	0.109478	0.226498	0.118481	0.152155	0.0834672
A01	2268300	2268399	0.259172	0.255153	0.458574	0.0351247	0.0134844	0
A01	2273000	2273099	0.0978175	0.0976236	0.247348	0.0175623	0.0434656	0.0615842
A01	2280500	2280599	0.363187	0.338685	0.640495	0.140098	0.488745	0.423313
A01	2281600	2281699	0.186236	0.246501	0.442012	0.311407	0.454565	0.398923
A01	2344700	2344799	0.162858	0.112727	0.234137	0.00287512	0.00238956	0.00169409
A01	2356200	2356299	0.327204	0.479465	0.598879	0.306755	0.966102	0.488037
A01	2369600	2369699	0.0422696	0.10992	0.286247	0.055339	0.0230355	0.244034
A01	2389500	2389599	0.155723	0.460891	0.639262	3.32488	3.73962	7.44969
A01	2401500	2401599	0.218491	0.194454	0.586882	0.58835	1.85574	1.31965
A01	2422600	2422699	0.558848	0.69264	0.867738	0.0736165	0.0958524	0.133538
A01	2491000	2491099	0.128203	0.114599	0.227246	0	0.0423425	0
A01	2496700	2496799	0.175231	0.12185	0.242772	0.0214638	0	0
A01	2558100	2558199	0.0846512	0.058285	0.174972	0.00596218	0.00212247	0.0210565
A01	2584800	2584899	0.156635	0.189406	0.350749	0	0	0
A01	2624800	2624899	0.0252217	0.0109021	0.124478	0	0.000603455	0.000433745
A01	2643600	2643699	0.0741271	0.0953293	0.217953	0.0627562	0.104196	0.149058
A01	2670900	2670999	0.162116	0.113594	0.218338	0.0256701	0.042436	0.0422359
A01	2708700	2708799	0.160383	0.186722	0.326653	0.000306277	0.00141832	0.000602424
A01	2712300	2712399	0.128183	0.183069	0.342708	0.00564321	0.0133433	0.0296721
A01	2731700	2731799	0.44054	0.427124	0.53941	0.309863	0.26008	0.207419
A01	2742300	2742399	0.0467872	0.0802412	0.202159	0.0202143	0.067829	0.06178
A01	2743000	2743099	0.0782852	0.0835174	0.21233	0.0614309	0.058291	0.0459745
A01	2744500	2744599	0.106152	0.164003	0.577689	0.00794487	0.0715833	0.115612
A01	2750400	2750499	0.00122549	0.0202949	0.140454	0	0.00192634	0
A01	2803500	2803599	0.0526259	0.0102365	0.263877	0.00166712	0.0014097	0.00171932
A01	2920600	2920699	0.16653	0.147015	0.323977	0.0277936	0.0160281	0.00619406
A01	2922100	2922199	0.110941	0.150897	0.287906	0	0	0
A01	2929700	2929799	0.101304	0.0684334	0.269599	0.00288299	0.0370159	0.00419295
A01	2929800	2929899	0.101491	0.141215	0.315396	0.00217439	0.00176187	0.00307972
A01	2930800	2930899	0.123308	0.119552	0.23589	0.00130857	0.00155271	0.0114453
A01	2969600	2969699	0.0460552	0.0418667	0.244534	0	0	0.00433745
A01	2970500	2970599	0.072624	0.0640091	0.200469	0	0.00904678	0
A01	2972800	2972899	0.136722	0.118274	0.236059	0.0214638	0.0256158	0.00404435
A01	2989100	2989199	0.144533	0.108874	0.308194	0	0	0
A01	3005500	3005599	0.0444294	0.102696	0.296626	0.0223658	0.0025926	0.0112164
A01	3055800	3055899	0.19412	0.15769	0.333055	0	0	0.0186012
A01	3081900	3081999	0.025	0.100613	0.356422	0	0.0269687	0.0216873
A01	3094400	3094499	0.816682	0.566389	0.733099	0.616107	0.407388	0.701463
A01	3104300	3104399	0.237789	0.544484	0.667482	0.331327	2.53157	1.33267
A01	3114500	3114599	0.348463	0.174634	0.323843	0.0377075	0.0205697	0.0297679
A01	3114900	3114999	0.260507	0.195406	0.370744	0.000449206	0.0856883	0.00280002
A01	3247000	3247099	0.632818	0.735674	0.873346	0.0471045	0.0907007	0.0331522
A01	3260600	3260699	0.141768	0.0902452	0.201711	0.114064	0.203045	0.129945
A01	3290200	3290299	0.0430212	0.183711	0.362129	0	0	0.0214915
A01	3295600	3295699	0.170088	0.224466	0.40441	0.483045	0.824394	0.875018
A01	3314200	3314299	0.108022	0.171272	0.367385	0.0274525	0.0293153	0.0807854
A01	3315300	3315399	0.0294084	0.0634086	0.180348	0.0202143	0.0461214	0.103318
A01	3331200	3331299	0.0962445	0.0500079	0.167595	0.00698062	0.0187807	0.00548346
A01	3370800	3370899	0.114581	0.132385	0.234695	0.0102209	0	0.00882022
A01	3376300	3376399	0.151935	0.07082	0.235588	0.00216812	0.00167349	0.0010334
A01	3383100	3383199	0.152746	0.166039	0.317816	0.0590054	0.0894993	0.0804018
A01	3383300	3383399	0.152908	0.117226	0.258598	0.025251	0.0141675	0.150607
A01	3399500	3399599	0.175467	0.131016	0.284041	0.0250123	0.0163957	0.0373103
A01	3416100	3416199	0.113278	0.116744	0.234397	0	0.0299812	0.00265731
A01	3509700	3509799	0.100288	0.0724986	0.329245	0.0239991	0.0147183	0.0060652
A01	3514400	3514499	0.086836	0.0816194	0.207972	0.00327658	0.00353907	0.00535255
A01	3516800	3516899	0.170171	0.163775	0.279833	0.0133639	0.0108179	0.0102696
A01	3518200	3518299	0.192031	0.225407	0.355992	0.00281509	0.0230158	0.092459
A01	3521000	3521099	0.111798	0.119094	0.272854	0.000674304	0.00156787	0.000193762
A01	3521500	3521599	0.125099	0.150845	0.280373	0.000214175	0	0
A01	3532100	3532199	0.117447	0.118546	0.250846	0.000481292	0.0012765	0.000471462
A01	3534500	3534599	0.16862	0.153634	0.328919	0.00384416	0.00738259	0.00621886
A01	3535300	3535399	0.394321	0.327863	0.460081	0.0841186	0.0387091	0.0689858
A01	3535500	3535599	0.176305	0.160269	0.268714	0.362158	0.133461	0.316979
A01	3555700	3555799	0.110387	0.0761051	0.248409	0	0	0
A01	3568400	3568499	0.150257	0.275593	0.720077	0	0.0706631	0.0108436
A01	3569100	3569199	0.0732669	0.107183	0.235342	0.0544639	0.101135	0.101029
A01	3604600	3604699	0.112377	0.126127	0.339024	0.0230608	0.00852103	0.0056087
A01	3637000	3637099	0.173611	0.108637	0.266649	0.023186	0.03738	0.0115288
A01	3683800	3683899	0.0712103	0.0628432	0.183955	0.0346791	0.201186	0.0845633
A01	3733700	3733799	0.108843	0.0861734	0.219334	0.00429277	0.00217581	0.00433745
A01	3746000	3746099	0.16191	0.105286	0.307549	0.115047	0.114037	0.115961
A01	3756900	3756999	0.0772161	0.0706725	0.181623	0.00102209	0	0
A01	3774700	3774799	0.070049	0.0585306	0.277982	0.00067008	0.0104083	0.0180658
A01	3784200	3784299	0.459975	0.553502	0.798038	0.0563499	0.0414931	0.11606
A01	3849900	3849999	0.0989772	0.0858439	0.258254	0.0109195	0.00845203	0.0183357
A01	3856600	3856699	0.0913124	0.0706998	0.22763	0.00351247	0.0128275	0.00575549
A01	3858700	3858799	0.0142968	0.0123543	0.141943	0.00251803	0.00127853	0.00468431
A01	3867600	3867699	0.116614	0.126898	0.279273	0.0653697	0.0470919	0
A01	3870600	3870699	0.0651014	0.1626	0.298203	0	0	0
A01	3891900	3891999	0.109461	0.0753709	0.213811	0.0227477	0.119956	0.131596
A01	3912000	3912099	0.0504011	0.0356402	0.195586	0.00751526	0.0115249	0.00787426
A01	3921600	3921699	0.0976494	0.10389	0.205176	0.0100369	0.00276378	0.0646954
A01	3960700	3960799	0.0320045	0.0340002	0.156735	0	0	0
A01	3978900	3978999	0.151286	0.167612	0.349643	0.0416781	0.0651731	0.105155
A01	3983400	3983499	0.191537	0.284899	0.486672	0	0.00150335	0
A01	4002600	4002699	0.0111255	0.052805	0.194682	0	0.0217581	0.0214915
A01	4005200	4005299	0.182878	0.269725	0.389235	0.0706735	0.461369	0.351557
A01	4009300	4009399	0.169119	0.125942	0.2642	0	0.00999374	0.0062004
A01	4010200	4010299	0.189062	0.213796	0.364531	0.00649241	0.0072055	0.0176148
A01	4015200	4015299	0.199141	0.140126	0.29163	0	0	0
A01	4016000	4016099	0.141345	0.144828	0.264952	0.0202143	0	0.0186012
A01	4016800	4016899	0.108034	0.0594889	0.225456	0	0.00375846	0.0867491
A01	4046000	4046099	0.00574448	0.0250631	0.198833	0.00051654	0	0.0150832
A01	4055300	4055399	0.0435764	0	0.139793	0	0	0
A01	4184200	4184299	0.0364371	0.135603	0.326162	0.0669319	0.112112	0.172025
A01	4206900	4206999	0.12946	0.235493	0.367276	0.0827617	0.0822305	0.134294
A01	4212700	4212799	0.160456	0.219199	0.415278	0.0486592	0.0420464	0.137867
A01	4285900	4285999	0.112405	0.119903	0.241709	0	0	0
A01	4303600	4303699	0.0569048	0.142081	0.314718	0.158909	0.18699	0.367985
A01	4307400	4307499	0.0658302	0.0649225	0.256315	0	0	0
A01	4326500	4326599	0.183906	0.169745	0.284514	0.00289006	0.00836893	0.00326567
A01	4341700	4341799	0.15982	0.136075	0.301684	0.022537	0.00738661	0.00793629
A01	4343900	4343999	0.490741	0.522585	0.800449	0.333382	0.254945	0.366651
A01	4344200	4344299	0.068097	0.0907738	0.297278	0.000713645	0.00362634	0.000475227
A01	4356500	4356599	0.177039	0.077415	0.210758	0.00322172	0.0450799	0.00774196
A01	4370500	4370599	0.156966	0.150801	0.273981	0.119106	0.106954	0.199172
A01	4443800	4443899	0.0521728	0.119118	0.297053	0.0485085	1.07765	0.561996
A01	4470500	4470599	0.154297	0.159209	0.305863	0	0.0352424	0.0166527
A01	4471000	4471099	0.112387	0.0985931	0.208369	0.00505357	0.00271976	0.00232515
A01	4475400	4475499	0.12169	0.117316	0.232854	0.0429277	0	0
A01	4475700	4475799	0.193681	0.146081	0.260782	0.0202143	0	0.0216873
A01	4489900	4489999	0.0558795	0.0419568	0.200992	0.013353	0.00504187	0.0239187
A01	4517800	4517899	0.0992088	0.0676021	0.463015	0.0175623	0.0135759	0.0186012
A01	4518600	4518699	0.0761231	0.0317232	0.142474	0	0.00725268	0
A01	4531400	4531499	0.170657	0.115683	0.47861	0	0	0
A01	4531500	4531599	0.151851	0.179366	0.343428	0	0	0
A01	4553100	4553199	0.0995067	0.0674226	0.190089	0	0	0
A01	4557800	4557899	0.120888	0.118927	0.268968	0.0196206	0.0507143	0.0429557
A01	4558100	4558199	0.0774361	0.0285874	0.240851	0.0207731	0.0457663	0.0549742
A01	4561000	4561099	0.138156	0.136118	0.405165	0.671233	1.66257	0.915911
A01	4626300	4626399	0.0897619	0.11726	0.225598	0	0	0
A01	4643800	4643899	0.119212	0.116785	0.234562	0	0	0
A01	4648100	4648199	0.146507	0.240212	0.519753	0.0107319	0.0211812	0.047712
A01	4660600	4660699	0.0905878	0.0767361	0.204919	0	0	0
A01	4665000	4665099	0.155672	0.124883	0.258272	0	0.00217581	0
A01	4670200	4670299	0.0659986	0.108751	0.22273	0.00872095	0.0516187	0.00549314
A01	4688200	4688299	0.0972114	0.101731	0.262174	0.0295878	0.038201	0.0940219
A01	4691900	4691999	0.14035	0.117394	0.271162	0.00776702	0.0122062	0.00610089
A01	4701300	4701399	0.16224	0.144643	0.323922	0	0.000375139	0.00229693
A01	4710100	4710199	0.0698696	0.0730446	0.234658	0.0365479	0.0816642	0.213376
A01	4772800	4772899	0.0453564	0.126182	0.320803	0.0413784	0.0961478	0.133636
A01	4784400	4784499	0.113297	0.133342	0.279005	0	0	0.00120485
A01	4806200	4806299	0.141226	0.111783	0.241802	0.00139913	0.000362634	0.000688933
A01	4810300	4810399	0.147375	0.208178	0.45009	0	0.0378477	0.145443
A01	4812800	4812899	0.0618044	0.141675	0.428797	0.1081	0.202623	0.205488
A01	4834900	4834999	0.0536905	0.114132	0.340856	0.0180198	0.0124081	0.0235474
A01	4835100	4835199	0.0411952	0.0505346	0.166222	0.127338	0.0756955	0.145247
A01	4835500	4835599	0.100834	0.0941092	0.198066	0.00653296	0.00506985	0.00512829
A01	4888300	4888399	0.0657017	0.0464402	0.197728	0.0126855	0.0128712	0.0515301
A01	4918900	4918999	0.0905112	0.217116	0.3473	0.0175623	0.00337109	0.0216873
A01	4944100	4944199	0.105382	0.0375902	0.166488	0	0.00271976	0
A01	4954700	4954799	0.0539398	0.037491	0.188235	0	0	0
A01	4967900	4967999	0.198985	0.0902545	0.209985	0.0598625	0.0147306	0.0699954
A01	4979500	4979599	0.00977832	0.0500069	0.267145	0	0	0.0186012
A01	5006200	5006299	0.0802586	0.0681453	0.240016	0.0297485	0.0589839	0.108287
A01	5018900	5018999	0.12535	0.109219	0.341568	0.0321958	0	0
A01	5022800	5022899	0.168021	0.177352	0.294105	0	0.0122389	0.00232515
A01	5023200	5023299	0.156305	0.0974056	0.203894	0	0	0
A01	5023900	5023999	0.0915536	0.0799404	0.210112	0.00104915	0.00167344	0.00114981
A01	5041000	5041099	0.137109	0.0772659	0.19138	0.00212877	0.00342424	0.000563672
A01	5042600	5042699	0.120854	0.113799	0.278963	0	0.00382044	0
A01	5046800	5046899	0.119052	0.119645	0.275398	0	0	0.00320329
A01	5047900	5047999	0.157449	0.117017	0.259038	0	0.0190164	0.00195377
A01	5051200	5051299	0.0852465	0.0699999	0.198591	0.0117938	0.013053	0.00467025
A01	5054400	5054499	0.07766	0.0834346	0.188381	0.0401836	0.0689084	0.0526386
A01	5055200	5055299	0.0748043	0.112568	0.288178	0.0807043	0.0230355	0.0832715
A01	5099800	5099899	0.126037	0.101067	0.250645	0.000269524	0.000265308	0
A01	5100400	5100499	0.172451	0.101223	0.24354	0.0109796	0.0157336	0.0166017
A01	5100800	5100899	0.112004	0.0766484	0.297321	0.000532192	0	0
A01	5103700	5103799	0.0568287	0.0279093	0.294312	0	0	0
A01	5107000	5107099	0.131847	0.133642	0.382426	0.000732866	0.00445486	0.00142996
A01	5118000	5118099	0.175088	0.125746	0.257205	0	0.0286533	0.04473
A01	5134600	5134699	0.117336	0.224476	0.484803	0.184459	0.384908	0.274963
A01	5139300	5139399	0.258261	0.0833418	0.36299	0.0608712	0.121414	0.230046
A01	5141500	5141599	0.148003	0.104098	0.205429	0.0127368	0.0191861	0.0216414
A01	5142800	5142899	0.121254	0.133412	0.240938	0.00589887	0.00540457	0.0054789
A01	5146200	5146299	0.123926	0.127499	0.251333	0	0	0
A01	5147000	5147099	0.169703	0.180324	0.367794	0	0.000402927	0.00097901
A01	5155200	5155299	0.134134	0.138514	0.268568	0.0252633	0.0137562	0.00067161
A01	5163400	5163499	0.130832	0.12005	0.321174	0.00505889	0.00338409	0.00843394
A01	5175000	5175099	0.170507	0.14409	0.263408	0.0289951	0.0485238	0.0508209
A01	5234000	5234099	0.0877915	0.117911	0.261077	0.00340238	0.00182535	0.0024496
A01	5242500	5242599	0.125091	0.119097	0.253233	0.0114831	0.0227912	0.0616737
A01	5258200	5258299	0.0152597	0.0251295	0.169491	0.0228851	0.0240675	0.0319434
A01	5262100	5262199	0.0259586	0.0213787	0.156088	0.00112302	0.000354852	0.00103703
A01	5284700	5284799	0.169837	0.153097	0.302955	0.0186781	0.00386146	0.0180051
A01	5290300	5290399	0.201947	0.217927	0.332488	0.000532681	0.0155654	0.0149497
A01	5297300	5297399	0.144802	0.104381	0.256068	0	0	0
A01	5323800	5323899	0.193432	0.270456	0.42623	0.776368	0.540935	0.50577
A01	5362700	5362799	0.139689	0.134626	0.239011	0.00152558	0.00247564	0.00128946
A01	5366600	5366699	0.0619666	0.112639	0.259897	0.151471	0.286324	0.22733
A01	5371900	5371999	0.13977	0.127866	0.267018	0.149704	0.321167	0.203941
A01	5374200	5374299	0.0923623	0.135825	0.251275	0.0202143	0.0134844	0.0537288
A01	5382600	5382699	0.0291312	0.0355498	0.148493	0.00309937	0.00202273	0.00213266
A01	5401000	5401099	0.228666	0.224928	0.475189	0	0	0
A01	5542900	5542999	0.0849816	0.0663955	0.175391	0.0214638	0.0872878	0.225628
A01	5557100	5557199	0.206975	0.339419	0.607723	0.0214638	0	0
A01	5563500	5563599	0.0462302	0.0957909	0.239788	0	0	0
A01	5579000	5579099	0.0655057	0.101856	0.211479	0.130739	0.105727	0.250597
A01	5598100	5598199	0.317343	0.208785	0.432619	0.00382067	0.00641712	0.0286402
A01	5600900	5600999	0.209959	0.130435	0.344345	0.0194	0.0313831	0.0107458
A01	5606200	5606299	0.0984737	0.0768956	0.206137	0.000541274	0	0.000842416
A01	5633800	5633899	0.00999377	0.130519	0.317725	0.0377766	0.0243634	0.337529
A01	5661800	5661899	0.0990516	0.0835965	0.190102	0	0	0
A01	5717500	5717599	0.0653042	0.0734204	0.216003	0.00254965	0.0161956	0.0173525
A01	5723600	5723699	0.0347206	0.0299428	0.138716	0.00860731	0.0253448	0.0298712
A01	5742400	5742499	0.0951387	0.0682545	0.197918	0.0150249	0.00976091	0.00829393
A01	5743200	5743299	0.0816589	0.0856275	0.204661	0	0.010879	0
A01	5790000	5790099	0.102046	0.0905502	0.210023	0	0.00122585	0.0407769
A01	5792400	5792499	0.1619	0.163525	0.263905	0	0.00168554	0
A01	5815400	5815499	0.0416702	0.0666889	0.268174	0.0188456	0.0210805	0.0341558
A01	5830800	5830899	0.137036	0.0752896	0.194637	0	0	0
A01	5847900	5847999	0.107656	0.101875	0.211805	0	0	0
A01	5848300	5848399	0.0839935	0.0914685	0.213201	0	0.0134844	0
A01	5852800	5852899	0.112284	0.0815157	0.265657	0.00543509	0.0287422	0.0543379
A01	5861100	5861199	0.148986	0.14782	0.294808	0.0810628	0.0701819	0.0779708
A01	5862100	5862199	0.12011	0.142209	0.295557	0.0248857	0.0223947	0.0238813
A01	5863300	5863399	0.116195	0.125434	0.245227	0	0.0170704	0.0418315
A01	5868900	5868999	0.132605	0.0975473	0.210371	0	0.0134844	0.0214915
A01	5883800	5883899	0.0322512	0.0612701	0.196833	0.0214638	0.067829	0.10164
A01	5885800	5885899	0.0420148	0.0693837	0.197382	0.105045	0.121638	0.19052
A01	5891100	5891199	0.100946	0.11118	0.216732	0.000418151	0	0
A01	5895900	5895999	0.170736	0.177231	0.382677	0.00133251	0.027643	0.0274208
A01	5898200	5898299	0.128935	0.109253	0.233828	0.0175206	0.018688	0.0529766
A01	5899000	5899099	0.119672	0.130751	0.245394	0.00439059	0	0.00542182
A01	5900400	5900499	0.101804	0.101902	0.240056	0	0.0120048	0.00124805
A01	5965500	5965599	0.183184	0.177796	0.302288	0.0175623	0.0217581	0.0214915
A01	5967300	5967399	0.156459	0.155518	0.270573	0	0.0134844	0.0400927
A01	5967400	5967499	0.109905	0.12259	0.228508	0	0	0
A01	5967700	5967799	0.187645	0.153791	0.304768	0	0	0
A01	5967800	5967899	0.120028	0.14459	0.289394	0.0175623	0	0
A01	5970900	5970999	0.181637	0.101743	0.309987	0.0189842	0.0243898	0.0125751
A01	6004900	6004999	0.201969	0.226277	0.450819	0.00322166	0	0.0081214
A01	6007900	6007999	0.209892	0.178819	0.318763	0.00124527	0.00568643	0
A01	6021100	6021199	0.0525726	0.023929	0.435685	0.000878117	0.00317395	0.0531134
A01	6033400	6033499	0.138613	0.24115	0.3926	0.123785	0.0595553	0.147942
A01	6049100	6049199	0.386175	0.204391	0.426441	0.100571	0.997721	0.308704
A01	6070600	6070699	0.0506754	0.0365858	0.184571	0.0220244	0.0160478	0.0473728
A01	6154700	6154799	0.121689	0.0576611	0.301284	0.0514143	0.030164	0.0160542
A01	6207000	6207099	0.137584	0.319237	0.479456	0.269053	0.582246	0.139841
A01	6208700	6208799	0.0284117	0.21114	0.368801	0.0189223	0.112706	0.0689839
A01	6209200	6209299	0.0636285	0.0522282	0.179164	0.159683	0.321216	0.369298
A01	6216500	6216599	0.103301	0.155725	0.345495	0.0175623	0.0191022	0.083663
A01	6224200	6224299	0.19841	0.0853063	0.26619	0.000532192	0	0.00103099
A01	6227800	6227899	0.165735	0.120081	0.35584	0.042452	0.0761094	0.0755176
A01	6264300	6264399	0.102465	0.100002	0.251547	0	0	0
A01	6288600	6288699	0.113125	0.0895288	0.237752	0.0121849	0.0120333	0.0359037
A01	6293000	6293099	0.134549	0.0705582	0.258221	0	0	0
A01	6299900	6299999	0.23392	0.163324	0.313692	0.0390262	0.0191022	0.00743765
A01	6363600	6363699	0.0271778	0.0432924	0.275775	0.0162278	0.0144757	0.0120932
A01	6365300	6365399	0.054305	0.162859	0.303915	0.0860948	0.308955	0.140397
A01	6396100	6396199	0.394078	0.289837	0.648464	0.0935412	0.0808818	0.158779
A01	6421700	6421799	0.0700667	0.0432494	0.184864	0.0101243	0.0418036	0.00766329
A01	6451600	6451699	0.0663574	0.0851892	0.234147	0	0.00840189	0.0507367
A01	6452400	6452499	0.173811	0.207278	0.464003	0.29258	0.23203	0.208021
A01	6452500	6452599	0.120115	0.0728036	0.371773	0.0469602	0.039068	0.0709608
A01	6478000	6478099	0.0884169	0.0713482	0.207266	0.000302799	0.0421149	0.0433569
A01	6507200	6507299	0.21882	0.367963	0.547788	0.0618924	0.103071	0.0586939
A01	6525500	6525599	0.274033	0.21506	0.445048	0	0.0352424	0
A01	6540000	6540099	0.17634	0.100985	0.208253	0.0956496	0.0457649	0.0616672
A01	6545900	6545999	0.0895456	0.0791105	0.184099	0.624606	0.437591	0.528412
A01	6549800	6549899	0.179348	0.0715816	0.199309	0.0175623	0.0625678	0
A01	6551400	6551499	0.182917	0.133075	0.255096	0.0175623	0.00103726	0.0231447
A01	6553500	6553599	0.196321	0.145788	0.313148	0	0	0
A01	6559800	6559899	0.18752	0.120129	0.444617	0.0175623	0.010879	0.0216873
A01	6561500	6561599	0.169304	0.112631	0.228381	0	0	0
A01	6573200	6573299	0.0601528	0.0419409	0.197726	0.0761016	0.0788863	0.0526751
A01	6576700	6576799	0.154468	0.167975	0.297466	0	0.0382044	0.0400927
A01	6585200	6585299	0.252305	0.0844712	0.309082	0	0.0325866	0
A01	6586500	6586599	0.0952469	0.0825926	0.261544	0.00240002	0.00011825	0.0237925
A01	6605500	6605599	0.403357	0.608026	0.838396	0.452189	0.35796	0.271186
A01	6652500	6652599	0.15409	0.0852804	0.303948	0	0	0
A01	6653600	6653699	0.123797	0.109874	0.222552	0	0	0
A01	6657300	6657399	0.133079	0.0678322	0.175307	0.000836302	0	0.000453688
A01	6670600	6670699	0.309779	0.437347	0.587563	0.836821	1.25071	1.31077
A01	6690300	6690399	0.111313	0.031655	0.160855	0.0214638	0.0134844	0
A01	6690600	6690699	0.202845	0.139427	0.264204	0.0530207	0.017836	0.0288511
A01	6702800	6702899	0.138736	0.0699758	0.187917	0	0.0299812	0.0402885
A01	6732600	6732699	0.151018	0.142677	0.264894	0.000696974	0.00340745	0.00601065
A01	6733900	6733999	0.196577	0.144063	0.303469	0	0.00499687	0.0283619
A01	6739000	6739099	0.0536654	0.05034	0.196431	0.00862817	0.0161663	0.00642431
A01	6745400	6745499	0.0464175	0.104172	0.26341	0.0429277	0	0
A01	6807400	6807499	0.0672137	0.182953	0.353862	0.102168	0.25257	0.374353
A01	6814500	6814599	0.231218	0.174708	0.340444	0.0202143	0.0273258	0.0495406
A01	6815600	6815699	0.151075	0.100905	0.375484	0	0.00337109	0.0216873
A01	6817500	6817599	0.173441	0.153929	0.352918	0.0220764	0.0204786	0.0017786
A01	6818400	6818499	0.145562	0.130851	0.257889	0	0	0
A01	6818700	6818799	0.151968	0.123616	0.243046	0	0	0
A01	6838300	6838399	0.123796	0.11045	0.211198	0.0246049	0.00543951	0.0062004
A01	6851000	6851099	0.165012	0.0914911	0.246676	0	0.000658696	0.000372024
A01	6862500	6862599	0.153366	0.126085	0.27665	0.00746822	0.0116536	0
A01	6863300	6863399	0.158133	0.248284	0.450743	0.00357731	0.0156602	0
A01	6864800	6864899	0.184416	0.170062	0.286522	0.00165894	0.0038488	0.00159761
A01	6870400	6870499	0.160713	0.122058	0.235505	0.00144106	0.000499421	0
A01	6873300	6873399	0.168617	0.162985	0.265406	0.00153193	0	0.000305455
A01	6895500	6895599	0.123536	0.072966	0.244831	0	0.0095511	0
A01	6949400	6949499	0.186247	0.0650463	0.328189	0	0	0
A01	6950000	6950099	0.0727177	0.0509554	0.1815	0	0	0
A01	6960900	6960999	0.135415	0.0755109	0.201815	0.654698	0.423622	0.472748
A01	6982500	6982599	0.156882	0.129873	0.25156	0	0	0
A01	6985000	6985099	0.174855	0.0992627	0.229987	0	0	0.06178
A01	6989100	6989199	0.226613	0.120187	0.229211	0.0198779	0.00168783	0.00149086
A01	6995700	6995799	0.205769	0.119847	0.25	0.011058	0.0143341	0.0132544
A01	7015700	7015799	0.0745688	0.146947	0.29641	0	0	0
A01	7067400	7067499	0.229519	0.16899	0.317589	0.00250891	0.00543951	0
A01	7096800	7096899	0.0753976	0.275729	0.497879	0.221899	2.05059	3.20524
A01	7105400	7105499	0.185578	0.135461	0.570068	0	0	0
A01	7110700	7110799	0.125487	0.0613522	0.364367	0.0631419	0.0461214	0.0744048
A01	7111000	7111099	0.0953766	0.14844	0.274591	0.386112	0.811214	1.01923
A01	7114900	7114999	0.117623	0.0521879	0.189184	0.0139251	0.0103456	0.029382
A01	7144400	7144499	0.176159	0.0946809	0.205742	0	0	0.0214915
A01	7155100	7155199	0.0653368	0.0769578	0.214017	0.0816825	0.0802142	0.234733
A01	7169900	7169999	0.176086	0.110339	0.268067	0.0164521	0.0279698	0.0324207
A01	7176700	7176799	0.0936851	0.0601963	0.184031	0.0451538	0.154192	0.144068
A01	7206600	7206699	0.0485864	0.0962054	0.201367	0.10332	0.111632	0.0439035
A01	7223300	7223399	0.085619	0.0940697	0.246514	0.0202143	0	0.0431788
A01	7242300	7242399	0.142449	0.0709188	0.190796	0.052687	0	0.0216873
A01	7249100	7249199	0.109397	0.13055	0.242633	0.0016364	0.00250222	0.0113575
A01	7251300	7251399	0.1731	0.162259	0.286146	0.0175623	0.0290107	0
A01	7283000	7283099	0.110099	0.3059	0.483634	0	0.0326371	0.0863576
A01	7298900	7298999	0.127168	0.269084	0.600719	1.78361	1.75839	5.36686
A01	7304900	7304999	0.144358	0.15717	0.460887	0.314335	0.492727	0.212789
A01	7320600	7320699	0.242469	0.273747	0.526262	0.0214638	0.0882338	0.0644745
A01	7323900	7323999	0.223621	0.180644	0.370043	0.0579909	0.0299812	0.0588897
A01	7368300	7368399	0.37179	0.256502	0.486556	0.0377766	0.0524383	0.0834672
A01	7381400	7381499	0.0906029	0.112897	0.226936	0.00428882	0.00346917	0.00247516
A01	7388000	7388099	0.176057	0.16008	0.36444	0.0214638	0.0134844	0.0214915
A01	7391400	7391499	0.157275	0.176753	0.38895	0.0162036	0.0240391	0.0420514
A01	7395000	7395099	0.282521	0.210381	0.381948	0.113115	0.131343	0.278858
A01	7405500	7405599	0.189967	0.143007	0.343506	0.00075468	0.00171799	0.00127565
A01	7417600	7417699	0.112319	0.100065	0.221515	0.043447	0.00323993	0.0054253
A01	7423000	7423099	0.095247	0.073265	0.206889	0.009303	0.00447442	0.0341329
A01	7427600	7427699	0.135173	0.142306	0.274022	0	0.0191022	0.0247855
A01	7430400	7430499	0.110003	0.105771	0.216887	0.00547239	0.00201903	0.0147849
A01	7504700	7504799	0.123041	0.0688306	0.213338	0.0390262	0.0269687	0.0216873
A01	7528500	7528599	0.11918	0.0702696	0.174614	0.00134149	0.010996	0.00230045
A01	7531200	7531299	0.165033	0.127065	0.234974	0.00292706	0	0.000903636
A01	7536200	7536299	0.163027	0.0776501	0.28869	0.00114588	0.0267956	0.0750443
A01	7539200	7539299	0.116198	0.122836	0.23014	0.00746373	0.00880227	0.0139854
A01	7542100	7542199	0.120733	0.12278	0.288875	0.0630783	0.0897012	0.0589708
A01	7542200	7542299	0.125036	0.0594096	0.286091	0	0	0.0186012
A01	7554200	7554299	0.342683	0.246778	0.436974	0.286036	0.256928	0.212926
A01	7611400	7611499	0.111649	0.202173	0.439104	0.0985072	0.106835	0.160958
A01	7627800	7627899	0.128141	0.204701	0.341448	0.000623959	0.000469348	0.00242168
A01	7632700	7632799	0.16846	0.133997	0.300093	0.00326352	0.0148087	0.0252809
A01	7634300	7634399	0.1621	0.0487688	0.162345	0	0.00674218	0.0215894
A01	7641300	7641399	0.10012	0.0967011	0.226719	0.0214638	0	0
A01	7641500	7641599	0.150513	0.107065	0.233418	0.0689706	0.0593841	0.0107458
A01	7654100	7654199	0.184072	0.10876	0.228633	0	0	0
A01	7674400	7674499	0.210707	0.15958	0.290132	0	0	0.0186012
A01	7690800	7690899	0.132253	0.0896807	0.193745	0	0.010879	0
A01	7703100	7703199	0.122365	0.140553	0.328842	0.000786203	0.00798256	0.00238543
A01	7703700	7703799	0.0557857	0.0561905	0.185354	0.00429277	0.0325866	0.0689686
A01	7704800	7704899	0.143534	0.0894754	0.20096	0.093093	0.135882	0.299833
A01	7763500	7763599	0.132883	0.449504	0.665689	0.139945	0.539463	1.01519
A01	7774400	7774499	0.021978	0.101181	0.328181	0	0	0
A01	7840000	7840099	0.144737	0.22964	0.338211	0.117231	0.214315	0.288951
A01	7854200	7854299	0.21279	0.320766	0.484769	0	0.105677	0.0574412
A01	7858000	7858099	0.128251	0.1846	0.440431	0.0236116	0.0803658	0.111705
A01	7865100	7865199	0.102978	0.135279	0.268014	0	0.000494501	0.0023472
A01	7870900	7870999	0.21865	0.161944	0.302387	0	0	0.000502735
A01	7874200	7874299	0.169084	0.138889	0.356289	0.112076	0.178456	0.385508
A01	7878100	7878199	0.08886	0.0808718	0.212965	0.0219205	0.0017237	0.00362203
A01	7884100	7884199	0.089827	0.151772	0.298266	0.0995162	0.0570005	0.0402885
A01	7886100	7886199	0.0774206	0.0436578	0.152012	0.00351247	0.00543951	0.0186012
A01	7910900	7910999	0.121613	0.142975	0.298418	0.107903	0.0634446	0.262486
A01	7912200	7912299	0.17293	0.119655	0.367916	0	0.0269687	0.046503
A01	7919200	7919299	0.131489	0.20619	0.360999	0.313188	0.816824	0.604418
A01	7923600	7923699	0.211855	0.201294	0.348246	0	0	0
A01	7923800	7923899	0.205186	0.207365	0.375068	0	0	0.0216873
A01	7930100	7930199	0.0511155	0.252301	0.383157	0	0.0191022	0.0834672
A01	7940800	7940899	0.136302	0.137182	0.248516	0.0270457	0.00264513	0.00145622
A01	7947300	7947399	0.163061	0.162011	0.263445	0.00185204	0.0269687	0.060712
A01	7947400	7947499	0.216449	0.265743	0.439224	0	0.0513321	0
A01	7959600	7959699	0.342494	0.269037	0.415641	0.00439059	0.0134844	0.00537288
A01	7967400	7967499	0.0636996	0.0263104	0.194004	0.0202143	0.0460709	0.0558036
A01	8002800	8002899	0.410185	0.5693	0.686624	0.186429	0.412759	0.656355
A01	8014300	8014399	0.289735	0.227183	0.429897	0.0214638	0	0.0803812
A01	8025600	8025699	0.266223	0.226806	0.381577	0.0175623	0.0243634	0.0428177
A01	8027300	8027399	0.138557	0.155921	0.260214	0.00150534	0.00108943	0.00353482
A01	8029200	8029299	0.0608698	0.118799	0.239123	0	0	0
A01	8036600	8036699	0.134066	0.138177	0.352353	0.0170216	0.130652	0.216712
A01	8054300	8054399	0.0491238	0.262198	0.496476	0	0.0134844	0
A01	8057900	8057999	0.201375	0.147477	0.286649	0	0.0191022	0.0402885
A01	8059900	8059999	0.210057	0.226463	0.414925	0.0274575	0.0660817	0.0481498
A01	8112700	8112799	0.170286	0.386893	0.664321	0.0551543	0.133818	0.514768
A01	8112800	8112899	0.0273786	0.0553921	0.215328	0	0	0
A01	8131900	8131999	0.101799	0.0910669	0.286151	0.107633	0.0532726	0.0669808
A01	8144500	8144599	0.0921915	0.0363215	0.149225	0	0	0
A01	8160600	8160699	0.19254	0.142522	0.281955	0	0	0
A01	8178200	8178299	0.317571	0.330666	0.703702	0.222674	0.469594	0.877973
A01	8203700	8203799	0.0999476	0.091438	0.225797	0.0108569	0.00712017	0.00925698
A01	8203800	8203899	0.15953	0.143201	0.255523	0.00348135	0.0203175	0.00173498
A01	8294900	8294999	0.130567	0.166312	0.422493	0.259981	0.495208	0.327697
A01	8313900	8313999	0.0767306	0.163702	0.373255	0.042187	0.0602946	0.0855387
A01	8317000	8317099	0.159481	0.0967978	0.230917	0	0.00543951	0
A01	8331800	8331899	0.11869	0.103457	0.275862	0.115863	0.254928	0.246144
A01	8341900	8341999	0.12834	0.0976085	0.21732	0	0.000619443	0
A01	8360700	8360799	0.145236	0.130705	0.245688	0.0289954	0	0
A01	8360800	8360899	0.101001	0.0927578	0.194138	0.0202143	0	0
A01	8362400	8362499	0.168061	0.157518	0.260068	0.00493957	0.000641998	0.00202427
A01	8370700	8370799	0.449314	0.281397	0.465815	0.774734	0.328774	1.11485
A01	8397500	8397599	0.132222	0.0919961	0.204758	0.00557517	0.00813571	0
A01	8401500	8401599	0.0767393	0.0636593	0.171837	0.00878117	0.0182718	0
A01	8405100	8405199	0.18894	0.148333	0.257573	0.0017631	0.010879	0.00059637
A01	8406200	8406299	0.113473	0.11411	0.241332	0.0344805	0.0178485	0.0296562
A01	8422700	8422799	0.103473	0.0693358	0.186144	0.0328497	0.145376	0.0803812
A01	8448700	8448799	0.0546903	0.10322	0.251346	0.0479252	0.0535698	0
A01	8481700	8481799	0.0432478	0.0335405	0.161875	0.0159005	0.0146911	0.00919133
A01	8506200	8506299	0.14297	0.0878797	0.225812	0	0	0
A01	8507000	8507099	0.162385	0.113662	0.261308	0.00702494	0.0189239	0.0214915
A01	8529700	8529799	0.133873	0.109522	0.226955	0.0202143	0.0135988	0.0138439
A01	8548700	8548799	0.129907	0.119655	0.276487	0.000937049	0.000852803	0.00183884
A01	8551300	8551399	0.0839947	0.0813933	0.200488	0	0	0
A01	8551500	8551599	0.119783	0.130778	0.239951	0	0	0.0216873
A01	8552000	8552099	0.155481	0.109577	0.217723	0.000282419	0.000502689	0
A01	8558000	8558099	0.154656	0.134288	0.240895	0.0135165	0.00403242	0
A01	8561700	8561799	0.142995	0.129094	0.248937	0	0	0
A01	8573500	8573599	0.103478	0.1021	0.218304	0.00928143	0.0119409	0.0500383
A01	8592300	8592399	0.111897	0.0877202	0.192723	0.000823645	0.000963168	0.00226226
A01	8594200	8594299	0.0552555	0.0757546	0.195785	0	0	0.000499803
A01	8596000	8596099	0.0698413	0.0843849	0.218592	0.000310989	0.000348619	0.000982908
A01	8612500	8612599	0.12755	0.0706675	0.268857	0.00134247	0.000192951	0.00150369
A01	8617800	8617899	0.130617	0.170876	0.281676	0	0	0
A01	8656000	8656099	0.19509	0.172756	0.314573	0.121872	0.0996157	0.14331
A01	8678000	8678099	0.14969	0.205571	0.388213	0.00246242	0.00878553	0.00488291
A01	8678900	8678999	0.093975	0.0810141	0.20335	0	0	0.0186012
A01	8680600	8680699	0.155205	0.126724	0.240552	0	0	0
A01	8687600	8687699	0.102199	0.0821075	0.208171	0	0	0
A01	8697500	8697599	0.12461	0.100565	0.248814	0.00209901	0	0.00129647
A01	8732600	8732699	0.118057	0.140759	0.26695	0	0.0121751	0
A01	8734200	8734299	0.0993179	0.104722	0.213207	0.000766565	0.00109824	0.000803232
A01	8740700	8740799	0.136179	0.114629	0.225377	0	0.00611901	0.00153511
A01	8770600	8770699	0.15819	0.0779922	0.204351	0.000561508	0.000178345	0.000394314
A01	8779500	8779599	0.0925801	0.0879674	0.191645	0	0.000254422	0
A01	8790000	8790099	0.0938179	0.0855749	0.187421	0.00283665	0.00216066	0.00354627
A01	8800800	8800899	0.137744	0.108559	0.225521	0	0	0
A01	8804500	8804599	0.112507	0.0949704	0.2064	0	0.00083053	0.000885771
A01	8804700	8804799	0.108765	0.0901132	0.200695	0.00439059	0	0.0046503
A01	8846900	8846999	0.52959	0.402346	0.662368	0.508194	0.564454	0.539147
A01	8857100	8857199	0.157503	0.156949	0.273704	0	0.000369791	0.000678553
A01	8859300	8859399	0.155024	0.0876661	0.205082	0.117845	0.154915	0.128545
A01	8879000	8879099	0.22202	0.155528	0.288813	0.0164632	0.036415	0.0193717
A01	8896200	8896299	0.141905	0.090175	0.203759	0	0.0217581	0.0586939
A01	8910500	8910599	0.186056	0.106379	0.252356	0	0	0.0214915
A01	8912500	8912599	0.116987	0.120556	0.233103	0	0	0
A01	8923800	8923899	0.124888	0.112976	0.239716	0.000469019	0.00978629	0.00216873
A01	8940600	8940699	0.114397	0.124098	0.252648	0.00178865	0.0195577	0.0073808
A01	8946900	8946999	0.0873488	0.0912665	0.199605	0	0.000658696	0.00537288
A01	8958300	8958399	0.153796	0.139564	0.243611	0	0	0
A01	8963200	8963299	0.1559	0.12663	0.231143	0.000358415	0.000386201	0
A01	8994900	8994999	0.156276	0.136668	0.263907	0	0.010879	0
A01	9011200	9011299	0.143447	0.127418	0.241658	0.00109765	0	0
A01	9011800	9011899	0.0955359	0.0760487	0.205286	0.00076358	0	0.0062004
A01	9016100	9016199	0.0884137	0.0775403	0.235757	0	0.000319971	0
A01	9041700	9041799	0.111118	0.079381	0.190907	0.0390262	0.0299812	0
A01	9042700	9042799	0.0984733	0.100107	0.224642	0	0	0.0115591
A01	9053400	9053499	0.077989	0.0843457	0.194376	0	0	0
A01	9062800	9062899	0.0657902	0.0372142	0.241764	0.000617088	0.00543951	0.0216873
A01	9062900	9062999	0.151256	0.139808	0.380999	0.00341484	0.00242396	0.00604784
A01	9109700	9109799	0.139279	0.0522419	0.175295	0	0.010879	0
A01	9110000	9110099	0.149299	0.105175	0.245811	0	0	0
A01	9111100	9111199	0.179606	0.148372	0.314393	0.00146353	0.0148958	0
A01	9117100	9117199	0.390398	0.156931	0.31927	0.614021	0.561734	1.14009
A01	9118000	9118099	0.172421	0.122516	0.290558	0	0	0
A01	9118200	9118299	0.276293	0.175347	0.333282	0.0768028	0	0.0372024
A01	9123700	9123799	0.102555	0.0961007	0.227839	0.102168	0.100466	0.139271
A01	9146200	9146299	0.15406	0.158037	0.288233	0.00238487	0.010879	0.0216873
A01	9149000	9149099	0.088766	0.033851	0.14372	0.0057485	0.0183987	0.0404643
A01	9150200	9150299	0.13971	0.104992	0.219966	0	0	0
A01	9150400	9150499	0.113344	0.131853	0.2527	0	0	0.0107458
A01	9157700	9157799	0.186961	0.151537	0.259828	0	0	0
A01	9202800	9202899	0.031241	0.0680405	0.222627	0.0124472	0.0334963	0.0631073
A01	9205300	9205399	0.164524	0.14567	0.276086	0.0202143	0.0269687	0
A01	9231400	9231499	0.130748	0.0946854	0.24787	0.00483142	0.00831626	0.0112095
A01	9253600	9253699	0.135468	0.147713	0.267397	0	0	0
A01	9263000	9263099	0.133798	0.102592	0.252231	0.035767	0.0141556	0.0560939
A01	9270400	9270499	0.121424	0.133383	0.240138	0.0202143	0	0
A01	9275400	9275499	0.106686	0.078473	0.208708	0.000399144	0.000741621	0.000632103
A01	9279000	9279099	0.187207	0.15032	0.286915	0	0	0.00433745
A01	9281500	9281599	0.175549	0.113236	0.279305	0.000975629	0	0.000985785
A01	9287300	9287399	0.124545	0.127027	0.229444	0	0	0
A01	9288500	9288599	0.206473	0.262723	0.413233	0.00429277	0	0
A01	9292000	9292099	0.0935329	0.0960726	0.201744	0	0.00136444	0.00109419
A01	9308400	9308499	0.16346	0.134104	0.304397	0.0351247	0.0095511	0.0124008
A01	9314100	9314199	0.296102	0.277163	0.489376	0.0327585	0.0522181	0.0637397
A01	9342300	9342399	0.131923	0.109368	0.264443	0.00962177	0.00577486	0.036152
A01	9356500	9356599	0.191867	0.19636	0.307472	0.00585412	0.0191022	0
A01	9363600	9363699	0.162503	0.115851	0.249016	0.0417117	0.112402	0.06636
A01	9378300	9378399	0.154698	0.0524467	0.195496	0	0	0
A01	9382400	9382499	0.15172	0.15572	0.275111	0.0214638	0.0545229	0.00307022
A01	9382700	9382799	0.0523471	0.0453453	0.163565	0	0	0
A01	9390200	9390299	0.0169372	0.0674311	0.193724	0.0107319	0	0.0279018
A01	9390300	9390399	0.0200292	0.0531162	0.256912	0.052687	0.0191022	0.0214915
A01	9390400	9390499	0.128523	0.200813	0.702025	0.0452318	0.0461214	0.250402
A01	9440200	9440299	0.14078	0.0986937	0.238538	0	0	0
A01	9443100	9443199	0.0500018	0.0188005	0.139545	0	0	0
A01	9447700	9447799	0.110104	0.0743129	0.232132	0.00582863	0.00480291	0.0058567
A01	9449400	9449499	0.105624	0.094474	0.22364	0.00330058	0.00227676	0.0064907
A01	9451400	9451499	0.101109	0.111536	0.283361	0.00384496	0.0106131	0.00245905
A01	9476900	9476999	0.0607079	0.0949438	0.261272	0.00186744	0.00214182	0.00658592
A01	9482900	9482999	0.119075	0.18877	0.342968	0.0634491	0.350055	0.141001
A01	9486300	9486399	0.0938727	0.109749	0.309638	0.0078365	0.00506046	0.00835022
A01	9496100	9496199	0.206747	0.244089	0.375154	0.17136	0.173224	0.311018
A01	9508900	9508999	0.162205	0.113076	0.231338	0.0262939	0.0701683	0.0822438
A01	9516900	9516999	0.118074	0.108811	0.21775	0.0013705	0.00334941	0.009181
A01	9527800	9527899	0.117101	0.0697352	0.187684	0.00715461	0	0.0610201
A01	9532200	9532299	0.165586	0.15308	0.319744	0.00328144	0.0528786	0.00113113
A01	9548100	9548199	0.161243	0.103838	0.232295	0.0606428	0.0978102	0.109728
A01	9551600	9551699	0.103702	0.126743	0.294195	0.0330404	0.0512833	0.0873373
A01	9555300	9555399	0.0943935	0.07799	0.225893	0	0	0
A01	9562100	9562199	0.140934	0.12528	0.251029	0	0	0
A01	9575800	9575899	0.135653	0.109855	0.255303	0	0.0117093	0.00333868
A01	9588900	9588999	0.126966	0.0996338	0.241694	0	0	0
A01	9589700	9589799	0.111306	0.122737	0.2516	0	0.010879	0
A01	9591100	9591199	0.125827	0.111871	0.253004	0	0	0
A01	9594500	9594599	0.0636173	0.0601048	0.210624	0	0.010879	0.110381
A01	9601700	9601799	0.110277	0.0757472	0.181426	0	0	0.0214915
A01	9627700	9627799	0.139922	0.0862803	0.245843	0	0.0217581	0.0186012
A01	9700400	9700499	0.10397	0.077752	0.18972	0.0101071	0.0312839	0.0214915
A01	9714000	9714099	0.129475	0.157711	0.403886	0.0748067	0.207838	0.306078
A01	9725700	9725799	0.166433	0.143112	0.252204	0	0	0
A01	9727400	9727499	0.155846	0.140048	0.286007	0.0107898	0.0946433	0.0559221
A01	9750500	9750599	0.191221	0.140938	0.461654	0	0	0
A01	9787700	9787799	0.134903	0.206332	0.348592	0.0977188	0.128373	0.0421207
A01	9791600	9791699	0.458811	0.328464	0.488231	0.070201	0.0378678	0.0471713
A01	9802800	9802899	0.115852	0.0847552	0.200604	0.00031107	0.000353093	0.00089548
A01	9803000	9803099	0.13834	0.104803	0.25091	0.0699231	0.0478839	0.0952476
A01	9803100	9803199	0.105853	0.0937752	0.233455	0.00791353	0.0246727	0.0436966
A01	9823600	9823699	0.552045	0.376101	0.511466	0.027487	0.00444092	0.0227697
A01	9828400	9828499	0.0666445	0.183054	0.401577	0.0458566	0.0747747	0.0924742
A01	9829200	9829299	0.147915	0.144287	0.249786	0	0	0.0216873
A01	9858600	9858699	0.186448	0.148376	0.283899	0.104927	0.299318	0.212889
A01	9863800	9863899	0.146498	0.0857255	0.218951	0.00401477	0.0138439	0.00732344
A01	9875300	9875399	0.20379	0.210449	0.327824	0.0202143	0.0280299	0.0368684
A01	9890300	9890399	0.144373	0.138456	0.27486	0	0.0191022	0
A01	9892500	9892599	0.16661	0.143469	0.274139	0	0	0.0093006
A01	9905600	9905699	0.0582792	0.355035	0.703406	0	0.119925	0.547153
A01	9913700	9913799	0.113311	0.0931998	0.208741	0.102168	0.3417	0.182254
A01	9940800	9940899	0.263524	0.174873	0.307897	0.055339	0.0299812	0
A01	9942500	9942599	0.226716	0.173271	0.309566	0.000620603	0.000682221	0.0113894
A01	9954900	9954999	0.0488637	0.124847	0.303134	0.0100728	0.025283	0.0490175
A01	9959800	9959899	0.323558	0.451486	0.672007	0.216748	0.399514	0.164044
A01	9984400	9984499	0.218788	0.185335	0.310122	0	0.00269687	0.0293469
A01	9986900	9986999	0.143439	0.102895	0.211985	0	0.0358039	0.0093006
A01	10012600	10012699	0.148103	0.0774549	0.186335	0.0107319	0.0340928	0.0216873
A01	10022900	10022999	0.159048	0.103606	0.273208	0.0454485	0.0624194	0.0982927
A01	10026300	10026399	0.171763	0.168112	0.43781	0.00478973	0.00083053	0.00366259
A01	10029100	10029199	0.0961767	0.0726245	0.205381	0	0	0
A01	10029500	10029599	0.175719	0.0965811	0.28561	0.0175623	0.0513321	0
A01	10049400	10049499	0.124698	0.165186	0.353236	0.0239219	0.021362	0.0275148
A01	10097000	10097099	0.137754	0.111567	0.249449	0	0	0
A01	10104100	10104199	0.113983	0.0601294	0.21226	0.00351247	0.00460709	0.00713199
A01	10115000	10115099	0.120179	0.117844	0.225453	0	0	0
A01	10164600	10164699	0.183186	0.0962546	0.273498	0.375514	0.703417	0.370484
A01	10179400	10179499	0.08874	0.0918428	0.236667	0.00159658	0.00518426	0.0031002
A01	10191700	10191799	0.165721	0.134305	0.259738	0	0	0
A01	10199100	10199199	0.153207	0.133663	0.286815	0.0180095	0.0395688	0.0201442
A01	10205400	10205499	0.109222	0.0604527	0.188225	0.00243813	0.00121847	0.00179602
A01	10208100	10208199	0.156706	0.156824	0.265909	0	0	0.00232515
A01	10209200	10209299	0.177071	0.1015	0.248645	0.000271694	0	0
A01	10209700	10209799	0.0898489	0.079796	0.254144	0	0	0.00180727
A01	10217900	10217999	0.304249	0.260682	0.54022	0.2208	0.234571	0.0985913
A01	10218200	10218299	0.338516	0.250099	0.497837	0.0755532	0.0191022	0.042983
A01	10223800	10223899	0.0471353	0.149519	0.297931	0.133202	0.094116	0.222161
A01	10236300	10236399	0.122366	0.0623426	0.243827	0	0.00082792	0.0042983
A01	10242400	10242499	0.0767526	0.0792294	0.193848	0.250623	0.16339	1.33963
A01	10266400	10266499	0.151102	0.14813	0.295941	0.00565317	0.00130318	0.000885771
A01	10279000	10279099	0.171831	0.129172	0.233328	0.00702656	0.00510618	0.0358961
A01	10280700	10280799	0.14123	0.103119	0.215767	0.0391131	0.0695077	0.00961704
A01	10303700	10303799	0.0835595	0.0573962	0.186467	0	0	0.0042983
A01	10304900	10304999	0.0940009	0.0499391	0.225799	0.000825174	0.0030182	0.00194406
A01	10312900	10312999	0.190507	0.13076	0.309922	0.0429277	0.0408602	0.0216873
A01	10326100	10326199	0.177846	0.0879658	0.232893	0.00385689	0.00735478	0.000602424
A01	10352700	10352799	0.194075	0.197044	0.450762	0.00307202	0.00671341	0.00697969
A01	10353100	10353199	0.201622	0.179446	0.365197	0.000466605	0.00450454	0.000522585
A01	10355200	10355299	0.137393	0.152303	0.290937	0.00219529	0	0
A01	10357800	10357899	0.19092	0.174911	0.345171	0	0	0
A01	10361800	10361899	0.213015	0.332943	0.53338	0.421095	0.255528	0.53327
A01	10396100	10396199	0.126701	0.122872	0.240053	0.0029596	0.0415249	0.118696
A01	10397300	10397399	0.221418	0.208746	0.321562	0	0.0134844	0.0991781
A01	10425200	10425299	0.151051	0.125662	0.272876	0	0	0.000453856
A01	10484400	10484499	0.063053	0.0553736	0.193713	0.0351247	0.0230607	0.0650618
A01	10487900	10487999	0.16046	0.145359	0.287518	0.0188628	0.00898957	0
A01	10488000	10488099	0.117573	0.120132	0.283697	0	0	0
A01	10490300	10490399	0.0745424	0.0945627	0.228374	0.0175623	0.0937239	0.0801854
A01	10533800	10533899	0.0712186	0.0533658	0.219679	0.0107319	0	0
A01	10564600	10564699	0.0925917	0.0848906	0.217087	0	0.000175468	0
A01	10564900	10564999	0.160738	0.129726	0.273752	0	0	0
A01	10603800	10603899	0.0807396	0.0803188	0.260613	0.0214638	0	0.0216873
A01	10610900	10610999	0.103516	0.0899937	0.192107	0.00162566	0.00173993	0.00516522
A01	10611200	10611299	0.084683	0.0999894	0.279885	0.00585412	0.00541663	0.000983482
A01	10616900	10616999	0.0782092	0.0843805	0.219509	0.00499043	0.00596992	0.00421755
A01	10628100	10628199	0.27445	0.241838	0.43348	0	0.00543951	0.0833694
A01	10639000	10639099	0.0857558	0.0805903	0.246182	0	0	0
A01	10660000	10660099	0.169504	0.106005	0.262869	0.0224395	0.0018658	0.0245855
A01	10666600	10666699	0.19146	0.120445	0.237272	0	0.0117692	0
A01	10667000	10667099	0.0998901	0.11802	0.222442	0.00105328	0	0.000516832
A01	10674900	10674999	0.0716649	0.0575124	0.208978	0	0	0
A01	10684300	10684399	0.0998537	0.108315	0.220261	0.000931294	0.0158654	0.0431242
A01	10726100	10726199	0.184422	0.124702	0.259744	0.0631419	0.0224833	0.0962242
A01	10726800	10726899	0.123315	0.0764188	0.243079	0.00104549	0.00091147	0.00167135
A01	10730600	10730699	0.100079	0.0825576	0.226987	0.0129009	0.0135046	0.0177603
A01	10746100	10746199	0.0559329	0.0423328	0.267235	0.0673204	0.0610068	0.0402885
A01	10746400	10746499	0.0826306	0.0845891	0.217127	0	0	0.0186012
A01	10746800	10746899	0.228957	0.18106	0.357052	0.000403732	0.000658696	0.0031579
A01	10755400	10755499	0.140179	0.135714	0.47134	0	0	0
A01	10765200	10765299	0.451974	0.469521	0.592397	0.168516	0.214366	0.29069
A01	10772700	10772799	0.085233	0.113531	0.237213	0	0.010879	0.046061
A01	10788400	10788499	0.191865	0.162109	0.36918	0.0175909	0.0148607	0.00572753
A01	10794800	10794899	0.24481	0.195213	0.305563	0.00118261	0.000408617	0.00378814
A01	10802600	10802699	0.197307	0.161667	0.317279	0.000439059	0.00162762	0.00471975
A01	10816900	10816999	0.0666837	0.0614441	0.170038	0	0	0
A01	10821600	10821699	0.0208333	0.0346354	0.165241	0.0202143	0	0.0433745
A01	10821700	10821799	0.145833	0.14821	0.387271	0.0429277	0.00543951	0.0323351
A01	10841900	10841999	0.196164	0.214185	0.321471	0	0	0
A01	10843500	10843599	0.155318	0.115166	0.244927	0	0	0
A01	10851100	10851199	0.124995	0.0582742	0.165671	0.0214638	0	0
A01	10862100	10862199	0.0921627	0.0709175	0.185904	0.0411986	0.0420688	0.0655738
A01	10910800	10910899	0.170177	0.095684	0.239963	0.0157269	0.0216656	0.024861
A01	10916800	10916899	0.103634	0.0699252	0.187397	0.0245673	0.0134844	0.0303154
A01	10926700	10926799	0.144331	0.184137	0.307144	0	0.00127989	0.0216873
A01	10927100	10927199	0.300661	0.223357	0.357361	0.0078275	0.0558271	0.0702509
A01	10931800	10931899	0.248976	0.211833	0.393825	0	0	0
A01	10937800	10937899	0.132039	0.177386	0.326788	0.000246516	0	0.000264479
A01	10946300	10946399	0.0506311	0.177667	0.325098	0.413586	0.952975	1.39108
A01	10967500	10967599	0.128054	0.209569	0.510107	0.0862852	0.15047	0.52802
A01	10977800	10977899	0.0627858	0.088423	0.355674	0	0	0
A01	10978100	10978199	0.097482	0.106084	0.253677	0	0	0
A01	10978200	10978299	0.0636846	0.0574606	0.317079	0.00129355	0.00144838	0.00151661
A01	11022600	11022699	0.137251	0.112183	0.30783	0.0203251	0.203163	0.166801
A01	11069200	11069299	0.214645	0.26568	0.487815	0.835767	2.40062	2.4012
A01	11100500	11100599	0.162961	0.166254	0.30065	0.000836302	0.000518049	0.00313109
A01	11100800	11100899	0.203254	0.195854	0.310905	0.0416781	0	0
A01	11102300	11102399	0.170893	0.201519	0.400562	0.047497	0.00718373	0.00855092
A01	11103000	11103099	0.179451	0.205427	0.31864	0.00212724	0.034638	0.00707644
A01	11112600	11112699	0.117268	0.178204	0.289472	0.0181356	0.0139172	0.0104183
A01	11134700	11134799	0.0128322	0.0340923	0.204748	0.0173663	0.00975365	0.00809992
A01	11137100	11137199	0.0977458	0.0916569	0.197288	0	0.103428	0.148529
A01	11148300	11148399	0.105404	0.0456288	0.17985	0.0112485	0.0214358	0.0104528
A01	11197300	11197399	0.215302	0.223364	0.466763	0.0794547	0.119518	0.06178
A01	11197400	11197499	0.739519	0.53155	0.739952	0.200632	0.123768	0.185983
A01	11209100	11209199	0.234884	0.42368	0.545675	0.00831358	0.0124279	0.00929666
A01	11209200	11209299	0.380871	0.427484	0.631175	0.0368295	0.115666	0.0439459
A01	11209900	11209999	0.387404	0.51889	0.647606	0.032306	0.0836722	0.0138282
A01	11212200	11212299	0.0860762	0.137049	0.338507	0	0	0
A01	11316000	11316099	0.101381	0.110687	0.277888	0.000179208	0.000671813	0.00161139
A01	11340100	11340199	0.105431	0.0975601	0.211651	0.143276	0.114011	0.0728831
A01	11340400	11340499	0.0969838	0.05556	0.15781	0	0.00362634	0.00716384
A01	11345200	11345299	0.0978648	0.0702295	0.21324	0.0175008	0.0134844	0
A01	11372900	11372999	0.167397	0.151522	0.275089	0.00771619	0.00310112	0.00791436
A01	11375700	11375799	0.184406	0.19307	0.29811	0.00539666	0.0066342	0.00698058
A01	11391700	11391799	0.0516708	0.0548226	0.185088	0.00155494	0.00429799	0.0116257
A01	11397000	11397099	0.147647	0.132379	0.2781	0.00174456	0.00800126	0.008793
A01	11400500	11400599	0.115638	0.131774	0.244934	0.0129486	0.00543919	0.0161678
A01	11401300	11401399	0.167878	0.128247	0.254118	0.130313	0.14444	0.189182
A01	11456400	11456499	0.126189	0.0694316	0.26476	0	0.0191022	0.0801854
A01	11456500	11456599	0.153711	0.123634	0.265522	0.0261137	0.0299487	0.06422
A01	11464300	11464399	0.0842211	0.0583813	0.199655	0	0	0
A01	11467100	11467199	0.198218	0.24606	0.40169	0.00429277	0.0513321	0
A01	11469300	11469399	0.138349	0.103802	0.208456	0	0.078708	0.0646703
A01	11491100	11491199	0.130985	0.0665515	0.193005	0.0101071	0.0680073	0.107849
A01	11494600	11494699	0.100676	0.265968	0.434116	0.0631419	0.0502078	0.0214915
A01	11495900	11495999	0.133694	0.118835	0.242504	0	0	0
A01	11496800	11496899	0.121737	0.137469	0.248285	0.0395653	0.0191022	0
A01	11500800	11500899	0.165328	0.178517	0.316082	0	0	0
A01	11501900	11501999	0.194733	0.153898	0.266322	0.00822397	0.00517727	0.00992357
A01	11518900	11518999	0.13153	0.116716	0.258517	0	0.0202265	0
A01	11521100	11521199	0.426326	0.595823	0.699818	0.321108	0.178114	0.213118
A01	11522100	11522199	0.0366302	0.4347	0.74363	0.0202143	0	0.0186012
A01	11524600	11524699	0.0860477	0.101908	0.238901	0.0131019	0.0508914	0.0263014
A01	11526300	11526399	0.1967	0.124382	0.266658	0	0	0
A01	11529600	11529699	0.138612	0.102569	0.241001	0.0319673	0.0551807	0.0235394
A01	11531000	11531099	0.0455874	0.0425873	0.189708	0.00715461	0	0
A01	11535800	11535899	0.125439	0.131048	0.304869	0.0175623	0.0325866	0.103321
A01	11569200	11569299	0.153507	0.142208	0.303222	0	0	0
A01	11583400	11583499	0.163822	0.142451	0.303575	0	0	0.000716384
A01	11583600	11583699	0.145793	0.1439	0.326004	0.00457469	0.0394043	0.0235571
A01	11617400	11617499	0.130194	0.128232	0.264812	0	0	0
A01	11641100	11641199	0.154792	0.149727	0.253448	0.0128609	0.0083156	0.00216873
A01	11652700	11652799	0.132139	0.104598	0.244861	0.00404285	0.0140459	0.00722909
A01	11668600	11668699	0.10884	0.0828897	0.185624	0	0	0
A01	11676400	11676499	0.0929833	0.0648123	0.237861	0	0.010879	0
A01	11692500	11692599	0.153135	0.0898185	0.243786	0	0	0
A01	11695400	11695499	0.170536	0.0401468	0.26658	0.0106188	0	0.00169102
A01	11710800	11710899	0.0964977	0.118665	0.243593	0.129914	0.109569	0.0756118
A01	11719700	11719799	0.151793	0.123932	0.28936	0.00336905	0	0.0212864
A01	11736100	11736199	0.068033	0.110944	0.341704	0	0	0
A01	11742800	11742899	0.106732	0.0961417	0.375179	0	0.0021612	0.0108744
A01	11746000	11746099	0.114047	0.0948773	0.239883	0	0	0.0186012
A01	11748800	11748899	0.182187	0.0949107	0.215149	0.0202143	0.0217328	0.0107458
A01	11752100	11752199	0.157336	0.133528	0.26045	0.000840591	0	0.000481939
A01	11753100	11753199	0.154362	0.144314	0.262426	0.000216819	0.0139262	0.000262092
A01	11764300	11764399	0.11848	0.0956423	0.21692	0.0069743	0.0190733	0.0497786
A01	11767400	11767499	0.15342	0.111485	0.280027	0.000474658	0.00619489	0.00289542
A01	11779000	11779099	0.19116	0.143408	0.289004	0.00242488	0.00338789	0.00396025
A01	11779100	11779199	0.217793	0.12881	0.299599	0.0253278	0.0111708	0.00428445
A01	11783900	11783999	0.0904093	0.109047	0.223786	0.0261235	0.0570433	0.0876194
A01	11796200	11796299	0.181378	0.33636	0.573651	0.5839	0.377807	0.723626
A01	11798100	11798199	0.0762596	0.0722034	0.215596	1.3826	0.69555	1.80029
A01	11799800	11799899	0.20401	0.4147	0.563093	0.0214638	0.0298139	0.144607
A01	11818500	11818599	0.195988	0.162675	0.291171	0.0233045	0.00176212	0.0443538
A01	11820000	11820099	0.191727	0.141468	0.327947	0.000243545	0.00191022	0.000619636
A01	11839200	11839299	0.186147	0.120133	0.294036	0.0175623	0.0460709	0.0372024
A01	11840000	11840099	0.171522	0.220138	0.417367	0.0351247	0.0382044	0.198545
A01	11852300	11852399	0.137619	0.187381	0.441839	0	0.0311056	0.0402885
A01	11934800	11934899	0.135625	0.106446	0.252369	0	0.0217581	0
A01	11938400	11938499	0.168665	0.0998118	0.210612	0.0118559	0.0206927	0.0184254
A01	11981200	11981299	0.116317	0.0823226	0.223596	0.000264986	0.0095511	0
A01	11984500	11984599	0.152967	0.131733	0.268207	0	0.000613087	0.00132905
A01	11999600	11999699	0.0736298	0.0577495	0.169539	0.0358289	0.00622896	0.0148249
A01	12003400	12003499	0.0663087	0.0704512	0.183892	0	0	0.0020668
A01	12042900	12042999	0.0571902	0.0980684	0.302017	0	0.0487268	0
A01	12103800	12103899	0.111542	0.118965	0.225486	0.00456879	0.000750538	0.00138655
A01	12157200	12157299	0.155866	0.187876	0.365754	0.108605	0.074827	0.120243
A01	12164900	12164999	0.175239	0.146532	0.254028	0	0	0
A01	12166200	12166299	0.15572	0.131447	0.244262	0.0101071	0.0163185	0.0215894
A01	12184800	12184899	0.205155	0.447334	0.677602	0.0182795	0	0.044474
A01	12185000	12185099	0.248876	0.428866	0.673018	0.00183766	0.00815256	0.00283954
A01	12186800	12186899	0.0521206	0.119136	0.30183	0	0.000898957	0.00663743
A01	12188100	12188199	0.0675926	0.0870632	0.202112	0	0.0146931	0
A01	12188700	12188799	0.0217404	0.219957	0.413848	0.00112968	0.0134844	0.0586939
A01	12219900	12219999	0.108887	0.0740404	0.28708	0.00393055	0.0164971	0.0127328
A01	12260300	12260399	0.132175	0.105892	0.332647	0.0331675	0.0280566	0.0292572
A01	12277400	12277499	0.147814	0.127785	0.29528	0.00606428	0.0010879	0.00372024
A01	12278400	12278499	0.125879	0.0517951	0.220252	0.00115716	0.00130467	0.000639499
A01	12301600	12301699	0.311934	0.340769	0.579631	0.0356454	0.179583	0.191103
A01	12361700	12361799	0.197619	0.207547	0.357592	0.0404285	0	0.0214915
A01	12362300	12362399	0.190788	0.202292	0.307123	0	0	0
A01	12378300	12378399	0.0350203	0.0238776	0.141588	0.0175623	0.0236138	0.0273733
A01	12404400	12404499	0.102048	0.0944977	0.201982	0.00210748	0.00112565	0.0228812
A01	12405700	12405799	0.0917537	0.0675978	0.17801	0	0	0
A01	12406000	12406099	0.0439026	0.0280706	0.152004	0.015043	0.000348582	0.00887149
A01	12418800	12418899	0.200951	0.198168	0.309117	0.00101684	0.000226646	0
A01	12420200	12420299	0.171889	0.168434	0.325387	0.0226482	0.0487268	0.0415155
A01	12421900	12421999	0.0839259	0.0504605	0.167686	0.0471826	0.0095511	0.00126421
A01	12422000	12422099	0.0738784	0.0586866	0.172	0.0131795	0.0199396	0.0261387
A01	12422400	12422499	0.0894469	0.110714	0.271342	0.00857466	0.00679351	0.0165856
A01	12442400	12442499	0.190701	0.114574	0.265589	0	0	0
A01	12451800	12451899	0.0761205	0.0768952	0.291433	0	0	0
A01	12458700	12458799	0.133532	0.0950378	0.1958	0.0202143	0.010879	0
A01	12467900	12467999	0.150742	0.131043	0.255309	0.00221484	0.00162541	0.00364199
A01	12471200	12471299	0.0798368	0.0428026	0.220125	0.00145034	0.00554525	0
A01	12471600	12471699	0.127995	0.111188	0.274551	0.0841321	0.0252578	0.0645383
A01	12479700	12479799	0.0682594	0.0630508	0.171948	0.00146353	0.016769	0.00894349
A01	12491900	12491999	0.113605	0.0897634	0.250136	0	0	0
A01	12524900	12524999	0.16856	0.119919	0.337727	0	0	0
A01	12567400	12567499	0.11505	0.0724996	0.203059	0.00926644	0.00303861	0.0135641
A01	12612800	12612899	0.105874	0.0893253	0.21305	0.000740132	0	0
A01	12620800	12620899	0.154711	0.112598	0.244403	0.000740132	0	0
A01	12659300	12659399	0.120093	0.0997465	0.229322	0.000437468	0.00159598	0.000225909
A01	12672600	12672699	0.0910191	0.0806815	0.203929	0	0	0
A01	12673400	12673499	0.133617	0.0997307	0.302435	0.0214638	0.0269687	0.0726236
A01	12673700	12673799	0.156042	0.163832	0.320982	0.000631696	0.0171283	0.0031246
A01	12676000	12676099	0.0903356	0.074763	0.202575	0	0.00639808	0
A01	12681600	12681699	0.128535	0.0408617	0.245557	0.00320601	0.00691486	0.00143086
A01	12689400	12689499	0.0359861	0.0739463	0.219207	0.00373081	0.0215587	0.0155654
A01	12707700	12707799	0.126316	0.0969317	0.202843	0.00101071	0	0
A01	12858600	12858699	0.107493	0.0854764	0.284389	0.00505357	0.0142696	0.0349788
A01	12858700	12858799	0.0797947	0.0707857	0.310781	0	0.00121817	0.00134322
A01	12868300	12868399	0.148884	0.123499	0.303299	0	0	0
A01	12966400	12966499	0.0890232	0.0830526	0.197745	0	0	0
A01	13019400	13019499	0.102263	0.0904799	0.193849	0.0105553	0.000997009	0.000795982
A01	13023000	13023099	0.072973	0.0716173	0.186485	0.0020834	0.000453293	0
A01	13035800	13035899	0.0461676	0.0631996	0.325432	0.0131718	0.0338466	0.120452
A01	13037500	13037599	0.0826918	0.070031	0.19398	0.000968631	0.0122316	0.00885115
A01	13042300	13042399	0.144621	0.125685	0.260666	0	0.00543951	0
A01	13044200	13044299	0.108181	0.0603064	0.185487	0	0	0
A01	13096600	13096699	0.16686	0.150415	0.262655	0.000898412	0.00145358	0.0151641
A01	13106600	13106699	0.206616	0.144511	0.270688	0	0.000906585	0
A01	13115100	13115199	0.121662	0.129917	0.272835	0.00673809	0	0
A01	13134700	13134799	0.127444	0.119062	0.255066	0	0	0
A01	13140400	13140499	0.11376	0.0948342	0.204989	0	0	0
A01	13143400	13143499	0.0417867	0.0335877	0.23991	0	0.0212387	0.00165319
A01	13158000	13158099	0.0638666	0.0653065	0.195927	0	0	0
A01	13158700	13158799	0.0755796	0.0990221	0.251983	0.000688861	0.00224731	0.00142948
A01	13167300	13167399	0.0718755	0.0956233	0.221427	0.0287298	0.0919204	0.077458
A01	13173500	13173599	0.112106	0.0793848	0.191337	0.00717789	0.0150529	0.00244964
A01	13180900	13180999	0.127523	0.120937	0.305794	0.000631289	0.000561829	0.00722909
A01	13186300	13186399	0.0736865	0.0662967	0.324333	0	0	0
A01	13190900	13190999	0.114317	0.0468075	0.161632	0	0	0
A01	13192700	13192799	0.0992033	0.0816943	0.201818	0	0	0
A01	13199900	13199999	0.0765262	0.0736718	0.199418	0	0.00812113	0
A01	13202100	13202199	0.037688	0.0377679	0.170562	0.00307407	0.00322749	0.00914852
A01	13234900	13234999	0.0692379	0.0832144	0.236647	0.0189708	0.00487268	0.0145149
A01	13238000	13238099	0.0947099	0.0842532	0.215243	0	0.00217502	0.000811115
A01	13238400	13238499	0.144274	0.123731	0.244883	0.0153916	0.0287983	0.0318439
A01	13346500	13346599	0.0471257	0.0420435	0.270076	0	0.00689802	0.0742857
A01	13346700	13346799	0.071754	0.0774045	0.213446	0.00673809	0	0
A01	13346900	13346999	0.191765	0.116875	0.261961	0.0429277	0.0344114	0.00197157
A01	13348600	13348699	0.145324	0.0962397	0.231782	0	0.0327023	0
A01	13394200	13394299	0.1845	0.19421	0.319053	0.0287869	0.0306348	0.0282105
A01	13442300	13442399	0.126264	0.16372	0.282445	0.15766	0.157416	0.188426
A01	13528000	13528099	0.112908	0.0826247	0.221212	0.00153313	0.0121911	0.0281936
A01	13532800	13532899	0.129565	0.145221	0.260284	0	0	0
A01	13550300	13550399	0.120029	0.133523	0.254938	0	0.010879	0.0216873
A01	13551600	13551699	0.118196	0.132477	0.245845	0	0	0
A01	13557800	13557899	0.150838	0.116482	0.22991	0	0.0243634	0.0254075
A01	13567000	13567099	0.156969	0.121163	0.307778	0.0218722	0.000439557	0.0222723
A01	13570000	13570099	0.163843	0.154265	0.2637	0.00498378	0.00343005	0.0125698
A01	13572700	13572799	0.0743832	0.065847	0.195418	0	0.0311056	0
A01	13574300	13574399	0.189525	0.205826	0.312555	0.0210074	0.0446045	0.0115854
A01	13575100	13575199	0.104341	0.307867	0.539842	0.0246588	0.0299099	0.0252785
A01	13579300	13579399	0.211737	0.189677	0.300434	0	0	0.12356
A01	13586400	13586499	0.318904	0.358676	0.606223	0.04976	0.043285	0.261804
A01	13586500	13586599	0.179082	0.288319	0.47514	0.171377	0.0727955	0.293313
A01	13598600	13598699	0.125582	0.066627	0.215372	0.102168	0.317895	0.369897
A01	13599700	13599799	0.212508	0.181755	0.297851	0.00601497	0.0152381	0.00105128
A01	13612200	13612299	0.0812185	0.113988	0.275059	0	0	0.00309818
A01	13624100	13624199	0.163671	0.093326	0.276387	0.0391242	0.0487268	0.0658577
A01	13640700	13640799	0.25147	0.191132	0.302743	0	0	0
A01	13643300	13643399	0.120421	0.121943	0.291475	0.0631419	0.154811	0.213199
A01	13662800	13662899	0.208805	0.124438	0.291098	0.00820338	0.014427	0.0323622
A01	13666000	13666099	0.125596	0.0902178	0.204262	0.0202143	0.0191022	0
A01	13689700	13689799	0.122056	0.106343	0.233093	0.019187	0.0283716	0.0292922
A01	13691800	13691899	0.0549997	0.0692832	0.223318	0	0.0233653	0.000788907
A01	13694000	13694099	0.127655	0.0809587	0.251006	0	0.0299812	0.042983
A01	13694500	13694599	0.149926	0.096194	0.206905	0	0	0
A01	13702800	13702899	0.0503321	0.0964764	0.237952	0.0175623	0.010879	0.0830757
A01	13711300	13711399	0.0944691	0.084998	0.200522	0.0714339	0.0640166	0.153832
A01	13747400	13747499	0.195411	0.160234	0.288777	0.00912616	0.0102256	0.00952057
A01	13763600	13763699	0.155073	0.137812	0.423957	0.0943651	0.078708	0.0805769
A01	13789600	13789699	0.119002	0.122768	0.282715	0.15375	0.368354	0.385804
A01	13789800	13789899	0.150414	0.143821	0.404865	0.00651516	0.0102276	0.0114317
A01	13790600	13790699	0.0877946	0.0611772	0.265185	0.0756764	0.167539	0.14985
A01	13797500	13797599	0.178712	0.142143	0.288542	0.0111658	0.0305565	0.0492227
A01	13814900	13814999	0.0802794	0.0609635	0.178817	0	0.0121817	0.0093006
A01	13847200	13847299	0.177377	0.129616	0.26902	0.197783	0.13004	0.0834672
A01	13865200	13865299	0.0469955	0.0541724	0.211653	0.0202143	0.00543951	0.0525773
A01	13867100	13867199	0.121154	0.0818037	0.20898	0.0124619	0.00698824	0.00503855
A01	13894200	13894299	0.160797	0.132402	0.275025	0	0	0.00558036
A01	13894500	13894599	0.208918	0.190798	0.308175	0.0220629	0.0217581	0
A01	13907100	13907199	0.17111	0.0927087	0.229423	0.0103778	0.00296241	0
A01	14052000	14052099	0.116397	0.0712085	0.211038	0.00878117	0	0
A01	14053000	14053099	0.170926	0.162855	0.309963	0.0175623	0	0
A01	14059600	14059699	0.146173	0.11555	0.238762	0	0.00267436	0.00335726
A01	14060700	14060799	0.0749771	0.0833957	0.199585	0.000313613	0	0
A01	14064300	14064399	0.110486	0.0918063	0.21164	0	0	0.00127572
A01	14065100	14065199	0.10091	0.0748525	0.191206	0.074906	0.0489278	0.0760751
A01	14065200	14065299	0.194026	0.195859	0.32984	0.0355367	0.0458619	0.0603664
A01	14090400	14090499	0.0551226	0.0406058	0.416718	0.00259781	0.00165965	0.00131451
A01	14090700	14090799	0.0597148	0.0425494	0.200518	0	0.00757691	0.0111253
A01	14092500	14092599	0.0809841	0.0670742	0.173891	0.00648212	0.00708793	0.000747837
A01	14096700	14096799	0.250249	0.166759	0.282089	0	0.0217581	0
A01	14118700	14118799	0.12902	0.141789	0.272716	0.0204578	0.0134844	0.0217528
A01	14120500	14120599	0.19982	0.167134	0.35224	0.0105755	0.0295836	0.0134861
A01	14133900	14133999	0.10603	0.0992343	0.274129	0.00333039	0.0117543	0.0221904
A01	14153400	14153499	0.0665389	0.14698	0.326042	0.0105063	0.0152039	0.0844333
A01	14154300	14154399	0.245544	0.503946	0.803691	0.016342	0.0222695	0.0236946
A01	14245400	14245499	0.0890693	0.123016	0.507811	0.0197057	0.0440701	0.022836
A01	14269200	14269299	0.155018	0.0663462	0.246245	0.00878117	0.00543951	0
A01	14269400	14269499	0.143266	0.0984731	0.231955	0.00118907	0.010879	0
A01	14269500	14269599	0.166534	0.109015	0.287844	0.0101071	0.010879	0.0774908
A01	14306800	14306899	0.257568	0.215214	0.408692	0	0.0802395	0.155833
A01	14336000	14336099	0.143578	0.0882671	0.213787	0	0	0
A01	14338500	14338599	0.0827291	0.111143	0.228627	0.00587613	0.0157549	0.0205728
A01	14338800	14338899	0.127364	0.0955695	0.225793	0.0236018	0.188218	0.0680354
A01	14340200	14340299	0.0869845	0.106535	0.221679	0.0267567	0.0430172	0.0576496
A01	14340700	14340799	0.204773	0.133363	0.284386	0.00878117	0.0540124	0.0725257
A01	14341100	14341199	0.105433	0.112793	0.334985	0.0126837	0.0279996	0.0393357
A01	14357100	14357199	0.153726	0.155562	0.299506	0	0.00449479	0.00265731
A01	14358600	14358699	0.169066	0.132328	0.273663	0.00142068	0.000792344	0.000295257
A01	14360600	14360699	0.126066	0.134225	0.244521	0.000466605	0.00385291	0.00475339
A01	14362900	14362999	0.080512	0.0659814	0.228021	0	0	0.0200464
A01	14364200	14364299	0.0927645	0.0913913	0.236671	0.00414111	0.0380371	0.00214915
A01	14402600	14402699	0.0284453	0.0341969	0.148733	0.00330213	0	0.170634
A01	14405400	14405499	0.112363	0.090829	0.351051	0.155544	0.282532	0.212818
A01	14406100	14406199	0.128999	0.0781699	0.195148	0	0	0.0186012
A01	14413400	14413499	0.161263	0.0876283	0.21702	0	0	0
A01	14414100	14414199	0.0826827	0.0551077	0.163912	0.0354489	0.0637426	0.0307921
A01	14415400	14415499	0.119241	0.079607	0.272194	0.04976	0.0533999	0.114483
A01	14416200	14416299	0.265529	0.171019	0.372817	0	0	0
A01	14449400	14449499	0.221964	0.156356	0.338117	0.0195201	0.0221451	0.0192114
A01	14449700	14449799	0.0730118	0.0418235	0.173251	0	0.000578854	0
A01	14451500	14451599	0.104032	0.0965242	0.242196	0.0107319	0	0
A01	14464300	14464399	0.107741	0.105933	0.247959	0.00176109	0.00855624	0.00217261
A01	14479900	14479999	0.0677379	0.0485193	0.18884	0	0	0.00309818
A01	14508600	14508699	0.0805909	0.100674	0.219645	0.00235199	0.00107974	0.00352976
A01	14511100	14511199	0.0609186	0.029664	0.15849	0	0	0
A01	14516300	14516399	0.0951223	0.0493841	0.188119	0.0125002	0.00742212	0.0375986
A01	14525500	14525599	0.015625	0.0486382	0.24083	0	0.0191022	0.0108436
A01	14530500	14530599	0.0206764	0.113601	0.300868	0	0.0390418	0.042983
A01	14531800	14531899	0.0913302	0.0508333	0.169195	0	0	0
A01	14535300	14535399	0.0645578	0.0773779	0.197695	0.0175226	0.0308807	0.0280885
A01	14545700	14545799	0.161998	0.104923	0.217396	0.0214638	0	0
A01	14548700	14548799	0.11431	0.0946972	0.225877	0.0138771	0.0119153	0.0323437
A01	14550000	14550099	0.081913	0.0787632	0.222713	0.00103392	0.00174804	0.00441651
A01	14575200	14575299	0.0853621	0.0790936	0.262012	0.00202143	0.00168554	0.00232515
A01	14575300	14575399	0.0405653	0.0365439	0.241947	0	0	0
A01	14575400	14575499	0.0897855	0.017227	0.177547	0	0	0
A01	14575600	14575699	0.0707966	0.0768757	0.254027	0.0188485	0	0.0381882
A01	14581300	14581399	0.11289	0.230834	0.444536	0.0022652	0.0229003	0.0507116
A01	14586000	14586099	0.209698	0.152632	0.334248	0.0243004	0.0543446	0.0214915
A01	14615800	14615899	0.187169	0.0810726	0.488889	0	0	0
A01	14621500	14621599	0.178073	0.119157	0.284649	0	0.0006162	0.00438171
A01	14660000	14660099	0.0700191	0.0774828	0.227759	0.00148372	0.00095511	0.00793648
A01	14691700	14691799	0.0898485	0.0853776	0.252012	0.000374338	0	0
A01	14701300	14701399	0.10013	0.103482	0.246987	0	0	0
A01	14750400	14750499	0.0954696	0.0683486	0.236683	0	0	0
A01	14759500	14759599	0.197838	0.128092	0.249276	0.0062961	0.00362634	0.00397834
A01	14785800	14785899	0.0987202	0.0728012	0.205404	0.00404285	0.000817234	0.0143816
A01	14804000	14804099	0.165176	0.0938002	0.38464	0.0491781	0.0283191	0.0979373
A01	14840500	14840599	0	0	0.145198	0.00165106	0.0016737	0.00143086
A01	14855000	14855099	0.219341	0.129511	0.338912	0.0202143	0	0
A01	14868300	14868399	0.0458235	0.0769488	0.229448	0	0	0
A01	14868700	14868799	0.100404	0.0904547	0.203119	0	0.010879	0
A01	14926000	14926099	0.0574578	0.0543935	0.164973	0	0.0382044	0.0400927
A01	14955200	14955299	0.0842483	0.101734	0.208433	0.000225935	0.000139475	0.000799594
A01	14960400	14960499	0.0733557	0.0536303	0.168969	0.0572408	0.17292	0.282692
A01	14987000	14987099	0.102784	0.073822	0.19582	0	0.00435161	0.000985785
A01	14989700	14989799	0.0625341	0.0625327	0.184308	0.0214638	0	0
A01	15007400	15007499	0.134981	0.133065	0.242302	0.00878117	0	0
A01	15009700	15009799	0.162415	0.143665	0.274936	0.0202143	0	0
A01	15016500	15016599	0.0968496	0.0392628	0.175384	0	0	0
A01	15016700	15016799	0.166331	0.130225	0.267952	0	0.000989002	0
A01	15020800	15020899	0.126018	0.0929543	0.199898	0.00070946	0.0130981	0.00603659
A01	15039400	15039499	0.162316	0.111139	0.226695	0	0	0
A01	15040800	15040899	0.14919	0.150925	0.302892	0.00125445	0	0
A01	15047700	15047799	0.1035	0.109887	0.241158	0	0	0
A01	15079600	15079699	0.0972987	0.100583	0.224206	0.0214056	0.00716886	0
A01	15088300	15088399	0.0440704	0.0162591	0.192858	0	0.00392979	0.00294731
A01	15134800	15134899	0.0627819	0.048101	0.165932	0.0214638	0	0
A01	15143200	15143299	0.113572	0.0765917	0.193701	0.00878117	0.000129512	0
A01	15152300	15152399	0.138283	0.0953914	0.202803	0	0	0
A01	15160400	15160499	0.103106	0.0686256	0.223868	0.00878117	0	0.0186012
A01	15165000	15165099	0.155787	0.103274	0.251634	0.000675475	0	0
A01	15188200	15188299	0.0931614	0.0391843	0.178866	0	0	0
A01	15208200	15208299	0.138601	0.128049	0.240169	0	0.0011237	0.0024097
A01	15216300	15216399	0.0756177	0.0916648	0.224071	0.000331381	0.000259315	0
A01	15220100	15220199	0.103928	0.12053	0.233187	0	0	0.0016759
A01	15221800	15221899	0.0924082	0.102975	0.20924	0.0107319	0.00674218	0
A01	15228100	15228199	0.0269281	0.1256	0.617511	0	0.0134844	0.0216873
A01	15241600	15241699	0.0781543	0.0425063	0.151308	0	0	0
A01	15243800	15243899	0.0530985	0.0723818	0.186232	0	0	0
A01	15252000	15252099	0.0946746	0.0886679	0.192072	0	0	0
A01	15255600	15255699	0.141117	0.124419	0.268507	0.000287907	0	0.00670229
A01	15259300	15259399	0.16573	0.126687	0.325138	0	0.00362634	0
A01	15283900	15283999	0.132414	0.0723023	0.204381	0.00205401	0.00195154	0.000651258
A01	15289500	15289599	0.165546	0.189527	0.299375	0.0142026	0.00413345	0.0176597
A01	15290000	15290099	0.113292	0.088926	0.266982	0	0	0
A01	15299300	15299399	0.0864755	0.0861115	0.20048	0.00334517	0.00670717	0.0152454
A01	15323800	15323899	0.138876	0.126366	0.258566	0.00209188	0.00136653	0.00506591
A01	15327700	15327799	0.119822	0.0431719	0.179627	0.000223582	0	0
A01	15330700	15330799	0.0779486	0.0861325	0.201774	0.00734313	0	0.00969491
A01	15331300	15331399	0.111493	0.098632	0.207489	0.00163625	0.000375139	0.000204409
A01	15339500	15339599	0.0572448	0.0678203	0.174665	0	0	0
A01	15351200	15351299	0.192309	0.234888	0.456844	0.0107319	0.0734468	0.0431788
A01	15358000	15358099	0.0662163	0.0869827	0.194075	0.0663162	0.0582056	0.0520814
A01	15375700	15375799	0.133943	0.0906066	0.238998	0	0	0
A01	15390500	15390599	0.176817	0.130919	0.292622	0.000216806	0.00240102	0
A01	15414000	15414099	0.0409913	0.0285978	0.184281	0.019974	0.0255648	0.0247314
A01	15469600	15469699	0.15237	0.0988646	0.223133	0.0154822	0.0240463	0.0062004
A01	15470700	15470799	0.126365	0.101563	0.222662	0	0	0
A01	15475300	15475399	0.11662	0.10049	0.271359	0.00643638	0.0134476	0.0246797
A01	15481100	15481199	0.113807	0.0894491	0.230769	0.0323982	0.0930203	0.100335
A01	15486900	15486999	0.177612	0.15678	0.310484	0.0214687	0.0142614	0.00219615
A01	15520600	15520699	0.082261	0.0763561	0.22783	0	0.000749131	0
A01	15541300	15541399	0.0631238	0.220519	0.344075	0.0911206	0.171673	0.254091
A01	15569500	15569599	0.161481	0.159568	0.313003	0	0.00226904	0.00314398
A01	15570900	15570999	0.0888351	0.118742	0.247614	0.000186833	0	0.000328595
A01	15582700	15582799	0.138102	0.0806052	0.234494	0.000650457	0.00357274	0
A01	15600500	15600599	0.138878	0.0990393	0.32717	0.0159004	0.0300454	0.0234162
A01	15601700	15601799	0.14546	0.125172	0.261674	0.00058248	0.00122006	0.0107458
A01	15620000	15620099	0.236325	0.131953	0.252329	0.0439752	0.0538788	0.105174
A01	15622500	15622599	0.0820828	0.0583585	0.190363	0.0423944	0.131175	0.100138
A01	15643100	15643199	0.126459	0.104754	0.208568	0.00658304	0.0191828	0.0162359
A01	15645900	15645999	0.182173	0.161021	0.271562	0.00919184	0.00583718	0.154842
A01	15646700	15646799	0.175107	0.086786	0.210945	0.003635	0.00975643	0.00997676
A01	15696500	15696599	0.133316	0.0919808	0.234688	0	0.00477555	0
A01	15702400	15702499	0.0440049	0.0183593	0.206443	0	0	0
A01	15703500	15703599	0.0603699	0.0502987	0.23017	0	0	0
A01	15720500	15720599	0.0979949	0.14159	0.246202	0	0.010879	0
A01	15786700	15786799	0.111965	0.120557	0.23798	0	0	0
A01	15787200	15787299	0.104536	0.0650797	0.194039	0.000585412	0.00127348	0
A01	15829100	15829199	0.129778	0.0931798	0.223835	0.0478074	0.00449479	0.0294448
A01	15842200	15842299	0.0796004	0.0285159	0.148644	0	0	0.000738194
A01	15845400	15845499	0.171626	0.294748	0.504899	0.200756	0.170988	0.26084
A01	15845700	15845799	0.109094	0.111972	0.235752	0.0217312	0.0494041	0.0153814
A01	15846200	15846299	0.112554	0.0895212	0.201852	0	0.0485833	0.0635967
A01	15885400	15885499	0.0760718	0.0621158	0.194436	0.025327	0.0327229	0.0618408
A01	15901100	15901199	0.102111	0.0713474	0.221216	0	0.00337109	0
A01	15903200	15903299	0.11074	0.0738844	0.242938	0.0471826	0.0758738	0.0386475
A01	15903800	15903899	0.0858551	0.0991878	0.224905	0.0214638	0	0
A01	15904300	15904399	0.082635	0.0817716	0.189993	0	0	0
A01	15913600	15913699	0.121958	0.0764659	0.236381	0	0	0
A01	15914000	15914099	0.134152	0.122485	0.355791	0	0.0191022	0
A01	15921700	15921799	0.0865906	0.0846933	0.208792	0.125034	0	0.0431788
A01	15942100	15942199	0.133067	0.0965959	0.208313	0.00541497	0.000989002	0
A01	15945900	15945999	0.109749	0.111014	0.254812	0	0.0156052	0
A01	15966300	15966399	0.15416	0.130217	0.338894	0	0	0.0214915
A01	15967500	15967599	0.089024	0.0848375	0.20188	0.0470441	0.133395	0.0677846
A01	15985400	15985499	0.102533	0.0673113	0.207645	0	0.000397962	0.00214408
A01	15993400	15993499	0.184201	0.120055	0.268056	0.0551228	0.0694753	0.0933937
A01	16002000	16002099	0.140157	0.108734	0.224327	0.05241	0	0.0863576
A01	16018300	16018399	0.152476	0.139073	0.255469	0	0.0134844	0
A01	16019400	16019499	0.174298	0.161175	0.309945	0.0214638	0.0299812	0.0402885
A01	16025900	16025999	0.0719823	0.0666278	0.181886	0	0.179124	0.0774908
A01	16027700	16027799	0.0192308	0.124974	0.556642	0.0202143	0.0191022	0.0402885
A01	16036500	16036599	0.0840497	0.0991957	0.217141	0.010444	0.00461027	0.000937521
A01	16050000	16050099	0.101675	0.16336	0.378888	0	0.0104042	0.00254691
A01	16081400	16081499	0.0660823	0.0528618	0.198274	0	0	0
A01	16097700	16097799	0.111201	0.0989608	0.225817	0.00432597	0.00255856	0.00420658
A01	16107200	16107299	0.0334102	0.0437618	0.147714	0.0214638	0	0
A01	16120700	16120799	0.08533	0.0956465	0.206405	0	0	0
A01	16151800	16151899	0.14595	0.0963945	0.219547	0.00116958	0.00081858	0.000918653
A01	16158100	16158199	0.0800585	0.0364722	0.188839	0.00243621	0.00188249	0.00740021
A01	16158200	16158299	0.0528556	0.0298087	0.158402	0.00306978	0	0.00159921
A01	16160400	16160499	0.161374	0.0880416	0.202373	0	0.000236501	0.0019429
A01	16204400	16204499	0.119468	0.0648076	0.174633	0	0	0
A01	16211100	16211199	0.110771	0.100055	0.233394	0	0.00786588	0.00722909
A01	16272000	16272099	0.220169	0.121253	0.253293	0	0.00272889	0.00309818
A01	16302700	16302799	0.0913506	0.0813999	0.204458	0.0468123	0.0732607	0.0776314
A01	16317100	16317199	0.103158	0.115981	0.227514	0	0	0
A01	16336700	16336799	0.0948125	0.0843768	0.248076	0.0394487	0.0742081	0.0581905
A01	16336800	16336899	0.0950455	0.0643278	0.184901	0.42054	0.634204	0.821242
A01	16397400	16397499	0.070783	0.177353	0.313909	0.206261	0.0178384	0.0845455
A01	16436700	16436799	0.0656505	0.0356787	0.165893	0.10907	0.0288513	0.0414462
A01	16444500	16444599	0.122145	0.147093	0.278289	0.0391026	0.0793472	0
A01	16445200	16445299	0.123276	0.10572	0.224919	0.0101071	0	0
A01	16446500	16446599	0.155742	0.124766	0.292687	0	0.0223199	0
A01	16452300	16452399	0.1025	0.0529167	0.266926	0.000798288	0.000116979	0
A01	16461800	16461899	0.126338	0.34497	0.53805	0.0917132	0.237834	0.149821
A01	16463500	16463599	0.0586688	0.104449	0.263959	0.0416781	0.15145	0.192951
A01	16470400	16470499	0.132324	0.126531	0.363807	0	0.0144897	0
A01	16486500	16486599	0.0993205	0.0969965	0.216825	0.00327849	0.00250506	0.00252198
A01	16492500	16492599	0.0381341	0.0264607	0.133492	0.00278923	0.00215338	0.000614187
A01	16494900	16494999	0.0600418	0.048409	0.166017	0.0218689	0.00920461	0.00415644
A01	16501900	16501999	0.0710531	0.0823974	0.246374	0.000757784	0.000891356	0
A01	16507000	16507099	0.123228	0.115935	0.227887	0	0	0
A01	16507300	16507399	0.107301	0.0833351	0.219245	0.0151107	0.0080873	0.0091671
A01	16519100	16519199	0.0746233	0.134605	0.244094	0.0400579	0.110227	0.089059
A01	16528100	16528199	0.143927	0.108758	0.25949	0	0	0
A01	16528800	16528899	0.112929	0.0718522	0.220824	0.0209628	0.0136545	0.00406266
A01	16530100	16530199	0.118941	0.0939275	0.209655	0.0202143	0.0243634	0.0400927
A01	16553900	16553999	0.413946	0.483929	0.621681	0.550421	0.460962	0.346102
A01	16601900	16601999	0.130354	0.0488706	0.196688	0	0	0
A01	16606600	16606699	0.124916	0.177534	0.29873	0	0.00135988	0.00465801
A01	16638800	16638899	0.093331	0.08659	0.2158	0	0	0.000903636
A01	16654500	16654599	0.0398763	0.0412708	0.232238	0	0	0
A01	16658700	16658799	0.136778	0.124749	0.383784	0	0.0325866	0.0325309
A01	16658800	16658899	0.162648	0.215988	0.344722	0.0610227	0.130447	0.0216873
A01	16659100	16659199	0.0741184	0.0769825	0.191468	0	0	0
A01	16695200	16695299	0.12707	0.153847	0.269202	0	0.0382044	0
A01	16699600	16699699	0.151447	0.10565	0.256077	0	0.000989002	0
A01	16700300	16700399	0.160752	0.17245	0.303497	0.0195131	0.00159732	0.0227557
A01	16703300	16703399	0.144924	0.0965299	0.24582	0.00278983	0.000362634	0.00429183
A01	16710900	16710999	0.04574	0.0579768	0.196179	0	0	0
A01	16717700	16717799	0.16869	0.100057	0.266833	0	0	0
A01	16738800	16738899	0.0777843	0.0523629	0.18524	0	0	0.000826597
A01	16741800	16741899	0.159526	0.0954979	0.21452	0.0390262	0	0.021923
A01	16761500	16761599	0.0886489	0.0923205	0.2311	0.00618924	0.0101013	0.0341884
A01	16761700	16761799	0.0661146	0.0826699	0.329208	0	0	0
A01	16772300	16772399	0.0249579	0.135275	0.365432	0.0390262	0.0269687	0.166543
A01	16807500	16807599	0.149817	0.0953083	0.243497	0	0	0
A01	16810000	16810099	0.0830568	0.124613	0.239407	0.00718779	0.0265414	0.0383807
A01	16811200	16811299	0.161205	0.165422	0.381036	0	0	0.0372024
A01	16814300	16814399	0.139443	0.226444	0.342426	0.0202143	0	0
A01	16816100	16816199	0.114707	0.113695	0.226297	0	0	0
A01	16834300	16834399	0.0258449	0.0753724	0.440234	0.0881595	0.405031	0.945705
A01	16859600	16859699	0.159115	0.118515	0.236953	0.00253852	0.00159185	0.000504355
A01	16901800	16901899	0.0346204	0.0612449	0.173608	0.0130465	0.00359576	0.00449388
A01	16922000	16922099	0.12254	0.229629	0.643213	0.0416781	0	0.0186012
A01	16953300	16953399	0.0737024	0.0422746	0.174969	0.0790671	0.062743	0.0524488
A01	16994000	16994099	0.156665	0.166049	0.379948	0.0216581	0.00477555	0.00307022
A01	17068800	17068899	0.0849235	0.145923	0.298463	0	0	0.0619757
A01	17070600	17070699	0.0472001	0.141418	0.436708	0.0397274	0.00543951	0.104959
A01	17104700	17104799	0.15479	0.0946574	0.221988	0.015434	0.0140931	0.0515597
A01	17114400	17114499	0.158897	0.103904	0.227475	0.0416781	0.0569499	0.0619757
A01	17122100	17122199	0.0602804	0.0794983	0.282332	0.0214638	0.143474	0.0588897
A01	17135400	17135499	0.161102	0.105286	0.335827	0.0822472	0.151022	0.176459
A01	17142100	17142199	0.116424	0.0901975	0.217237	0.00813702	0.00983332	0.00991884
A01	17142600	17142699	0.150004	0.125861	0.284315	0	0	0.0030043
A01	17163600	17163699	0.0349168	0.041156	0.15646	0.00342066	0.0148037	0.021028
A01	17184500	17184599	0.0610719	0.030669	0.144024	0.00228383	0	0.000504355
A01	17229800	17229899	0.105485	0.061505	0.198687	0.002784	0.00440306	0.00239636
A01	17232400	17232499	0.102609	0.0797454	0.190549	0	0.010879	0
A01	17234900	17234999	0.1649	0.149473	0.2573	0	0	0
A01	17243200	17243299	0.0701406	0.0774062	0.186704	0.00620342	0.0014694	0.00462425
A01	17243700	17243799	0.140863	0.14276	0.279113	0.00272094	0.00157961	0.00588097
A01	17245500	17245599	0.105874	0.0918922	0.237215	0.000595401	0.000155415	0.00610555
A01	17250900	17250999	0.133809	0.142222	0.279828	0	0	0
A01	17251000	17251099	0.192882	0.127895	0.258277	0	0.000313151	0
A01	17259000	17259099	0.100494	0.0956326	0.223769	0	0	0
A01	17273600	17273699	0.10096	0.094017	0.216595	0.0134541	0.0243717	0.0187271
A01	17273700	17273799	0.118322	0.106645	0.219074	0.00966515	0.000989002	0.00441637
A01	17285700	17285799	0.0969329	0.0723924	0.183868	0	0	0
A01	17315700	17315799	0.14951	0.134152	0.317341	0.00878117	0.00269975	0.0028742
A01	17324300	17324399	0.1005	0.0795496	0.241725	0.147715	0.328607	0.282481
A01	17357000	17357099	0.14614	0.1601	0.337999	0.011711	0.0245936	0.0475955
A01	17373400	17373499	0.121204	0.0866622	0.223526	0	0.0120878	0.0803812
A01	17391900	17391999	0.134636	0.0874196	0.198466	0.0202143	0.0325866	0.0216873
A01	17392100	17392199	0.132419	0.0865307	0.216628	0.0738253	0.0342442	0.0855773
A01	17396800	17396899	0.107588	0.08034	0.208839	0.0525892	0.0484909	0.109446
A01	17396900	17396999	0.143696	0.0920565	0.277231	0.0202143	0.0708415	0.0402885
A01	17460300	17460399	0.100282	0.0891934	0.210463	0.00117082	0.0191022	0.0216873
A01	17475600	17475699	0.131664	0.473015	0.73332	0.290898	0.680639	1.99208
A01	17476900	17476999	0.0970627	0.207116	0.334053	0.0982666	0.150827	0
A01	17487300	17487399	0.0908363	0.0860319	0.194988	0.00183066	0.00283597	0.00750493
A01	17495700	17495799	0.134229	0.0771996	0.2116	0.00790306	0.00807146	0
A01	17496400	17496499	0.121268	0.0898939	0.210736	0	0	0
A01	17497800	17497899	0.194876	0.15864	0.329257	0	0	0
A01	17531400	17531499	0.0682474	0.0591835	0.212267	0	0.0154333	0.0396621
A01	17549500	17549599	0.0914914	0.0767306	0.190228	0.00310363	0.00292807	0.0233511
A01	17549800	17549899	0.121508	0.0852677	0.239754	0.0161955	0.00932779	0.0165874
A01	17601600	17601699	0.149468	0.0938184	0.21032	0.00106391	0	0
A01	17605400	17605499	0.0975973	0.0861027	0.19425	0	0	0
A01	17615700	17615799	0.137918	0.0784333	0.266846	0.00608203	0.00236892	0.00423133
A01	17616300	17616399	0.141295	0.136729	0.258805	0	0	0
A01	17623200	17623299	0.218977	0.157109	0.307271	0.00155376	0.00129312	0.00523673
A01	17627000	17627099	0.104011	0.0974306	0.250031	0.00585412	0.0111198	0.0062004
A01	17634500	17634599	0.13676	0.136628	0.363026	0	0	0
A01	17647600	17647699	0.0489419	0.0654488	0.220701	0.0191615	0.034962	0.0168169
A01	17652400	17652499	0.0722662	0.0367075	0.174587	0.0546609	0.0400771	0.0655476
A01	17671600	17671699	0.137411	0.131606	0.252266	0	0	0
A01	17671800	17671899	0.12298	0.091583	0.209831	0.0104415	0.0148601	0.00867019
A01	17672500	17672599	0.113569	0.112988	0.218359	0.0180859	0.000172876	0
A01	17674500	17674599	0.152302	0.120246	0.234118	0.0181896	0.0516888	0.0214915
A01	17678800	17678899	0.346142	0.554493	0.740477	0.174521	0.584213	0.351193
A01	17693900	17693999	0.215389	0.186861	0.310843	0.0707882	0.00599353	0.0064055
A01	17694700	17694799	0.0664871	0.0426228	0.181766	0.0204894	0.00271976	0.0108436
A01	17705300	17705399	0.0720352	0.0332641	0.239561	0	0.000184717	0.000807347
A01	17705400	17705499	0.0786123	0.0612325	0.228791	0.00189245	0.010905	0.00363914
A01	17707200	17707299	0.0653032	0.0785458	0.204413	0.00171936	0.0051993	0.00482242
A01	17778000	17778099	0.129841	0.131757	0.276189	0.000398226	0.00290665	0.00661746
A01	17788900	17788999	0.0837674	0.10056	0.205564	0	0	0
A01	17812200	17812299	0.00520833	0.00532156	0.143938	0	0.0095511	0
A01	17812300	17812399	0.0113	0.0929455	0.527487	0.0385388	0.0268376	0.0736323
A01	17814600	17814699	0.187035	0.143544	0.270694	0.0187353	0.0387202	0.140029
A01	17868000	17868099	0.205233	0.174604	0.289635	0.0255226	0.066621	0.154931
A01	17875000	17875099	0.089689	0.0659746	0.174802	0.00146353	0.00254147	0.0240384
A01	17912800	17912899	0.0820779	0.0379118	0.2235	0	0	0
A01	17926300	17926399	0.0786077	0.0644669	0.228635	0.00760089	0.0587992	0.0783552
A01	17933200	17933299	0.111066	0.0741698	0.213384	0	0	0
A01	17934400	17934499	0.0942667	0.0769438	0.223276	0.000413403	0	0.000213807
A01	17938400	17938499	0.106888	0.0943753	0.220358	0.000481292	0.00753033	0.0043031
A01	17977300	17977399	0.0481026	0.0680687	0.190369	0	0	0
A01	18025900	18025999	0.246729	0.165512	0.353655	0	0	0.000281653
A01	18027400	18027499	0.229639	0.216325	0.405441	0	0	0
A01	18052800	18052899	0.12727	0.117373	0.255447	0	0.000538173	0.000335805
A01	18053000	18053099	0.146997	0.183673	0.317992	0	0.00781727	0.00850706
A01	18069100	18069199	0.0915463	0.0719893	0.176486	0.0195131	0.0522828	0.0133294
A01	18073900	18073999	0.0642927	0.148981	0.253003	0.055339	0.066501	0.240416
A01	18075700	18075799	0.15174	0.0632368	0.179838	0.116599	0.0530845	0.119322
A01	18079600	18079699	0.146137	0.10155	0.224464	0.04022	0.0228722	0.0331897
A01	18081200	18081299	0.161749	0.138542	0.298982	0.0101109	0.0434914	0.039496
A01	18082600	18082699	0.0758165	0.0909652	0.22611	0.0616063	0.168704	0.0750922
A01	18111000	18111099	0.21674	0.104801	0.24553	0.0780524	0	0.064866
A01	18127200	18127299	0.0846687	0.201413	0.311419	0.0741509	0.651933	0.284127
A01	18137800	18137899	0.174577	0.143614	0.296032	0.0202143	0.0809061	0
A01	18158900	18158999	0.0858142	0.0487016	0.174354	0.027739	0.116004	0.0611116
A01	18162100	18162199	0.306214	0.146811	0.514942	0.000222308	0.00114516	0
A01	18180700	18180799	0.152085	0.0860911	0.222749	0	0	0
A01	18187500	18187599	0.178299	0.136692	0.340571	0	0	0
A01	18227500	18227599	0.10384	0.0914457	0.198127	0	0	0.0216873
A01	18306300	18306399	0.14317	0.110454	0.221383	0.0250768	0.00210741	0.000767972
A01	18308500	18308599	0.102721	0.0456074	0.154259	0	0.00362634	0
A01	18334900	18334999	0.155887	0.0841881	0.189366	0	0	0.000568429
A01	18336800	18336899	0.0951631	0.0817731	0.286072	0.00162199	0.00472627	0.00220782
A01	18337600	18337699	0.145123	0.128895	0.240612	0.00106438	0.00224739	0
A01	18342600	18342699	0.101182	0.0991566	0.20703	0.00102209	0	0.000885771
A01	18345000	18345099	0.0972737	0.133602	0.266379	0.0227214	0.0219802	0.00336287
A01	18389100	18389199	0.19486	0.121738	0.226907	0	0	0
A01	18408100	18408199	0.121697	0.120021	0.271773	0.00244348	0.00425814	0.0011282
A01	18417200	18417299	0.098094	0.106789	0.402004	0.0506162	0.00574224	0.0360208
A01	18426000	18426099	0.126743	0.0685506	0.178802	0.0956147	0.0269687	0.0433745
A01	18428200	18428299	0.195774	0.109368	0.23944	0.0214638	0.0291263	0
A01	18455200	18455299	0.117905	0.100381	0.212773	0	0	0.042983
A01	18458700	18458799	0.101768	0.0584821	0.205265	0.223183	0.274158	0.195344
A01	18464600	18464699	0.0368164	0.0952221	0.217882	0.0471826	0.148043	0.146594
A01	18467500	18467599	0.178854	0.141175	0.284028	0	0	0
A01	18556100	18556199	0.166173	0.152004	0.287999	0.00101071	0.00155174	0.00183129
A01	18573300	18573399	0.0953598	0.137553	0.256285	0.000542286	0.00112684	0.000654329
A01	18584900	18584999	0.0855797	0.128757	0.259995	0.0106263	0.0119913	0.0142675
A01	18634100	18634199	0.189715	0.155175	0.364373	0.000404285	0.0018224	0.0173644
A01	18649500	18649599	0.255502	0.548333	0.695202	0.151106	0.383604	0.409989
A01	18676800	18676899	0.140805	0.13832	0.255585	0	0.000178345	0.00107458
A01	18720600	18720699	0.242914	0.154688	0.293206	0.000508143	0.00014818	0.000532737
A01	18726400	18726499	0.14215	0.138153	0.266236	0.00288775	0.00181317	0.02312
A01	18731300	18731399	0.0545606	0.0294067	0.14464	0.163784	0.0644117	0.177567
A01	18732600	18732699	0.141868	0.105931	0.284555	0.0113026	0.0362226	0.0724244
A01	18734800	18734899	0.145731	0.145107	0.259212	0.0214267	0	0
A01	18741200	18741299	0.161824	0.128806	0.255868	0	0.010879	0
A01	18743800	18743899	0.136752	0.134366	0.26307	0	0	0
A01	18744600	18744699	0.18027	0.125525	0.254095	0.0377766	0.0134844	0.0558036
A01	18744900	18744999	0.196061	0.149703	0.308418	0	0	0
A01	18774700	18774799	0.0289806	0.045508	0.205808	0.00230935	0.00158808	0.0214029
A01	18775500	18775599	0.0536486	0.0119323	0.119329	0.00315099	0	0
A01	18814500	18814599	0.0910317	0.0945735	0.206136	0	0	0
A01	18841200	18841299	0.163227	0.118821	0.246499	0.00277854	0.000772614	0.019067
A01	18857500	18857599	0	0.00534759	0.204251	0	0.000116979	0
A01	18890400	18890499	0.099374	0.0763667	0.356222	0.0115767	0.0677111	0.117805
A01	18895600	18895699	0.0543644	0.0194885	0.167236	0.00195137	0	0
A01	18931600	18931699	0.0491703	0.0836941	0.19521	0.0236906	0.0798631	0.0989709
A01	18946300	18946399	0.150435	0.0858387	0.205364	0.0214638	0.0193037	0.0186012
A01	18975500	18975599	0.148435	0.257186	0.440581	0.651645	1.96057	1.98715
A01	18985700	18985799	0.103752	0.0720769	0.266972	0.040076	0.0157086	0.0510931
A01	18986000	18986099	0.175299	0.1258	0.246862	0.00437034	0.023442	0.0100426
A01	18991400	18991499	0.203576	0.170978	0.296671	0.0517661	0.00539374	0
A01	19036300	19036399	0.121678	0.121494	0.230073	0	0	0
A01	19040400	19040499	0.0338299	0.0789423	0.255788	0.0127005	0.053397	0.242918
A01	19045300	19045399	0.029915	0.0227818	0.192884	0.00225308	0.00375166	0.00222843
A01	19146900	19146999	0.108414	0.10385	0.248554	0.0416781	0.0569499	0.0186012
A01	19148400	19148499	0.130181	0.118561	0.230602	0.0289954	0	0
A01	19160000	19160099	0.0903694	0.0675422	0.186558	0.00471571	0.0231894	0.00837568
A01	19160300	19160399	0.0945677	0.0479822	0.173559	0	0	0
A01	19165700	19165799	0.118881	0.0870799	0.261238	0	0	0
A01	19198000	19198099	0.0463177	0.0398705	0.213668	0.0681986	0.0800819	0.084528
A01	19211200	19211299	0.197464	0.16182	0.286909	0	0.0112542	0.0214915
A01	19222300	19222399	0.157105	0.0945593	0.199358	0.0109499	0.0730946	0.037851
A01	19226900	19226999	0.101989	0.267657	0.503224	0.389041	1.09379	1.32085
A01	19229800	19229899	0.403656	0.563672	0.799617	0.0383917	0.104573	0.181657
A01	19230100	19230199	0.00625	0.00454546	0.123995	0	0	0
A01	19230800	19230899	0.34574	0.59307	0.86362	0.0263435	0.000259024	0.0723144
A01	19244100	19244199	0.0693863	0.0907478	0.206961	0	0.0214623	0.0581111
A01	19273700	19273799	0.181653	0.15402	0.276643	0.0685781	0.0602806	0.0672648
A01	19319000	19319099	0.0808213	0.262157	0.368428	0.0125922	0.102355	0.0793242
A01	19323700	19323799	0.178397	0.11331	0.283543	0.358496	0.505191	0.287408
A01	19331700	19331799	0.0583998	0.112735	0.241457	0.137446	0.426433	0.39467
A01	19344200	19344299	0.174675	0.139596	0.25973	0.0178101	0.0296018	0.0576368
A01	19346200	19346299	0.101544	0.093136	0.20071	0.00708977	0.0411924	0.0216873
A01	19347100	19347199	0.0758394	0.0907148	0.299291	0.0317613	0.15155	0.162086
A01	19354200	19354299	0.0323027	0.179409	0.314529	0	0.0134844	0.0216873
A01	19356600	19356699	0.114188	0.0761287	0.184742	0.0565885	0.0191022	0.042983
A01	19392800	19392899	0.138705	0.107666	0.233929	0.00878117	0.00269687	0.0093006
A01	19393300	19393399	0.161524	0.156229	0.346875	0.00479441	0	0.00153511
A01	19399500	19399599	0.0871449	0.0929588	0.264915	0.0351247	0	0.0186012
A01	19449700	19449799	0.185797	0.120884	0.236373	0.0351247	0.00618864	0.0621987
A01	19453700	19453799	0.135778	0.118644	0.249648	0.0188883	0	0
A01	19462000	19462099	0.101555	0.0756132	0.184033	0	0	0
A01	19469600	19469699	0.116513	0.0930576	0.21651	0.0253081	0.0385368	0.0196188
A01	19480100	19480199	0.233734	0.19898	0.388797	0.127033	0.101081	0.170349
A01	19481400	19481499	0.134485	0.119797	0.263619	0.0429277	0.0596058	0.06178
A01	19491000	19491099	0.106218	0.0852589	0.236998	0	0.0153738	0.0214915
A01	19549200	19549299	0.0205761	0.00205761	0.241032	0.00661578	0.0165596	0.0201978
A01	19554500	19554599	0.112542	0.096182	0.309102	0.00349031	0.0121918	0.0158109
A01	19554600	19554699	0.121292	0.106448	0.280412	0.00595427	0.0155765	0.0176612
A01	19574300	19574399	0.168424	0.344121	0.686184	0.105688	0.105198	0.0670926
A01	19574400	19574499	0.127578	0.237821	0.550453	0.0393484	0.0683727	0.0669721
A01	19611600	19611699	0.100216	0.106013	0.230678	0.0231149	0.0404531	0.0331801
A01	19633800	19633899	0.0857602	0.0834442	0.219422	0	0.00946194	0.0107458
A01	19644400	19644499	0.0757819	0.0504634	0.194057	0	0	0
A01	19649100	19649199	0.105276	0.0721191	0.190077	0.0483149	0.0614076	0.0715153
A01	19651100	19651199	0.0788016	0.0407204	0.233132	0.0196289	0.0232452	0.0271106
A01	19697400	19697499	0.107106	0.0814556	0.210812	0	0	0
A01	19751800	19751899	0.0995076	0.0765363	0.203417	0.00267445	0.00385912	0.00896281
A01	19752100	19752199	0.158501	0.114351	0.242601	0.0087351	0.00642452	0.00865312
A01	19757100	19757199	0.13408	0.149768	0.255254	0.0212723	0.000356919	0.00125449
A01	19772600	19772699	0.0683973	0.0373723	0.144903	0.111579	0.119133	0.0604334
A01	19790700	19790799	0.105856	0.0860887	0.239479	0.00374893	0.0607051	0.0202855
A01	19796500	19796599	0.143829	0.0769776	0.23009	0.0579909	0.0879016	0.0588897
A01	19841900	19841999	0.160014	0.100438	0.232626	0	0	0.00722909
A01	19858400	19858499	0.0937675	0.0847589	0.231801	0.000924334	0.000354852	0
A01	19878800	19878899	0.0818521	0.0890868	0.260383	0.189707	0.448518	0.119739
A01	19878900	19878999	0.101518	0.101112	0.236353	0.12248	0.223134	0.226309
A01	19894900	19894999	0.149696	0.164736	0.3051	0	0	0
A01	19903900	19903999	0.20291	0.186517	0.305295	0.0110317	0.0132973	0.00480422
A01	19904700	19904799	0.249684	0.284549	0.468715	0.0108052	0.00478156	0.0251577
A01	19910600	19910699	0.141883	0.120305	0.250916	0	0.0270614	0.00267747
A01	19918500	19918599	0.0429634	0.0583608	0.176375	0.0782052	0.0814916	0.0093006
A01	19922400	19922499	0.347838	0.389236	0.688548	0.692877	1.98017	1.92944
A01	19923600	19923699	0.0855744	0.136873	0.259481	0.0833562	0.25745	0.430874
A01	19930800	19930899	0.0472592	0.0913801	0.353788	0.0702494	0.0952049	0.441803
A01	19954900	19954999	0.100625	0.112944	0.257841	0	0	0
A01	19955800	19955899	0.102529	0.0707055	0.208795	0	0	0
A01	19963000	19963099	0.0145979	0.0293509	0.147868	0	0.00187411	0.00143086
A01	19965200	19965299	0.0974586	0.101355	0.236702	0.00673809	0.00696201	0.0301195
A01	19974700	19974799	0.146846	0.127244	0.489581	0.0223493	0.0285389	0.0453
A01	19975400	19975499	0.12899	0.182896	0.354651	0.0115053	0.0805254	0.111637
A01	19977300	19977399	0.431922	0.480579	0.802218	0.178361	0.242658	0.220178
A01	19977600	19977699	0.0725287	0.0830081	0.221334	0.0202143	0.010879	0
A01	19979700	19979799	0.406258	0.381727	0.558267	0.144061	0.0895365	0.17663
A01	19990400	19990499	0.0647387	0.0418033	0.146278	0.000228339	0.00083053	0
A01	19994600	19994699	0.0946104	0.0573671	0.23515	0.00688303	0.0160314	0.0093541
A01	20004700	20004799	0.0678061	0.0852371	0.23787	0.00673809	0	0
A01	20062400	20062499	0.0844397	0.0416861	0.281788	0.0214638	0	0
A01	20081200	20081299	0.268202	0.247712	0.463242	0.00223066	0.00153446	0.0108363
A01	20087700	20087799	0.181942	0.169718	0.322906	0	0	0
A01	20095200	20095299	0.0357143	0.0824755	0.270265	0	0	0
A01	20103000	20103099	0.0950595	0.06	0.185481	0.00221125	0.0108802	0.0226318
A01	20116800	20116899	0.104707	0.0712851	0.236071	0	0	0
A01	20116900	20116999	0.0925226	0.0657707	0.186907	0	0	0
A01	20138500	20138599	0.105799	0.0637562	0.180402	0.00101071	0.00567451	0.0031002
A01	20151300	20151399	0.168362	0.146361	0.29848	0	0.0149906	0
A01	20151600	20151699	0.216878	0.0869006	0.319517	0.00382244	0.000764088	0.00260282
A01	20160200	20160299	0.169409	0.151681	0.257385	0.00932873	0.00287376	0.0021269
A01	20199400	20199499	0.233007	0.203101	0.372435	0.0389284	0.0632286	0.0305441
A01	20199500	20199599	0.141524	0.111662	0.22704	0.00358951	0.00606046	0.0106111
A01	20208100	20208199	0.179023	0.177072	0.303949	0.163448	0.123807	0.201781
A01	20209800	20209899	0.179532	0.1998	0.374361	0.10332	0.0269687	0.0186012
A01	20215200	20215299	0.126275	0.127836	0.272131	0.00356954	0.0491992	0.0141085
A01	20217200	20217299	0.178449	0.325784	0.557463	0.260105	0.936613	0.808636
A01	20235900	20235999	0.121672	0.158186	0.292856	0.011308	0.0117911	0
A01	20259200	20259299	0.178108	0.125494	0.255532	0.0120456	0.0159564	0.0341839
A01	20260200	20260299	0.112622	0.078499	0.209378	0.00171711	0.00293555	0.0073817
A01	20262700	20262799	0.19439	0.150337	0.33687	0	0	0.00420494
A01	20263000	20263099	0.0947759	0.0324469	0.150353	0.000297269	0.000198981	0.000294404
A01	20284500	20284599	0.118201	0.0737382	0.207215	0.00266692	0.00728589	0.00161747
A01	20314400	20314499	0.0836986	0.0516595	0.194426	0.040997	0.0250199	0.0133493
A01	20335400	20335499	0.1425	0.0749008	0.244861	0.060773	0.0750593	0.0834336
A01	20418800	20418899	0.0729997	0.0327579	0.148521	0.109388	0.132922	0.0998051
A01	20444500	20444599	0.141723	0.122	0.240653	0	0	0.0249937
A01	20451500	20451599	0.109416	0.121376	0.24156	0.000652073	0.000434979	0
A01	20459100	20459199	0.101672	0.072383	0.214081	0	0.00527354	0.00359427
A01	20467100	20467199	0.113099	0.0718802	0.183469	0.00440502	0.00619272	0.0351746
A01	20487700	20487799	0.0965771	0.07781	0.199008	0.011852	0.000345753	0
A01	20562400	20562499	0.056805	0.00886144	0.134145	0.00138021	0.00161859	0.00344723
A01	20576600	20576699	0.0904325	0.0626432	0.180333	0	0	0.0108436
A01	20577500	20577599	0.14085	0.127675	0.25875	0.0103443	0.0137929	0.00959296
A01	20599200	20599299	0.0801885	0.0746213	0.218837	0.00175776	0.00217581	0
A01	20639200	20639299	0.106811	0.0778905	0.200224	0.0126636	0.0095511	0.0205743
A01	20639900	20639999	0.132835	0.114113	0.221974	0	0.00274181	0
A01	20659200	20659299	0.118882	0.0959692	0.201831	0.00686503	0.00336222	0.00296674
A01	20674200	20674299	0.147424	0.134398	0.304348	0	0.00337109	0
A01	20690100	20690199	0.615013	0.431041	0.650639	0.170137	0.278037	0.207925
A01	20792800	20792899	0.163454	0.117161	0.221665	0	0.00725268	0.0062004
A01	20799400	20799499	0.141897	0.147984	0.313429	0	0.000231469	0
A01	20830500	20830599	0.104659	0.112182	0.229434	0	0	0.0214915
A01	20867000	20867099	0.170075	0.153053	0.287669	0	0	0.0253018
A01	20870500	20870599	0.0671167	0.0697948	0.179332	0	0.010879	0
A01	20877100	20877199	0.108126	0.0789647	0.20627	0.00469355	0.0128538	0.00847033
A01	20882700	20882799	0.0601171	0.0633915	0.170177	0	0	0.0216873
A01	20885600	20885699	0.116943	0.0676995	0.184733	0	0.0134844	0
A01	20892800	20892899	0.214353	0.196368	0.329828	0	0	0
A01	20897300	20897399	0.24518	0.235668	0.435791	0.00109872	0	0.0114073
A01	20899900	20899999	0.154971	0.0981574	0.201629	0	0.00477555	0
A01	20902000	20902099	0.0412338	0.00714286	0.154464	0	0.00168554	0.00289889
A01	20925800	20925899	0.0801032	0.0441269	0.161844	0.00236712	0.000452581	0.00433136
A01	20928300	20928399	0.13797	0.0878091	0.216452	0	0	0
A01	20928800	20928899	0.22231	0.184422	0.376677	0	0	0
A01	20928900	20928999	0.133133	0.162824	0.3264	0	0	0.00309818
A01	21047900	21047999	0.0976571	0.102443	0.215744	0.00750768	0.14757	0.106841
A01	21070900	21070999	0.145422	0.142451	0.265843	0	0	0.000563672
A01	21075300	21075399	0.141475	0.101104	0.26073	0	0	0
A01	21080200	21080299	0.0497306	0.0642913	0.196346	0.00279827	0.0382706	0.00160646
A01	21086400	21086499	0.143543	0.165235	0.303979	0.0249763	0.0215496	0.0400927
A01	21094600	21094699	0.0382295	0.0342997	0.151107	0.0145037	0.00654635	0.0421239
A01	21102800	21102899	0.141294	0.147078	0.307802	0.00585412	0.00449479	0
A01	21108800	21108899	0.267436	0.163797	0.394757	0.00238283	0	0
A01	21110300	21110399	0.125381	0.120764	0.241747	0	0	0
A01	21122700	21122799	0.104828	0.064379	0.209214	0	0.0299812	0
A01	21123500	21123599	0.160624	0.107312	0.295401	0	0	0
A01	21125500	21125599	0.191462	0.171915	0.322987	0.00505357	0	0
A01	21127100	21127199	0.129194	0.0916654	0.228971	0.0202143	0	0
A01	21130500	21130599	0.142253	0.151547	0.284694	0.0121094	0.00743384	0.00176264
A01	21149400	21149499	0.139801	0.105681	0.24221	0.0118419	0.02178	0.0302987
A01	21155400	21155499	0.092663	0.0883663	0.241216	0.00524914	0.0148784	0.0069047
A01	21156400	21156499	0.103206	0.0795743	0.247847	0.0200516	0.0191289	0.0289806
A01	21183200	21183299	0.0252661	0.0110309	0.144294	0.00927892	0.00633651	0.0117976
A01	21195400	21195499	0.133454	0.139544	0.291768	0	0	0
A01	21198100	21198199	0.171851	0.119706	0.30747	0.00222135	0.000407963	0.00128025
A01	21202400	21202499	0.0726367	0.0622985	0.201908	0.000243545	0	0.00617795
A01	21236500	21236599	0.134764	0.129564	0.233719	0.113439	0.14631	0.180056
A01	21254000	21254099	0.123426	0.106392	0.290024	0	0	0.0372024
A01	21256400	21256499	0.259527	0.273441	0.41212	0.0640547	0.198301	0.526357
A01	21258900	21258999	0.0427848	0.0576527	0.229752	0.0587532	0.0573508	0.122856
A01	21263800	21263899	0.117184	0.0617619	0.171099	0.0390262	0.140459	0.0547261
A01	21264100	21264199	0.184012	0.0959351	0.242356	0.132257	0.106303	0.274546
A01	21275200	21275299	0.0711353	0.13892	0.271665	0.0687191	0.0259523	0.0112459
A01	21298000	21298099	0.161825	0.120387	0.235452	0.0747359	0.232408	0.0620121
A01	21366300	21366399	0.194786	0.139388	0.313085	0	0.0245417	0.0186012
A01	21368800	21368899	0.154862	0.205928	0.367191	0.044124	0.00574264	0.00433745
A01	21425400	21425499	0.10195	0.0731999	0.195135	0.017006	0.0100463	0.00860008
A01	21474700	21474799	0.128981	0.155108	0.306082	0.00585412	0	0
A01	21517200	21517299	0.0932294	0.0923036	0.221505	0	0	0
A01	21526800	21526899	0.167484	0.134502	0.242547	0	0	0.0216873
A01	21527500	21527599	0.100109	0.086507	0.196646	0.0401695	0.0156013	0.00716971
A01	21540200	21540299	0.119883	0.119647	0.248013	0	0	0
A01	21611800	21611899	0.170663	0.142883	0.2522	0.0197043	0.0305431	0.0500461
A01	21627900	21627999	0.0800718	0.0872054	0.212263	0	0	0.00216873
A01	21643600	21643699	0.182558	0.195364	0.401594	0.0460687	0.044366	0.0585365
A01	21656900	21656999	0.125497	0.105313	0.233008	0.00715461	0.0277707	0.030972
A01	21670100	21670199	0.188044	0.162853	0.329982	0.01866	0.000674218	0.0093006
A01	21671900	21671999	0.0902328	0.0711021	0.180269	0.281596	0.592188	0.44292
A01	21674700	21674799	0.151239	0.116674	0.228004	0.0132567	0.034241	0.00271582
A01	21680000	21680099	0.192526	0.103993	0.365284	0.00449872	0.0116615	0.0387131
A01	21683900	21683999	0.0607479	0.187985	0.360856	0.0390262	0.034655	0.268562
A01	21699800	21699899	0.137977	0.137404	0.245621	0	0	0
A01	21705700	21705799	0.182586	0.232365	0.411433	0.0592405	0.0134844	0
A01	21710800	21710899	0.0963872	0.0368094	0.171242	0	0	0.0309879
A01	21720500	21720599	0.12128	0.115904	0.227063	0.00512869	0.0103096	0.00739749
A01	21726400	21726499	0.111304	0.0626181	0.18275	0.00323961	0.0102265	0.0416312
A01	21743400	21743499	0.0701667	0.025371	0.139672	0.00614088	0.00161434	0.000885767
A01	21770400	21770499	0.116461	0.123485	0.250275	0	0	0
A01	21791300	21791399	0.0552345	0.0680043	0.194741	0.00491042	0.00716267	0.0170428
A01	21798400	21798499	0.14982	0.0936725	0.202154	0	0.00660819	0
A01	21820800	21820899	0.0494971	0.0281663	0.307301	0	0.0191022	0
A01	21822400	21822499	0.124804	0.0357647	0.197316	0	0	0
A01	21826000	21826099	0.118626	0.0829782	0.211112	0	0	0
A01	21867800	21867899	0.120782	0.0939308	0.223042	0.00134735	0.00059102	0.00283173
A01	21875800	21875899	0.0722584	0.243797	0.422949	0.030245	0.0239986	0.0307921
A01	21879100	21879199	0.11461	0.0877689	0.20318	0.0107319	0.00229032	0.0223743
A01	21881100	21881199	0.111737	0.0838147	0.208926	0.0183859	0.020676	0
A01	21887200	21887299	0.0505708	0.0467262	0.205328	0.00165306	0.00491659	0.00200551
A01	21897500	21897599	0.0997273	0.112683	0.27077	0.00599639	0.00435432	0.00298077
A01	21904000	21904099	0.138509	0.0790115	0.233529	0.0286189	0.00819466	0.00519536
A01	21925500	21925599	0.0614645	0.0747109	0.260227	0.0960816	0.236964	0.167678
A01	21932200	21932299	0.0869168	0.103173	0.284371	0	0	0.00307022
A01	21932300	21932399	0.0580242	0.0900844	0.231876	0.00339787	0.00545226	0.00156966
A01	21936800	21936899	0.150252	0.0858547	0.20323	0	0	0
A01	21939900	21939999	0.0752328	0.0653627	0.265335	0	0.0160765	0.0046503
A01	21940200	21940299	0.0473642	0.0780636	0.185298	0.0350487	0.0377259	0.0651843
A01	21945200	21945299	0.198812	0.129597	0.321316	0	0	0.0309879
A01	21949900	21949999	0.0901864	0.0520826	0.168446	0	0	0
A01	21950100	21950199	0.154769	0.147609	0.25605	0.00778565	0.00057258	0.000661898
A01	21951700	21951799	0.108903	0.0839873	0.21027	0.119591	0.231093	0.204291
A01	21952600	21952699	0.0668614	0.059689	0.161563	0.111027	0.180413	0.0681539
A01	21953000	21953099	0.0551639	0.0697406	0.264065	0.00865801	0.0361626	0.0940646
A01	21953100	21953199	0.0989291	0.187001	0.489439	0.0316939	0.039478	0.0653842
A01	21955400	21955499	0.0890536	0.0878149	0.290044	0.0175623	0.00611144	0.0104946
A01	21976500	21976599	0.094311	0.0693938	0.198453	0	0	0.00467573
A01	21994500	21994599	0.144696	0.128854	0.311975	0.00495985	0.00575751	0.00628461
A01	21998600	21998699	0.0303811	0.0411441	0.177276	0.0098784	0.0174694	0.0484611
A01	22001800	22001899	0.176017	0.121146	0.246239	0.0103778	0	0.0093006
A01	22004200	22004299	0.10714	0.128028	0.249412	0.00526183	0	0.0220767
A01	22020000	22020099	0.0762642	0.141408	0.344801	0.0441242	0.210791	0.146691
A01	22037300	22037399	0.149664	0.0657955	0.175819	0.00333837	0.00220173	0.00393076
A01	22037600	22037699	0.151434	0.109232	0.230526	0	0.000351531	0.000323691
A01	22052200	22052299	0.113965	0.113902	0.28501	0.00400226	0.00340848	0
A01	22052700	22052799	0.104544	0.0793462	0.197348	0	0.00125028	0
A01	22053500	22053599	0.133284	0.128194	0.233152	0	0.00117672	0
A01	22059300	22059399	0.0251013	0.0484217	0.171724	0.00282189	0.0359894	0.0550215
A01	22059600	22059699	0.10626	0.145566	0.383214	0.00918538	0.00564415	0.0153636
A01	22064600	22064699	0.0920059	0.137699	0.340329	0.0195973	0.0215276	0.0110869
A01	22108500	22108599	0.145626	0.0682113	0.173674	0.00881896	0.0163338	0.0277491
A01	22119300	22119399	0.0737063	0.0443667	0.247942	0	0.000231469	0.0011112
A01	22122300	22122399	0.159692	0.142213	0.291662	0.00305766	0.000788564	0.00203417
A01	22125000	22125099	0.0757598	0.0794414	0.191325	0	0	0
A01	22128200	22128299	0.0885802	0.0729244	0.179289	0	0.00271976	0.000808747
A01	22134300	22134399	0.0897298	0.0767893	0.189045	0	0	0
A01	22145700	22145799	0.0924937	0.06324	0.184641	0	0.000963168	0
A01	22166800	22166899	0.072163	0.062744	0.179913	0.0221667	0	0
A01	22169900	22169999	0.0918594	0.0369873	0.167412	0.0118958	0.00864486	0.00584393
A01	22170300	22170399	0.065501	0.0638377	0.173273	0.00585412	0.0271976	0.0205933
A01	22183600	22183699	0.037344	0.0894604	0.206948	0.0755532	0.119518	0.139467
A01	22193900	22193999	0.118212	0.0819992	0.196825	0.0033227	0.00458965	0.0167413
A01	22214500	22214599	0.0962249	0.0592641	0.206022	0.00646068	0.00134043	0.00407716
A01	22232600	22232699	0.0835537	0.0955555	0.213486	0.00269431	0.00117475	0.00423486
A01	22245500	22245599	0.120142	0.118825	0.245771	0	0	0
A01	22286000	22286099	0.0968063	0.123154	0.271514	0.0640025	0.0269687	0.0361533
A01	22288300	22288399	0.105696	0.106009	0.213348	0.00441617	0.0106913	0.0212572
A01	22293600	22293699	0.200074	0.164794	0.323955	0.0175623	0	0
A01	22308200	22308299	0.101253	0.0743975	0.198662	0	0	0
A01	22308900	22308999	0.112719	0.132088	0.355671	0.00195137	0.0027281	0.00169102
A01	22337300	22337399	0.166601	0.136761	0.247971	0.00089076	0.00114743	0.0043083
A01	22342600	22342699	0.159127	0.179503	0.328329	0.00505357	0	0
A01	22361200	22361299	0.0966704	0.0958594	0.206408	0.0155216	0.0180509	0.011332
A01	22362300	22362399	0.121075	0.120067	0.258342	0.0223498	0.00501318	0.000741208
A01	22376100	22376199	0.0954937	0.0830807	0.185333	0.0144977	0	0.0201442
A01	22410200	22410299	0.148739	0.152757	0.279533	0	0.0947977	0.0433745
A01	22418200	22418299	0.138502	0.455842	0.775094	0	0	0.139075
A01	22433400	22433499	0.138033	0.146411	0.379618	0.0149025	0.0323514	0.0809341
A01	22446200	22446299	0.443009	0.43601	0.571847	0	0.00127348	0.00398219
A01	22452200	22452299	0.0478587	0.0581199	0.284854	0.0175623	0.0131774	0.125922
A01	22502600	22502699	0.0640371	0.0398636	0.157689	0	0	0
A01	22503600	22503699	0.0978339	0.0681264	0.223401	0.000275177	0.000172876	0
A01	22516900	22516999	0.0783126	0.0971496	0.237282	0	0	0
A01	22526700	22526799	0.0950484	0.117453	0.244305	0.0128716	0.00301444	0.0280672
A01	22527000	22527099	0.0677576	0.0688826	0.172547	0.000222135	0.000888145	0.00175062
A01	22536800	22536899	0.0430278	0.0153736	0.146216	0.00555485	0.00264892	0.00311209
A01	22540300	22540399	0.152933	0.103536	0.226824	0.00850777	0.00551297	0.00512252
A01	22541500	22541599	0.109027	0.113114	0.222729	0.0171084	0.0162407	0.0107458
A01	22571300	22571399	0.165112	0.201465	0.370857	0.00632467	0.016539	0.0238702
A01	22572000	22572099	0.0953227	0.0793282	0.276246	0.0613209	0.0319611	0.0028374
A01	22582600	22582699	0.0555432	0.0627255	0.1802	0	0	0
A01	22597400	22597499	0.170029	0.145992	0.268142	0.0175623	0.0124756	0.0433005
A01	22633000	22633099	0.0727445	0.0264924	0.183407	0.0501496	0.0473663	0.0353419
A01	22633400	22633499	0.0925296	0.0749494	0.251407	0	0.00362634	0
A01	22643400	22643499	0.181536	0.13694	0.272834	0	0	0
A01	22655000	22655099	0.028125	0	0.153646	0	0	0
A01	22662900	22662999	0.0895045	0.0619176	0.197168	0	0	0
A01	22688300	22688399	0.181867	0.134737	0.270931	0.00140499	0.00666138	0.00578327
A01	22689900	22689999	0.164907	0.0957527	0.244688	0.00845725	0.0101482	0.00128284
A01	22691500	22691599	0.074026	0.0267677	0.169968	0	0	0
A01	22692300	22692399	0.201957	0.0935452	0.283193	0.0202143	0	0
A01	22692600	22692699	0.190707	0.222203	0.355206	0.0411302	0.109387	0.10368
A01	22697800	22697899	0.153074	0.165218	0.34409	0.0185297	0.0092635	0.0346024
A01	22718800	22718899	0.0938674	0.0773121	0.187091	0.0107319	0.015098	0.000258182
A01	22723900	22723999	0.103162	0.0753544	0.229271	0.0175623	0	0.0402885
A01	22727200	22727299	0.137561	0.0553242	0.302542	0.0226357	0.091384	0.0455547
A01	22768200	22768299	0.0843374	0.0761097	0.189231	0.0202143	0	0
A01	22773300	22773399	0.0385479	0.0412494	0.149968	0	0	0
A01	22875700	22875799	0.143945	0.116533	0.226993	0	0	0.00153511
A01	22881800	22881899	0.161789	0.0828611	0.347001	0.0432684	0.00727938	0.0161645
A01	22881900	22881999	0.0528872	0.0191215	0.13849	0.000631696	0.0159072	0.00181272
A01	22882500	22882599	0.054615	0.0412512	0.301193	0.00193994	0.00319356	0.00309108
A01	22901500	22901599	0.107591	0.0620675	0.246545	0.00862437	0.0194461	0.00971064
A01	22901900	22901999	0.125843	0.130232	0.259516	0	0	0.00358192
A01	22903500	22903599	0.135535	0.13867	0.413243	0.000436376	0.00178467	0.000842318
A01	22926000	22926099	0.00561857	0.00340502	0.118364	0	0	0
A01	22947000	22947099	0.131985	0.0611691	0.245489	0.0214638	0	0
A01	22947900	22947999	0.0565922	0.035013	0.155965	0	0.000472372	0.00195377
A01	23071800	23071899	0.133858	0.101186	0.214454	0	0	0
A01	23089700	23089799	0.0978103	0.117357	0.241167	0.0476661	0.070685	0.0635048
A01	23090500	23090599	0.0841849	0.033594	0.169434	0	0.000194268	0
A01	23092800	23092899	0.0969521	0.132395	0.295208	0.00175623	0	0
A01	23112600	23112699	0.0907207	0.103604	0.225431	0.0175623	0	0.0271091
A01	23120100	23120199	0.0557231	0.045642	0.200897	0.000273166	0.00115239	0.00289164
A01	23151300	23151399	0.127732	0.0865678	0.208783	0.00579605	0.000897967	0.00148999
A01	23154000	23154099	0.11512	0.103805	0.224726	0	0.00196074	0.000632103
A01	23156600	23156699	0.120526	0.0844265	0.193936	0.0130739	0.00292924	0.038356
A01	23279900	23279999	0.0777921	0.0734469	0.19802	0.00166238	0.000810321	0.000576553
A01	23301500	23301599	0.0827549	0.0803423	0.19648	0.0292691	0.134724	0.0973043
A01	23326900	23326999	0.0956633	0.0645434	0.171449	0.0214638	0	0
A01	23399100	23399199	0.0140487	0.0304574	0.181005	0	0	0
A01	23401600	23401699	0.11128	0.0797069	0.233905	0	0	0
A01	23449800	23449899	0.141115	0.110925	0.280199	0.00492884	0.0345852	0.0402827
A01	23485300	23485399	0.0949179	0.0639587	0.184768	0.0282019	0.0505399	0.0585719
A01	23512200	23512299	0.0873683	0.060022	0.163531	0	0.0404531	0
A01	23526700	23526799	0.126083	0.0909036	0.216326	0.000799292	0.00186217	0.00561901
A01	23527700	23527799	0.109249	0.0721746	0.292362	0.00173632	0.00442821	0.00121045
A01	23527900	23527999	0.104463	0.0777453	0.206933	0.00157894	0.000205265	0.00189807
A01	23528100	23528199	0.116197	0.103192	0.228059	0.000330213	0.00815435	0.000261989
A01	23535900	23535999	0.0722592	0.107061	0.404272	0	0.0367234	0.0345698
A01	23543700	23543799	0.080492	0.11931	0.244224	0	0.0269687	0.0214915
A01	23545200	23545299	0.0405534	0.042809	0.20283	0.00159658	0	0
A01	23551000	23551099	0.0985677	0.105806	0.235544	0	0	0
A01	23626200	23626299	0.119356	0.0893226	0.205109	0	0	0
A01	23645900	23645999	0.0790651	0.0846751	0.241475	0.00568526	0.00803499	0.0133992
A01	23659900	23659999	0.105255	0.0965233	0.215437	0	0	0
A01	23661000	23661099	0.111255	0.0991138	0.212955	0	0	0
A01	23663200	23663299	0.108034	0.100664	0.242787	0.00219529	0.0031837	0
A01	23664400	23664499	0.0514786	0.0532115	0.2429	0.00536596	0	0
A01	23676800	23676899	0.141773	0.0710569	0.17539	0.00308894	0.00426353	0.00203738
A01	23698700	23698799	0.0280324	0.0232239	0.144772	0.000214175	0.00015864	0
A01	23714000	23714099	0.192596	0.186377	0.398445	0	0	0
A01	23715600	23715699	0.108659	0.0911874	0.258764	0.0175623	0.0269687	0.0186012
A01	23728000	23728099	0.072271	0.0851746	0.193115	0	0	0
A01	23728100	23728199	0.191464	0.172209	0.372893	0.0175623	0.0243634	0.0216873
A01	23728600	23728699	0.03029	0.0250788	0.128718	0	0.0134844	0.0650618
A01	23736700	23736799	0.128542	0.117914	0.265183	0.00201126	0.000920807	0.0052052
A01	23747200	23747299	0.0650236	0.0347222	0.22114	0.000474658	0	0.00358192
A01	23774300	23774399	0.191166	0.147263	0.333049	0	0	0
A01	23796200	23796299	0.160038	0.150034	0.272873	0.00299486	0.0016261	0.0203821
A01	23806900	23806999	0.131798	0.0726101	0.173898	0	0.0269687	0.0216873
A01	23819300	23819399	0.0730266	0.0560746	0.167775	0.00575781	0.0185626	0.0177533
A01	23824000	23824099	0.0525703	0.010181	0.301478	0.0395599	0.0127584	0.0185927
A01	23828300	23828399	0.115972	0.0711945	0.368386	0.00505357	0.00956655	0
A01	23829400	23829499	0.099873	0.119294	0.28019	0	0.0191022	0
A01	23829600	23829699	0.156942	0.149487	0.310357	0.00195137	0.0180179	0.0010334
A01	23863400	23863499	0.121607	0.0825	0.385417	0.00109777	0.0027473	0.00358192
A01	23875300	23875399	0.0712253	0.0857743	0.191834	0	0.00127989	0.00269867
A01	23882700	23882799	0.0435311	0.0991813	0.316184	0	0.0403344	0.0216873
A01	23888900	23888999	0.0980175	0.0759859	0.189548	0	0	0
A01	23889800	23889899	0.0769889	0.0381313	0.194973	0.000449206	0	0.0338923
A01	23904800	23904899	0.126623	0.0693189	0.280979	0	0	0
A01	23905400	23905499	0.132537	0.0792052	0.212022	0	0.00271976	0.00722909
A01	23912100	23912199	0.119022	0.130848	0.25451	0.000975686	0.000530617	0.00252931
A01	23912500	23912599	0.110579	0.103571	0.249081	0	0	0
A01	23946900	23946999	0.0670362	0.0647091	0.192294	0.0214638	0	0
A01	23960700	23960799	0.137529	0.113683	0.242012	0.000975629	0	0.00207107
A01	24001100	24001199	0.104551	0.0911949	0.201204	0.000430091	0.000385267	0
A01	24002000	24002099	0.127654	0.0984862	0.204709	0	0.00108084	0
A01	24049100	24049199	0.121462	0.085451	0.223317	0.00306604	0.00599539	0.0136181
A01	24066900	24066999	0.129523	0.0932114	0.205466	0.0768028	0.0505657	0.0214915
A01	24086400	24086499	0.113128	0.121534	0.28382	0.00881755	0.0144458	0.00387939
A01	24088600	24088699	0.113765	0.0589633	0.318124	0	0.0247385	0.0517197
A01	24106500	24106599	0.236794	0.266082	0.441126	0.0807043	0.147891	0.215073
A01	24107500	24107599	0.172012	0.137096	0.309215	0	0.0921923	0.0619757
A01	24137000	24137099	0.109837	0.114691	0.21701	0.0115113	0.0172667	0.0210679
A01	24137900	24137999	0.0959177	0.0722907	0.18533	0.0103955	0.00596412	0.00279151
A01	24174300	24174399	0.0856867	0.0794923	0.18983	0	0	0.00169942
A01	24188400	24188499	0.164983	0.09357	0.220513	0.00330067	0.000613324	0.00418491
A01	24218000	24218099	0.105726	0.0977118	0.25372	0.205831	0.867945	0.233911
A01	24256900	24256999	0.0676911	0.0428088	0.15218	0	0	0
A01	24261900	24261999	0.0459863	0.0213491	0.136554	0	0	0
A01	24283300	24283399	0.100751	0.0916794	0.240308	0	0	0.00722909
A01	24287000	24287099	0.0738258	0.0622367	0.230232	0.00673809	0	0.0062004
A01	24376000	24376099	0.0378528	0.0363943	0.191347	0.00394541	0.0129635	0.00249425
A01	24381200	24381299	0.0814187	0.070576	0.177286	0	0	0
A01	24465000	24465099	0.150067	0.0906696	0.268308	0	0	0.0186012
A01	24465200	24465299	0.119625	0.0693456	0.235732	0	0.0113643	0.00232515
A01	24465500	24465599	0.103474	0.07983	0.235864	0	0	0
A01	24489800	24489899	0.0674024	0.0347923	0.17996	0.0101071	0	0.0107458
A01	24491700	24491799	0.088705	0.0568779	0.171832	0.00805964	0.00174797	0.00251534
A01	24492600	24492699	0.107171	0.107949	0.21729	0.00769178	0.010879	0.0214915
A01	24496400	24496499	0.0696614	0.0950613	0.342305	0.0158261	0.0277408	0.027422
A01	24516400	24516499	0.0144089	0.00772908	0.120689	0.00910547	0.00420087	0.0073355
A01	24522400	24522499	0.129857	0.106063	0.42796	0.10032	0.0546415	0.134251
A01	24528200	24528299	0.225296	0.17933	0.304694	0.00138065	0.000796717	0.00180827
A01	24558900	24558999	0.0397667	0.0635277	0.186229	0.000740132	0	0.00138926
A01	24574200	24574299	0.0796095	0.0922604	0.196929	0.00946769	0.0148537	0.000541793
A01	24576900	24576999	0.0567099	0.0808715	0.221166	0.0154556	0.034135	0.0523185
A01	24578000	24578099	0.109194	0.0919708	0.197952	0.00107017	0.000596815	0.00202284
A01	24581400	24581499	0.046859	0.0684443	0.175785	0.00237457	0.000773427	0.0063716
A01	24590200	24590299	0.132812	0.0587095	0.167008	0.00144388	0	0.00154909
A01	24606900	24606999	0.187455	0.158496	0.280474	0	0	0
A01	24612100	24612199	0.121136	0.0696678	0.262984	0	0	0
A01	24612200	24612299	0.176198	0.1131	0.255934	0	0	0
A01	24623600	24623699	0.0659228	0.168295	0.446698	0.157507	0.286155	0.639401
A01	24641300	24641399	0.0598361	0.0348842	0.209926	0.00187919	0.00191559	0.00215977
A01	24661300	24661399	0.110248	0.0554694	0.209103	0	0.000364442	0
A01	24684300	24684399	0.0676938	0.0408177	0.377769	0.000472775	0.00177985	0.000597097
A01	24710900	24710999	0.102056	0.115801	0.311502	0.00508769	0.0134343	0.0182116
A01	24711500	24711599	0.11136	0.0946778	0.21996	0.00141739	0.000831927	0.00176181
A01	24714700	24714799	0.0391923	0.00974864	0.176364	0.00374117	0.00681967	0.00159854
A01	24714900	24714999	0.0368279	0.00840969	0.129952	0.0148133	0.00181317	0.00203753
A01	24719900	24719999	0.0719593	0.0869899	0.229883	0.0522202	0.0535765	0.0464635
A01	24729300	24729399	0.102267	0.107798	0.229214	0.191535	0.401406	0.433439
A01	24732700	24732799	0.0970798	0.0717961	0.174997	0.00747383	0.00262519	0.00355964
A01	24759900	24759999	0.0417208	0.138925	0.528605	0.0385405	0.0250683	0.0275572
A01	24775700	24775799	0.0879295	0.066158	0.168609	0.113492	0.0889152	0.0853648
A01	24776500	24776599	0.0605159	0.0679294	0.193077	0	0.023301	0.007952
A01	24811300	24811399	0.0536859	0.107968	0.333955	0.133397	0.126501	0.0993306
A01	24852200	24852299	0.12041	0.124094	0.23667	0	0	0
A01	24869100	24869199	0.0379449	0.0520723	0.157237	0.021905	0.00898611	0.00758661
A01	24870400	24870499	0.0679114	0.0519965	0.172443	0	0.00761214	0.0107947
A01	24892600	24892699	0.110934	0.104545	0.283223	0.0175623	0.010879	0.0216873
A01	24901700	24901799	0.119797	0.103714	0.214628	0	0.0258444	0.0186012
A01	24968800	24968899	0.0546399	0.0283614	0.153214	0.00359845	0.00251388	0.00663229
A01	24986900	24986999	0.0281338	0.0322274	0.14314	0.000238487	0	0.00111559
A01	24987400	24987499	0.0344346	0.0381519	0.160402	0	0	0.0186012
A01	25007700	25007799	0.0845745	0.0611271	0.178079	0.00357731	0.0134774	0
A01	25008900	25008999	0.15005	0.112314	0.266212	0	0	0
A01	25011200	25011299	0.0558108	0.0736064	0.200902	0.00824672	0	0
A01	25011900	25011999	0.161614	0.129394	0.278159	0	0	0
A01	25044200	25044299	0.0681532	0.0731303	0.224549	0.00268298	0.0132542	0.0372024
A01	25050800	25050899	0.150732	0.144827	0.263797	0	0	0
A01	25058600	25058699	0.0886879	0.0875569	0.208854	0	0	0.0024278
A01	25070200	25070299	0.150809	0.119621	0.236754	0	0.010879	0.0501469
A01	25074400	25074499	0.125508	0.149286	0.281448	0.00701465	0.0214965	0.00120485
A01	25116500	25116599	0.164456	0.192877	0.309588	0	0	0.000254811
A01	25124400	25124499	0.0343189	0.0489068	0.180706	0.0100087	0.0202364	0.034959
A01	25170100	25170199	0.164837	0.269819	0.515476	0.252025	0.398059	0.922162
A01	25187000	25187099	0.013869	0.0397344	0.302595	0.117079	0.0817205	0.404796
A01	25201000	25201099	0.148172	0.0872024	0.213585	0.019371	0.0598228	0.0139773
A01	25230600	25230699	0.0482528	0.14592	0.251074	0.0168433	0.104185	0.113554
A01	25231700	25231799	0.047889	0.0319555	0.14548	0.0202143	0	0
A01	25232600	25232699	0.0194667	0.00971626	0.122162	0.00135095	0.0084551	0.00597508
A01	25232800	25232899	0.0436307	0.0385408	0.207024	0.000596218	0	0
A01	25247700	25247799	0.103301	0.0927393	0.340678	0.054962	0.0602062	0.127283
A01	25267600	25267699	0.17046	0.102083	0.22868	0.0019965	0.00310147	0.00199797
A01	25279100	25279199	0.154595	0.160926	0.279201	0.00529768	0.0140237	0.00254075
A01	25290900	25290999	0.119214	0.0675784	0.286843	0	0	0
A01	25362000	25362099	0.173385	0.16268	0.28376	0	0.010879	0.0214915
A01	25370200	25370299	0.125794	0.0797233	0.260292	0	0	0
A01	25381500	25381599	0.11809	0.132575	0.328911	0.0135314	0.0141662	0.0487826
A01	25386300	25386399	0.235395	0.469609	0.583402	0.00273982	0.280343	0.351747
A01	25400200	25400299	0.134642	0.0850331	0.241046	0	0	0
A01	25403100	25403199	0.0941639	0.0767686	0.218907	0.00118907	0.000642112	0
A01	25409000	25409099	0.0851679	0.0914886	0.199088	0.0148938	0.0102567	0.0242383
A01	25423300	25423399	0.122793	0.0454895	0.15516	0.0202143	0.0572119	0.0310611
A01	25424900	25424999	0.138518	0.0896262	0.253608	0	0.010879	0.00367903
A01	25436100	25436199	0.195955	0.159533	0.292	0.000501781	0.00198467	0.00065719
A01	25456900	25456999	0.203979	0.11569	0.267813	0	0.010879	0.0186012
A01	25479400	25479499	0.14938	0.110371	0.225386	0.00194665	0	0
A01	25479900	25479999	0.159278	0.10521	0.235449	0	0	0
A01	25484100	25484199	0.131263	0.0887009	0.206301	0.012733	0.000680411	0.000581287
A01	25486800	25486899	0.164856	0.122847	0.260658	0	0	0
A01	25524400	25524499	0.109967	0.0921715	0.218696	0.0125862	0.0165825	0.0233697
A01	25530900	25530999	0.162495	0.1337	0.256593	0	0.00192634	0
A01	25565700	25565799	0.105543	0.157902	0.311943	0.0126762	0.00638363	0.0126345
A01	25566000	25566099	0.158451	0.142117	0.310655	0.0133744	0.00452391	0.00815938
A01	25593900	25593999	0.109264	0.0723468	0.205823	0.00364073	0.00143314	0.00126421
A01	25610400	25610499	0.0979628	0.0832337	0.224019	0.0175623	0.0191022	0.0400927
A01	25615500	25615599	0.0757856	0.0622722	0.184488	0.0168657	0.0506366	0.0876861
A01	25619000	25619099	0.124606	0.0898081	0.25896	0	0.0115504	0.00380268
A01	25619100	25619199	0.0435627	0.0474578	0.311774	0.00558775	0.0743721	0.177211
A01	25619200	25619299	0.0584779	0.0320765	0.145319	0	0	0
A01	25632300	25632399	0.0886357	0.0528394	0.169702	0	0.0217581	0
A01	25659100	25659199	0.155176	0.132624	0.307824	0.00512027	0.0233527	0.00687643
A01	25660000	25660099	0.123743	0.060629	0.19782	0.00433581	0.000320041	0
A01	25689000	25689099	0.101395	0.0723634	0.178634	0	0.000162374	0.00154909
A01	25702800	25702899	0.0690744	0.0252	0.297876	0.0185063	0.000141286	0.0188428
A01	25707800	25707899	0.172307	0.11835	0.336503	0.00536596	0	0.0216873
A01	25728700	25728799	0.0717229	0.0535435	0.166832	0.00292706	0	0
A01	25776100	25776199	0.15362	0.15948	0.27434	0	0.0151699	0
A01	25787500	25787599	0.204881	0.171672	0.278879	0.00286264	0.000485394	0.000570718
A01	25792600	25792699	0.0670136	0.079707	0.198243	0.00439059	0.000836848	0.00542182
A01	25808200	25808299	0.0541017	0.0803624	0.236557	0.00787728	0.0388543	0.0235295
A01	25809200	25809299	0.0680276	0.0883774	0.287617	0.00496719	0.00674339	0.019556
A01	25809500	25809599	0.0924709	0.171009	0.401405	0.0189274	0.0273467	0.0780205
A01	25835300	25835399	0.0151235	0.0713556	0.20475	0.0369369	0.0191022	0
A01	25848200	25848299	0.093046	0.103366	0.241643	0.0637854	0.0781015	0.0388403
A01	25859200	25859299	0.114174	0.161765	0.294581	0	0	0
A01	25870000	25870099	0.130376	0.0685559	0.264465	0	0.0134844	0.0108436
A01	25875500	25875599	0.0885485	0.104296	0.524652	0.00659835	0.00137763	0.0134129
A01	25880600	25880699	0.115416	0.053209	0.213654	0.000268298	0	0
A01	25912700	25912799	0.0939436	0.0952723	0.205461	0	0	0
A01	25917500	25917599	0.0646165	0.0424117	0.197119	0.00328565	0.00555648	0.00190918
A01	25918300	25918399	0.083912	0.079608	0.225553	0	0	0
A01	25946500	25946599	0.0624954	0.0197157	0.144323	0.000246711	0.0193218	0.0014557
A01	25947800	25947899	0.0387053	0.0314626	0.163646	0	0.010879	0.00476736
A01	25951500	25951599	0.0604946	0.074693	0.189295	0	0	0
A01	25959600	25959699	0.120033	0.120209	0.279032	0	0	0
A01	25962300	25962399	0.203887	0.183594	0.332935	0	0.000407963	0
A01	25988200	25988299	0.0530117	0.0567467	0.20133	0.0296202	0.0245417	0.0107458
A01	25988900	25988999	0.10117	0.0514149	0.180752	0	0.0134844	0
A01	26005100	26005199	0.138206	0.0946439	0.260858	0.00389542	0.00238916	0.00196619
A01	26005300	26005399	0.0979356	0.0862704	0.191519	0.0102894	0.00346019	0.00290519
A01	26008400	26008499	0.113574	0.0690299	0.254731	0.0290896	0.00627721	0.0301964
A01	26016600	26016699	0.201138	0.325784	0.442138	0.0702494	0.151391	0.0586939
A01	26022500	26022599	0.307819	0.332848	0.566287	0.124055	0.167323	0.101331
A01	26023200	26023299	0.0771142	0.123336	0.35231	0.1002	0.162374	0.170433
A01	26043200	26043299	0.0645607	0.141301	0.276555	0.0214638	0.0760521	0.0431788
A01	26065200	26065299	0.113424	0.13543	0.23696	0	0	0
A01	26087700	26087799	0.109831	0.103159	0.332722	0.0143163	0.0318667	0.0591475
A01	26114100	26114199	0.173626	0.27859	0.391142	0.205314	0.175522	0.225824
A01	26125400	26125499	0.0887485	0.1384	0.267074	0	0.0191022	0.0093006
A01	26134500	26134599	0.311641	0.589678	0.727598	0.37726	1.76018	2.47082
A01	26183400	26183499	0.126092	0.0923009	0.235904	0.0894855	0.165511	0.253096
A01	26184700	26184799	0.122904	0.0777819	0.2798	0.00680651	0.0113985	0.0405715
A01	26211700	26211799	0.174678	0.111169	0.23626	0.00351247	0.00692033	0.00127572
A01	26212200	26212299	0.114687	0.104049	0.213841	0.0819538	0.0461214	0.0832715
A01	26212500	26212599	0.18276	0.145252	0.256799	0	0	0
A01	26212600	26212699	0.101929	0.0783355	0.203341	0	0	0
A01	26214800	26214899	0.133691	0.077485	0.186066	0	0	0
A01	26223500	26223599	0.0716241	0.0557511	0.187583	0	0	0.042983
A01	26229600	26229699	0.088724	0.101096	0.226716	0.00178865	0	0.00180727
A01	26256100	26256199	0.109953	0.0981387	0.243516	0.00213276	0.00371445	0.00322533
A01	26265300	26265399	0.687946	0.586235	0.844122	1.44021	1.38635	0.739337
A01	26277800	26277899	0.102317	0.0671734	0.193944	0.00100613	0	0
A01	26280100	26280199	0.117621	0.104723	0.211511	0	0	0
A01	26307000	26307099	0.0566667	0.0370635	0.183305	0	0	0
A01	26329800	26329899	0.075713	0.0955367	0.216741	0.00213101	0.000341111	0.00103331
A01	26409000	26409099	0.0837933	0.150845	0.279756	0.11731	0.125465	0.0430296
A01	26419700	26419799	0.153506	0.133661	0.254991	0	0	0
A01	26432200	26432299	0.0653274	0.0558564	0.231775	0	0.000483512	0.000298493
A01	26435800	26435899	0.118013	0.0885575	0.215868	0	0	0
A01	26490100	26490199	0.102448	0.0770768	0.265328	0.0214638	0.0095511	0.0186012
A01	26490600	26490699	0.175795	0.0899678	0.594078	0.0424	0.0870478	0.284053
A01	26492800	26492899	0.140912	0.131457	0.496276	0.0416781	0.021822	0.166934
A01	26494500	26494599	0.0835911	0.0484793	0.155278	0	0	0
A01	26535800	26535899	0.103381	0.120815	0.288283	0.0153127	0.0112691	0.0329706
A01	26538100	26538199	0.133393	0.105745	0.228649	0.06049	0.0299812	0.0646703
A01	26541500	26541599	0.0982323	0.0936168	0.219182	0	0	0
A01	26542000	26542099	0.126207	0.112179	0.250263	0	0	0
A01	26548800	26548899	0.0713853	0.0555861	0.205643	0.0303214	0.0212458	0.0013384
A01	26557300	26557399	0.119007	0.120285	0.236637	0.00306626	0	0.0025335
A01	26562100	26562199	0.112242	0.0740152	0.209291	0.00202143	0	0.00849795
A01	26563700	26563799	0.129237	0.0996653	0.27202	0.00130168	0.0134844	0.00208298
A01	26568700	26568799	0.0807863	0.0726952	0.184637	0	0.010879	0
A01	26578500	26578599	0.0469638	0.0376103	0.198189	0.0273179	0	0.0874132
A01	26583000	26583099	0.119482	0.0962536	0.219356	0	0.0274276	0.00537288
A01	26584100	26584199	0.0958064	0.191463	0.393362	0	0.00155415	0.0214915
A01	26634200	26634299	0.10243	0.217838	0.35273	0.128551	0.513397	0.944909
A01	26659900	26659999	0.0728005	0.0937114	0.231302	0	0.0134844	0
A01	26660800	26660899	0.183621	0.142412	0.314267	0	0.000187569	0.000357715
A01	26668000	26668099	0.0490909	0.0343739	0.143393	0	0	0
A01	26731400	26731499	0.0226565	0.0201902	0.219095	0	0	0
A01	26732200	26732299	0.0739469	0.0574622	0.191262	0.0636049	0.0939744	0.0409192
A01	26760300	26760399	0.0871558	0.0746566	0.253465	0	0.0382044	0.0108436
A01	26761700	26761799	0.0941407	0.0693692	0.18228	0	0	0
A01	26779100	26779199	0.0925286	0.07397	0.178823	0	0	0
A01	26797500	26797599	0.135238	0.109515	0.246433	0.000377685	0	0
A01	26808100	26808199	0.146672	0.109058	0.216349	0.0175623	0	0
A01	26808400	26808499	0.191633	0.135092	0.279121	0	0	0.0108436
A01	26825700	26825799	0.0881555	0.0994201	0.221927	0	0	0
A01	26826100	26826199	0.0660991	0.0536719	0.165021	0.00505357	0.00561848	0.00542182
A01	26833800	26833899	0.0950305	0.0728928	0.209006	0.03031	0.0188146	0.0139639
A01	26844500	26844599	0.129618	0.0655072	0.179102	0.000536596	0	0
A01	26846200	26846299	0.160398	0.125425	0.326582	0.00794274	0.00810818	0.0126732
A01	26874200	26874299	0.110837	0.105655	0.253659	0	0	0
A01	26879000	26879099	0.220331	0.164319	0.280146	0.0241433	0.0321097	0.0651527
A01	26888300	26888399	0.16652	0.178654	0.346209	0	0	0.00722909
A01	26894400	26894499	0.373512	0.297024	0.659824	0.176718	0.211894	0.0713235
A01	26902800	26902899	0.104485	0.11258	0.275941	0.000777472	0.000836848	0.011577
A01	26904700	26904799	0.1614	0.11401	0.267674	0.00334435	0.00931851	0.0131106
A01	26909000	26909099	0.0832209	0.0866847	0.206186	0.00156503	0.00666664	0.0138439
A01	26909400	26909499	0.112841	0.0989027	0.216143	0.0237267	0	0
A01	26915700	26915799	0.0487989	0.0337619	0.142291	0.0122088	0.00882875	0.0105076
A01	26933400	26933499	0.128559	0.0663647	0.173134	0	0.0010879	0.00990063
A01	26986400	26986499	0.128693	0.101842	0.225457	0.0045068	0.0108907	0.0143812
A01	26987500	26987599	0.143596	0.117691	0.234822	0	0	0.00443776
A01	27017000	27017099	0.115179	0.0906196	0.233711	0.000808571	0.00255684	0.00835613
A01	27021500	27021599	0.111971	0.107259	0.240239	0	0	0.00215894
A01	27025500	27025599	0.116718	0.0790631	0.222234	0.0111837	0.010644	0.0377093
A01	27026300	27026399	0.187061	0.149002	0.516446	0.265316	0.144748	0.440701
A01	27028200	27028299	0.104684	0.0611248	0.176766	0.00297493	0.00244974	0.011554
A01	27088500	27088599	0.133988	0.144284	0.253519	0	0.00238486	0.00639572
A01	27098500	27098599	0.0921303	0.0691881	0.188398	0.000408369	0.000916198	0.000404977
A01	27099800	27099899	0.0945501	0.0596544	0.203996	0	0	0
A01	27134700	27134799	0.0511897	0.0319325	0.157461	0.00104508	0.00108499	0.0688752
A01	27140400	27140499	0.685513	0.755351	0.867197	0	0	0
A01	27158700	27158799	0.172081	0.172411	0.327754	0.00878117	0.0584309	0.011644
A01	27161500	27161599	0.121895	0.0875392	0.250793	0	0.000657887	0.00143086
A01	27181700	27181799	0.0665636	0.0453772	0.171122	0.00404285	0	0
A01	27182500	27182599	0.120714	0.0949009	0.231803	0.0202143	0.00674218	0.000241574
A01	27182700	27182799	0.0979497	0.0919312	0.19957	0.000924334	0.000989002	0.000767554
A01	27183600	27183699	0.154299	0.133039	0.274111	0.000533284	0.000306463	0
A01	27187000	27187099	0.112666	0.0632275	0.179169	0	0	0
A01	27205700	27205799	0.0427239	0.117346	0.29879	0.0666957	0.0819829	0.09267
A01	27210300	27210399	0.0836383	0.0358621	0.155406	0	0	0
A01	27215600	27215699	0.0756568	0.0440798	0.173154	0.0384415	0.0140083	0.0834672
A01	27217500	27217599	0.107429	0.0950467	0.234726	0	0	0
A01	27222100	27222199	0.0522582	0.103636	0.335428	0.00103308	0	0.00120485
A01	27243600	27243699	0.110366	0.0806165	0.19382	0	0	0
A01	27261100	27261199	0.122797	0.10403	0.208704	0	0	0
A01	27285800	27285899	0.170877	0.150485	0.288937	0	0	0
A01	27285900	27285999	0.15308	0.117576	0.310052	0.000243545	0.000127989	0
A01	27286600	27286699	0.101134	0.0622442	0.198986	0	0	0.000252178
A01	27308700	27308799	0.0976102	0.122741	0.25474	0.00536596	0.00477555	0.00863576
A01	27329600	27329699	0.191793	0.130037	0.386433	0.00453277	0.00560081	0.00031893
A01	27330000	27330099	0.0790376	0.11587	0.338474	0.00133751	0.000645238	0.000271091
A01	27330200	27330299	0.120221	0.114298	0.235908	0	0.00543951	0
A01	27337500	27337599	0.138778	0.0864339	0.242568	0	0	0
A01	27338400	27338499	0.121481	0.118143	0.225712	0	0.0042739	0
A01	27342100	27342199	0.118061	0.0656396	0.178363	0.0221721	0.0247245	0.0319455
A01	27342300	27342399	0.151779	0.0604325	0.209039	0	0	0
A01	27345000	27345099	0.0943357	0.11728	0.246432	0.0237267	0.010879	0.0493065
A01	27357500	27357599	0.108012	0.0632852	0.23279	0.0665417	0.143234	0.204283
A01	27385600	27385699	0.0690072	0.0420143	0.160132	0.000418151	0	0.0186012
A01	27519500	27519599	0.108118	0.110142	0.278884	0	0	0
A01	27520900	27520999	0.10779	0.10358	0.223272	0.00320011	0	0
A01	27525300	27525399	0.0797031	0.0531494	0.214745	0.000259157	0	0
A01	27548100	27548199	0.117821	0.184347	0.376007	0	0	0
A01	27616900	27616999	0.0750659	0.0559674	0.198761	0.00294576	0	0
A01	27621100	27621199	0.0307208	0.0393382	0.150459	0.000555483	0.0029023	0.00359968
A01	27729100	27729199	0.0291268	0.0471607	0.176277	0.00765509	0.00563387	0.00452997
A01	27731100	27731199	0.042256	0.126379	0.250433	0	0.0703177	0.010235
A01	27731200	27731299	0.0472755	0.053963	0.348413	0.0110048	0.00159038	0.00359495
A01	27771000	27771099	0.0852744	0.0975512	0.218267	0.00613834	0.0266502	0.0343669
A01	27772100	27772199	0.101582	0.0865466	0.200839	0.0271159	0.0431082	0.103716
A01	27784100	27784199	0.120968	0.0912875	0.2356	0	0	0.0042983
A01	27814200	27814299	0.0824479	0.0474147	0.202171	0.0175623	0.0191022	0.0108436
A01	27814600	27814699	0.0629015	0.0427104	0.174994	0.00146256	0.00300689	0.00272325
A01	27819800	27819899	0.148172	0.116076	0.235157	0.0050906	0.000898957	0.00513224
A01	27824300	27824399	0.120272	0.0998786	0.206343	0.00351247	0	0
A01	27824800	27824899	0.157118	0.113043	0.222688	0.0054113	0.000724146	0
A01	27831300	27831399	0.118151	0.059088	0.309306	0.00198341	0.00447486	0.0194716
A01	27835900	27835999	0.0615929	0.0546737	0.178502	0	0	0
A01	27838300	27838399	0.0585363	0.0343086	0.195574	0	0	0.0425753
A01	27841900	27841999	0.129713	0.0969778	0.204713	0	0	0
A01	27842300	27842399	0.145177	0.108446	0.241548	0.0102701	0	0
A01	27848900	27848999	0.126961	0.105568	0.295792	0.00746194	0.0162103	0.0150757
A01	27859200	27859299	0.0469154	0.0180742	0.16768	0.00769989	0.00551753	0.00201001
A01	27901700	27901799	0.0551046	0.0913116	0.213799	0	0	0
A01	27906300	27906399	0.159589	0.13567	0.341644	0	0.0191022	0
A01	27931900	27931999	0.122604	0.0968213	0.203581	0.0128701	0.0396925	0.0271771
A01	27933300	27933399	0.0948162	0.0664979	0.175906	0	0	0
A01	27952000	27952099	0.0619446	0.0330808	0.19984	0	0.00099931	0.00849987
A01	27957500	27957599	0.169924	0.0910183	0.218462	0	0.0134844	0
A01	27957700	27957799	0.130411	0.116942	0.240516	0.00252678	0.000489478	0
A01	27988300	27988399	0.0724087	0.0869226	0.189735	0.00135095	0	0
A01	28001900	28001999	0.0778128	0.0920403	0.212378	0	0	0
A01	28076400	28076499	0.0814491	0.102389	0.203752	0	0.0134844	0.00102088
A01	28079200	28079299	0.147043	0.0918365	0.243152	0	0	0
A01	28145500	28145599	0.0626858	0.0430173	0.190431	0.00881136	0.00825725	0.0185271
A01	28155400	28155499	0.0870991	0.102038	0.24969	0.0420783	0.010371	0.00917528
A01	28167600	28167699	0.133388	0.118542	0.26209	0	0	0
A01	28168900	28168999	0.174778	0.113809	0.312201	0.00368033	0	0.000350966
A01	28169000	28169099	0.0805505	0.0710313	0.194444	0.000439441	0.00018439	0.000404374
A01	28180800	28180899	0.106902	0.0921656	0.244034	0.00878117	0	0
A01	28195500	28195599	0.0042735	0.00462963	0.124407	0	0	0
A01	28197300	28197399	0.110394	0.0638429	0.171671	0	0.0573066	0.0198311
A01	28208100	28208199	0.333059	0.248389	0.47003	0.196686	0.485224	0.327697
A01	28253300	28253399	0.0699391	0.0404714	0.150722	0.000412536	0.0047026	0.00158004
A01	28281000	28281099	0.159307	0.113061	0.231637	0.00673809	0	0.00722909
A01	28284200	28284299	0.147441	0.0828253	0.249036	0	0	0
A01	28368100	28368199	0.0719642	0.0791315	0.191064	0.00144388	0	0.00195377
A01	28377100	28377199	0.0922447	0.0695356	0.186313	0.0214638	0	0.0107458
A01	28417400	28417499	0.0351768	0.0639208	0.207653	0.00685117	0.00875902	0.0156519
A01	28427000	28427099	0.0904755	0.101879	0.249001	0.00120925	0.000408617	0.00118865
A01	28439500	28439599	0.0478134	0.0566132	0.171895	0.00224603	0.0011237	0
A01	28704700	28704799	0.00833333	0.0585526	0.376389	0	0	0
A01	28783700	28783799	0.105756	0.0710542	0.177537	0.000221277	0.000146569	0
A01	28787300	28787399	0.130027	0.0960411	0.230885	0	0	0
A01	28817900	28817999	0.0372632	0.0205658	0.138688	0.000697874	0.00101141	0.000523412
A01	28876700	28876799	0.111324	0.109321	0.281116	0.039729	0.071967	0.0660818
A01	28912500	28912599	0.0568145	0.0665302	0.1783	0.000862421	0.00276196	0.00182093
A01	28928600	28928699	0.0358671	0.0261364	0.192863	0	0.000151098	0.0216873
A01	28933700	28933799	0.104457	0.0909345	0.218461	0.010437	0.0131347	0.0071115
A01	28947100	28947199	0.124147	0.109991	0.227293	0.00190043	0.00155313	0.0016041
A01	28987300	28987399	0.0814027	0.0717333	0.197791	0.00197885	0.000269045	0.000722909
A01	29023400	29023499	0.111189	0.0597222	0.165314	0	0	0
A01	29059700	29059799	0.142703	0.125638	0.330414	0.000989795	0	0.00260247
A01	29070800	29070899	0.0556478	0.0830784	0.329752	0	0.00091255	0
A01	29090800	29090899	0.0611563	0.0881579	0.20737	0.00427669	0.000869309	0.00366331
A01	29099200	29099299	0.0850362	0.0268544	0.143186	0	0	0.0101864
A01	29123200	29123299	0.0450147	0.0507807	0.201883	0	0	0
A01	29135600	29135699	0.0921755	0.0727203	0.189438	0.00585412	0	0
A01	29161400	29161499	0.0424355	0.0358974	0.246043	0.00490713	0.00370998	0
A01	29164400	29164499	0.0868937	0.0657332	0.20139	0.00278758	0.000817459	0.0020668
A01	29164500	29164599	0.0371017	0.0437058	0.190721	0.000548823	0.000936913	0.00417808
A01	29172800	29172899	0.111966	0.0627639	0.27697	0.0175623	0	0.0216873
A01	29177700	29177799	0.00727245	0.015574	0.136091	0	0	0
A01	29178100	29178199	0.0186869	0.0360342	0.178761	0.00123479	0.000285107	0.00830555
A01	29184900	29184999	0.107875	0.1032	0.250632	0.00282418	0.00259728	0.00522598
A01	29196300	29196399	0.0753583	0.0915328	0.195198	0.00451595	0.00438527	0.0024716
A01	29218600	29218699	0.149438	0.0724407	0.225368	0.00351247	0.00299652	0
A01	29219100	29219199	0.0891902	0.0780646	0.235124	0	0	0
A01	29230600	29230699	0.0762304	0.0468696	0.174305	0.00895227	0.0179245	0.0736007
A01	29242900	29242999	0.0782804	0.056935	0.183607	0	0.00122585	0
A01	29253000	29253099	0.0332895	0.0258335	0.16939	0	0	0
A01	29265900	29265999	0.11411	0.0564709	0.168998	0	0	0.0214915
A01	29284000	29284099	0.0771468	0.0490905	0.180592	0.000399144	0	0.000326337
A01	29297800	29297899	0.0266386	0.0139353	0.150803	0	0.000334739	0.000619822
A01	29311700	29311799	0.0781404	0.0782227	0.237258	0	0.00898957	0
A01	29321300	29321399	0.152441	0.106366	0.27577	0	0.0063674	0
A01	29325900	29325999	0.0719608	0.0499817	0.177606	0	0.000578874	0
A01	29332500	29332599	0.061603	0.0400047	0.183263	0	0	0
A01	29359100	29359199	0.115464	0.0930782	0.205849	0	0	0
A01	29362100	29362199	0.114965	0.107444	0.21554	0.000439059	0	0.0020668
A01	29378700	29378799	0.132458	0.0841383	0.249466	0.000470752	0.000500694	0.000275532
A01	29436200	29436299	0.128324	0.0918089	0.21903	0	0	0
A01	29437100	29437199	0.0929534	0.0573529	0.204596	0.0002586	0.00214903	0.00241337
A01	29440300	29440399	0.0782377	0.0789578	0.235402	0.00135095	0	0
A01	29455800	29455899	0.123717	0.0876456	0.193362	0	0	0.0186012
A01	29481500	29481599	0.121134	0.133199	0.249517	0.00428197	0.00344037	0.00173528
A01	29492800	29492899	0.0801371	0.0768398	0.220121	0	0	0
A01	29499400	29499499	0.135249	0.086296	0.214749	0	0.010879	0
A01	29515900	29515999	0.122603	0.0657681	0.20633	0.0202143	0	0.064866
A01	29520900	29520999	0.0624454	0.016295	0.14519	0	0	0
A01	29594000	29594099	0.100849	0.103526	0.215194	0	0.00777832	0
A01	29606300	29606399	0.111272	0.091506	0.200047	0.014798	0.0176746	0.0192743
A01	29623600	29623699	0.157314	0.140739	0.245296	0	0	0
A01	29653200	29653299	0.0293094	0.0504232	0.280736	0	0	0.00914434
A01	29796100	29796199	0.0217818	0.0194056	0.203354	0.00150831	0.000390547	0.00142513
A01	29827300	29827399	0.155357	0.146671	0.288693	0	0	0
A01	29844800	29844899	0.0896296	0.0740452	0.202661	0.000731764	0	0
A01	29897700	29897799	0.0619585	0.138487	0.258882	0.00317892	0.0135181	0.0117551
A01	29897800	29897899	0.0750807	0.167181	0.310661	0.0119713	0.00309134	0.0336506
A01	29900100	29900199	0.136589	0.15292	0.304098	0	0	0
A01	29925600	29925699	0.0872222	0.101065	0.215676	0	0	0
A01	29958000	29958099	0.00892857	0.00378788	0.109772	0	0	0
A01	30065100	30065199	0.147844	0.102302	0.230507	0	0	0
A01	30077800	30077899	0.0593712	0.0289991	0.214199	0.00334698	0.000725268	0.00137215
A01	30087500	30087599	0.100907	0.0840995	0.244235	0.00536596	0	0.00163146
A01	30228900	30228999	0.102605	0.054	0.172095	0.00210718	0.000179791	0.0268538
A01	30253900	30253999	0.113626	0.0684043	0.206292	0	0	0.010248
A01	30264600	30264699	0.12123	0.101172	0.267511	0	0.00108622	0.000716384
A01	30267700	30267799	0.106928	0.102688	0.21634	0.0127509	0.016185	0.00426106
[truncated: 122,683 more rows]
