# Supplementary material for: Dynamic Roles for Small RNAs and DNA Methylation during Ovule and Fiber Development in Allotetraploid Cotton
Source: PLoS Genet. 2015 Dec 28;11(12):e1005724. doi: 10.1371/journal.pgen.1005724 (PMC4692501; doi:10.1371/journal.pgen.1005724)
Supplement: S3 Table — (XLSX) [file pgen.1005724.s008.xlsx]

## Sheet: Upstream_DMR
S3 Table. OL CHH-hyper DMRs overlapping genes
ID	Leaf_rep1 (FPKM)	Leaf_rep2 (FPKM)	Ovule_rep1 (FPKM)	Ovule_rep2 (FPKM)	Fiber_rep1 (FPKM)	Fiber_rep2 (FPKM)	Arabidops_homolog	Annotation
Gh_A01G0003	0	3.98389	29.1021	37.6646	61.4423	46.1934	AT4G21192.2	Cytochrome c oxidase biogenesis protein Cmc1-like
Gh_A01G0019	50.7547	59.8912	63.811	53.4325	2214.36	2151.05	AT4G35100.2	plasma membrane intrinsic protein 3
Gh_A01G0022	0	0	0.192366	0	0	0	AT4G35070.1	SBP (S-ribonuclease binding protein) family protein
Gh_A01G0023	37.6378	35.8645	92.2088	91.4145	14.571	13.0692	AT2G16780.1	Transducin family protein /
Gh_A01G0046	0	0	12.6582	23.9594	0	0	AT4G39250.1	RAD-like 1
Gh_A01G0049	0	0	0	0	0	0	AT1G11040.1	HSP40/DnaJ peptide-binding protein
Gh_A01G0050	1.88885	1.01226	2.80314	2.58956	20.6208	18.9866	AT1G10950.1	transmembrane nine 1
Gh_A01G0054	4.40195	6.02254	17.4581	18.9408	8.6163	9.53058	AT3G18990.1	AP2/B3-like transcriptional factor family
Gh_A01G0069	8.11206	8.91845	9.09873	9.66134	17.1499	19.2547	AT3G19240.1	Vacuolar import/degradation, Vid27-related protein
Gh_A01G0083	1.13137	0.921357	0.897396	1.04529	6.84654	7.21114	AT2G15220.1	Plant basic secretory protein (BSP) family protein
Gh_A01G0097	0.504663	0.47777	0.675501	0.670257	0.486192	0.491431	AT1G50030.1	target of rapamycin
Gh_A01G0110	155.563	162.527	62.6681	59.2329	206.042	197.772	AT4G09000.2	general regulatory factor 1
Gh_A01G0115	0	0	0	0	0	0
Gh_A01G0118	0	0.528276	1.28634	2.49722	0	0	AT2G20875.1	epidermal patterning factor 1
Gh_A01G0123	0	0	0.606342	1.55379	0	0	AT1G51130.1	Nse4, component of Smc5/6 DNA repair complex
Gh_A01G0144	1.51616	1.83445	0.916278	1.13399	0.939774	0.562441	AT4G21065.1	Tetratricopeptide repeat (TPR)-like superfamily
Gh_A01G0152	1.43569	1.49355	4.84902	4.664	5.83796	5.90378	AT5G13300.1	ARF GTPase-activating protein
Gh_A01G0154	0	0.47102	0	0	0	0	AT5G13200.1	GRAM domain family protein
Gh_A01G0164	4.71746	5.52204	2.42605	2.3948	0.497208	0.660842	AT1G54350.1	ABC transporter family protein
Gh_A01G0170	8.36492	15.5318	11.2795	10.047	1.14613	1.77722	AT2G32090.1	Lactoylglutathione lyase / glyoxalase I family
Gh_A01G0172	5.23394	6.86469	6.88282	8.52613	10.9458	10.1446	AT1G04190.1	Tetratricopeptide repeat (TPR)-like superfamily
Gh_A01G0174	0	0	0	0	0	0	AT3G22845.1	emp24/gp25L/p24 family/GOLD family protein
Gh_A01G0195	3.07794	2.31378	7.07383	7.14585	6.86662	6.81889	AT5G18610.2	Protein kinase superfamily protein
Gh_A01G0215	1.59257	1.31691	2.23493	3.05599	2.01424	0.867589	AT4G16070.1	Mono-/di-acylglycerol lipase, N-terminal;Lipase,
Gh_A01G0247	2.32971	1.84982	2.71412	2.75783	0.748145	0.979631	AT1G16680.1	Chaperone DnaJ-domain superfamily protein
Gh_A01G0261	82.4458	88.0303	156.627	155.637	67.9879	67.3989	AT3G59600.1	RNA polymerase Rpb8
Gh_A01G0277	16.0828	17.3428	114.723	113.954	87.4606	92.6116	AT4G25210.1	DNA-binding storekeeper protein-related
Gh_A01G0303	0.330059	0.32255	0	0	0	0	AT2G21110.1	Disease resistance-responsive (dirigent-like protein)
Gh_A01G0331	0	0	0	0	0	0
Gh_A01G0332	0	0	0	0	0	0
Gh_A01G0336	0	0	0	0	0	0
Gh_A01G0351	32.2446	28.1074	9.17894	6.64334	20.089	18.8574	AT1G78680.1	gamma-glutamyl hydrolase 2
Gh_A01G0420	2.10443	2.31362	7.44196	7.21016	3.18377	2.67023	AT5G54080.2	homogentisate 1,2-dioxygenase
Gh_A01G0421	41.9135	33.4019	17.4144	24.8943	18.4592	22.6158	AT5G60860.1	RAB GTPase homolog A1F
Gh_A01G0431	19.4662	19.1887	3.0881	1.56392	0.579824	0.479513	AT3G15110.1	unknown protein; FUNCTIONS IN: molecular_function
Gh_A01G0456	0	0	0	0	0	0	AT1G28130.1	Auxin-responsive GH3 family protein
Gh_A01G0470	0	0	0	0	0	0	AT1G53010.1	RING/U-box superfamily protein
Gh_A01G0514	5.57751	3.78516	9.09391	11.4514	0	0	AT1G61260.1	Protein of unknown function (DUF761)
Gh_A01G0524	11.6072	5.67159	17.2628	10.7241	3.97597	2.05507	AT4G10270.1	Wound-responsive family protein
Gh_A01G0527	0.673802	0.164618	0.133614	0.155634	0	0
Gh_A01G0551	0	0	0	0	0.465501	0.481211	AT2G02650.1	Ribonuclease H-like superfamily protein
Gh_A01G0560	63.0679	52.1511	79.3669	77.8792	173.242	183.384	AT1G65290.1	mitochondrial acyl carrier protein 2
Gh_A01G0590	0	0	0	0	0	0	AT4G21750.2	Homeobox-leucine zipper family protein /
Gh_A01G0601	0.291768	0.0950435	0	0	0.4664	0.48214	AT3G59200.1	F-box/RNI-like superfamily protein
Gh_A01G0622	352.489	473.528	336.59	357.968	224.188	226.94	AT5G54940.1	Translation initiation factor SUI1 family protein
Gh_A01G0643	0	0	0	0	0	0	AT1G11925.1	Stigma-specific Stig1 family protein
Gh_A01G0652	4.17299	3.73246	4.03932	5.09708	4.45786	4.65839	AT3G20290.2	EPS15 homology domain 1
Gh_A01G0692	0	0	0	0	0	0
Gh_A01G0705	24.0315	24.6031	37.8208	41.7042	19.2511	16.4789	AT1G55910.1	zinc transporter 11 precursor
Gh_A01G0735	2.77363	3.123	2.63047	2.39547	21.6041	21.3083	AT5G55960.1	unknown protein; CONTAINS InterPro DOMAIN/s:
Gh_A01G0753	0.279262	0.272909	1.10755	0.774043	22.2566	19.3819	AT1G55730.1	cation exchanger 5
Gh_A01G0758	0	0	0	0	0.158407	0	AT1G16520.1	unknown protein; FUNCTIONS IN: molecular_function
Gh_A01G0776	0	0	0	0	0	0	AT1G48670.1	auxin-responsive GH3 family protein
Gh_A01G0786	0	0	1.18891	1.38485	0.114096	0.117947	AT1G55790.1	Domain of unknown function (DUF2431)
Gh_A01G0804	0.119293	0.349738	0.378492	0.440868	1.38934	1.68968	AT3G03210.1	unknown protein; FUNCTIONS IN: molecular_function
Gh_A01G0825	37.0797	35.4397	94.3752	85.0815	69.5084	67.8142	AT1G42960.1	expressed protein localized to the inner membrane of
Gh_A01G0894	0.870656	0.895631	2.50797	1.98986	9.3552	9.28148	AT4G24190.1	Chaperone protein
Gh_A01G0902	4.15201	6.08633	27.9936	26.1068	1.8173	1.71527	AT1G75710.1	C2H2-like zinc finger protein
Gh_A01G0924	0.462446	0.451926	0.917027	1.06815	0.158407	0	AT1G75460.1	ATP-dependent protease La (LON) domain protein
Gh_A01G0950	6.1005	5.13534	9.39034	9.09629	7.03456	7.05808	AT1G45150.1	unknown protein; Has 219 Blast hits to 202 proteins
Gh_A01G0951	0	0	0	0	0	0	AT1G75130.1	cytochrome P450, family 721, subfamily A,
Gh_A01G0970	15.1764	15.847	9.48187	11.0445	11.1804	11.8522	AT5G44250.1	Protein of unknown function DUF829, transmembrane 53
Gh_A01G0971	0	0.687032	2.97407	1.94861	0.321088	0	AT5G42700.1	AP2/B3-like transcriptional factor family protein
Gh_A01G1058	4.61026	3.00358	11.4929	11.3586	2.70721	3.10952	AT1G34770.1	CONTAINS InterPro DOMAIN/s: MAGE protein
Gh_A01G1085	0.358928	0.701525	0.411234	0.515852	0.136609	0.282438	AT2G41790.1	Insulinase (Peptidase family M16) family protein
Gh_A01G1137	3.61121	5.8508	5.95494	4.69737	10.6121	10.0953	AT3G12010.1	FUNCTIONS IN: molecular_function unknown; INVOLVED
Gh_A01G1150	0.77157	0.754017	4.43705	5.16827	3.23761	2.80045	AT5G03670.1	unknown protein; BEST Arabidopsis thaliana protein
Gh_A01G1152	0	0	0	0	0	0
Gh_A01G1153	0.540182	0.754132	1.77509	0.855569	0	0.109302	AT5G03680.1	Duplicated homeodomain-like superfamily protein
Gh_A01G1158	1.19929	1.17201	2.21964	1.51843	1.24764	1.35266	AT5G03730.2	Protein kinase superfamily protein
Gh_A01G1164	0	0	0.0512984	0.119505	0.575983	0.595422	AT5G08690.1	ATP synthase alpha/beta family protein
Gh_A01G1204	1.64243	1.60507	4.28053	3.61302	2.78621	2.43713	AT2G02170.2	Remorin family protein
Gh_A01G1206	39.1047	38.2151	20.6785	24.0863	98.23	64.6196
Gh_A01G1226	1.30078	1.05932	6.19064	5.20784	6.38652	5.5273	AT1G23230.2	FUNCTIONS IN: molecular_function unknown; INVOLVED
Gh_A01G1244	0	0	714.969	832.796	0	0
Gh_A01G1258	13.5067	12.0416	21.6149	22.5498	5.27595	4.11148	AT2G01410.1	NHL domain-containing protein
Gh_A01G1286	0	0	0.22717	0.189005	0.392413	0.231803	AT1G27880.1	DEAD/DEAH box RNA helicase family protein
Gh_A01G1289	0.31949	0.728516	1.60498	1.96788	1.67806	1.28216	AT3G27320.2	alpha/beta-Hydrolases superfamily protein
Gh_A01G1291	0.0153188	0.0149703	0.0121508	0.0566131	0	0	AT3G48460.1	GDSL-like Lipase/Acylhydrolase superfamily protein
Gh_A01G1305	7.57432	6.14506	1.47364	1.78252	0	0.101211	AT1G13130.1	Cellulase (glycosyl hydrolase family 5) protein
Gh_A01G1311	6.75722	9.07981	0	0	1.44664	1.49547	AT1G67856.1	RING/U-box superfamily protein
Gh_A01G1314	0	0	0	0	0	0	AT1G24590.1	DORNROSCHEN-like
Gh_A01G1471	0	0	0	0	0	0	AT3G27010.1	TEOSINTE BRANCHED 1,
Gh_A01G1484	2.25228	3.08146	12.6842	13.3179	1.8516	1.91409	AT1G11400.3	partner of Y14-MAGO
Gh_A01G1527	13.551	14.0773	6.23238	6.3652	30.4641	28.5083	AT1G49430.1	long-chain acyl-CoA synthetase 2
Gh_A01G1533	0.247069	0	1.27383	1.14135	0	0	AT5G23170.1	Protein kinase superfamily protein
Gh_A01G1536	0	0	0	0	0	0
Gh_A01G1563	22.6397	21.1799	33.7427	28.7333	486.554	504.115	AT1G68530.1	3-ketoacyl-CoA synthase 6
Gh_A01G1585	0	0	0	0	0	0
Gh_A01G1644	0	0	0.20007	0.233042	0	0	AT2G41370.1	Ankyrin repeat family protein / BTB/POZ
Gh_A01G1648	1.44543	2.21971	0	0	0	0	AT5G04010.1	F-box family protein
Gh_A01G1666	0.410671	0.515994	0.465347	0.325222	0.884225	0.706323	AT3G20860.1	NIMA-related kinase 5
Gh_A01G1667	0	0	0	0	0	0
Gh_A01G1672	2.39813	2.56677	4.16669	3.48176	28.0861	26.6077	AT3G57650.1	lysophosphatidyl acyltransferase 2
Gh_A01G1710	0.27547	0.269203	2.51277	2.54511	0.18872	0.292634	AT5G06510.1	nuclear factor Y, subunit A10
Gh_A01G1722	0	0	24.4345	28.2505	0	0
Gh_A01G1732	3.41583	2.81105	7.84307	6.81018	1.23165	1.14589	AT5G04820.1	ovate family protein 13
Gh_A01G1733	30.7942	32.6226	98.9351	117.87	80.309	80.6368	AT3G52560.1	ubiquitin E2 variant 1D-4
Gh_A01G1753	7.81112	0	29.7396	23.0938	9.63229	3.31912	AT3G11500.1	Small nuclear ribonucleoprotein family protein
Gh_A01G1766	0.22553	0.2204	0.223612	0.260464	0.0386268	0.0399304	AT4G33170.1	Tetratricopeptide repeat (TPR)-like superfamily
Gh_A01G1783	0	0	0	0	0	0	AT2G36450.1	Integrase-type DNA-binding superfamily protein
Gh_A01G1785	0	0	0.783897	0.456541	0.253894	0.0874875	AT3G52930.1	Aldolase superfamily protein
Gh_A01G1787	0	5.37512	36.3565	35.5723	5.02417	5.19372
Gh_A01G1824	0.331498	0.485934	2.49796	2.75648	0.738087	0.469536	AT5G03470.1	Protein phosphatase 2A regulatory B subunit
Gh_A01G1833	0	0	6.63639	3.9593	0	0	AT1G74100.1	sulfotransferase 16
Gh_A01G1840	0.497922	0.304122	0.592425	0.517543	0.298479	0.220394	AT2G35030.1	Pentatricopeptide repeat (PPR) superfamily protein
Gh_A01G1846	1.43033	1.24248	2.52119	1.90884	1.14321	1.632	AT3G09760.1	RING/U-box superfamily protein
Gh_A01G1853	46.5297	87.4445	241.316	155.423	264.822	134.345
Gh_A01G1867	0	0	6.34025	6.98807	0.47106	0.547827	AT2G28550.3	related to AP2.7
Gh_A01G1870	0	0	0	0	0	0	AT3G09520.1	exocyst subunit exo70 family
Gh_A01G1872	0	0.521306	0.211562	0	0	0.566677	AT2G37390.1	Chloroplast-targeted copper chaperone protein
Gh_A01G1874	0.472456	0.0769513	0	0	0.269727	0.0557659	AT5G42450.1	Pentatricopeptide repeat (PPR) superfamily protein
Gh_A01G1883	0	0	0	0	0.547446	0.565921
Gh_A01G1887	0	0	0	0	0	0	AT3G06880.2	Transducin/WD40 repeat-like superfamily protein
Gh_A01G1907	4.72389	4.16383	8.48579	8.08711	5.7745	4.62463	AT2G29080.1	FTSH protease 3
Gh_A01G1910	2.22649	0.543958	1.03019	0.171424	0.381332	0.1314	AT2G39700.1	expansin A4
Gh_A01G1916	0.602854	0.29457	8.36818	7.51931	94.1652	96.2757
Gh_A01G1944	1.52923	0.966989	2.92542	2.57642	0.554637	0.573355	AT5G01170.1	Protein of unknown function (DUF740)
Gh_A01G1948	0	0	0	0	0	0	AT2G38080.1	Laccase/Diphenol oxidase
Gh_A01G1966	0.247944	0.323071	1.00519	0.63633	0.905931	1.05357	AT5G01400.1	HEAT repeat-containing protein
Gh_A01G1979	5.98142	5.84535	9.64704	10.3158	37.8361	32.0529	AT3G51790.1	transmembrane protein G1P-related 1
Gh_A01G1981	1.43279	0.906006	1.87185	3.19263	0	0	AT2G38290.1	ammonium transporter 2
Gh_A01G1982	0	0	0	0	0	0	AT2G42380.2	Basic-leucine zipper (bZIP)
Gh_A01G1989	0	0	0	0	0.285854	0	AT5G37070.1	Protein of unknown function, DUF538
Gh_A01G1995	96.1627	125.035	226.242	199.904	34.0563	24.8171	AT5G01650.2	Tautomerase/MIF superfamily protein
Gh_A02G0018	0.524214	0.32018	7.74436	9.74713	0.269348	0.324844	AT3G08570.1	Phototropic-responsive NPH3 family protein
Gh_A02G0019	1.34267	0	4.79249	5.58229	0.306613	0.31696	AT4G11150.1	vacuolar ATP synthase
Gh_A02G0024	11.1252	11.4486	1.20333	0.934428	0.0577399	0	AT5G01920.1	Protein kinase superfamily protein
Gh_A02G0025	7.02303	7.25922	5.99916	7.36217	2.68326	3.06076	AT2G38570.1	CONTAINS InterPro DOMAIN/s: PRC-barrel-like
Gh_A02G0043	79.042	84.2659	6.5485	7.06268	1.15213	1.62411	AT5G01840.1	ovate family protein 1
Gh_A02G0056	0.271829	0.451597	1.29368	1.0297	1.7319	1.94435	AT3G08850.1	HEAT repeat ;WD domain,
Gh_A02G0076	45.8032	40.0349	33.2846	35.8785	16.5666	16.219	AT1G17130.1	Family of unknown function (DUF572)
Gh_A02G0080	3.12917	4.32593	3.26904	3.52572	13.0193	14.5397	AT2G43790.1	MAP kinase 6
Gh_A02G0116	1.00266	0.391939	0	0.370548	0	0	AT4G26020.1	unknown protein; Has 17652 Blast hits to 12460
Gh_A02G0126	11.0284	13.3721	16.5234	18.3974	12.4524	11.4986	AT5G12890.1	UDP-Glycosyltransferase superfamily protein
Gh_A02G0137	0.0576932	0	1.00677	0.959466	0.395247	0.817171	AT5G45730.1	Cysteine/Histidine-rich C1 domain family protein
Gh_A02G0139	0.0847209	0.0413968	0	0	0.145102	0.239999	AT1G06710.1	Tetratricopeptide repeat (TPR)-like superfamily
Gh_A02G0143	6.84777	7.5797	14.4659	14.5903	17.0418	17.0231	AT2G31510.1	IBR domain-containing protein
Gh_A02G0162	52.7232	51.313	1.45386	1.49423	4.87506	4.35237	AT3G23700.1	Nucleic acid-binding proteins superfamily
Gh_A02G0207	0	0	0.243609	0	0	0	AT5G24620.1	Pathogenesis-related thaumatin superfamily protein
Gh_A02G0212	0.388997	0.271534	0.484867	0.462087	0.494921	0.196778	AT1G04840.1	Tetratricopeptide repeat (TPR)-like superfamily
Gh_A02G0213	5.76513	4.07564	6.03231	6.00646	13.8656	14.7679	AT2G32760.1	unknown protein; Has 229 Blast hits to 229 proteins
Gh_A02G0222	0	0.156383	0	0.0739243	0	0	AT3G14610.1	cytochrome P450, family 72, subfamily A,
Gh_A02G0230	0	0	0.146388	0.170513	0	0	AT1G79480.1	Carbohydrate-binding X8 domain superfamily protein
Gh_A02G0231	8.34585	9.81082	4.70109	6.25809	27.5936	28.6962	AT3G24160.1	putative type 1 membrane protein
Gh_A02G0260	4.51338	4.17856	0.188421	0	0.325478	0.336462	AT2G29420.1	glutathione S-transferase tau 7
Gh_A02G0264	2.8378	0	195.831	172.17	3.88825	1.33983	AT5G59310.1	lipid transfer protein 4
Gh_A02G0274	0.224076	0.0547446	0.0888682	0.155271	0	0	AT5G45480.1	Protein of unknown function (DUF594)
Gh_A02G0275	0	0	0	0	0	0	AT5G45540.1	Protein of unknown function (DUF594)
Gh_A02G0293	1.44228	3.28875	3.43203	1.77672	7.90464	5.4476	AT3G06145.1	unknown protein; Has 15 Blast hits to 15 proteins in
Gh_A02G0317	0	0	0.223575	0	2.89652	3.19389	AT4G14815.1	Bifunctional inhibitor/lipid-transfer protein/seed
Gh_A02G0324	1.84424	1.20152	12.1903	10.3182	4.4221	3.80944	AT4G14770.1	TESMIN/TSO1-like CXC 2
Gh_A02G0328	2.42447	2.36931	20.4808	19.488	1.78554	2.3609	AT3G22810.1	Plant protein of unknown function (DUF828) with plant
Gh_A02G0331	0	0	0	0	0	0	AT1G60690.1	NAD(P)-linked oxidoreductase superfamily protein
Gh_A02G0344	39.6975	43.3054	139.499	136.473	100.246	80.092	AT1G04270.1	cytosolic ribosomal protein S15
Gh_A02G0345	0	0	0	0.604155	0	0	AT1G29250.1	Alba DNA/RNA-binding protein
Gh_A02G0362	0	0	0.94154	2.19341	4.87925	5.88456
Gh_A02G0395	0.305077	0.085182	2.97297	3.46292	0.268719	0.154326	AT4G14330.1	P-loop containing nucleoside triphosphate hydrolases
Gh_A02G0444	0	0	0	0	0	0	AT5G18860.1	inosine-uridine preferring nucleoside hydrolase
Gh_A02G0454	0.22697	0.295742	0.600106	0.908704	0	0	AT5G18670.1	beta-amylase 3
Gh_A02G0457	0.898903	1.58122	0	0.664408	3.69494	3.69232	AT5G18650.1	CHY-type/CTCHY-type/RING-type Zinc finger protein
Gh_A02G0468	4.22326	6.19078	9.37966	8.97446	4.91859	4.1873	AT5G18540.2	unknown protein; Has 1784 Blast hits to 634 proteins
Gh_A02G0469	0	0	0	0	0	0	AT5G24050.1	Domain of unknown function (DUF313)
Gh_A02G0481	0.851565	1.44539	3.37729	3.43696	2.82485	2.22188	AT4G15840.1	BTB/POZ domain-containing protein
Gh_A02G0486	12.4622	7.16394	44.1917	41.9923	293.796	287.617	AT4G15930.1	Dynein light chain type 1 family protein
Gh_A02G0494	0.232871	0.227573	0	0	0.159536	0.604706	AT3G16785.1	phospholipase D P1
Gh_A02G0499	0	0	0	0	0	0
Gh_A02G0505	1.23691	0.805848	0	0	7.90895	9.34384
Gh_A02G0550	0.837464	1.17851	2.2851	2.56884	0.963871	1.23364	AT5G49930.1	zinc knuckle (CCHC-type) family protein
Gh_A02G0564	0	0	0	0	0	0.376978	AT3G55020.1	Ypt/Rab-GAP domain of gyp1p superfamily protein
Gh_A02G0610	7.4233	10.4599	5.88814	3.9875	9.69809	9.78086	AT4G09580.1	SNARE associated Golgi protein family
Gh_A02G0632	0.251289	0.245573	1.19593	1.39302	0.344308	0.533892	AT3G21550.1	DUF679 domain membrane protein 2
Gh_A02G0634	7.58542	8.14802	19.6911	19.461	7.21518	7.90265	AT1G34190.1	NAC domain containing protein 17
Gh_A02G0637	5.68846	9.79452	7.09039	8.00862	7.05184	6.71432	AT4G09720.1	RAB GTPase homolog G3A
Gh_A02G0665	3.29951	2.96649	12.2483	11.95	4.79213	4.29957	AT1G43700.1	VIRE2-interacting protein 1
Gh_A02G0683	0.646357	0	0.341792	0.597179	0	0	AT2G39940.1	RNI-like superfamily protein
Gh_A02G0684	0	0	0	0	0	0	AT2G39940.1	RNI-like superfamily protein
Gh_A02G0687	0	0	0	0	0	0	AT1G77120.1	alcohol dehydrogenase 1
Gh_A02G0738	77.9616	77.513	13.8734	13.6544	2.04352	1.44033	AT1G21600.1	plastid transcriptionally active 6
Gh_A02G0792	0	0	0.331698	0.772723	0	0	AT1G72210.1	basic helix-loop-helix (bHLH) DNA-binding superfamily
Gh_A02G0799	0	0	7.34263	9.69306	4.22789	1.31117	AT5G16650.1	Chaperone DnaJ-domain superfamily protein
Gh_A02G0814	7.15167	6.44538	54.8989	52.5666	38.0527	36.5794	AT5G26780.1	serine hydroxymethyltransferase 2
Gh_A02G0828	0.225165	0.330064	1.47345	0.936151	0.26995	0.0398657	AT1G59540.1	P-loop containing nucleoside triphosphate
Gh_A02G0859	0	0.157007	0.382309	0	18.6013	18.205	AT1G20270.1	2-oxoglutarate (2OG) and Fe(II)-dependent oxygenase
Gh_A02G0869	0	0	4.27718	5.35705	4.13115	3.69568	AT5G42340.1	Plant U-Box 15
Gh_A02G0870	1.80622	2.25544	0	0	0	0	AT1G76360.1	Protein kinase superfamily protein
Gh_A02G0876	7.86938	9.21571	26.9797	26.7391	6.8615	6.35612	AT1G76400.1	Ribophorin I
Gh_A02G0919	49.065	47.808	90.9806	82.8756	133.517	140.217	AT1G09780.1	Phosphoglycerate mutase,
Gh_A02G0920	3.01427	3.24027	0.478182	0.835479	2.89104	2.13472	AT4G20780.1	calmodulin like 42
Gh_A02G0924	0.207896	0.203166	0.164902	0.288117	0.925768	0.58893	AT2G30710.1	Ypt/Rab-GAP domain of gyp1p superfamily protein
Gh_A02G0961	9.90764	9.2381	18.6734	17.7198	6.10258	4.9567	AT4G10790.1	UBX domain-containing protein
Gh_A02G0988	0	0	0	0	0	0
Gh_A02G0998	2.91097	3.04322	0.805456	0.68801	3.80301	3.2122	AT4G23840.1	Leucine-rich repeat (LRR) family protein
Gh_A02G1004	0.769046	1.82519	3.92146	4.46621	1.58058	2.33418
Gh_A02G1035	0	0	7.55601	7.83672	0	0	AT1G64080.1	unknown protein; FUNCTIONS IN: molecular_function
Gh_A02G1049	1.46294	2.28745	4.33214	4.2351	11.0246	10.5678	AT3G56930.1	DHHC-type zinc finger family protein
Gh_A02G1116	6.98832	6.27858	20.1161	22.9106	3.78373	3.99125	AT5G17510.1	unknown protein; BEST Arabidopsis thaliana protein
Gh_A02G1124	0.753981	0.687706	0.318963	0.278646	0	0	AT1G55180.1	phospholipase D alpha 4
Gh_A02G1136	0.112715	0	0.625835	1.35381	0	0	AT3G16490.1	IQ-domain 26
Gh_A02G1141	0	0	1.86682	3.58789	0	0	AT1G79760.1	downstream target of AGL15-4
Gh_A02G1149	0	0	0.363805	0.565014	0	0	AT5G25830.1	GATA transcription factor 12
Gh_A02G1156	0	0.211865	0.171962	0	0	0	AT4G29080.1	phytochrome-associated protein 2
Gh_A02G1157	0	0	0	0	0.512841	0.530149
Gh_A02G1165	4.16725	4.78691	11.1341	10.1996	6.21069	7.87003	AT1G52290.1	Protein kinase superfamily protein
Gh_A02G1173	0	0	0.173042	0	0	0.309	AT1G79960.1	ovate family protein 14
Gh_A02G1186	13.6394	13.4823	15.9172	15.7159	5.6387	5.71797	AT1G80350.1
Gh_A02G1215	0	0	0	0	0	0	AT4G11420.1	eukaryotic
Gh_A02G1225	0	0.798795	9.72527	10.5728	0.559981	0	AT5G10310.1	unknown protein; FUNCTIONS IN: molecular_function
Gh_A02G1250	3.31446	4.41689	7.34929	5.91576	9.34075	9.60263	AT2G22480.1	phosphofructokinase 5
Gh_A02G1259	0	0	0	0	0	0	AT1G22170.1	Phosphoglycerate mutase family protein
Gh_A02G1273	20.9552	29.3821	36.4952	35.7754	3.43297	0.967861	AT4G39700.1	Heavy metal transport/detoxification superfamily
Gh_A02G1290	7.43457	7.26544	11.4917	12.1527	7.83585	6.34523	AT5G09995.3	unknown protein; BEST Arabidopsis thaliana protein
Gh_A02G1320	57.3631	60.5091	77.2332	81.8863	96.644	99.9055	AT4G39330.1	cinnamyl alcohol dehydrogenase 9
Gh_A02G1390	0	0	0	0	0	0
Gh_A02G1403	0	0	45.97	96.3826	15.8817	8.20884
Gh_A02G1404	0.670083	0.261935	15.4137	15.4775	1.10175	0.474555	AT5G65640.1	beta HLH protein 93
Gh_A02G1413	0	0	0	0	0.510181	0.0659248	AT2G22730.1	Major facilitator superfamily protein
Gh_A02G1418	46.0382	42.1037	38.3725	38.4411	19.4806	20.4867	AT2G22780.1	peroxisomal NAD-malate dehydrogenase 1
Gh_A02G1419	1.48708	1.82588	1.69371	1.90238	0.0783674	0.027004	AT5G65710.1	HAESA-like 2
Gh_A02G1427	0	0	0.511769	0.238443	0.0884029	0	AT5G65740.2	zinc ion binding
Gh_A02G1428	2.29871	1.42954	0	0	0	0	AT4G37790.1	Homeobox-leucine zipper protein family
Gh_A02G1433	0	0.185277	0	0	0	0	AT3G49720.1	unknown protein; FUNCTIONS IN: molecular_function
Gh_A02G1435	1.30471	1.76075	1.42913	1.26284	0.681017	0.836	AT5G65820.1	Pentatricopeptide repeat (PPR) superfamily protein
Gh_A02G1436	14.4819	13.4856	5.71344	4.62349	26.7513	25.5062	AT4G37760.1	squalene epoxidase 3
Gh_A02G1437	1.08429	1.41284	2.72352	3.17235	10.8949	13.9502	AT3G49750.1	receptor like protein 44
Gh_A02G1442	267.585	281.234	8.00935	0	0	0	AT3G49780.1	phytosulfokine
Gh_A02G1463	4.09054	6.53247	5.22302	6.36031	5.26298	5.29928	AT2G23070.1	Protein kinase superfamily protein
Gh_A02G1494	155.454	142.502	67.9372	65.6806	49.4356	48.8293	AT4G36910.1	Cystathionine beta-synthase (CBS) family
Gh_A02G1496	0.557169	0.846989	0	0	0	0	AT1G66920.1	Protein kinase superfamily protein
Gh_A02G1501	0	0	0	0	0	0	AT1G23230.1	CONTAINS InterPro DOMAIN/s: Mediator complex subunit
Gh_A02G1506	23.7332	26.0924	5.09845	3.65457	0.677467	0.70033	AT4G33985.1	Protein of unknown function (DUF1685)
Gh_A02G1552	0.372521	1.09214	0	0	0	0
Gh_A02G1561	0	0	0.17484	0.509134	0	0	AT5G26310.1	UDP-Glycosyltransferase superfamily protein
Gh_A02G1562	2.59757	1.81319	2.9434	2.39993	5.46576	5.91302	AT4G36750.1	Quinone reductase family protein
Gh_A02G1578	0	0	0.121647	0.141694	0.0787997	0.027153	AT4G36630.1	Vacuolar sorting protein 39
Gh_A02G1585	17.5872	17.6712	2.75072	5.03492	1.0182	0.52628	AT5G66550.1	Maf-like protein
Gh_A02G1615	3.99517	7.80856	7.39423	7.3824	4.25759	2.20064
Gh_A02G1616	6.47825	5.73999	18.8413	14.4447	82.8453	83.0719	AT4G36250.1	aldehyde dehydrogenase 3F1
Gh_A02G1617	0	0	8.72231	15.3936	0.68486	0.707972	AT3G54340.1	K-box region and MADS-box transcription
Gh_A02G1618	1.28347	1.11491	1.85511	2.02907	1.09422	1.49474	AT3G51120.1	DNA binding;zinc ion binding;nucleic acid
Gh_A02G1622	0.989585	0.666946	3.43747	3.40495	0.0701326	0.0241665	AT4G36180.1	Leucine-rich receptor-like protein kinase family
Gh_A02G1649	0.334574	0.392355	18.9483	18.8562	0.41258	0.0947786	AT3G51290.2	Protein of unknown function (DUF630) ;Protein of
Gh_A02G1663	0	0.141324	1.14707	0.400833	0	0	AT5G42180.1	Peroxidase superfamily protein
Gh_A02G1668	0.0876045	0	0	0	0.0900245	0.0310209	AT4G35830.1	aconitase 1
Gh_A02G1680	0.346001	0.33813	2.01261	0.74591	3.16053	3.67559	AT2G17030.1	F-box family protein with a domain of unknown
Gh_A02G1695	0.698962	0.227687	1.20123	0.645782	0.558655	0.495007	AT4G35640.1	serine acetyltransferase 3;2
Gh_A03G0007	0	0	0	0	0.0463781	0	AT4G17895.1	ubiquitin-specific protease 20
Gh_A03G0008	4.20859	4.48674	9.63537	8.66048	15.137	16.2575	AT3G13940.1	DNA binding;DNA-directed RNA polymerases
Gh_A03G0032	23.1372	23.7854	18.7099	15.1303	100.561	101.933	AT5G45420.1	Duplicated homeodomain-like superfamily protein
Gh_A03G0036	6.05612	3.61676	37.362	45.6953	181.171	173.941	AT5G47060.1	Protein of unknown function (DUF581)
Gh_A03G0037	0.0505136	0.041137	0.166947	0.163346	0.184565	0.184832	AT4G17140.3	pleckstrin homology (PH) domain-containing protein
Gh_A03G0042	0	0	0	0	0	0
Gh_A03G0063	0	0	0	0	0	0
Gh_A03G0066	2.18742	2.99272	67.2043	71.6777	2.2978	2.89172	AT5G47230.1	ethylene responsive element
Gh_A03G0073	0	0	0	0	1.02551	0.530059
Gh_A03G0088	0.748582	0.731552	5.34395	2.76651	0	0
Gh_A03G0092	0.423035	0	0.503325	0	4.0574	4.64373	AT3G60600.1	vesicle associated
Gh_A03G0122	0	0	2.65401	1.54569	0	0	AT2G45800.2	GATA type zinc finger transcription factor family
Gh_A03G0129	14.5696	13.8684	5.32804	4.02085	8.42587	10.1173	AT5G12250.1	beta-6 tubulin
Gh_A03G0171	3.22686	2.50101	1.67694	2.26171	0.609839	0.236408	AT5G57240.2	OSBP(oxysterol binding protein)-related protein
Gh_A03G0188	1.87543	2.19932	0.148759	0	0.128483	0.265638	AT3G10870.1	methyl esterase 17
Gh_A03G0195	5.98377	5.84764	0	2.76425	12.2982	12.7132	AT5G58375.1	Methyltransferase-related protein
Gh_A03G0203	1.28611	1.72818	0.318794	0.0742663	0.605753	0.341561	AT2G30320.1	Pseudouridine synthase family protein
Gh_A03G0210	6.17385	5.75915	0.445189	1.16675	2.88382	3.08051	AT2G38470.1	WRKY DNA-binding protein 33
Gh_A03G0235	0.0791012	0.231905	1.7568	1.90015	0	0	AT1G07150.1	mitogen-activated protein kinase kinase
Gh_A03G0243	0	0	0	0	0	0	AT3G44990.1	xyloglucan
Gh_A03G0244	161.163	225.973	266.783	239.536	609.654	327.52	AT2G31490.1	unknown protein; Has 55 Blast hits to 55 proteins
Gh_A03G0283	2.8153	2.06344	2.23309	1.30055	0	0	AT2G28410.1	unknown protein; Has 18 Blast hits to 18 proteins
Gh_A03G0284	14.5226	15.805	57.8582	58.8547	18.7678	23.6087	AT5G27430.1	Signal peptidase subunit
Gh_A03G0321	0	0	0.821882	0.59833	2.92817	3.21044	AT5G59740.1	UDP-N-acetylglucosamine (UAA) transporter family
Gh_A03G0322	8.1584	9.17224	1.03081	1.53422	0.148385	0.153393	AT5G59750.1	DHBP synthase RibB-like alpha/beta domain;GTP
Gh_A03G0323	82.3352	84.5766	179.968	173.32	133.965	143.787	AT2G39460.2	ribosomal protein L23AA
Gh_A03G0378	0.961835	1.19302	5.31113	5.12685	6.51334	6.68076	AT1G35220.1	unknown protein; FUNCTIONS IN: molecular_function
Gh_A03G0382	0	0	0	0	2.06185	3.19715	AT5G59140.1	BTB/POZ domain-containing protein
Gh_A03G0387	1.33486	1.73932	5.05874	3.69989	0.40644	0.210078	AT5G59050.1	unknown protein; BEST Arabidopsis thaliana protein
Gh_A03G0388	0	0	0	0	0	0	AT5G59030.1	copper transporter 1
Gh_A03G0397	1.78244	1.92054	1.70384	1.35124	0.187864	0.356041	AT1G34300.1	lectin protein kinase family protein
Gh_A03G0401	0	0	0	0	0.266108	0.0550178	AT1G12740.1	cytochrome P450, family 87, subfamily A,
Gh_A03G0410	9.29832	9.84402	4.91693	4.10018	2.75074	2.14515	AT3G54140.1	peptide transporter 1
Gh_A03G0412	0.388562	0.126574	5.13676	4.78664	0.266197	0.458635	AT5G24330.1	ARABIDOPSIS TRITHORAX-RELATED PROTEIN 6
Gh_A03G0453	0	0	0.684667	0.797501	0	0	AT4G24910.1	Protein of unknown function (DUF579)
Gh_A03G0456	0.547477	0.152863	6.32774	6.35891	3.05412	3.32336	AT5G63520.1	CONTAINS InterPro DOMAIN/s: F-box domain, Skp2-like
Gh_A03G0464	0.350738	0.257069	2.15608	2.26837	6.36755	6.64454	AT3G48730.1	glutamate-1-semialdehyde 2,1-aminomutase 2
Gh_A03G0479	0.412304	0	0	0	0	0.58399	AT5G07330.1	unknown protein; FUNCTIONS IN: molecular_function
Gh_A03G0485	0.970447	1.76126	1.48453	2.17748	5.55614	5.25274	AT5G07300.1	Calcium-dependent phospholipid-binding Copine
Gh_A03G0488	0	0	0	0	0	0	AT5G61980.1	ARF-GAP domain 1
Gh_A03G0492	0.0942585	0.0460571	1.75699	1.95945	0.484312	0.23364	AT2G42490.1	Copper amine oxidase family protein
Gh_A03G0515	0	0	0	0	0	0	AT5G62420.1	NAD(P)-linked oxidoreductase superfamily protein
Gh_A03G0535	4.22339	3.43943	1.48888	1.73425	2.62547	2.32635	AT5G51150.1	Mitochondrial import inner membrane translocase
Gh_A03G0569	24.1248	22.3077	32.0645	30.7183	35.4087	36.063	AT5G62670.1	H(+)-ATPase 11
Gh_A03G0604	222.1	236.827	780.216	747.673	608.998	602.674	AT1G58684.1	Ribosomal protein S5 family protein
Gh_A03G0621	4.47383	4.88979	15.3618	15.8267	9.23516	9.58852	AT5G61060.1	histone deacetylase 5
Gh_A03G0648	0	0	0	0.640304	0	0	AT5G47920.1	unknown protein; BEST Arabidopsis thaliana protein
Gh_A03G0650	94.1402	88.7605	44.2155	43.7589	16.5574	16.15	AT5G23040.1	Protein of unknown function (DUF3353)
Gh_A03G0672	0.309989	0.302937	0.573725	0.668275	0.920262	1.46357	AT3G08720.2	serine/threonine protein kinase 2
Gh_A03G0700	13.2081	11.5631	34.2674	34.5757	7.54056	7.79504	AT5G42770.2	Maf-like protein
Gh_A03G0709	6.87183	6.59971	8.458	6.67738	9.57789	9.6494	AT1G59580.1	mitogen-activated protein kinase homolog
Gh_A03G0737	0	0.0801551	0.292765	0.378903	0.224765	0.145219	AT1G44900.1	minichromosome maintenance (MCM2/3/5)
Gh_A03G0772	3.66683	0	0	0	0	0	AT3G09100.1	mRNA capping enzyme family protein
Gh_A03G0777	10.8468	10.6001	33.8769	35.7018	16.8126	20.5487	AT5G58210.2	hydroxyproline-rich glycoprotein family protein
Gh_A03G0795	61.6476	63.3884	76.4307	67.9771	42.5092	46.0318	AT3G17940.1	Galactose mutarotase-like superfamily protein
Gh_A03G0800	0	0	0	0	0	0	AT1G48540.1	Outer arm dynein light chain 1 protein
Gh_A03G0805	30.6087	28.338	20.4452	18.9773	40.8354	44.7805	AT1G18210.1	Calcium-binding EF-hand family protein
Gh_A03G0813	1.76578	0.934703	4.3769	4.35048	1.71375	1.04211	AT3G24800.1	proteolysis 1
Gh_A03G0875	0	0	0	0	0	0	AT1G69610.1	Protein of unknown function (DUF1666)
Gh_A03G0892	0	0	0	0	0	0	AT1G26690.1	emp24/gp25L/p24 family/GOLD family protein
Gh_A03G0929	2.19089	2.45328	6.37194	7.29553	0.906817	0.678822	AT2G03800.1	D-aminoacyl-tRNA deacylases
Gh_A03G0956	12.4548	9.50895	22.228	20.4972	5.5995	5.78847	AT2G32380.1	Transmembrane protein 97, predicted
Gh_A03G0986	17.1489	18.7698	25.4638	25.8576	87.8783	89.6781	AT1G14720.1	xyloglucan
Gh_A03G0992	0	0	0	0	0	0	AT1G14685.2	basic pentacysteine 2
Gh_A03G1002	0	0	1.90152	0	0	0
Gh_A03G1003	2.50976	3.47461	2.65431	2.22219	3.86865	2.88831	AT1G14590.1	Nucleotide-diphospho-sugar transferase family protein
Gh_A03G1013	11.3999	8.63703	8.43273	8.40233	7.63435	6.16845	AT1G68070.1	Zinc finger, C3HC4 type (RING finger) family protein
Gh_A03G1014	0.0780353	0.0762601	0	0	0	0	AT1G31050.1	basic helix-loop-helix (bHLH) DNA-binding superfamily
Gh_A03G1019	1.16304	0.72328	3.64815	4.49358	1.84708	1.64734	AT2G02090.1	SNF2 domain-containing protein /
Gh_A03G1027	6.53006	4.58671	22.499	18.4768	2.09702	0.722596	AT1G75050.1	Pathogenesis-related thaumatin superfamily protein
Gh_A03G1039	173.486	174.045	15.5438	17.0404	12.2406	13.4701	AT4G37200.1	Thioredoxin superfamily protein
Gh_A03G1059	32.0937	32.0764	11.8605	17.5216	0	0	AT1G71000.1	Chaperone DnaJ-domain superfamily protein
Gh_A03G1072	0	0.164618	0	0	0	0.119297	AT4G17910.1	transferases, transferring acyl groups
Gh_A03G1113	1.74753	1.38757	1.0396	1.21093	1.75839	2.12714	AT1G27900.1	RNA helicase family protein
Gh_A03G1159	1.1456	0.850849	2.21719	1.90519	0.0941798	0.0973582	AT3G55270.1	mitogen-activated protein kinase
Gh_A03G1181	0.116743	0.171131	0	0	0	0	AT1G70630.1	Nucleotide-diphospho-sugar transferase family protein
Gh_A03G1191	0	0	0	0	0	0	AT1G10710.1	poor homologous synapsis 1
Gh_A03G1198	0	0	0	0	0	0	AT1G17100.1	SOUL heme-binding family protein
Gh_A03G1213	0.293781	0.287098	0	0	0	0
Gh_A03G1262	0.194587	0.0950802	0.231519	0.179782	0	0	AT1G70140.1	formin 8
Gh_A03G1264	0.722517	0.47072	0.191033	0.222515	0	0	AT1G10460.1	germin-like protein 7
Gh_A03G1270	0	0	0	0.194242	0	0	AT2G44530.1	Phosphoribosyltransferase family protein
Gh_A03G1282	15.3679	14.0493	16.6462	19.2368	28.9811	28.2037	AT1G59725.1	DNAJ heat shock family protein
Gh_A03G1304	1.29891	1.26936	1.38865	1.6175	0.464275	0.639924	AT2G13600.1	Pentatricopeptide repeat (PPR) superfamily protein
Gh_A03G1309	10.5194	14.5635	32.6805	36.8513	0.900833	0	AT1G68430.1	unknown protein; FUNCTIONS IN: molecular_function
Gh_A03G1310	0.116352	0.170558	0	0	0.7174	0.65921	AT1G18390.2	Protein kinase superfamily protein
Gh_A03G1324	0.12232	0.119537	0.654909	0.480306	0.796093	0.736332	AT2G01130.1	DEA(D/H)-box RNA helicase family protein
Gh_A03G1360	0	0	0	0	0	0	AT1G06290.1	acyl-CoA oxidase 3
Gh_A03G1362	3.62071	3.99197	6.03842	5.91848	12.8476	11.4403	AT1G28520.2	vascular plant one zinc finger protein
Gh_A03G1365	1.09821	0.536612	2.61328	0.507325	0	0	AT1G28480.1	Thioredoxin superfamily protein
Gh_A03G1369	6.66423	7.6619	11.5049	8.69249	2.68562	0.694063
Gh_A03G1381	0	0.207512	0.336858	0.392373	0	0.0751908	AT4G32490.1	early nodulin-like protein 4
Gh_A03G1405	0.0911341	0	7.87931	6.56762	0.0624345	0	AT4G28230.1	unknown protein; Has 444 Blast hits to 358 proteins
Gh_A03G1428	0	0	0.429628	0.400345	0.346332	0.255728	AT4G03230.1	S-locus lectin protein kinase family protein
Gh_A03G1454	1.82659	2.38005	0.362212	0.562539	0	0	AT5G08240.1	unknown protein; BEST Arabidopsis thaliana protein
Gh_A03G1457	46.5079	43.2462	48.9629	47.3965	22.786	18.1653	AT5G23230.1	nicotinamidase 2
Gh_A03G1500	0	0.262669	0.852793	1.73833	0	0
Gh_A03G1510	21.3724	20.4442	11.5708	10.5523	0.542292	0.240254	AT2G17230.1	EXORDIUM like 5
Gh_A03G1518	0	0.352703	0	0	0	0
Gh_A03G1528	3.83692	3.91702	7.25532	7.21658	5.3511	5.48316	AT5G64220.2	Calmodulin-binding transcription activator protein with
Gh_A03G1532	1.71664	1.29045	2.51379	2.07404	3.7543	4.11479	AT5G09420.1	translocon
Gh_A03G1550	19.6289	22.7119	5.60505	4.20743	46.3668	48.2652	AT4G33580.1	beta carbonic anhydrase 5
Gh_A03G1556	4.35328	4.52294	3.48936	3.00596	7.75414	9.08677	AT4G33650.1	dynamin-related protein 3A
Gh_A03G1568	1.16079	0.721879	2.25998	2.14494	0.289177	0.37367	AT5G61930.1	Arabidopsis thaliana protein of unknown function
Gh_A03G1569	57.7127	52.2476	10.3912	8.34173	10.5516	11.1584	AT1G11750.1	CLP protease proteolytic subunit
Gh_A03G1570	9.37685	7.44537	41.3721	51.439	2.81047	6.22567	AT1G11760.1	MED32; Has 41 Blast hits to 40 proteins in 14
Gh_A03G1580	290.373	285.701	90.3311	92.4187	16.0845	14.525	AT4G34350.1	4-hydroxy-3-methylbut-2-enyl
Gh_A03G1582	0.0454049	0.177488	6.87886	5.70523	0.0933184	0.128624	AT2G16270.1	unknown protein; FUNCTIONS IN: molecular_function
Gh_A03G1587	1.76866	2.18327	6.27611	5.93433	10.4587	10.3502	AT1G23780.1	F-box family protein
Gh_A03G1599	57.9791	62.0412	19.526	16.7586	35.5044	32.8029	AT3G49870.1	ADP-ribosylation factor-like A1C
Gh_A03G1609	3.02406	3.08376	19.398	21.623	2.34196	1.48984	AT1G49910.1	Transducin/WD40 repeat-like superfamily protein
Gh_A03G1613	2.24537	2.43809	26.3195	31.8094	18.801	18.022	AT3G49940.1	LOB domain-containing protein 38
Gh_A03G1635	111.276	117.227	43.2162	43.3421	0.695906	0.588593	AT4G15480.1	UDP-Glycosyltransferase superfamily protein
Gh_A03G1657	0.178982	0.437276	0.283936	0.413411	0	0.190134	AT5G53390.1	O-acyltransferase (WSD1-like) family protein
Gh_A03G1662	2.86765	2.50215	5.76775	6.24516	0.841962	0.580251	AT1G49780.1	plant U-box 26
Gh_A03G1679	20.3004	21.0268	2.34824	2.9306	5.10664	4.97946	AT1G54570.1	Esterase/lipase/thioesterase family protein
Gh_A03G1681	0.12904	0.504416	0	0	1.41445	2.10189	AT2G26730.1	Leucine-rich repeat protein kinase family protein
Gh_A03G1691	2.12465	1.50354	0.987914	0.676895	0.451726	0.466971	AT5G39710.1	Tetratricopeptide repeat (TPR)-like
Gh_A03G1701	5.95814	6.40485	6.61637	7.84436	4.38796	3.48115	AT4G06599.1	ubiquitin family protein
Gh_A03G1710	0.608239	0.534962	1.44736	1.18012	0.708381	0.516909	AT1G11050.1	Protein kinase superfamily protein
Gh_A03G1749	0.449051	0.731392	0.771736	0.414885	0.0512729	0.15901	AT2G21340.1	MATE efflux family protein
Gh_A03G1750	12.2652	11.4808	1.64099	1.70663	4.15074	3.2966	AT2G21340.1	MATE efflux family protein
Gh_A03G1799	0	0	0	0	0	0	AT3G16620.1	translocon outer complex protein 120
Gh_A03G1800	0.661505	0.775747	5.50938	5.92839	0.453186	0.749568	AT2G21090.1	Pentatricopeptide repeat (PPR-like) superfamily
Gh_A03G1804	0.581508	0.405913	2.17446	2.22581	0.0569116	0.0588323	AT2G21050.1	like AUXIN RESISTANT 2
Gh_A03G1806	14.1833	14.7894	1.2178	1.68868	0.200345	0.465989	AT4G34950.1	Major facilitator superfamily protein
Gh_A03G1818	15.204	21.5187	32.8525	28.0944	49.5659	55.6942	AT2G20930.1	SNARE-like superfamily protein
Gh_A03G1839	0	0	0	0	3.38733	1.75082	AT1G29500.1	SAUR-like auxin-responsive protein family
Gh_A03G1852	0.592847	0.910423	1.27638	0.938983	1.79866	1.85936	AT4G38360.2	Protein of unknown function (DUF300)
Gh_A03G1860	0.358889	0.701449	0.782841	1.24344	1.53668	1.77916	AT5G62030.1	diphthamide synthesis DPH2 family protein
Gh_A03G1863	0.781625	1.22215	18.4755	19.2093	11.1379	10.1853	AT5G44080.1	Basic-leucine zipper (bZIP) transcription factor
Gh_A03G1886	0	0	0	0	0	0	AT1G58440.1	FAD/NAD(P)-binding oxidoreductase family
Gh_A04G0019	3.77244	3.60283	5.50853	5.78262	8.45816	8.68288	AT3G13320.1	cation exchanger 2
Gh_A04G0027	0	0	0	0	1.36119	0.888712	AT3G13235.3	ubiquitin family protein
Gh_A04G0056	0	0	0	0	0	0	AT3G06130.2	Heavy metal transport/detoxification superfamily
Gh_A04G0057	0.456372	0.222995	0.180997	0.42165	0	0
Gh_A04G0065	0.700014	0.342045	0	0	0	0	AT2G21110.1	Disease resistance-responsive (dirigent-like protein)
Gh_A04G0084	72.8022	66.0984	224.158	212.015	292.008	280.96	AT5G20290.1	Ribosomal protein S8e family protein
Gh_A04G0085	19.4092	75.8704	0	17.9324	39.8907	27.4913	AT3G11591.1	unknown protein; Has 30201 Blast hits to 17322
Gh_A04G0100	7.67591	0	24.354	7.09189	152.501	125.03	AT5G55290.1	ATPase, V0 complex, subunit E
Gh_A04G0101	1.06551	0.297506	1.32811	2.39079	3.44126	2.695	AT5G55260.1	protein phosphatase X 2
Gh_A04G0106	12.1896	11.6475	13.5362	11.2621	15.2171	15.7307	AT1G50640.1	ethylene responsive element binding
Gh_A04G0108	29.5513	41.6838	18.5751	19.0605	1.62343	1.0859	AT1G74100.1	sulfotransferase 16
Gh_A04G0118	0.196159	0.287545	0	0	0	0	AT4G12980.1	Auxin-responsive family protein
Gh_A04G0119	0	0	0	0	0	0	AT1G12280.1	LRR and NB-ARC domains-containing disease resistance
Gh_A04G0136	2.42702	2.14945	3.91037	4.23947	1.45488	1.23541	AT2G05710.1	aconitase 3
Gh_A04G0159	4.12058	3.66077	2.67417	3.23024	1.71088	1.59175	AT5G54880.1	DTW domain-containing protein
Gh_A04G0160	68.6608	67.8976	42.1428	40.0256	224.552	224.026	AT3G20510.1	Transmembrane proteins 14C
Gh_A04G0161	11.2144	12.3197	20.6737	18.2213	11.2858	12.2143	AT4G27020.1	unknown protein; FUNCTIONS IN: molecular_function
Gh_A04G0175	0	0	0	0	0	0	AT4G27100.2	Ypt/Rab-GAP domain of gyp1p superfamily protein
Gh_A04G0200	0	0	0	0	0	0	AT1G11430.1	plastid developmental protein DAG, putative
Gh_A04G0249	0	0	0	0	0	0
Gh_A04G0292	0.696065	0.68023	0.122693	0.0714561	0.953725	0.76682	AT1G62930.1	Tetratricopeptide repeat (TPR)-like superfamily
Gh_A04G0299	0.0523873	0.204782	1.12194	1.01643	0.466566	0.371009	AT1G62910.1	Pentatricopeptide repeat (PPR) superfamily protein
Gh_A04G0306	476.512	483.066	49.5371	45.0066	9.19881	8.62467	AT3G15190.1	chloroplast 30S ribosomal protein S20, putative
Gh_A04G0307	3.34052	4.09963	25.6958	27.1312	8.14292	7.92256	AT3G15180.1	ARM repeat superfamily protein
Gh_A04G0330	0.458292	0.111967	0	0	0	0
Gh_A04G0390	0	0	0	0	0.165205	0	AT1G67390.1	F-box family protein
Gh_A04G0407	4.12271	5.5885	3.05914	2.70319	12.0265	9.701	AT3G14410.1	Nucleotide/sugar transporter family protein
Gh_A04G0411	1.56311	0	0	0	0	0	AT1G53680.1	glutathione S-transferase TAU 28
Gh_A04G0421	1.55173	1.37857	3.13301	2.96508	6.71662	7.84242	AT5G16300.1	Vps51/Vps67 family (components of vesicular transport)
Gh_A04G0450	0.964146	1.61522	2.07577	4.07218	1.98156	1.65826	AT3G58530.1	RNI-like superfamily protein
Gh_A04G0496	1.92619	2.42018	10.6949	12.7117	0	0	AT2G36026.1	Ovate family protein
Gh_A04G0497	0.200531	0.195969	4.77182	4.63185	0	0	AT5G04820.1	ovate family protein 13
Gh_A04G0527	0	0	0	0	0	0	AT3G52790.1	peptidoglycan-binding LysM domain-containing protein
Gh_A04G0541	1.08688	0.796613	2.69408	2.63598	28.1087	29.6667	AT5G03650.1	starch branching enzyme 2.2
Gh_A04G0545	0	0	0	0	0	0	AT2G36450.1	Integrase-type DNA-binding superfamily protein
Gh_A04G0588	0.047451	0	0.075276	0.0438407	0.195048	0.13442	AT3G53180.1	glutamate-ammonia
Gh_A04G0609	0	0	0	0	0	0	AT2G36985.1	DVL family protein
Gh_A04G0614	11.3025	9.95636	19.5716	19.2672	3.05363	1.91656	AT2G37020.1	Translin family protein
Gh_A04G0616	0.171782	0	0	0	0	0.243313	AT3G59630.1	diphthamide synthesis DPH2 family protein
Gh_A04G0623	812.183	807.64	65.6756	62.5324	12.4746	14.5988	AT2G37220.1	RNA-binding (RRM/RBD/RNP motifs) family protein
Gh_A04G0632	2.48051	3.27964	7.1757	6.53831	8.09693	8.26685	AT2G37160.1	Transducin/WD40 repeat-like superfamily protein
Gh_A04G0666	3.66496	3.01607	6.34957	7.03954	64.2897	62.9076	AT5G18520.1	Lung seven transmembrane receptor family protein
Gh_A04G0688	0	0	0	0	0	0	AT2G18390.1	ADP-ribosylation factor
Gh_A04G0729	117.848	116.937	4.06941	4.04299	14.886	15.6021	AT2G37770.2	NAD(P)-linked oxidoreductase superfamily protein
Gh_A04G0737	0	0.504737	0	0.477191	0	0	AT3G53990.1	Adenine nucleotide alpha hydrolases-like superfamily
Gh_A04G0742	5.69725	6.778	7.26976	6.17922	0.1697	0	AT5G05830.1	RING/FYVE/PHD zinc finger superfamily protein
Gh_A04G0751	0.87131	1.41915	3.11004	2.54922	11.3415	11.7242	AT3G54110.1	plant uncoupling
Gh_A04G0770	0	0	0	0	0	0	AT1G42990.1	basic region/leucine zipper motif 60
Gh_A04G0812	2.00877	0.356921	408.476	379.791	16.0136	19.658	AT5G01580.1	gamma interferon responsive lysosomal thiol
Gh_A04G0822	5.70891	7.22531	1.55892	0.778213	2.11583	1.3256	AT2G43235.1	unknown protein; FUNCTIONS IN: molecular_function
Gh_A04G0830	47.5004	48.5788	1.57718	1.42886	6.35699	6.57152	AT1G59700.1	glutathione S-transferase TAU 16
Gh_A04G0837	2.8999	2.48334	2.41876	2.29256	0.552992	0.71986	AT3G18290.1	zinc finger protein-related
Gh_A04G0846	1.72888	1.55958	2.84817	2.2117	1.45776	1.03603	AT1G70180.1	Sterile alpha motif (SAM) domain-containing protein
Gh_A04G0860	0	0	0.0510136	0.178262	0	0	AT5G13150.1	exocyst subunit exo70 family
Gh_A04G0892	0.083664	0.0204402	0.298629	0.386492	29.3032	29.907	AT4G03550.1	glucan synthase-like
Gh_A04G0914	0.881698	1.18475	0.17484	0.30548	2.26514	1.24884	AT1G11900.1	Tetratricopeptide repeat (TPR)-like superfamily
Gh_A04G0948	0	0	0	0	0	0
Gh_A04G0949	13.3075	15.6058	7.17774	13.2786	16.0455	14.7021	AT5G23395.1	Cox19-like CHCH family protein
Gh_A04G0950	28.0738	32.5793	59.1495	66.4657	16.2278	13.6689	AT5G63670.1	SPT4 homolog 2
Gh_A04G0963	0	0	0	0	0	0	AT2G41480.1	Peroxidase superfamily protein
Gh_A04G0974	1.87017	2.28453	1.48341	1.94386	1.28122	1.49002	AT5G64230.1	unknown protein; FUNCTIONS IN: molecular_function
Gh_A04G0999	0	0	0	0	0	0	AT1G49330.1	hydroxyproline-rich glycoprotein family protein
Gh_A04G1010	0	0	0	0	0	0
Gh_A04G1013	0.146556	0.0477406	0.774985	0.406216	0.468548	0.345972	AT3G19620.1	Glycosyl hydrolase family protein
Gh_A04G1022	0	0	0.335889	0.234746	0.0580214	0.0599795	AT5G56510.1	pumilio 12
Gh_A04G1037	0	0.277706	0	0	0	0	AT1G14870.1	PLANT CADMIUM RESISTANCE 2
Gh_A04G1050	214.119	218.685	53.7402	50.7464	122.603	120.863	AT2G21170.1	triosephosphate isomerase
Gh_A04G1057	0	0	0	0	0	0	AT1G75540.1	salt tolerance homolog2
Gh_A04G1077	44.1585	52.1022	145.728	146.411	22.8663	21.0231	AT1G76010.1	Alba DNA/RNA-binding protein
Gh_A04G1098	2.77018	2.11291	4.82334	4.86913	1.85152	1.86615	AT2G16090.1	RING/U-box superfamily protein
Gh_A04G1106	0.630723	0.616374	0.571757	0.74923	2.22222	2.64818	AT2G23460.1	extra-large G-protein 1
Gh_A04G1108	0	0	0	0	0	0	AT4G31940.1	cytochrome P450, family 82, subfamily C,
Gh_A04G1120	0.931616	1.15872	6.38188	7.12062	0.290107	0.299897	AT1G58100.1	TCP family transcription factor
Gh_A04G1128	0	0	0	0	0	0
Gh_A04G1129	0	0	0	0	0	0
Gh_A04G1146	2.54035	1.75848	2.35083	1.95589	0.362573	0.299847	AT1G78560.1	Sodium Bile acid symporter family
Gh_A04G1160	0.440849	0.21541	0.26226	0.30548	0.151009	0	AT1G70230.1	TRICHOME BIREFRINGENCE-LIKE 27
Gh_A04G1163	13.3093	13.8403	14.3466	15.5285	4.20831	4.22949	AT1G70280.2	NHL domain-containing protein
Gh_A04G1170	23.4342	28.1683	30.4842	25.9815	30.985	29.3752	AT2G44050.1	6,7-dimethyl-8-ribityllumazine synthase / DMRL
Gh_A04G1171	0	0	0	0	0	0
Gh_A04G1178	1.07895	0.856702	4.76049	4.23664	8.36186	9.26489	AT1G70570.1	anthranilate phosphoribosyltransferase, putative
Gh_A04G1193	26.2282	34.7266	16.442	13.4843	1.59398	0.299595	AT4G27670.1	heat shock protein 21
Gh_A04G1195	0	0	0	0	0	0	AT1G24430.1	HXXXD-type acyl-transferase family protein
Gh_A04G1217	0	0	0	0	0	0
Gh_A04G1223	39.0094	27.8419	0.347665	1.21488	1.50139	0	AT2G01300.1	unknown protein; BEST Arabidopsis thaliana protein
Gh_A04G1254	0.258046	0.353046	2.94741	2.95632	0	0.10965	AT3G17380.1	TRAF-like family protein
Gh_A04G1261	3.29813	4.1184	0	0	0	0	AT5G03490.1	UDP-Glycosyltransferase superfamily protein
Gh_A04G1282	0	0	0.0171159	0	0.0443491	0.0305639	AT1G06490.1	glucan synthase-like 7
Gh_A05G0003	3.7614	3.58158	2.83053	2.2277	4.75731	3.27857	AT4G31040.1	CemA-like proton extrusion protein-related
Gh_A05G0045	0	0	0	0	0	0	AT4G13350.2	NSP (nuclear shuttle protein)-interacting GTPase
Gh_A05G0049	3.95395	2.14666	179.347	165.066	59.9945	63.0563	AT1G30910.1	Molybdenum cofactor sulfurase family protein
Gh_A05G0072	0	0	0	0	0	0	AT4G32150.1	vesicle-associated membrane protein
Gh_A05G0101	22.1547	16.5564	85.7977	93.9168	8.03531	9.6909	AT1G29250.1	Alba DNA/RNA-binding protein
Gh_A05G0160	30.7234	29.1981	39.7964	39.5839	56.965	52.6993	AT5G45130.1
Gh_A05G0166	0	0	17.0643	14.6535	0.10758	0	AT5G19650.1	ovate family protein 8
Gh_A05G0175	14.9956	17.3809	32.2257	34.6367	0.836195	0.617439	AT2G46225.3	ABI-1-like 1
Gh_A05G0179	2.36419	2.82383	22.0865	21.3577	0.179963	0.186036	AT4G28950.1	RHO-related protein
Gh_A05G0184	0	0	0	0	0	0	AT5G25930.1	Protein kinase family protein with leucine-rich
Gh_A05G0189	0	0	0	0	0	0	AT5G56590.1	O-Glycosyl hydrolases family 17 protein
Gh_A05G0193	2.46854	4.82476	0	0	50.3119	37.1498	AT2G19770.1	profilin 5
Gh_A05G0227	6.43676	6.29033	10.7865	10.1351	18.0115	18.2984	AT4G26100.1	casein kinase 1
Gh_A05G0231	13.8121	12.6617	23.3657	25.0707	104.003	99.4623	AT5G56950.1	nucleosome assembly protein 1;3
Gh_A05G0238	1.22977	0.721074	2.53616	4.5448	5.39195	5.39973	AT4G29820.1	homolog of CFIM-25
Gh_A05G0242	10.7142	10.3962	11.3916	9.61822	5.30989	6.72683	AT4G29840.1	Pyridoxal-5'-phosphate-dependent enzyme
Gh_A05G0257	27.7913	25.3282	15.6042	12.9827	22.8901	25.6529	AT1G19130.1	CONTAINS InterPro DOMAIN/s: Protein of unknown
Gh_A05G0280	0	0	1.03472	1.29795	0	0.0710651	AT5G21280.1	hydroxyproline-rich glycoprotein family protein
Gh_A05G0281	0.0695953	0.068012	14.0215	13.7602	0.6675	1.03504	AT2G26270.1	FUNCTIONS IN: molecular_function unknown; INVOLVED
Gh_A05G0327	0	0	4.15086	3.99811	1.86149	1.56796	AT1G10970.1	zinc transporter 4 precursor
Gh_A05G0339	0	0	0.0657357	0.153138	0.454207	0.469536	AT1G17720.2	Protein phosphatase 2A, regulatory subunit
Gh_A05G0370	1.58343	2.2616	0.386453	0.67521	2.50334	3.10539	AT5G23340.1	RNI-like superfamily protein
Gh_A05G0424	4.57831	5.05146	10.3088	11.3254	18.718	19.3496	AT5G57900.1	SKP1 interacting partner 1
Gh_A05G0473	1.66233	1.5665	4.00276	3.62023	0.691436	0.63068	AT2G25180.1	response regulator 12
Gh_A05G0510	0.672621	0.575154	0.13338	0.155361	0	0	AT5G10770.1	Eukaryotic aspartyl protease family protein
Gh_A05G0517	6.65129	7.66068	14.6968	15.3631	12.3682	12.1126	AT2G24765.1	ADP-ribosylation factor 3
Gh_A05G0527	0	0	0.429499	0.280157	0.044515	0.153391	AT4G31570.1	CONTAINS InterPro DOMAIN/s: Prefoldin
Gh_A05G0528	1.09753	0.536281	2.17639	3.04208	0.657913	0.0971594	AT4G31550.1	WRKY DNA-binding protein 11
Gh_A05G0547	17.6994	14.9594	19.9204	14.3639	15.075	14.5675	AT5G19630.1	alpha/beta-Hydrolases superfamily protein
Gh_A05G0563	3.58116	3.38859	2.2995	1.83816	1.59665	1.08694	AT5G19620.1	outer envelope protein
Gh_A05G0581	0.151552	0	2.64463	2.66041	0.415304	0.429319	AT3G20070.2	titan9
Gh_A05G0599	6.48788	6.67398	2.97936	3.15487	8.03172	6.7712	AT1G14370.1	protein kinase 2A
Gh_A05G0608	1.1849	1.81962	5.50487	8.60156	1.85544	3.59635	AT5G19490.1	Histone superfamily protein
Gh_A05G0636	11.9695	10.3094	25.586	25.3041	6.25432	6.60907	AT5G22080.1	Chaperone DnaJ-domain superfamily protein
Gh_A05G0650	11.5962	16.4835	0	0	0.722216	0.746589	AT5G06270.1	unknown protein; FUNCTIONS IN: molecular_function
Gh_A05G0661	0	0	0	0	0	0	AT5G22410.1	root hair specific 18
Gh_A05G0663	0.260717	0.764357	0	0	0	0	AT2G27730.1	copper ion binding
Gh_A05G0698	5.06018	4.94506	7.024	11.6879	1.73332	1.79182
Gh_A05G0716	0.205899	0	0.163318	0.126822	0.0470194	0
Gh_A05G0807	0	0.199584	0.809972	1.0378	0	0.0723182	AT2G29050.1	RHOMBOID-like 1
Gh_A05G0839	0.700966	0.871842	3.43711	4.1213	0.218282	0.361037	AT5G59730.1	exocyst subunit exo70 family
Gh_A05G0902	22.6277	25.2376	1.56071	1.36344	0	0	AT2G28305.1	Putative lysine decarboxylase family
Gh_A05G0909	0	0	0	0	0	0	AT1G08080.1	alpha carbonic anhydrase 7
Gh_A05G0947	9.68198	11.9363	0.118149	0.550482	0	0	AT2G30170.1	Protein phosphatase 2C family protein
Gh_A05G0971	0	0	0	0	0	0	AT4G31540.1	exocyst subunit exo70 family
Gh_A05G0973	0.285378	0.371848	0	0.175777	0	0	AT4G24250.1	Seven transmembrane MLO family protein
Gh_A05G1023	14.4677	14.1896	40.31	44.2507	9.26749	10.2091	AT1G15910.1	XH/XS domain-containing protein
Gh_A05G1060	0	0	0	0	0	0	AT1G63930.1	from the Czech 'roh' meaning 'corner'
Gh_A05G1122	0.398762	0.38969	4.5863	3.86843	269.36	266.307	AT1G17620.1	Late embryogenesis abundant (LEA) hydroxyproline-rich
Gh_A05G1154	5.53499	5.60577	12.7719	12.4592	38.1951	39.5554	AT3G14100.1	RNA-binding (RRM/RBD/RNP motifs) family protein
Gh_A05G1170	2.6038	3.39275	9.72424	10.7254	19.845	20.0537	AT1G72660.1	P-loop containing nucleoside triphosphate hydrolases
Gh_A05G1176	6.0971	5.03044	38.5706	38.4628	2.05427	1.62809	AT3G14240.1	Subtilase family protein
Gh_A05G1180	31.84	30.6452	21.2734	21.9201	19.0805	17.9712	AT3G14310.1	pectin methylesterase 3
Gh_A05G1190	0	0.302812	4.17828	3.006	2.22895	4.16946	AT3G14250.1	RING/U-box superfamily protein
Gh_A05G1197	3.51462	2.28977	6.27251	5.95322	2.40781	3.11133	AT5G57330.1	Galactose mutarotase-like superfamily protein
Gh_A05G1267	2.63053	1.71379	0.278204	0.162026	0.0600712	0.186295	AT5G46390.2	Peptidase S41 family protein
Gh_A05G1278	0	0	1.46853	2.28072	0	0	AT2G34340.1	Protein of unknown function, DUF584
Gh_A05G1316	0	0	0.0868689	0	0	0	AT1G28590.1	GDSL-like Lipase/Acylhydrolase superfamily protein
Gh_A05G1322	0	0	6.73218	0	0	0
Gh_A05G1354	0	0	0	0	0	0	AT1G14450.1	NADH dehydrogenase (ubiquinone)s
Gh_A05G1443	0.214125	0	0.679372	0.593499	0	0	AT1G67623.1	F-box family protein
Gh_A05G1452	650.228	643.284	4639.02	4523.72	81.688	69.7923	AT4G21960.1	Peroxidase superfamily protein
Gh_A05G1470	0.232772	0.68243	0.738536	1.07531	2.87043	4.12125	AT4G14305.1	Peroxisomal membrane 22 kDa (Mpv17/PMP22) family
Gh_A05G1474	0	0	0	0	0	0	AT1G11925.1	Stigma-specific Stig1 family protein
Gh_A05G1559	1.38617	1.49722	5.67112	5.86426	0.699735	0.671681	AT4G38430.1	rho guanyl-nucleotide exchange
Gh_A05G1584	30.5535	28.8222	38.429	38.3325	67.5627	68.8571	AT1G20110.1	RING/FYVE/PHD zinc finger superfamily protein
Gh_A05G1639	0	0	0	0	0	0
Gh_A05G1641	0.587563	2.29678	14.9137	14.1143	0.201265	0	AT1G75390.1	basic leucine-zipper 44
Gh_A05G1652	0	0	0	0	0	0	AT1G47270.2	tubby like protein 6
Gh_A05G1719	0.172635	0	0.4108	1.1165	0.591347	0.733564	AT1G47720.1	Primosome PriB/single-strand DNA-binding
Gh_A05G1729	0	0	0	0	0	0	AT2G26560.1	phospholipase A 2A
Gh_A05G1754	4.29769	4.19992	7.14772	5.57179	7.88307	6.97092	AT1G45207.2	Remorin family protein
Gh_A05G1799	1.72881	1.68948	2.02712	1.0417	3.45015	4.578	AT1G47240.1	NRAMP metal ion transporter 2
Gh_A05G1801	0.928614	0.423495	0.932993	1.02955	1.27236	1.40298	AT5G43100.1	Eukaryotic aspartyl protease family protein
Gh_A05G1847	0	0	1.01483	1.77311	11.8328	14.9504
Gh_A05G1887	4.54102	4.88342	4.97034	5.23982	7.60763	7.04985	AT4G24610.1	unknown protein; FUNCTIONS IN: molecular_function
Gh_A05G1898	0.232022	0.604649	2.82193	2.71533	1.11268	1.205	AT5G27460.1	Tetratricopeptide repeat (TPR)-like superfamily
Gh_A05G1911	11.276	28.0496	63.4217	59.6671	16.1523	20.3272	AT3G26360.1	Ribosomal protein S21 family protein
Gh_A05G1923	0	0	0	0	0.1346	0.0278286	AT1G78280.1	transferases, transferring glycosyl groups
Gh_A05G1939	2.27026	1.58472	0.771755	1.9477	0	0	AT1G22280.1	phytochrome-associated protein phosphatase type
Gh_A05G1945	0.0435279	0	0	0	1.43137	1.8496	AT1G22260.1	Myosin heavy chain-related protein
Gh_A05G1969	3.06074	2.44172	2.22958	2.30846	0.0427931	0.132712	AT1G78010.1	tRNA modification GTPase, putative
Gh_A05G1990	63.9864	59.8055	5.77586	6.15515	7.8544	8.11947	AT1G36390.2	Co-chaperone GrpE family protein
Gh_A05G2019	0.367294	0.440515	0.172153	0.447323	0.640505	0.697591	AT1G21580.1	Zinc finger C-x8-C-x5-C-x3-H type family protein
Gh_A05G2030	0	0	0.571159	0.266115	0	0	AT1G21510.1	unknown protein; FUNCTIONS IN: molecular_function
Gh_A05G2056	17.1493	22.5382	0.469061	0	0.405128	0.5584	AT1G21350.3	Thioredoxin superfamily protein
Gh_A05G2082	105.26	98.7882	7.63644	6.52295	6.59559	2.27273	AT1G34000.1	one-helix protein 2
Gh_A05G2123	0	0	0	0	0	0	AT3G56640.1	exocyst complex component sec15A
Gh_A05G2134	3.74886	3.8252	6.07835	6.36696	12.3504	12.1815	AT1G71270.1	Vps52 / Sac2 family
Gh_A05G2139	68.5874	63.6475	39.7738	35.1458	26.0606	26.5319	AT1G33810.1	unknown protein; FUNCTIONS IN: molecular_function
Gh_A05G2141	1.87106	1.42216	1.23677	1.53662	3.06216	3.01827
Gh_A05G2156	6.22297	6.43394	14.2358	12.2489	1.11215	1.40517	AT1G33520.1	D111/G-patch domain-containing protein
Gh_A05G2158	7.69459	9.45164	2.07682	2.27098	0.768751	0.491954	AT5G50160.1	ferric reduction oxidase 8
Gh_A05G2182	0.270879	0	0.429721	0	0	0	AT1G75720.1	Plant protein of unknown function (DUF827)
Gh_A05G2202	8.40436	9.40347	14.8784	15.98	0.751003	0.0862608	AT1G19600.1	pfkB-like carbohydrate kinase family protein
Gh_A05G2203	0	0	1.71512	1.99778	0.370338	0	AT1G19530.1	unknown protein; FUNCTIONS IN: molecular_function
Gh_A05G2212	0	0	0	0	0	0	AT2G18460.1	like COV 3
Gh_A05G2220	0.615484	0.481185	0	0	0	0	AT1G19300.1
Gh_A05G2246	1.96555	2.24097	0.324805	0.0756666	12.624	10.9041	AT4G37370.1	cytochrome P450, family 81, subfamily D,
Gh_A05G2247	4.98528	3.69319	9.53499	9.73199	2.91956	2.9042	AT5G43130.1	TBP-associated factor 4
Gh_A05G2250	0	0	0.654076	0.761868	0.282463	0.291995
Gh_A05G2263	21.5988	19.5934	20.5296	21.1343	5.36937	6.0669	AT5G64430.1	Octicosapeptide/Phox/Bem1p family protein
Gh_A05G2307	16.2988	12.3442	6.46406	4.89407	24.0069	21.9314	AT1G21720.1	proteasome beta subunit C1
Gh_A05G2313	1.77009	2.68421	4.01843	4.34231	4.4743	4.6253	AT1G77130.1	plant glycogenin-like starch initiation
Gh_A05G2315	1.30774	0.813264	1.69739	1.31808	2.76917	1.85229	AT1G76920.1	F-box family protein
Gh_A05G2328	0.318379	0.155568	0	0.147078	1.74493	2.0293	AT5G09360.1	laccase 14
Gh_A05G2377	3.68019	4.79529	4.17016	4.69549	0	0	AT3G10870.1	methyl esterase 17
Gh_A05G2399	0.229695	0.673407	7.10553	8.48874	0.31472	0	AT2G40470.1	LOB domain-containing protein 15
Gh_A05G2407	5.75358	6.30129	14.7927	13.6562	22.6987	24.097	AT5G57655.2	xylose isomerase family protein
Gh_A05G2438	0	0	5.26585	7.0099	0	0
Gh_A05G2454	2.39831	1.97369	9.2113	7.93037	1.12419	1.34092	AT2G38680.1	5'-nucleotidases;magnesium ion binding
Gh_A05G2457	89.8015	88.057	265.781	275.811	143.829	143.131	AT3G44110.1	DNAJ homologue 3
Gh_A05G2463	7.94944	7.76859	11.3498	11.7514	158.806	163.04	AT1G35430.1	unknown protein; FUNCTIONS IN: molecular_function
Gh_A05G2510	0	0	0	0	0	0	AT4G12420.2	Cupredoxin superfamily protein
Gh_A05G2538	0	0.196125	0.477563	0.463554	6.66827	6.68012	AT3G57120.1	Protein kinase superfamily protein
Gh_A05G2539	20.297	16.4786	37.4005	37.5055	11.9798	12.3841	AT3G54826.1	Zim17-type zinc finger protein
Gh_A05G2546	2.30224	3.3748	0	0	0	0	AT3G14470.1	NB-ARC domain-containing disease resistance protein
Gh_A05G2551	25.4633	23.3179	35.522	38.2502	40.0735	40.9846	AT2G01720.1	Ribophorin I
Gh_A05G2557	0.451735	0.245255	0.597191	0.324617	7.56497	7.18043	AT2G39180.1	CRINKLY4 related 2
Gh_A05G2558	0	0	0	0	0.312088	0.64524	AT3G20060.1	ubiquitin-conjugating enzyme19
Gh_A05G2575	0	0	0	0	0	0	AT2G39370.1	unknown protein; BEST Arabidopsis thaliana protein
Gh_A05G2580	3.86945	4.30662	11.5949	12.612	4.63907	4.87175	AT2G39450.1	Cation efflux family protein
Gh_A05G2592	0	0	0	0	0	0
Gh_A05G2601	21.9859	20.2219	0.710191	0.919145	0.340773	0.0704547	AT2G39670.1	Radical SAM superfamily protein
Gh_A05G2608	0	0	0	0	0	0	AT1G07410.1	RAB GTPase
Gh_A05G2616	1.88149	0.788007	0.426397	0.993334	6.81316	8.37556	AT5G05830.1	RING/FYVE/PHD zinc finger superfamily protein
Gh_A05G2637	0	0	0	0	0	0	AT1G26945.1	basic helix-loop-helix (bHLH) DNA-binding
Gh_A05G2652	7.60558	7.70283	8.00706	6.77139	9.94724	14.2002	AT1G69010.1	BES1-interacting Myc-like protein 2
Gh_A05G2658	1.90967	2.62654	4.37593	3.92083	5.57232	4.85875	AT3G07740.1	homolog of yeast
Gh_A05G2678	7.66153	7.62718	13.4605	13.4957	19.6216	17.8498	AT2G01600.1	ENTH/ANTH/VHS superfamily protein
Gh_A05G2683	0	0.2335	2.02158	1.76605	0.982144	0.846075	AT1G15020.2	quiescin-sulfhydryl oxidase 1
Gh_A05G2691	49.7075	45.5874	109.791	117.287	202.227	184.681	AT1G27970.1	nuclear transport factor 2B
Gh_A05G2702	5.41758	5.83457	8.85751	8.27421	2.12085	2.97544	AT1G13450.1	Homeodomain-like superfamily protein
Gh_A05G2706	12.0556	11.485	20.7488	19.6148	19.9985	21.2104	AT1G24510.1	TCP-1/cpn60 chaperonin family protein
Gh_A05G2715	7.69833	7.78716	19.3901	19.3413	2.68326	4.20855	AT1G70590.1	F-box family protein
Gh_A05G2729	24.6875	28.0033	60.8443	66.0856	34.7321	34.3432	AT2G01190.1	Octicosapeptide/Phox/Bem1p family protein
Gh_A05G2762	12.2471	13.1133	9.96778	8.46187	9.48467	7.24044	AT5G19120.1	Eukaryotic aspartyl protease family protein
Gh_A05G2788	16.5527	19.2222	0.682053	0.993069	0.147272	0	AT1G70230.1	TRICHOME BIREFRINGENCE-LIKE 27
Gh_A05G2799	4.86118	6.18149	5.24956	5.62768	0.84261	0.580697	AT1G27210.1	ARM repeat superfamily protein
Gh_A05G2813	1.01785	0	0.807354	0.470203	0	1.44169	AT1G27050.1	homeobox protein 54
Gh_A05G2820	5.624	4.22774	8.49295	7.09468	13.1147	14.7062	AT1G68370.1	Chaperone DnaJ-domain superfamily protein
Gh_A05G2843	3.60858	4.95614	14.0795	15.1382	36.8154	35.9857	AT4G13840.1	HXXXD-type acyl-transferase family protein
Gh_A05G2860	0.797887	1.07963	3.87031	3.65755	1.89214	1.6952	AT1G05910.1	cell division cycle protein 48-related / CDC48-related
Gh_A05G2862	0.123515	0	0.783776	0.998531	0.0211546	0.0437371	AT3G23670.1	phragmoplast-associated
Gh_A05G2863	35.7255	52.6259	0.625089	0.970805	0	0	AT2G30695.2	FUNCTIONS IN: molecular_function unknown; INVOLVED
Gh_A05G2870	0.587123	1.06557	0	0	0	0	AT1G53700.1	WAG 1
Gh_A05G2873	91.395	89.141	228.123	215.813	33.5734	35.8465	AT2G40060.1	Clathrin light chain protein
Gh_A05G2876	0	0	1.86421	2.44286	0	0	AT2G40095.1	Alpha/beta hydrolase related protein
Gh_A05G2886	1.94671	2.00696	3.81789	3.75532	8.42698	8.71137	AT3G11130.1	Clathrin, heavy chain
Gh_A05G2891	0	0	0	0	0	0	AT5G05490.2	Rad21/Rec8-like family protein
Gh_A05G2913	0	0	0	0	0	0.0560198	AT3G08550.1	elongation defective 1 protein / ELD1
Gh_A05G2918	23.1438	22.1694	12.6322	9.95045	45.3685	39.9214	AT1G12840.1	vacuolar ATP synthase subunit C (VATC) /
Gh_A05G2921	3.63343	4.43846	1.84129	1.02574	0.0691445	0	AT2G33500.2	B-box type zinc finger protein with CCT domain
Gh_A05G2967	0.256522	0	3.17417	3.74467	0.0702956	0	AT5G14230.1	CONTAINS InterPro DOMAIN/s: Ankyrin repeat-containing
Gh_A05G2979	8.79835	8.09242	5.74727	6.21624	6.55946	6.78082	AT3G27310.1	plant UBX domain-containing protein 1
Gh_A05G2981	0	0	0	0	0	0	AT1G18750.1	AGAMOUS-like 65
Gh_A05G2998	8.10603	7.34454	17.8413	19.5912	7.31859	6.91927	AT2G20280.1	Zinc finger C-x8-C-x5-C-x3-H type family protein
Gh_A05G3010	0.881698	0.64623	0.786779	0.712787	0.528532	1.79521	AT4G30510.1	homolog of yeast autophagy 18
Gh_A05G3012	8.29846	7.15559	8.73954	9.34223	2.96201	2.41994	AT1G36280.1	L-Aspartase-like family protein
Gh_A05G3022	0.376558	0	0.896055	0.695816	0	0
Gh_A05G3024	0	0	0	0	0.170918	0	AT1G07410.1	RAB GTPase
Gh_A05G3033	6.18203	7.7841	0	0.10984	0.733016	0.589364	AT3G21420.1	2-oxoglutarate (2OG) and Fe(II)-dependent oxygenase
Gh_A05G3045	3.01788	2.35938	2.51346	2.23061	9.82063	8.65596	AT2G39650.1	Protein of unknown function (DUF506)
Gh_A05G3079	0.449401	0.219589	2.40613	2.17985	0.230908	0.0795669	AT5G40610.1	NAD-dependent glycerol-3-phosphate dehydrogenase
Gh_A05G3163	0.168563	0.329457	0.0668518	0	0.404179	0.298443	AT3G28700.1	Protein of unknown function (DUF185)
Gh_A05G3166	0.0357013	0	0.0566364	0.13194	0.366876	0.556244	AT5G15070.1	Phosphoglycerate mutase-like family protein
Gh_A05G3227	0	0	0	0	0	0	AT1G06260.1	Cysteine proteinases superfamily protein
Gh_A05G3228	0.449652	0.878846	14.9798	8.72425	0.308049	0.636891	AT2G38620.1	cyclin-dependent kinase B1;2
Gh_A05G3232	0	0	0	0	0	0	AT1G04020.2	breast cancer associated RING 1
Gh_A05G3235	1.6987	0.996035	3.77273	5.02226	2.09476	2.64666	AT2G32070.1	Polynucleotidyl transferase, ribonuclease H-like
Gh_A05G3246	15.5433	14.4625	97.6476	97.5459	33.6446	32.4965	AT1G35670.1	calcium-dependent
Gh_A05G3248	0	0	0	0	0	0	AT2G02130.1	low-molecular-weight cysteine-rich 68
Gh_A05G3268	2.24504	2.67389	3.67281	3.30579	2.69156	2.93146	AT3G58790.1	galacturonosyltransferase 15
Gh_A05G3269	39.7916	37.7625	1.96126	1.85945	0.157575	0.12217	AT1G78570.1	rhamnose biosynthesis 1
Gh_A05G3274	19.6914	21.3405	9.11118	10.0296	2.94019	3.84396	AT3G58830.1	haloacid dehalogenase (HAD) superfamily protein
Gh_A05G3278	7.4377	6.32628	15.5136	16.5432	5.09544	4.58459	AT2G42910.1	Phosphoribosyltransferase family protein
Gh_A05G3282	7.31429	8.47773	2.56353	3.45747	0.815727	0.24093	AT1G06510.1	unknown protein; FUNCTIONS IN: molecular_function
Gh_A05G3284	0	0	0	0	0	0
Gh_A05G3287	0	0.0550568	0.163854	0.277611	0.0128655	0.0398991	AT1G06490.1	glucan synthase-like 7
Gh_A05G3294	0.820603	0.861337	5.42416	5.64414	2.29037	2.58291	AT2G30800.1	helicase in vascular tissue and tapetum
Gh_A05G3302	0	0	0	0	0	0
Gh_A05G3306	7.28024	6.06835	38.2146	42.5341	7.77474	7.2789	AT4G19150.1	Ankyrin repeat family protein
Gh_A05G3315	4.75611	4.50706	5.4111	5.06003	5.52929	5.06945	AT5G39450.1	F-box family protein
Gh_A05G3329	90.68	101.607	3.98293	5.18512	4.35066	2.51022	AT5G64040.1	photosystem I reaction center subunit PSI-N,
Gh_A05G3341	20.1891	39.4597	0	0	0	0
Gh_A05G3342	0	0	0	0	0	0	AT1G64290.1	F-box protein-related
Gh_A05G3358	0	0	1.19593	0.92868	0	0	AT1G49220.1	RING/U-box superfamily protein
Gh_A05G3371	0	0	0	0	0	0	AT3G07070.1	Protein kinase superfamily protein
Gh_A05G3377	0.669063	0.772723	0.144736	0.112392	0	0	AT3G01680.1	CONTAINS InterPro DOMAIN/s: Mediator complex subunit
Gh_A05G3388	0	0	0	0	0	0	AT3G63430.1	unknown protein; BEST Arabidopsis thaliana protein
Gh_A05G3399	0.618203	0.549217	0.757823	0.571167	6.54532	6.36819	AT3G24090.1	glutamine-fructose-6-phosphate transaminase
Gh_A05G3422	0.0943129	0.215057	0.124681	0.0871371	0.129224	0.15585	AT5G04930.1	aminophospholipid ATPase 1
Gh_A05G3436	0.400983	0.156744	0.318058	0.222285	283.552	297.325	AT4G39490.1	cytochrome P450, family 96, subfamily A,
Gh_A05G3461	35.9102	31.1262	57.2153	59.1433	32.9446	31.1815	AT2G38730.1	Cyclophilin-like peptidyl-prolyl cis-trans isomerase
Gh_A05G3463	1.86618	1.20875	2.272	2.3457	4.72743	3.71901	AT5G13530.1	protein kinases;ubiquitin-protein ligases
Gh_A05G3470	20.6093	15.8682	0.990741	2.01953	8.98488	12.3841	AT3G27890.1	NADPH:quinone oxidoreductase
Gh_A05G3482	5.01536	4.49283	10.6085	12.5498	13.8869	15.9835	AT3G54480.1	SKP1/ASK-interacting protein 5
Gh_A05G3486	2.1234	1.38339	0.374283	0.435964	1.29307	1.00253	AT3G56230.1	BTB/POZ domain-containing protein
Gh_A05G3494	2.4165	0	0	0	0	0
Gh_A05G3499	5.86124	4.67276	0	0	0	0	AT3G56400.1	WRKY DNA-binding protein 70
Gh_A05G3513	2.07651	1.51335	3.79666	3.47935	9.06595	8.674	AT5G16300.1	Vps51/Vps67 family (components of vesicular transport)
Gh_A05G3520	0	0	4.09692	2.21958	0	0	AT3G14000.2	DZC (Disease resistance/zinc
Gh_A05G3522	0	0	0	0	0	0
Gh_A05G3531	2.49815	1.62754	5.54827	6.001	3.13764	2.83072	AT1G75340.2	Zinc finger C-x8-C-x5-C-x3-H type family protein
Gh_A05G3537	12.9283	11.822	16.7005	12.1153	173.217	176.709	AT5G17050.1	UDP-glucosyl transferase 78D2
Gh_A05G3546	0.619978	0.706852	0.655685	0.572807	0.212368	0.219535	AT4G29890.1	choline monooxygenase, putative (CMO-like)
Gh_A05G3567	0	0	0.0498149	0.0580244	0.473276	0.222386	AT3G10370.1	FAD-dependent oxidoreductase family protein
Gh_A05G3574	0	0	0	0	0	0	AT5G04220.2
Gh_A05G3585	17.1779	17.6865	23.8446	24.9401	26.4787	27.1551	AT5G53160.2	regulatory components of ABA receptor 3
Gh_A06G0009	9.76352	10.6016	52.4898	53.1217	28.2417	19.9754	AT1G20430.1	unknown protein; Has 29 Blast hits to 29 proteins in
Gh_A06G0016	0.204013	0.299057	0.161822	0.188491	0.908478	1.01138	AT1G20230.1	Pentatricopeptide repeat (PPR) superfamily protein
Gh_A06G0017	1.94343	1.58268	0	0	3.99424	2.98208	AT1G20225.1	Thioredoxin superfamily protein
Gh_A06G0045	13.4744	4.7883	0	1.13174	0.839188	0.867509	AT2G18420.1	Gibberellin-regulated family protein
Gh_A06G0060	0	0	0	0	0	0	AT1G19640.1	jasmonic acid carboxyl methyltransferase
Gh_A06G0064	0	0	0	0	0.0473938	0	AT1G27680.1	ADPGLC-PPase large subunit
Gh_A06G0066	1.90031	1.60947	62.403	57.2366	1.30187	0.897204	AT5G42800.1	dihydroflavonol 4-reductase
Gh_A06G0067	0.960278	0.966033	7.46007	7.82837	1.37379	1.72018	AT4G36520.1	Chaperone DnaJ-domain superfamily protein
Gh_A06G0071	0	0	0	0	4.6939	1.21308	AT2G21600.1	endoplasmatic reticulum retrieval
Gh_A06G0078	0	0	0	0	0	0	AT1G75250.1	RAD-like 6
Gh_A06G0108	4.02965	3.60283	3.40033	3.24777	4.40529	3.82533	AT5G42660.1	Protein of unknown function (DUF616)
Gh_A06G0128	1.5524	1.75662	11.4711	11.3233	32.0736	34.1397	AT5G25900.1	GA requiring 3
Gh_A06G0131	5.37492	3.83527	13.1961	13.4002	2.04571	2.77938	AT2G26510.1	Xanthine/uracil permease family protein
Gh_A06G0170	120.732	124.261	13.9556	11.9114	4.39882	3.79536	AT5G67090.1	Subtilisin-like serine endopeptidase family protein
Gh_A06G0186	0	0	0	0	0	0	AT4G34215.1	Domain of unknown function (DUF303)
Gh_A06G0209	0	0	8.00935	9.32929	0	0	AT3G49780.1	phytosulfokine
Gh_A06G0211	1.33534	0.602291	2.85166	2.37258	2.95558	2.32786	AT1G59520.1	CW7
Gh_A06G0230	1.4536	1.89405	2.11382	1.49223	42.1572	43.6371	AT1G09960.1	sucrose transporter 4
Gh_A06G0244	0.991476	0.161487	4.19432	4.5802	0.792451	1.17028	AT3G57230.1	AGAMOUS-like 16
Gh_A06G0246	1.68537	2.58819	0.0477439	0.111224	0	0	AT1G09890.1	Rhamnogalacturonate lyase family protein
Gh_A06G0263	0	0	1.09466	2.55012	0	0	AT1G72230.1	Cupredoxin superfamily protein
Gh_A06G0267	5.74083	11.2205	31.8752	37.1283	9.17687	12.197	AT5G40080.1	Mitochondrial ribosomal protein L27
Gh_A06G0272	0.592399	0.463138	9.67971	8.53829	1.46103	0.419539	AT1G22430.2	GroES-like zinc-binding dehydrogenase family protein
Gh_A06G0276	11.2949	10.4467	45.5955	48.2645	44.4934	44.138	AT4G31700.1	ribosomal protein S6
Gh_A06G0302	4.47305	4.06982	5.26084	2.85015	0.528347	0.764649	AT1G78100.1	F-box family protein
Gh_A06G0325	0	3.98389	0	0	8.3785	5.77417
Gh_A06G0352	0	0	0	0	0	0	AT2G17870.1	cold shock domain protein 3
Gh_A06G0358	0	0.083994	0.136349	0.0794099	1.001	1.03478	AT4G08250.1	GRAS family transcription factor
Gh_A06G0362	26.3059	24.8001	5.64602	7.14836	18.6578	18.1916	AT1G44790.1	ChaC-like family protein
Gh_A06G0379	2.93937	3.23157	3.41777	3.27122	8.85577	7.78262	AT4G32640.2	Sec23/Sec24 protein transport family protein
Gh_A06G0380	0	0.519861	0.316463	0.122872	0.819987	0.565107	AT1G21760.1	F-box protein 7
Gh_A06G0381	0	0.587958	2.38612	3.01758	0	0	AT1G44350.1	IAA-leucine resistant (ILR)-like gene 6
Gh_A06G0401	0.0538487	0.0526236	0.0427126	0	0.184454	0.266951	AT1G05670.1	Pentatricopeptide repeat (PPR-like) superfamily
Gh_A06G0404	0.395553	0.370447	0.104584	0.0913643	0.0677466	0.0817051	AT2G25660.1	embryo defective 2410
Gh_A06G0419	1.51872	0.494723	5.22012	5.14495	2.25431	1.7926	AT5G11060.1	KNOTTED1-like homeobox gene 4
Gh_A06G0425	6.90672	3.3748	0	1.06354	0	0
Gh_A06G0437	0	0	0	0	0	0.17374	AT1G17020.1	senescence-related gene 1
Gh_A06G0442	7.54914	7.10416	13.0848	11.8829	8.04501	8.51452	AT2G11890.1	adenylate cyclases
Gh_A06G0445	6.23301	6.09121	25.3674	26.5315	56.5284	58.9617	AT5G34940.2	glucuronidase 3
Gh_A06G0447	7.01685	7.54294	18.844	19.9583	56.7241	58.248	AT1G15690.1	Inorganic H
Gh_A06G0452	2.29231	2.24016	3.20171	2.25603	2.45806	2.54101	AT5G33280.1	Voltage-gated chloride channel family protein
Gh_A06G0474	38.4161	39.2722	54.4836	53.3216	35.2931	36.4842	AT5G20190.1	Tetratricopeptide repeat (TPR)-like superfamily
Gh_A06G0496	7.03826	8.25377	1.11654	2.6011	3.37526	0.996904	AT1G52720.1	unknown protein; BEST Arabidopsis thaliana protein
Gh_A06G0522	3.05892	5.97867	0	0.706547	0	0
Gh_A06G0541	4.42716	3.12465	1.7558	0.90896	8.25643	8.01251	AT3G24570.1	Peroxisomal membrane 22 kDa (Mpv17/PMP22) family
Gh_A06G0552	0.209147	0.204389	0.580631	0.0966171	1.00298	0.296237	AT1G11320.1	unknown protein; FUNCTIONS IN: molecular_function
Gh_A06G0554	5.86448	6.22942	17.191	16.9616	6.98723	6.68131	AT4G28830.1	S-adenosyl-L-methionine-dependent methyltransferases
Gh_A06G0567	9.7435	9.47251	5.24578	5.97035	0.62255	0.715066	AT2G20020.1	RNA-binding CRS1 / YhbY (CRM)
Gh_A06G0569	0.0562002	0	0	0.0519243	0.42352	0.358211	AT4G02750.1	Tetratricopeptide repeat (TPR)-like superfamily
Gh_A06G0597	56.9553	57.2009	19.8778	23.8013	4.56224	3.97154	AT4G29260.1	HAD superfamily, subfamily IIIB acid phosphatase
Gh_A06G0649	1.58831	1.1087	2.96963	1.6771	36.8408	32.2992	AT1G72880.1	Survival protein SurE-like phosphatase/nucleotidase
Gh_A06G0664	1.73001	2.14149	1.37223	1.17214	0.158026	0.163359	AT5G35460.1	unknown protein; CONTAINS InterPro DOMAIN/s: Protein
Gh_A06G0696	20.4064	23.5318	48.0734	43.9294	82.2031	93.5039	AT2G05840.1	20S proteasome subunit PAA2
Gh_A06G0702	0	0	0.384732	0.448136	0.166146	0.171754	AT1G19130.1	CONTAINS InterPro DOMAIN/s: Protein of unknown
Gh_A06G0703	1.51552	2.66588	11.42	12.0418	6.0219	5.68848	AT1G19140.1	FUNCTIONS IN: molecular_function unknown; INVOLVED
Gh_A06G0776	0.733071	0	0.581469	2.03189	0	0	AT4G33040.1	Thioredoxin superfamily protein
Gh_A06G0779	0.554541	0.338703	7.5326	8.0695	0.0474884	0.147273	AT3G13790.2	Glycosyl hydrolases family 32 protein
Gh_A06G0807	0	0	0	0	0	0
Gh_A06G0813	0	0	4.15641	5.53301	2.05137	2.65074
Gh_A06G0821	10.1418	9.91112	43.8789	38.3327	27.792	26.7711	AT5G25940.1	early nodulin-related
Gh_A06G0833	0.91407	0.625292	1.70384	1.30901	0.187864	0.0323674	AT4G32880.1	homeobox gene 8
Gh_A06G0872	7.63837	6.01046	8.97007	10.6316	0	0	AT2G24260.1	LJRHL1-like 1
Gh_A06G0878	0.341873	0	0.542345	1.10552	0.702634	0.726347	AT2G24220.1	purine permease 5
Gh_A06G0890	0	0	0.579679	1.57549	0	0	AT4G32295.1	unknown protein; BEST Arabidopsis thaliana protein
Gh_A06G0894	0	0	5.92587	7.17855	0	0	AT5G11160.1	adenine phosphoribosyltransferase 5
Gh_A06G0909	8.13208	8.2926	7.57213	9.47336	25.1913	23.2871
Gh_A06G0915	1.3602	1.01649	7.2985	8.64914	0.328889	0.283324	AT4G31890.1	ARM repeat superfamily protein
Gh_A06G0945	0.937368	0.229011	1.11528	1.51558	0.160544	0.829809
Gh_A06G0951	2.57999	4.68241	8.47811	9.19424	1.01001	0.783068	AT5G10700.1	Peptidyl-tRNA hydrolase II (PTH2) family protein
Gh_A06G0995	0.0844865	0.0825644	0	0	0	0	AT1G34220.2	Regulator of Vps4 activity in the MVB pathway protein
Gh_A06G0996	0.735741	0.431402	1.16717	1.90333	0.403235	0.364738	AT5G38830.1	Cysteinyl-tRNA synthetase, class Ia family protein
Gh_A06G1009	0.659902	1.1608	2.40779	2.1949	1.71793	1.68244	AT4G09750.1	NAD(P)-binding Rossmann-fold superfamily protein
Gh_A06G1042	6.13881	5.50742	4.23069	3.44024	44.8137	41.7648	AT3G21190.1	O-fucosyltransferase family protein
Gh_A06G1049	3.26676	2.94687	2.98983	0.46434	0.172154	0.177964	AT5G44520.1	NagB/RpiA/CoA transferase-like superfamily protein
Gh_A06G1073	0.118334	0.0578208	0	0	0	0	AT4G23180.1	cysteine-rich RLK (RECEPTOR-like protein
Gh_A06G1074	0	0	0	0	0	0	AT4G23160.1	cysteine-rich RLK (RECEPTOR-like protein kinase) 8
Gh_A06G1129	0.113132	0.0552793	0	0	0	0	AT4G04960.1	Concanavalin A-like lectin protein kinase family
Gh_A06G1138	4.45389	5.4185	2.23504	2.60338	1.99268	2.51054	AT5G44280.1	RING 1A
Gh_A06G1158	0.392013	0.574643	1.24377	1.26766	0	0	AT2G38300.1	myb-like HTH transcriptional regulator family protein
Gh_A06G1173	0	0	0	0	0	0	AT2G34080.1	Cysteine proteinases superfamily protein
Gh_A06G1205	0.194512	0.950435	0	0	0	0	AT5G25620.1	Flavin-binding monooxygenase family protein
Gh_A06G1241	3.47017	4.19866	5.11183	3.35881	1.4717	1.63839	AT1G53760.1	unknown protein; FUNCTIONS IN: molecular_function
Gh_A06G1248	0	0	0.343334	0	0	0	AT1G53903.1	Protein of unknown function (DUF581)
Gh_A06G1253	15.0695	15.1953	15.213	13.4167	5.20886	6.25783	AT1G53840.1	pectin methylesterase 1
Gh_A06G1264	0.786073	0.841351	1.87053	2.10963	0.923186	0.795285	AT1G59760.1	RNA helicase, ATP-dependent, SK12/DOB1 protein
Gh_A06G1293	0	0	0.770229	0.897163	0	0	AT4G21780.1	unknown protein; Has 30201 Blast hits to 17322
Gh_A06G1323	0.285661	0.139581	0.113293	0	0	0	AT1G11915.1	unknown protein; FUNCTIONS IN: molecular_function
Gh_A06G1339	0.0916147	0.0895305	0.218005	0.0846442	0	0	AT1G10330.1	Tetratricopeptide repeat (TPR)-like superfamily
Gh_A06G1360	1.2896	2.32663	11.9601	9.99008	5.77661	6.88485	AT4G16490.1	ARM repeat superfamily protein
Gh_A06G1391	0	0	4.97006	5.95453	0.613234	0.887501	AT1G02205.2	Fatty acid hydroxylase superfamily
Gh_A06G1424	0.325181	0.826236	3.40471	4.80703	2.53965	2.21082	AT2G40280.1	S-adenosyl-L-methionine-dependent methyltransferases
Gh_A06G1438	0.424739	0.830153	2.20858	2.09292	4.81737	5.38101	AT3G55950.1	CRINKLY4 related 3
Gh_A06G1440	18.8544	23.8447	7.42264	7.55715	19.7077	18.8509	AT3G08510.2	phospholipase C 2
Gh_A06G1455	3.36662	3.29003	5.92492	5.54052	2.45056	2.30974	AT2G39910.1	ARM repeat superfamily protein
Gh_A06G1458	0	0	0	0	0.328545	0.203779	AT2G39890.1	proline transporter 1
Gh_A06G1506	59.1825	60.4276	19.7908	20.825	12.5516	12.5484	AT3G54360.1	zinc ion binding
Gh_A06G1514	7.15662	7.08016	14.1565	14.0405	31.2332	29.9095	AT5G04990.1	SAD1/UNC-84 domain protein 1
Gh_A06G1547	44.4425	45.5339	13.6033	13.0055	4.63229	4.30976	AT2G31890.1	RAP
Gh_A06G1557	0	0.256712	0.416726	0	191.121	190.501	AT2G39420.1	alpha/beta-Hydrolases superfamily protein
Gh_A06G1559	3.03533	2.79514	5.00042	3.66727	4.5588	3.76185	AT3G12360.1	Ankyrin repeat family protein
Gh_A06G1566	0	0	0.302414	0	0.130597	0.135005
Gh_A06G1581	60.9071	64.1509	175.531	201.332	218.368	231.968	AT2G40590.1	Ribosomal protein S26e family protein
Gh_A06G1592	8.14538	8.96134	3.61647	3.83382	5.51007	5.04298	AT5G36880.2	acetyl-CoA synthetase
Gh_A06G1603	3.21187	3.34805	5.43497	2.9675	0.586773	0.151644	AT2G34770.1	fatty acid hydroxylase 1
Gh_A06G1678	0	0	0	0	2.91711	2.27014	AT3G13870.1	Root hair defective 3 GTP-binding protein (RHD3)
Gh_A06G1679	0.91058	1.11233	2.61822	2.5239	2.18338	2.66011	AT1G72880.1	Survival protein SurE-like phosphatase/nucleotidase
Gh_A06G1697	2.4475	1.70844	3.05069	2.31512	8.66316	10.6476	AT5G13640.1	phospholipid:diacylglycerol
Gh_A06G1705	9.81859	10.7823	13.8901	13.467	31.8298	32.9039	AT1G17370.1	oligouridylate binding protein 1B
Gh_A06G1708	5.77141	6.2769	15.9487	15.2229	2.61468	2.57107	AT3G14180.1	sequence-specific DNA binding transcription factors
Gh_A06G1721	0.450994	0.587645	13.8321	14.6532	3.19267	3.56658	AT5G60710.1	Zinc finger (C3HC4-type RING finger) family protein
Gh_A06G1729	10.7967	10.4839	15.7096	16.1383	2.82675	3.01955	AT5G47750.1	D6 protein kinase like 2
Gh_A06G1730	0.18554	0	0	0	0	0	AT5G47740.1	Adenine nucleotide alpha hydrolases-like superfamily
Gh_A06G1741	24.9274	37.1205	175.126	139.282	95.1453	85.7465	AT4G16450.1	unknown protein; FUNCTIONS IN: molecular_function
Gh_A06G1749	0	0	0	0	0	0
Gh_A06G1768	0	0	0	0	0	0
Gh_A06G1770	29.9776	25.4744	236.489	240.992	2.12068	1.38458	AT1G11840.6	glyoxalase I homolog
Gh_A06G1780	2.0056	1.67998	1.8181	3.70601	16.488	20.6969	AT4G21215.1	unknown protein; Has 35333 Blast hits to 34131
Gh_A06G1783	2.27268	1.93623	1.98757	2.26128	11.1783	10.9777	AT4G05200.1	cysteine-rich RLK (RECEPTOR-like protein kinase)
Gh_A06G1791	0	0	0	0	0	0	AT1G61290.1	syntaxin of plants 124
Gh_A06G1796	0	0	0	0	0	0
Gh_A06G1801	2.33979	2.64225	1.60846	2.11373	19.841	18.0434	AT4G04910.1	AAA-type ATPase family protein
Gh_A06G1810	272.966	261.281	40.1183	39.6844	6.07711	4.51877	AT2G33800.1	Ribosomal protein S5 family protein
Gh_A06G1815	3.23273	3.35913	7.15701	6.65406	3.294	3.41966	AT1G28420.1	homeobox-1
Gh_A06G1816	0	0	0	0.200302	1.78228	3.22426	AT5G46060.1	Protein of unknown function, DUF599
Gh_A07G0027	0	0	1.73885	0	9.01105	9.31516
Gh_A07G0053	0.146442	0	9.06029	7.57682	0	0.103711	AT5G19650.1	ovate family protein 8
Gh_A07G0078	2.23844	2.5521	0	0	0	0	AT1G58280.4	Phosphoglycerate mutase family protein
Gh_A07G0079	0.244541	0.159318	0.193969	0.0753116	0	0	AT4G29140.1	MATE efflux family protein
Gh_A07G0083	98.4622	119.132	278.928	168.946	780.549	464.875
Gh_A07G0090	0	0.229011	14.1268	16.2384	0	0.165962	AT4G29170.1	Mnd1 family protein
Gh_A07G0105	29.3346	23.2922	20.3596	15.2453	0	1.29843
Gh_A07G0107	0	0	0	0	0	0	AT3G13772.1	transmembrane nine 7
Gh_A07G0110	45.0016	44.8692	58.3663	51.4102	32.288	34.6697	AT5G11900.1	Translation initiation factor SUI1 family protein
Gh_A07G0140	2.54809	2.29857	72.2944	62.8395	7.25117	7.91232	AT1G22640.1	myb domain protein 3
Gh_A07G0154	0.836081	0.502806	10.8659	9.8044	0.969329	1.13868	AT3G13000.2	Protein of unknown function, DUF547
Gh_A07G0177	25.1289	26.5218	28.9017	30.8786	54.5729	62.8213	AT5G11500.1	unknown protein; CONTAINS InterPro DOMAIN/s: Protein
Gh_A07G0186	0	0	0	0	0	0	AT5G25570.1	unknown protein; Has 30201 Blast hits to 17322
Gh_A07G0234	1.63574	1.43867	2.81117	2.77069	1.97976	1.5832	AT4G32160.1	Phox (PX) domain-containing protein
Gh_A07G0257	2.23847	1.71878	10.7801	12.2612	1.47877	1.18897	AT4G31880.1	LOCATED IN: cytosol, chloroplast; EXPRESSED IN: 24
Gh_A07G0260	49.3061	54.8971	27.0184	27.0372	42.288	40.5831	AT5G10930.1	CBL-interacting protein kinase 5
Gh_A07G0268	10.3896	9.91435	14.2521	16.262	8.62504	8.05048	AT4G31860.1	Protein phosphatase 2C family protein
Gh_A07G0271	5.22998	5.111	9.33391	8.45611	6.27021	6.48181	AT5G10810.1	enhancer of rudimentary protein, putative
Gh_A07G0298	13.4951	14.2516	55.0752	62.2411	2.01308	1.5415	AT4G32400.1	Mitochondrial substrate
Gh_A07G0331	1.2319	1.23063	2.51886	2.70633	1.87546	1.551	AT1G73960.1	TBP-associated factor 2
Gh_A07G0340	0.245116	0.159693	0.324041	0.377443	0.391824	0.231456	AT5G51690.1	1-amino-cyclopropane-1-carboxylate synthase 12
Gh_A07G0343	0	0	0	0	0	0
Gh_A07G0346	2.33979	1.626	2.76325	3.50687	2.67159	1.76752	AT1G48950.1	C3HC zinc finger-like
Gh_A07G0360	0	0	0	0	0	0
Gh_A07G0361	0	0	0	0	0	0	AT2G45120.1	C2H2-like zinc finger protein
Gh_A07G0395	0.161376	0.0788522	0.0640013	0.149097	0.386945	0.457147	AT5G51070.1	Clp ATPase
Gh_A07G0399	17.1347	21.0613	81.3657	77.4662	40.1723	44.4404	AT5G07340.1	Calreticulin family protein
Gh_A07G0432	0	0	0	4.66465	0	0
Gh_A07G0442	0	0	0	0	0	0	AT5G50570.2	Squamosa promoter-binding protein-like
Gh_A07G0445	1.18219	0.433236	1.87542	1.97969	1.56918	1.15119	AT5G50530.1	CBS / octicosapeptide/Phox/Bemp1 (PB1)
Gh_A07G0451	0	0.16955	0	0	0	0	AT4G24910.1	Protein of unknown function (DUF579)
Gh_A07G0500	9.64278	9.42341	18.4262	17.8182	1.20111	0.620823	AT5G23090.1	nuclear factor Y, subunit B13
Gh_A07G0531	0.179025	0.349904	0.142002	0.275673	0.449705	0.253572	AT2G01190.1	Octicosapeptide/Phox/Bem1p family protein
Gh_A07G0534	2.76275	3.7468	5.41142	5.7302	36.2706	37.2151	AT1G17840.1	white-brown complex
Gh_A07G0536	90.878	162.819	488.57	359.178	169.483	150.174
Gh_A07G0550	0.406073	0.79367	2.0131	2.62624	3.06013	1.6536	AT1G48580.1	unknown protein; Has 91 Blast hits to 91 proteins in
Gh_A07G0551	0	0	0	0	0	0	AT1G49960.1	Xanthine/uracil permease family protein
Gh_A07G0598	0	0	0	0	0	0	AT1G73830.1	BR enhanced expression 3
Gh_A07G0615	8.44831	6.62304	7.8794	9.77835	5.8514	7.1666	AT1G74210.1	PLC-like phosphodiesterases superfamily protein
Gh_A07G0617	6.98487	6.02291	9.45123	9.20563	4.36299	4.292	AT2G29900.1	Presenilin-2
Gh_A07G0651	1.57043	2.53816	4.74308	4.40863	6.70352	6.88697	AT5G38260.1	Protein kinase superfamily protein
Gh_A07G0666	0	0	0	0	0	0
Gh_A07G0667	19.9965	20.2836	0.401548	0.467723	0	0	AT5G17220.1	glutathione
Gh_A07G0687	15.1126	21.915	139.98	136.925	0.667962	0.345252	AT5G17450.1	Heavy metal transport/detoxification
Gh_A07G0688	0.492267	0.427616	1.38832	1.11176	0.299772	0.232417	AT5G06740.1	Concanavalin A-like lectin protein kinase family
Gh_A07G0703	0.201695	0.197107	0	0	0	0	AT1G66370.1	myb domain protein 113
Gh_A07G0708	0.835547	0.544359	0.810032	0.943525	4.00694	3.87917	AT5G22130.1	mannosyltransferase family protein
Gh_A07G0712	16.3075	13.6125	392.364	375.1	6.51702	8.18059	AT1G14900.1	high mobility group A
Gh_A07G0724	3.74958	4.84631	2.20663	1.67627	0.248591	0.0856603	AT3G02230.1	reversibly glycosylated polypeptide 1
Gh_A07G0747	0.139954	0.13677	0.333034	0.258612	0.191761	0	AT3G59090.1	CONTAINS InterPro DOMAIN/s: Protein of unknown
Gh_A07G0751	22.6505	26.7953	109.216	103.534	61.2533	45.5908	AT4G15000.1	Ribosomal L27e protein family
Gh_A07G0769	2.64039	3.12767	0.634652	1.25671	0.0548149	0.0566647	AT2G32990.1	glycosyl hydrolase 9B8
Gh_A07G0787	0	0	0	0	0	0	AT3G07880.1	Immunoglobulin E-set superfamily protein
Gh_A07G0793	0.734454	0.759965	3.94089	4.15127	2.42702	2.08057	AT3G07660.1	Kinase-related protein of unknown function (DUF1296)
Gh_A07G0800	0	0	0.663502	1.54569	0	0
Gh_A07G0806	24.4748	20.0194	5.04575	5.08037	2.2898	1.37443	AT3G07650.3	CONSTANS-like 9
Gh_A07G0816	0.436032	0.142038	0.605254	0.436428	0.0995728	0.0771999	AT3G25500.1	formin homology 1
Gh_A07G0821	0	0	0	0	0	0	AT5G48410.1	glutamate receptor 1.3
Gh_A07G0826	29.4723	32.002	37.4779	32.8487	2.24344	0.993922	AT5G48480.1	Lactoylglutathione lyase / glyoxalase I family
Gh_A07G0838	7.21138	8.45679	28.6002	21.7648	2.96424	2.7238
Gh_A07G0839	0.191682	0	0.152041	0.177098	0.262636	0.13575	AT5G48630.1	Cyclin family protein
Gh_A07G0851	0	0	0	0	0	0	AT1G07850.1	Protein of unknown function (DUF604)
Gh_A07G0874	0.221832	0.108393	1.14371	0.307431	0.151973	0.078551	AT3G55350.1	PIF / Ping-Pong family of plant transposases
Gh_A07G0901	0	0	0	0	0	0	AT5G24860.1	flowering promoting factor 1
Gh_A07G0918	3.49279	5.12	5.54094	6.22358	29.0561	25.7962	AT1G07410.1	RAB GTPase
Gh_A07G0927	0	0	0	0	0	0	AT5G59010.1	Protein kinase protein with tetratricopeptide
Gh_A07G0960	0	0.229011	0	0	0.160544	0	AT2G27930.1	PLATZ transcription factor family protein
Gh_A07G0982	5.6571	5.87393	1.1218	0.653335	17.4401	14.5231	AT2G27740.1	Family of unknown function (DUF662)
Gh_A07G0985	2.12394	2.25611	41.971	41.6357	97.9962	98.1642	AT3G44610.1	Protein kinase superfamily protein
Gh_A07G1039	0	0	0	0	0	0	AT3G11780.1	MD-2-related lipid recognition domain-containing
Gh_A07G1077	2.31463	1.08181	5.2684	5.95068	2.20621	1.92431	AT5G12250.1	beta-6 tubulin
Gh_A07G1084	0	0	0	0	0	0	AT2G26940.1	C2H2-type zinc finger family protein
Gh_A07G1102	13.1902	8.99312	10.4624	10.2028	10.0871	12.1655	AT2G26810.1	Putative methyltransferase family protein
Gh_A07G1125	1.38404	1.43981	0.495788	0.164998	0.0917596	0	AT4G13650.1	Pentatricopeptide repeat (PPR) superfamily protein
Gh_A07G1154	0	0	0	0	0	0	AT3G16857.2	response regulator 1
Gh_A07G1156	0	0	0	0	0	0
Gh_A07G1172	1957.34	2251.22	53.0359	40.9674	2.89308	2.99071	AT2G47400.1	CP12 domain-containing protein 1
Gh_A07G1186	0	0	0	0	0	0	AT2G31430.1	Plant invertase/pectin methylesterase inhibitor
Gh_A07G1228	0	0	0	0	0.259258	0.402011	AT1G01140.1	CBL-interacting protein kinase 9
Gh_A07G1230	5.25326	4.35591	6.4397	6.6185	3.70798	4.17133	AT4G00840.1	DHHC-type zinc finger family protein
Gh_A07G1243	1.12263	1.02395	1.00919	0.968065	0.410183	0.212013	AT5G16420.1	Pentatricopeptide repeat (PPR-like) superfamily
Gh_A07G1253	2.78362	3.97581	1.52859	3.16533	0.146693	0.151644	AT4G00950.1	Protein of unknown function (DUF688)
Gh_A07G1278	0.560248	0.421156	1.70918	2.94646	0.324768	0.732497	AT3G61670.1	Protein of unknown function (DUF3133)
Gh_A07G1284	559.047	600.086	3.55523	6.7764	2.51235	1.15428	AT4G01150.1	unknown protein; FUNCTIONS IN: molecular_function
Gh_A07G1295	18.4465	18.5076	3.12143	2.72688	5.72895	5.7481	AT1G01540.2	Protein kinase superfamily protein
Gh_A07G1302	0	0	0.603914	1.40688	0	0	AT3G61460.1	brassinosteroid-responsive RING-H2
Gh_A07G1320	0	0	0	0	0	0	AT5G28730.1	unknown protein; BEST Arabidopsis thaliana protein
Gh_A07G1339	1.20247	1.51086	32.5653	32.8533	0.588423	0.608281	AT2G45650.1	AGAMOUS-like 6
Gh_A07G1351	6.49931	6.08118	23.4728	26.5745	1.13683	1.56692	AT2G45400.1	NAD(P)-binding Rossmann-fold superfamily protein
Gh_A07G1407	8.23661	10.7894	14.8736	16.5152	10.205	8.06719	AT1G03900.1	non-intrinsic ABC protein 4
Gh_A07G1416	5.8035	3.58198	5.08787	4.70346	4.25489	4.90323	AT2G20420.1	ATP citrate lyase (ACL) family protein
Gh_A07G1417	0	0	0.949791	1.18007	0.328134	0.282673	AT5G46050.1	peptide transporter 3
Gh_A07G1430	0.716031	0.419845	0.795134	0.264621	12.5578	13.0324	AT5G32470.1	Haem oxygenase-like, multi-helical
Gh_A07G1433	1.45512	1.18501	1.1542	1.79254	2.99064	3.95033	AT5G35980.1	yeast YAK1-related gene 1
Gh_A07G1435	0	0.780915	0	0	0.547446	0
Gh_A07G1465	6.25882	5.28238	5.0773	4.86266	2.24136	1.20887	AT5G48840.1	homolog of bacterial PANC
Gh_A07G1466	1.70957	3.34136	0.387436	0.451286	1.1712	0.345921	AT2G32670.1	vesicle-associated membrane protein
Gh_A07G1485	0.712946	0.580606	1.50802	1.61016	4.1245	4.5442	AT4G12770.1	Chaperone DnaJ-domain superfamily protein
Gh_A07G1510	0.125379	0.306316	0	0.231679	0	0	AT1G48480.1	receptor-like kinase 1
Gh_A07G1513	44.8091	33.6242	68.1229	75.4067	21.3789	20.0226	AT3G49010.1	breast basic conserved 1
Gh_A07G1542	0.960143	0.9383	2.9194	3.25267	0.164445	0.169994	AT5G13920.1	GRF zinc finger / Zinc knuckle protein
Gh_A07G1545	8.49638	8.65893	8.27971	6.9528	0.415766	0.343838	AT3G02230.1	reversibly glycosylated polypeptide 1
Gh_A07G1558	0	0	0	0	0.515948	0.53336	AT5G63980.1	Inositol
Gh_A07G1586	0.547905	0.499744	0	0	0	0	AT1G47890.1	receptor like protein 7
Gh_A07G1652	3.7457	2.21154	7.61337	6.48882	4.33032	4.0896	AT3G10530.1	Transducin/WD40 repeat-like superfamily protein
Gh_A07G1663	0	0.119031	0.193226	0.112535	0	0	AT1G03475.1	Coproporphyrinogen III oxidase
Gh_A07G1717	0.429747	0.335976	0.681747	1.03233	2.88524	3.28696	AT3G07810.2	RNA-binding (RRM/RBD/RNP motifs) family protein
Gh_A07G1732	1.61953	2.84883	4.62457	4.78818	0.221902	0
Gh_A07G1780	3.10936	3.27236	1.32802	0	0	0.338778	AT3G07510.1	unknown protein; BEST Arabidopsis thaliana protein
Gh_A07G1800	0.307123	0.150068	0	0	0	0	AT3G07340.1	basic helix-loop-helix (bHLH) DNA-binding superfamily
Gh_A07G1805	44.5663	50.3363	73.2325	76.9635	145.81	146.503	AT4G13010.1	Oxidoreductase, zinc-binding dehydrogenase family
Gh_A07G1821	0.265107	0.323844	5.04676	5.20489	0.317835	0.187749	AT3G25100.1	cell division cycle 45
Gh_A07G1832	3.2747	8.68625	45.6414	45.8153	9.93523	8.9453
Gh_A07G1834	2.3493	3.35548	5.01701	5.17594	0.371416	0.511934	AT3G24860.1	Homeodomain-like superfamily protein
Gh_A07G1854	0	0	0	0	0	0.170136	AT4G28706.4	pfkB-like carbohydrate kinase family protein
Gh_A07G1855	0	0	0.886082	2.06422	0	0.791136	AT3G04300.1	RmlC-like cupins superfamily protein
Gh_A07G1862	4.33339	3.80519	9.06632	11.779	4.21646	3.60265	AT2G20330.1	Transducin/WD40 repeat-like superfamily protein
Gh_A07G1864	0	0.148753	2.77696	2.10952	2.50274	2.8028	AT5G43980.1	plasmodesmata-located protein 1
Gh_A07G1885	10.8551	12.1436	8.83684	8.84155	9.29584	10.3176	AT5G15330.1	SPX domain gene 4
Gh_A07G1896	1.90474	1.61322	1.35975	0.938569	0.95693	0.899295	AT1G34320.1	Protein of unknown function (DUF668)
Gh_A07G1908	0.218347	0.10669	0.346384	0	8.97515	10.0512	AT5G64560.1	magnesium transporter 9
Gh_A07G1960	0	6.99556	0	0	0	0
Gh_A07G1961	5.02672	4.27557	247.279	250.102	3.37995	1.91182	AT4G14960.2	Tubulin/FtsZ family protein
Gh_A07G1967	0.73099	0.714361	2.17432	2.02612	1.06418	1.42365	AT3G28760.1	FUNCTIONS IN: molecular_function unknown; INVOLVED
Gh_A07G2004	0.153141	0.149657	1.54442	1.51596	0.6145	0.991591	AT3G28030.1	5'-3' exonuclease family protein
Gh_A07G2009	1.19194	1.08717	19.4132	15.3442	0.0544388	0.225104	AT1G70280.2	NHL domain-containing protein
Gh_A07G2013	7.9317	6.96489	35.1042	37.2783	2.75631	1.30255	AT3G01490.1	Protein kinase superfamily protein
Gh_A07G2049	0.0343097	0.0335291	0.264368	0.262651	0.0906621	0.0451253
Gh_A07G2052	0	0	0	0.25152	0	0	AT2G16890.2	UDP-Glycosyltransferase superfamily protein
Gh_A07G2076	0	0	0	0	0.161634	0.167089	AT5G14340.1	myb domain protein 40
Gh_A07G2097	8.13066	8.98532	16.0929	13.1987	6.92369	7.21116	AT5G14170.1	SWIB/MDM2 domain superfamily protein
Gh_A07G2111	1.554	1.78276	0.803889	0.561822	14.3955	12.1539	AT5G14120.1	Major facilitator superfamily protein
Gh_A07G2145	7.45043	10.5574	34.867	34.4178	4.84896	5.54024	AT2G38130.2	Acyl-CoA N-acyltransferases (NAT) superfamily
Gh_A08G0014	3.79513	30.9066	378.293	375.183	2.59998	1.79182	AT5G59690.1	Histone superfamily protein
Gh_A08G0015	0	0	0	0	0	0
Gh_A08G0027	0.235864	0.115249	0.140315	0	0	0.0417599	AT5G58620.1	zinc finger (CCCH-type) family protein
Gh_A08G0032	0	0	0	0	0	0	AT3G44900.1	cation/H+ exchanger 4
Gh_A08G0036	2.8687	2.80344	4.49101	6.34711	9.10245	8.50075	AT5G22740.1	cellulose
Gh_A08G0044	0	0	7.58432	6.12195	0	0.0594003	AT4G33790.1	Jojoba acyl CoA reductase-related male
Gh_A08G0059	121.395	130.218	255.394	257.614	281.658	269.67	AT3G11510.1	Ribosomal protein S11 family protein
Gh_A08G0060	7.92661	9.19871	8.25216	11.6719	28.3398	28.5946	AT5G22360.1	vesicle-associated membrane protein
Gh_A08G0069	1.14864	1.31604	1.53943	1.02465	2.84916	3.19777	AT2G27210.1	BRI1 suppressor 1 (BSU1)-like 3
Gh_A08G0072	4.5142	8.82301	28.6452	28.7318	20.6174	16.6953	AT1G08480.1	unknown protein; FUNCTIONS IN: molecular_function
Gh_A08G0073	1.49691	1.46286	0	0.230503	0	0	AT2G27140.1	HSP20-like chaperones superfamily protein
Gh_A08G0074	132.159	144.425	189.445	190.846	451.536	474.233	AT2G27030.3	calmodulin 5
Gh_A08G0076	0	0	0	0	2.17159	4.48976
Gh_A08G0081	5.54732	4.3369	6.82018	4.35646	2.47024	2.35718	AT2G28500.1	LOB domain-containing protein 11
Gh_A08G0083	0	0	0	0	0	0
Gh_A08G0091	0	0	0	0	0	0
Gh_A08G0092	1.3383	1.50403	2.38845	1.85471	3.02559	3.50681	AT5G12290.1	dgd1 suppressor 1
Gh_A08G0098	0	0.170401	0.138308	0	0	0	AT5G27110.1	Tetratricopeptide repeat (TPR)-like superfamily
Gh_A08G0102	7.0918	5.68918	3.77811	2.34706	0.145029	0.0749617	AT1G55280.1	Lipase/lipooxygenase, PLAT/LH2 family protein
Gh_A08G0108	0	0	8.54467	11.9434	0	0	AT5G19875.1	unknown protein; FUNCTIONS IN: molecular_function
Gh_A08G0137	0	0	0	0	0	0	AT4G12560.2	F-box and associated interaction
Gh_A08G0145	1.09337	0.698635	1.50103	1.63184	2.13192	1.66779	AT4G04940.1	transducin family protein / WD-40 repeat family
Gh_A08G0146	0.283278	0.276833	0.0612804	0.166552	0	0.018238	AT5G24710.1	Transducin/WD40 repeat-like superfamily protein
Gh_A08G0162	0.119145	0.232869	0.236264	0.5504	0.693807	0.632843	AT5G57250.1	Pentatricopeptide repeat (PPR) superfamily protein
Gh_A08G0164	2.37565	2.3216	4.50151	4.14592	4.70171	3.55182	AT2G19080.1	metaxin-related
Gh_A08G0171	0	0.0471441	0	0	0.066099	0.0341649	AT3G05660.1	receptor like protein 33
Gh_A08G0173	222.763	220.197	26.5873	22.5815	6.85714	7.5831	AT1G11430.1	plastid developmental protein DAG, putative
Gh_A08G0178	0	0.189411	0	0	0	0	AT4G21440.1	MYB-like 102
Gh_A08G0186	0	0	7.93293	7.58401	0.0646384	0	AT3G15095.1	unknown protein; FUNCTIONS IN: molecular_function
Gh_A08G0187	0	0	0	0	0	0
Gh_A08G0213	2.27438	2.4566	1.89898	2.21193	7.29866	7.20587	AT1G55900.1	Haloacid dehalogenase-like hydrolase
Gh_A08G0215	4.44801	5.18568	4.88989	5.26316	2.19189	2.54219	AT5G55700.1	beta-amylase 4
Gh_A08G0217	1.48062	1.24023	1.17443	1.17255	2.17361	0.748988	AT5G55810.1	nicotinate/nicotinamide mononucleotide
Gh_A08G0224	3.01427	2.9457	6.21636	9.46876	10.5316	9.39275	AT5G56230.1	prenylated RAB acceptor 1.G2
Gh_A08G0233	39.3396	47.9676	13.4549	11.6709	29.6707	28.8828	AT3G12630.1	A20/AN1-like zinc finger family protein
Gh_A08G0284	0	0	0	0	0	0	AT2G45800.1	GATA type zinc finger transcription factor family
Gh_A08G0289	58.862	54.0944	10.049	8.82381	14.0204	11.8709	AT2G46220.1	Uncharacterized conserved protein (DUF2358)
Gh_A08G0291	6.89989	11.2382	9.12161	12.7498	11.0297	4.88653	AT5G41761.1	unknown protein; FUNCTIONS IN: molecular_function
Gh_A08G0293	0.166883	0.135906	0.110309	0.0770931	0.247713	0.37426	AT3G61690.1	nucleotidyltransferases
Gh_A08G0296	0	0	0	0	0	0
Gh_A08G0319	7.55546	5.9565	22.5114	18.0088	11.2657	10.4318	AT1G26110.1	decapping 5
Gh_A08G0320	7.97991	7.52946	20.9533	21.6098	5.46691	4.67702	AT3G62140.1	CONTAINS InterPro DOMAIN/s: NEFA-interacting nuclear
Gh_A08G0337	0.267098	0.174014	2.89543	3.78389	85.6976	87.5178	AT5G17310.2	UDP-glucose pyrophosphorylase 2
Gh_A08G0343	5.01328	7.5303	60.6788	58.327	79.8844	77.7806	AT1G66180.1	Eukaryotic aspartyl protease family protein
Gh_A08G0362	0.922775	1.2625	1.17111	2.04616	1.64366	1.43773	AT2G25920.1	BEST Arabidopsis thaliana protein match is: 3'-5'
Gh_A08G0370	0	0	0	0	0	0	AT2G47510.2	fumarase 1
Gh_A08G0381	33.1724	30.5384	48.811	42.6413	43.1462	42.5594	AT5G27720.1	Small nuclear ribonucleoprotein family
Gh_A08G0386	0.27547	0.538407	0.109251	0.254511	0.943601	0.682812	AT3G62730.1	unknown protein; FUNCTIONS IN: molecular_function
Gh_A08G0399	0	0.651287	0	0	0	0
Gh_A08G0420	0.239522	0.175555	0.332479	0	1.5999	2.96853	AT1G04010.1	phospholipid sterol acyl transferase 1
Gh_A08G0423	2.8077	2.23839	5.80208	6.28041	0.8099	0.784905	AT2G20310.1	RPM1 interacting protein 13
Gh_A08G0432	36.017	27.0549	171.198	169.363	110.299	115.735	AT5G48760.1	Ribosomal protein L13 family protein
Gh_A08G0434	5.22998	12.7775	54.9664	70.0649	49.2659	34.261	AT5G55160.1	small ubiquitin-like
Gh_A08G0437	0	0	0	0	0	2.383
Gh_A08G0438	5.45529	6.17741	15.1106	14.0006	20.7036	19.1946	AT3G25150.2	Nuclear transport factor 2 (NTF2) family protein with
Gh_A08G0455	0	0	0	0	0	0	AT5G47540.1	Mo25 family protein
Gh_A08G0460	163.703	175.666	41.7535	48.768	8.12396	7.98846	AT1G05010.1	ethylene-forming enzyme
Gh_A08G0487	0.420476	0	1.00056	2.3309	1.8724	2.68004	AT1G67060.1	unknown protein; FUNCTIONS IN: molecular_function
Gh_A08G0525	12.7939	13.6191	2.53701	2.60332	1.25213	0.970786	AT1G02150.1	Tetratricopeptide repeat (TPR)-like superfamily
Gh_A08G0527	54.2254	40.7629	2.43789	2.23116	5.56482	4.97524	AT4G29670.1	atypical CYS HIS rich thioredoxin 2
Gh_A08G0541	0	0	0	0	0	0
Gh_A08G0568	2.62842	2.67565	0	0	0	0	AT5G64560.1	magnesium transporter 9
Gh_A08G0609	335.801	345.104	11.0012	12.8142	5.84723	4.53342	AT1G03130.1	photosystem I subunit D-2
Gh_A08G0618	1.00394	0.420472	128.549	126.545	1.27731	0.812566	AT4G02810.1	Protein of unknown function (DUF3049)
Gh_A08G0627	0	0.0861244	0	0	0	0	AT1G03220.1	Eukaryotic aspartyl protease family protein
Gh_A08G0634	0.323906	0.316537	0.256921	0.299261	0	0
Gh_A08G0636	7.37941	9.27197	38.4647	39.9337	17.3332	10.4523	AT1G03330.1	Small nuclear ribonucleoprotein family protein
Gh_A08G0637	0.114952	0.224674	22.9773	22.0909	4.80386	4.07048	AT1G54790.3	GDSL-like Lipase/Acylhydrolase superfamily protein
Gh_A08G0649	43.9283	33.2699	1112.82	1079.59	10.5331	3.88877	AT1G54690.1	gamma histone variant
Gh_A08G0672	0	0	0	0	0	0
Gh_A08G0703	0	0	0	0	0	0
Gh_A08G0728	0	0	0	0	0	0	AT5G57200.1	ENTH/ANTH/VHS superfamily protein
Gh_A08G0732	406.148	381.134	21.7812	22.6279	1.52533	1.0512	AT1G48350.1	Ribosomal L18p/L5e family protein
Gh_A08G0755	1.56784	2.07937	6.75098	7.3462	3.75934	4.36208	AT5G57410.3	Afadin/alpha-actinin-binding protein
Gh_A08G0761	0	0	0.307711	0.268817	0	0	AT5G57480.1	P-loop containing nucleoside triphosphate hydrolases
Gh_A08G0878	9.13987	9.54093	6.26111	5.37375	2.27694	1.61822	AT4G23420.1	NAD(P)-binding Rossmann-fold superfamily protein
Gh_A08G0965	1.20319	1.76372	19.8826	22.0476	0	0	AT4G24110.1	unknown protein; Has 76 Blast hits to 76 proteins in
Gh_A08G0992	0	0	0	0	0	0	AT2G30900.1	TRICHOME BIREFRINGENCE-LIKE 43
Gh_A08G1021	15.0622	13.258	1.60992	1.67784	1.53685	1.74002	AT5G07900.1	Mitochondrial transcription termination factor family
Gh_A08G1024	0	0	4.38508	4.6434	0.172154	0.177964	AT1G02930.1
Gh_A08G1034	0.732015	1.12414	1.576	2.02896	1.57611	1.40713	AT4G16100.1	Protein of unknown function (DUF789)
Gh_A08G1036	0	0	2.23055	4.11373	0	0
Gh_A08G1042	0	0	0.65479	0.7627	0	0
Gh_A08G1057	3.30685	4.30883	6.63031	6.6197	2.13961	2.60214	AT2G47210.1	myb-like transcription factor family protein
Gh_A08G1084	0	0	1.15763	0.599293	0	0	AT5G63140.1	purple acid phosphatase 29
Gh_A08G1087	37.3332	36.2449	4.26731	4.14214	0.446749	0.461825	AT1G70200.1	RNA-binding (RRM/RBD/RNP motifs) family protein
Gh_A08G1134	0.284171	0.277706	0	0.5251	0.194681	0	AT5G24090.1	chitinase A
Gh_A08G1135	5.65827	0	0	0	0	0	AT5G24090.1	chitinase A
Gh_A08G1137	8.87034	7.51274	62.3852	47.5336	180.957	175.896	AT2G46170.1	Reticulon family protein
Gh_A08G1165	1.66145	1.29892	2.24036	2.68632	6.20337	5.4714	AT4G00660.2	RNAhelicase-like 8
Gh_A08G1229	0.174368	0	0.276616	0.322202	0.477825	0.740927	AT2G45120.1	C2H2-like zinc finger protein
Gh_A08G1237	0	0	0.0596211	0	0.154484	0	AT2G44980.2	SNF2 domain-containing protein / helicase
Gh_A08G1278	3.38373	5.95214	0	1.25051	0	0
Gh_A08G1293	8.15326	7.96778	22.635	22.5988	25.1355	34.645	AT3G57450.1	unknown protein; Has 65 Blast hits to 65 proteins
Gh_A08G1324	0.190847	0.139879	0.151379	0.132245	0.0980594	0.101369	AT5G48060.1	C2 calcium/lipid-binding plant
Gh_A08G1332	7.32307	6.69477	5.05913	4.8016	1.61836	2.00757	AT1G31410.1	putrescine-binding periplasmic protein-related
Gh_A08G1348	3.40539	3.01097	33.3141	31.1632	34.5502	33.7639	AT1G60970.1	SNARE-like superfamily protein
Gh_A08G1358	60.6076	57.6281	3.46478	5.80142	0.187033	0	AT4G19100.1	Protein of unknown function (DUF3464)
Gh_A08G1393	4.28133	5.70537	2.16105	0	0.533286	1.10257	AT3G03000.1	EF hand calcium-binding protein family
Gh_A08G1397	7.3374	6.03515	8.29351	8.13497	7.91711	7.83787	AT4G17760.1	damaged DNA binding;exodeoxyribonuclease IIIs
Gh_A08G1404	4.79843	3.96784	14.1997	14.8346	7.33326	6.79653	AT4G17940.1	Tetratricopeptide repeat (TPR)-like superfamily
Gh_A08G1430	0	0	0	0	0	0	AT2G32440.2	ent-kaurenoic acid hydroxylase 2
Gh_A08G1441	11.4817	16.8307	30.3574	28.2882	1.31098	1.35522	AT3G59840.1	unknown protein; FUNCTIONS IN: molecular_function
Gh_A08G1455	1.58277	1.17053	1.39117	1.18569	1.11364	1.06033	AT5G47040.1	lon protease 2
Gh_A08G1456	0.157744	0.154156	0	0	0.108068	0.22343	AT5G19620.1	outer envelope protein
Gh_A08G1528	0	0	0.426397	1.24167	0	0	AT3G21420.1	2-oxoglutarate (2OG) and Fe(II)-dependent oxygenase
Gh_A08G1529	0	0.150734	3.54801	3.13517	2.85307	2.51242	AT3G60580.1	C2H2-like zinc finger protein
Gh_A08G1532	1.55042	1.41243	1.52161	1.28679	4.91478	4.96899	AT5G47490.1	RGPR-related
Gh_A08G1560	0	0	0	0	0	0	AT4G12300.1	cytochrome P450, family 706, subfamily A,
Gh_A08G1568	9.69	10.7848	16.8667	22.6305	10.5109	12.1364	AT1G12330.1	unknown protein; INVOLVED IN: biological_process
Gh_A08G1576	0.265981	0.129965	6.0128	4.4234	10.2954	10.8312	AT4G12080.1	AT-hook motif nuclear-localized protein 1
Gh_A08G1588	0	0	0	0	0	0	AT2G45570.1	cytochrome P450, family 76, subfamily C,
Gh_A08G1602	0.147687	0	0.23429	0.409352	0.607069	1.04593	AT5G51910.2	TCP family transcription factor
Gh_A08G1642	0.349376	0.136571	2.71581	2.84059	2.05842	1.3856	AT4G11400.1	ARID/BRIGHT DNA-binding domain;ELM2 domain protein
Gh_A08G1649	0.960339	1.07256	2.28521	1.77454	0	0	AT3G63010.1	alpha/beta-Hydrolases superfamily
Gh_A08G1650	0.322454	0.210079	4.85963	4.86604	0	0.152242	AT1G03440.1	Leucine-rich repeat (LRR) family protein
Gh_A08G1651	0	0	0	0	0	0	AT1G23980.1	RING/U-box superfamily protein
Gh_A08G1682	1.05005	0.952862	1.78477	1.94031	0.667986	0.424941	AT2G42450.1	alpha/beta-Hydrolases superfamily protein
Gh_A08G1685	2.30495	3.31252	0.107546	0	0.743098	0.672154	AT5G24530.1	2-oxoglutarate (2OG) and Fe(II)-dependent
Gh_A08G1688	3.7515	3.23986	2.62967	2.5794	4.60226	3.33648	AT2G36070.1	translocase inner membrane subunit
Gh_A08G1689	40.5398	43.7467	14.3117	11.2893	11.9698	13.3443	AT1G06190.1	Rho termination factor
Gh_A08G1702	3.94036	2.81398	21.6379	21.2832	2.49182	2.68324	AT4G28640.2	indole-3-acetic acid inducible 11
Gh_A08G1734	0	0	267.328	326.953	57.7227	131.276
Gh_A08G1741	0	0	3.03574	5.30404	0	0	AT3G07220.1	SMAD/FHA domain-containing protein
Gh_A08G1762	142.062	146.818	352.252	354.205	158.919	156.564	AT5G60670.1	Ribosomal protein L11 family protein
Gh_A08G1763	2.15042	1.868	2.2111	1.76605	1.30953	1.24091	AT2G28390.1	SAND family protein
Gh_A08G1794	1.12703	1.10139	5.52629	6.34236	0	0.0725608	AT2G30070.1	potassium transporter
Gh_A08G1799	0	0	0.415211	0.241819	0	0	AT4G08250.1	GRAS family transcription factor
Gh_A08G1851	0.256177	0.125174	2.64158	2.01183	4.29981	4.89848	AT5G27690.1	Heavy metal transport/detoxification superfamily
Gh_A08G1854	0	0	0	0	0.252386	0.0652258	AT3G05390.1	FUNCTIONS IN: molecular_function unknown; INVOLVED
Gh_A08G1874	0	0	0.158273	0.276535	14.0802	14.6967	AT1G03230.1	Eukaryotic aspartyl protease family protein
Gh_A08G1876	0	0	0	0	0	0	AT3G06140.1	RING/U-box superfamily protein
Gh_A08G1890	21.9641	19.318	168.992	146.11	84.2647	89.4418	AT1G54690.1	gamma histone variant
Gh_A08G1897	3.8507	4.18122	10.8599	11.5296	5.47151	5.80766	AT5G27120.1	NOP56-like pre RNA processing ribonucleoprotein
Gh_A08G1901	40.6103	44.7674	61.4145	59.3317	102.333	100.91	AT4G14880.2	O-acetylserine (thiol)
Gh_A08G1904	15.0956	15.0564	12.4675	14.2346	10.9814	7.27413	AT3G04830.1	Protein prenylyltransferase superfamily protein
Gh_A08G1941	2.12173	4.14692	4.92864	4.76073	3.53008	3.11256	AT3G03860.1	APR-like 5
Gh_A08G1942	6.45504	5.92587	0.465465	0.271087	0.804043	0.415589	AT4G38040.1	Exostosin family protein
Gh_A08G1955	13.6769	12.4054	33.0652	34.6553	19.1324	18.6181	AT5G17010.3	Major facilitator superfamily protein
Gh_A08G1975	30.064	26.0928	7.83772	6.79847	0.864183	2.23337	AT2G44870.1	unknown protein; FUNCTIONS IN: molecular_function
Gh_A08G1976	0.288029	0.140738	0.342696	0.266115	0.690634	0.917925
Gh_A08G1995	5.91086	5.87862	15.2686	15.5618	8.06302	9.48353	AT3G02760.1	Class II aaRS and biotin synthetases superfamily
Gh_A08G2013	1.36356	1.74255	0.499186	0.678361	4.52704	3.71414	AT3G59360.2	UDP-galactose transporter 6
Gh_A08G2025	0	0	0	0	0	0	AT5G23530.1	carboxyesterase 18
Gh_A08G2045	1.55973	1.12313	1.43252	2.42705	7.87351	6.16256	AT1G71350.1	eukaryotic translation initiation factor SUI1 family
Gh_A08G2047	0	0	0	0	0	0
Gh_A08G2048	0.77259	0.676909	1.16224	1.82144	1.33235	1.64145	AT1G79190.1	ARM repeat superfamily protein
Gh_A08G2054	0.130985	0.384016	0	0	0	0	AT1G16560.1	Per1-like family protein
Gh_A08G2068	0	0	0	0	0	0	AT2G44450.1	beta glucosidase 15
Gh_A08G2072	86.2329	91.5538	371.131	386.556	146.962	136.466	AT3G58680.1	multiprotein bridging factor 1B
Gh_A08G2079	2.97855	2.48273	2.5363	2.42817	5.01137	4.9013	AT5G57710.1	Double Clp-N motif-containing P-loop nucleoside
Gh_A08G2082	3.38903	3.67992	2.68816	1.04372	0.515948	0	AT4G30410.2	sequence-specific DNA binding transcription factors
Gh_A08G2098	7.85569	11.3061	17.787	18.4749	17.2218	16.8926	AT2G25670.2	BEST Arabidopsis thaliana protein match is: copper
Gh_A08G2109	0	0	0	0	1.03344	0	AT5G52600.1	myb domain protein 82
Gh_A08G2128	0	0	0.0770651	0.0897654	0.232964	0.516055	AT2G26650.1	K+ transporter 1
Gh_A08G2129	0.138836	0	0.991117	1.79582	1.42671	1.67151	AT3G15610.1	Transducin/WD40 repeat-like superfamily protein
Gh_A08G2157	0	0	0.592425	0.230019	0	0	AT5G19580.1	glyoxal oxidase-related protein
Gh_A08G2166	0	0	0.389181	0.11333	0	0	AT3G16490.1	IQ-domain 26
Gh_A08G2169	0.650582	0.953672	20.7061	21.5638	0.222852	0.115186	AT5G56590.1	O-Glycosyl hydrolases family 17 protein
Gh_A08G2177	16.2329	15.8636	14.0464	17.7247	8.08793	9.2318	AT2G19830.1	SNF7 family protein
Gh_A08G2181	41.3205	43.6929	10.4983	12.825	0.774046	1.02879	AT4G29400.1	Protein of unknown function (DUF3531)
Gh_A08G2185	0.167345	0.163538	0.862796	1.00498	2.29291	1.71846	AT5G56780.1	effector of transcription2
Gh_A08G2189	0.0773406	0.151162	1.34962	2.14368	0.0529847	0.164319	AT2G26150.1	heat shock transcription factor A2
Gh_A08G2212	1.25317	1.95945	3.67782	4.16815	1.71705	1.41999	AT1G76940.2	RNA-binding (RRM/RBD/RNP motifs) family protein
Gh_A08G2218	0	0	5.67469	7.27087	0.122531	0	AT5G11890.1	FUNCTIONS IN: molecular_function unknown; LOCATED IN:
Gh_A08G2222	5.43098	5.39444	5.64962	6.08713	25.3738	27.0498	AT5G26030.2	ferrochelatase 1
Gh_A08G2223	0	22.0715	35.8292	41.7339	15.4728	0
Gh_A08G2225	0	0	0.410941	0.478664	0	0	AT5G25950.1	Protein of Unknown Function (DUF239)
Gh_A08G2229	0.0682287	0	0	0	11.0312	12.5148	AT5G11710.1	ENTH/VHS family protein
Gh_A08G2243	3.3339	3.66531	0	0.0641716	0.0951666	0	AT3G16180.1	Major facilitator superfamily protein
Gh_A08G2260	0	0	0	0	0	0	AT5G48670.1	AGAMOUS-like 80
Gh_A08G2272	1.88975	1.84675	4.06443	4.33133	3.27393	3.42302	AT4G31160.1	DDB1-CUL4 associated factor 1
Gh_A09G0014	3.00504	3.1061	3.4837	3.52389	2.8901	3.06949	AT2G42580.1	tetratricopetide-repeat thioredoxin-like 3
Gh_A09G0021	0	0	0	0	0	0
Gh_A09G0031	0.147347	0.215993	0.0876564	0	0.176654	0.234791	AT1G07650.1	Leucine-rich repeat transmembrane protein kinase
Gh_A09G0033	0	0	0	0	0	0	AT2G30900.1	TRICHOME BIREFRINGENCE-LIKE 43
Gh_A09G0041	1.64039	4.58021	0	0	0	0
Gh_A09G0053	0	0	0	17.3321	0	0	AT5G09250.1	ssDNA-binding transcriptional regulator
Gh_A09G0060	7.73837	9.20631	13.0767	11.1907	2.53547	3.57414
Gh_A09G0078	0	0	0	0	0	0	AT3G25830.1	terpene synthase-like
Gh_A09G0102	0	0	0.0742343	0.43234	0.641161	0.662799	AT5G15470.1	galacturonosyltransferase 14
Gh_A09G0110	0	0	0	0	0	0	AT5G15410.1	Cyclic nucleotide-regulated ion
Gh_A09G0114	11.2923	12.3667	14.2175	14.8714	24.9523	25.4897	AT5G15400.1	U-box domain-containing protein
Gh_A09G0126	0	0	0	0	0	0
Gh_A09G0134	6.87212	7.15761	7.53091	7.43532	8.4248	8.96527	AT3G01150.1	polypyrimidine tract-binding protein
Gh_A09G0136	0.125317	0.122466	31.013	33.461	0	0	AT1G69560.1	myb domain protein 105
Gh_A09G0152	0.307151	0.420229	7.08966	6.32833	0.315636	0.195773	AT5G48600.2	structural maintenance of chromosome 3
Gh_A09G0155	0	0	596.869	595.914	0	0
Gh_A09G0156	0	0	0.140422	0.163563	2.54693	3.38513	AT3G28910.1	myb domain protein 30
Gh_A09G0157	0.328874	0.578506	0.156517	0.182311	0	0	AT5G39785.1	Protein of unknown function (DUF1666)
Gh_A09G0158	111.873	110.89	783.424	806.957	1371.9	1429.52	AT1G26880.1	Ribosomal protein L34e superfamily protein
Gh_A09G0190	0	0	0	0	0	0
Gh_A09G0200	1.41418	1.38201	42.3197	42.9986	10.3929	10.7437	AT5G63980.1	Inositol
Gh_A09G0204	0	0	0	0	0.20831	0	AT1G59710.1	Protein of unknown function (DUF569)
Gh_A09G0239	9.26044	8.75784	0.236947	0.137998	0	0	AT5G14940.1	Major facilitator superfamily protein
Gh_A09G0289	8.2654	10.616	33.2487	32.728	12.5384	10.7873	AT5G40490.1	RNA-binding (RRM/RBD/RNP motifs) family protein
Gh_A09G0309	0	0	0	0	0	0	AT5G63180.1	Pectin lyase-like superfamily protein
Gh_A09G0342	3.28866	3.61947	4.96385	4.89691	11.0025	12.0522	AT3G01780.1	ARM repeat superfamily protein
Gh_A09G0347	0	0	0	0	0	0	AT3G50160.1	Plant protein of unknown function (DUF247)
Gh_A09G0352	0	0	0	0	0	0	AT2G02061.1	Nucleotide-diphospho-sugar transferase family protein
Gh_A09G0409	0.283053	0.553228	0.074839	0.0871725	0.323192	0.200459	AT5G23940.1	HXXXD-type acyl-transferase family
Gh_A09G0429	211.177	206.159	42.7414	41.1181	8.96737	6.798	AT4G25370.1	Double Clp-N motif protein
Gh_A09G0483	7.92609	9.1228	2.7942	3.90562	5.67137	8.73178	AT1G66880.1	Protein kinase superfamily protein
Gh_A09G0500	14.2873	11.0775	9.74047	10.473	5.5816	5.26823	AT1G48635.1	peroxin 3
Gh_A09G0519	4.59285	4.9372	6.84889	6.19536	8.93601	8.97737	AT3G44370.1	Membrane insertion protein, OxaA/YidC with
Gh_A09G0533	44.2804	43.5577	51.7603	50.6009	37.321	45.8014	AT3G06035.1	Glycoprotein membrane precursor GPI-anchored
Gh_A09G0534	356.252	372.025	1698.06	1700.76	100.285	93.318	AT5G19140.1	Aluminium induced protein with YGL and
Gh_A09G0568	0	0	0	0	0	0	AT3G23380.1	ROP-interactive CRIB motif-containing protein 5
Gh_A09G0573	7.30196	6.91285	0.723986	1.26495	0.312653	0.161602	AT2G33380.1	Caleosin-related family protein
Gh_A09G0574	0.441864	0.431812	2.27815	3.06184	7.11377	9.23142	AT2G33380.1	Caleosin-related family protein
Gh_A09G0589	0.462173	0.258091	0.209483	0.122003	0.0452325	0.046759	AT5G18910.1	Protein kinase superfamily protein
Gh_A09G0591	0	0	0	0	0	0	AT2G39040.1	Peroxidase superfamily protein
Gh_A09G0594	0.221223	0.594523	1.05284	1.22635	2.04601	2.5459	AT3G05030.1	sodium hydrogen exchanger 2
Gh_A09G0603	4.5394	3.77071	9.78172	10.9044	5.23494	5.03655	AT3G06930.1	protein arginine methyltransferase 4B
Gh_A09G0612	1.41626	1.90306	0.702109	0.49069	1.09154	2.13138	AT3G06778.1	Chaperone DnaJ-domain superfamily protein
Gh_A09G0651	2.08988	1.36156	2.8549	1.71633	2.38624	2.13786	AT3G17430.1	Nucleotide-sugar transporter family protein
Gh_A09G0681	0	0	0.246882	1.15027	0	0	AT4G21585.1	endonuclease 4
Gh_A09G0682	0	0	0	0	0	0	AT1G61250.1	secretory carrier 3
Gh_A09G0694	1.35298	1.17529	0.775074	0.902807	1.08139	0.638791	AT1G28240.1	Protein of unknown function (DUF616)
Gh_A09G0714	0	0	0.133614	0.155634	0	0	AT5G05830.1	RING/FYVE/PHD zinc finger superfamily protein
Gh_A09G0718	1.18652	1.54603	0.501942	0.292331	0.108382	0.11204	AT4G18840.1	Pentatricopeptide repeat (PPR-like) superfamily
Gh_A09G0724	16.4765	13.5593	28.2018	26.2395	26.8828	22.1092	AT3G14290.1	20S proteasome alpha subunit E2
Gh_A09G0727	0	0	0	0	0	0	AT1G17270.1	O-fucosyltransferase family protein
Gh_A09G0764	2152.99	2220.47	27.0714	30.3133	5.68392	3.47203	AT1G72610.1	germin-like protein 1
Gh_A09G0778	1.32599	1.05286	1.05177	0.842259	3.74721	3.22806	AT2G19860.1	hexokinase 2
Gh_A09G0786	4.71866	3.91962	29.3812	33.7872	2.90941	2.67342	AT3G27520.1	unknown protein; Has 28 Blast hits to 28 proteins in
Gh_A09G0816	1.32448	1.16909	2.5417	2.68425	2.31235	2.87451	AT1G15440.1	periodic tryptophan protein 2
Gh_A09G0827	5.6571	3.10973	7.01123	4.57334	4.36003	5.00797	AT3G18430.1	Calcium-binding EF-hand family protein
Gh_A09G0831	0	0	0	0	0	0
Gh_A09G0834	0.294727	0.246876	1.60304	1.16701	3.72096	3.93598	AT2G27880.1	Argonaute family protein
Gh_A09G0846	10.0402	9.1428	59.0049	54.8144	63.156	67.873	AT5G58640.1	Selenoprotein, Rdx type
Gh_A09G0852	0.197119	0.192634	0	0	0	0
Gh_A09G0867	0.121648	0.178321	0.0964907	0.112392	0.083339	0.172303	AT3G44820.1	Phototropic-responsive NPH3 family protein
Gh_A09G0899	0.127618	0	0	0.235816	0	0	AT1G08290.1	WIP domain protein 3
Gh_A09G0915	3.22019	2.90486	3.73312	4.80606	0.1697	0	AT5G22360.1	vesicle-associated membrane protein
Gh_A09G0969	3.77988	4.78032	8.64183	8.628	3.04651	1.10226	AT5G04760.1	Duplicated homeodomain-like superfamily protein
Gh_A09G0998	14.8371	13.2743	47.2408	28.3819	4454.99	4533.85	AT5G60490.1	FASCICLIN-like arabinogalactan-protein 12
Gh_A09G1000	0	0	0	0	0	0	AT5G60530.1	late embryogenesis abundant protein-related / LEA
Gh_A09G1034	0.0879063	0	34.0965	32.3248	0.903348	0.747067	AT4G32940.1	gamma vacuolar processing enzyme
Gh_A09G1038	2.26386	2.21236	0.698323	1.04581	1.03396	0.979779	AT4G18380.1	F-box family protein
Gh_A09G1044	0	0	0	0	0	0
Gh_A09G1045	0	0	0	0	0	0	AT1G74875.1	FUNCTIONS IN: molecular_function unknown; INVOLVED
Gh_A09G1046	2.78089	1.99292	7.49969	6.39472	0.423365	0.437652	AT3G21100.2	RNA-binding (RRM/RBD/RNP motifs) family protein
Gh_A09G1080	0	0	0.180997	0	0.625306	0.323205
Gh_A09G1086	6.78665	6.05554	4.60298	5.63418	21.0909	19.9916	AT1G35620.1	PDI-like 5-2
Gh_A09G1096	1.75731	1.86044	28.1101	28.4131	0.702277	0.622266	AT5G03560.2	Tetratricopeptide repeat (TPR)-like superfamily
Gh_A09G1100	0	0	0	0	0.577309	0.383652	AT1G34420.1	leucine-rich repeat transmembrane protein kinase
Gh_A09G1113	14.8321	18.7316	26.4255	28.0397	3.43919	4.04006	AT3G57080.1	Eukaryotic rpb5 RNA polymerase subunit
Gh_A09G1191	0	0	0	0	0	0	AT5G06800.1	myb-like HTH transcriptional regulator family protein
Gh_A09G1194	9.53974	11.2207	9.92304	10.3445	2.54376	2.67007	AT3G57980.1	DNA-binding bromodomain-containing protein
Gh_A09G1201	0	0	0	0	0	0	AT5G06740.1	Concanavalin A-like lectin protein kinase family
Gh_A09G1224	9.15904	7.05726	0.13971	0	0	0	AT3G03990.1	alpha/beta-Hydrolases superfamily protein
Gh_A09G1254	0	0	0	0	0	0	AT3G11780.1	MD-2-related lipid recognition domain-containing
Gh_A09G1258	0	0.237003	0	0	0.166146	0.687014	AT5G10530.1	Concanavalin A-like lectin protein kinase family
Gh_A09G1278	0.298835	0	0	0	1.84254	1.26981	AT2G36020.1	HVA22-like protein J
Gh_A09G1310	0.0745428	0.0364235	8.39605	8.23012	0	0	AT2G36200.1	P-loop containing nucleoside triphosphate hydrolases
Gh_A09G1341	0	0	0.995644	1.28858	0	0	AT5G03795.1	Exostosin family protein
Gh_A09G1353	1.66179	2.23298	3.62486	4.03031	0.142308	0.147111	AT5G38280.1	PR5-like receptor kinase
Gh_A09G1363	16.2902	13.3725	52.7191	55.9889	35.7125	27.2268	AT5G03455.1	Rhodanese/Cell cycle control
Gh_A09G1368	1.55282	1.19232	1.75956	2.04954	13.8296	11.2328	AT2G36880.2	methionine adenosyltransferase 3
Gh_A09G1393	1.03786	2.21291	2.91872	3.66124	1.87451	1.73732	AT2G37035.1	unknown protein; Has 26 Blast hits to 26 proteins in
Gh_A09G1408	2.43806	2.93243	0.595035	0	0.770897	1.19537	AT3G09770.1	RING/U-box superfamily protein
Gh_A09G1413	11.6375	14.2717	41.0862	33.732	12.8188	13.8978	AT4G02890.1	Ubiquitin family protein
Gh_A09G1432	0.924627	1.29891	0	0	0	0	AT1G34300.1	lectin protein kinase family protein
Gh_A09G1441	1.00253	0.857259	2.68382	2.5472	9.10034	8.43121	AT5G59550.1	zinc finger (C3HC4-type RING finger) family protein
Gh_A09G1454	0	0	1.4476	1.2044	4.64393	2.58497	AT2G39700.1	expansin A4
Gh_A09G1461	0	0	0	0	0	0	AT2G37620.1	actin 1
Gh_A09G1463	0	0	0	0	0	0	AT2G37670.1	Transducin/WD40 repeat-like superfamily protein
Gh_A09G1556	5.29124	4.56253	6.54237	6.90164	5.22418	3.74728	AT2G36330.1	Uncharacterised protein family (UPF0497)
Gh_A09G1557	3.78119	3.69517	12.1371	13.6802	3.5104	3.92919	AT1G48410.1	Stabilizer of iron transporter SufD /
Gh_A09G1578	9.8573	9.94379	7.56656	7.63839	6.09955	6.98098	AT3G48890.1	membrane-associated
Gh_A09G1587	3.19615	2.47721	7.78038	8.24797	1.28358	1.40495	AT4G21390.1	S-locus lectin protein kinase family protein
Gh_A09G1595	0.471126	0.460408	0.373695	0.248731	0.507195	0.524312	AT3G18440.1	aluminum-activated malate transporter 9
Gh_A09G1604	6.44802	5.64947	2.99818	4.10857	10.5104	8.18823	AT5G51880.1	2-oxoglutarate (2OG) and Fe(II)-dependent oxygenase
Gh_A09G1613	60.3193	63.0789	80.0399	81.2511	57.9305	62.4806	AT4G25550.1	Cleavage/polyadenylation specificity factor, 25kDa
Gh_A09G1622	1.41693	0.692346	0.374633	0.545466	0	0	AT3G49070.1	Protein of unknown function (DUF677)
Gh_A09G1677	5.40364	5.49193	4.57189	5.52504	10.8097	10.256	AT3G49530.1	NAC domain containing protein 62
Gh_A09G1741	0	0	0	0	0	0	AT1G12310.1	Calcium-binding EF-hand family protein
Gh_A09G1742	0.270879	1.5883	2.1486	1.00108	0.185575	0	AT5G62360.1	Plant invertase/pectin methylesterase inhibitor
Gh_A09G1766	0	0.275454	0	0	5.21374	5.98855	AT4G17615.1	calcineurin B-like protein 1
Gh_A09G1782	78.7654	80.132	48.424	50.985	24.3562	22.7197	AT2G35490.1	Plastid-lipid associated protein PAP / fibrillin
Gh_A09G1802	20.1475	21.716	40.6573	35.5867	10.961	9.65223	AT4G13720.1	Inosine triphosphate pyrophosphatase family protein
Gh_A09G1815	0.922775	1.08214	0.146388	0.170513	7.58614	10.8483	AT2G02250.1	phloem protein 2-B2
Gh_A09G1816	7.39035	8.20388	2.21959	2.25392	7.56993	7.16481	AT5G16340.1	AMP-dependent synthetase and ligase family protein
Gh_A09G1832	0	0	2.3134	2.96412	24.7763	26.2321	AT4G13620.1	Integrase-type DNA-binding superfamily protein
Gh_A09G1860	0	0	0	0	0	0	AT2G31980.1	PHYTOCYSTATIN 2
Gh_A09G1870	0	0	0	0	0	0	AT1G19800.2	trigalactosyldiacylglycerol 1
Gh_A09G1888	0	0	0	0	0	0	AT1G05800.1	alpha/beta-Hydrolases superfamily protein
Gh_A09G1895	47.9749	47.2709	87.5859	77.4767	22.0017	21.1999	AT3G22530.1	unknown protein; FUNCTIONS IN: molecular_function
Gh_A09G1904	0.222346	0	0.529091	0	60.7778	55.428	AT3G22620.1	Bifunctional inhibitor/lipid-transfer protein/seed
Gh_A09G1949	15.3668	21.088	27.2305	31.114	13.2154	12.5037	AT1G04260.1	CAMV movement protein interacting
Gh_A09G1962	0	0	0	0	0	0	AT4G23990.1	cellulose synthase like G3
Gh_A09G1997	1.66833	1.3043	0.264662	0.154139	0	0	AT2G33310.3	auxin-induced protein 13
Gh_A09G2053	0	0	0.451146	0.525495	0	0	AT2G16920.1	ubiquitin-conjugating enzyme 23
Gh_A09G2067	2.2457	2.58476	3.52298	1.98262	6.87193	6.85644	AT5G49360.1	beta-xylosidase 1
Gh_A09G2082	0	0	0.565622	0.658837	0	0	AT5G27870.1	Plant invertase/pectin methylesterase inhibitor
Gh_A09G2087	2.44382	2.54744	43.8086	44.4051	15.8493	16.615	AT3G16720.1	TOXICOS EN LEVADURA 2
Gh_A09G2092	0	0	0.830606	1.38213	0.512425	0.105944	AT3G06868.1	unknown protein; FUNCTIONS IN: molecular_function
Gh_A09G2096	0	0	0	0	0	0	AT2G47710.1	Adenine nucleotide alpha hydrolases-like superfamily
Gh_A09G2144	0.118077	0	0	0	0	0	AT1G74460.1	GDSL-like Lipase/Acylhydrolase superfamily protein
Gh_A10G0011	0	0	0.165217	0.0962226	0	0.110635	AT1G78940.2	Protein kinase protein with adenine nucleotide alpha
Gh_A10G0012	0	0	0	0	0	0	AT5G53490.3	Tetratricopeptide repeat (TPR)-like superfamily
Gh_A10G0022	105.286	94.904	36.2269	39.5321	29.313	27.919	AT1G78890.1	unknown protein; BEST Arabidopsis thaliana protein
Gh_A10G0035	1.11904	1.31229	0.745597	0.620337	0.153327	0.221902	AT2G34710.1	Homeobox-leucine zipper
Gh_A10G0048	0	0	0	0	0	0	AT5G23960.1	terpene synthase 21
Gh_A10G0071	11.9878	10.3528	23.2188	22.0226	6.6847	5.3308	AT3G21215.1	RNA-binding (RRM/RBD/RNP motifs) family protein
Gh_A10G0082	0	1.5928	9.04968	12.4234	0	0	AT5G47560.1	tonoplast dicarboxylate transporter
Gh_A10G0085	1.52504	1.49035	4.83863	4.93153	6.92167	4.18515	AT4G12590.1	Protein of unknown function DUF106, transmembrane
Gh_A10G0086	0.36716	1.43523	2.76668	2.88341	0.377303	0.520048	AT4G22370.1	unknown protein; Has 12 Blast hits to 12 proteins in
Gh_A10G0108	3.66561	2.97506	0.739208	0.803627	2.51125	2.42	AT3G21630.1	chitin elicitor receptor kinase 1
Gh_A10G0119	0	0	0	0	0	0	AT4G04630.1	Protein of unknown function, DUF584
Gh_A10G0120	0.129139	0.347053	17.9513	18.2251	2.94166	2.6751	AT1G11720.2	starch synthase 3
Gh_A10G0127	0	0.901011	0	0	11.3695	15.6709	AT3G20340.1	Expression of the gene is downregulated in the
Gh_A10G0135	0	0	1.39403	1.36396	0	0	AT4G21820.1	binding;calmodulin binding
Gh_A10G0164	0	0	0	0	0	0	AT4G21330.1	basic helix-loop-helix (bHLH) DNA-binding
Gh_A10G0168	0.360354	0.469542	3.42998	4.99405	1.39895	1.19095	AT4G21350.1	plant U-box 8
Gh_A10G0171	0	0	0	0	0	0
Gh_A10G0190	1.76269	0.574196	9.32106	6.78573	0.40253	0	AT2G31180.1	myb domain protein 14
Gh_A10G0191	1.66707	2.36967	5.40948	7.14109	0.519129	0.643979	AT4G03270.1	Cyclin D6;1
Gh_A10G0202	0	0	0	0	0	0	AT4G25800.1	Calmodulin-binding protein
Gh_A10G0213	10.4773	10.4397	0.733285	0.189807	0.914821	0.436474	AT4G05090.1	Inositol monophosphatase family protein
Gh_A10G0227	0	0	0	0	0.837383	1.38503	AT5G08370.1	alpha-galactosidase 2
Gh_A10G0228	0	0	0	0	0	0	AT1G61105.1	Toll-Interleukin-Resistance (TIR) domain family
Gh_A10G0230	29.7053	21.2883	25.133	25.0056	1.58283	1.40249	AT1G61065.1	Protein of unknown function (DUF1218)
Gh_A10G0268	48.0218	51.1607	75.8692	56.733	49.8877	51.0138	AT5G46020.1	CONTAINS InterPro DOMAIN/s: Casein kinase substrate,
Gh_A10G0275	0	0	0	0	0	0	AT2G29120.1	glutamate receptor 2.7
Gh_A10G0290	3.25444	1.76689	2.4858	2.33864	1.23865	0.597542	AT1G29050.1	TRICHOME BIREFRINGENCE-LIKE 38
Gh_A10G0319	0	0	0	0	0.604735	1.04191
Gh_A10G0353	0.660363	0.64534	2.23487	1.99306	0.814327	1.18477	AT1G29400.2	MEI2-like protein 5
Gh_A10G0422	0.670551	0.163824	1.3297	1.23906	0	0	AT1G31240.1	Bromodomain transcription factor
Gh_A10G0424	0	0	0	0	0	0	AT1G31260.1	zinc transporter 10 precursor
Gh_A10G0433	1.52887	1.63416	2.69067	2.42782	0.91648	1.18426	AT4G19610.1	nucleotide binding;nucleic acid binding;RNA binding
Gh_A10G0434	0.445084	0.434959	0.353039	0.20561	1.82952	1.18204
Gh_A10G0509	25.2075	21.8627	69.9808	71.9067	30.6529	32.3568	AT1G72750.1	translocase inner membrane subunit
Gh_A10G0529	0	0	0	0	0	0	AT3G22060.1	Receptor-like protein kinase-related family protein
Gh_A10G0530	3.68904	2.42954	2.35363	1.92647	1.53836	1.47668	AT1G55150.1	DEA(D/H)-box RNA helicase family protein
Gh_A10G0534	0.9179	1.43523	6.40706	6.95411	1.25768	0.520048	AT3G13700.2	RNA-binding (RRM/RBD/RNP motifs) family protein
Gh_A10G0540	2.64649	2.11605	1.0814	1.18552	1.26365	1.47668	AT1G17720.1	Protein phosphatase 2A, regulatory subunit
Gh_A10G0541	3.17189	2.3248	0.943475	0.36632	0	0	AT3G21270.1	DOF zinc finger protein 2
Gh_A10G0548	90.2556	85.5132	102.366	96.1002	108.773	100.361	AT1G73030.1	SNF7 family protein
Gh_A10G0578	0	0	0.258166	0.601422	0	0	AT4G26080.1	Protein phosphatase 2C family protein
Gh_A10G0583	1.10795	1.20305	1.09365	0.864419	0.674702	0.92415	AT1G59870.1	ABC-2 and Plant PDR
Gh_A10G0587	0	0	3.76132	3.06683	0.324865	0
Gh_A10G0613	20.0298	20.6044	55.1885	45.7777	49.8329	29.117	AT3G17210.1	heat stable protein 1
Gh_A10G0623	0.108492	0	1.37688	1.50356	2.89871	4.45638	AT3G26780.1	Phosphoglycerate mutase family protein
Gh_A10G0635	6.0224	4.91402	15.583	14.5317	6.84971	7.49496	AT3G27020.1	YELLOW STRIPE like 6
Gh_A10G0653	0	0	0	0	0	0	AT3G15810.1	Protein of unknown function (DUF567)
Gh_A10G0660	5.35545	4.1318	0.8943	1.3021	0.386203	1.59695	AT5G25360.2	unknown protein; FUNCTIONS IN: molecular_function
Gh_A10G0674	0	0	0	0	0.0798079	0	AT1G80190.1	partner of SLD five 1
Gh_A10G0683	5.01525	4.6432	4.29214	4.02398	1.17543	2.52366	AT2G25590.1	Plant Tudor-like protein
Gh_A10G0694	15.6784	15.3217	2.57603	2.27629	1.0741	0.713794	AT1G80310.1	sulfate transmembrane transporters
Gh_A10G0727	21.3761	18.383	20.6857	22.1197	6.44355	7.8721	AT1G15220.2	cytochrome c biogenesis protein family
Gh_A10G0755	0	0	0	0	0	0
Gh_A10G0757	0	0	22.3174	13.7197	0	0	AT3G06070.1	unknown protein; BEST Arabidopsis thaliana protein
Gh_A10G0781	0	0	0	0	0	0	AT5G65380.1	MATE efflux family protein
Gh_A10G0785	0	0	0.41913	0.162734	0	0	AT1G62970.1	Chaperone DnaJ-domain superfamily protein
Gh_A10G0861	17.5769	17.9239	1.21234	1.61387	0.448757	0.231951	AT5G66470.1	RNA binding;GTP binding
Gh_A10G0879	0	0	3.13751	2.74093	1.35493	0	AT3G51160.1	NAD(P)-binding Rossmann-fold
Gh_A10G0887	0.437248	0.488344	2.52686	1.67363	0.898655	0.796271	AT5G66130.1	RADIATION SENSITIVE 17
Gh_A10G0892	0	0	0	0	0	0	AT2G17530.3	Protein kinase superfamily protein
Gh_A10G0909	18.8906	19.9782	8.00512	8.84619	6.20489	5.13143	AT4G35860.1	GTP-binding 2
Gh_A10G0993	27.244	30.6265	20.6917	21.0582	12.2599	11.3496	AT4G14340.1	casein kinase I
Gh_A10G1004	0.350494	0.513781	0.278011	0	0	0	AT1G08650.2	phosphoenolpyruvate carboxylase kinase 1
Gh_A10G1010	8.43361	5.15109	39.3009	35.0638	3.61108	2.98636
Gh_A10G1021	0	0	0.0714696	0.0416239	0.0925924	0.255246	AT5G43745.1	Protein of unknown function (DUF1012)
Gh_A10G1034	1.39407	1.18466	1.6827	1.568	0.456765	0.686807	AT3G51895.1	sulfate transporter 3;1
Gh_A10G1035	3.1897	2.13746	11.3491	8.84102	1.87304	2.3235	AT3G22990.1	ARM repeat superfamily protein
Gh_A10G1036	3.86636	3.98082	22.4532	22.1348	7.56794	7.72555	AT3G22960.1	Pyruvate kinase family protein
Gh_A10G1057	0.560024	1.45942	6.51507	4.48426	4.85974	3.83391	AT3G23000.1	CBL-interacting
Gh_A10G1147	15.8464	16.1053	20.2365	18.3009	15.6328	18.0681	AT4G14000.1	Putative methyltransferase family protein
Gh_A10G1158	0	0	0.786991	1.12823	1.1503	0.918867	AT4G20820.1	FAD-binding Berberine family protein
Gh_A10G1175	0	0	0	0	0	0
Gh_A10G1184	1.78011	3.23071	0.403422	0.822336	1.13242	0.810438	AT1G19800.2	trigalactosyldiacylglycerol 1
Gh_A10G1189	2.46374	1.20385	2.39837	2.27629	2.60852	3.48966	AT2G31450.1	DNA glycosylase superfamily protein
Gh_A10G1204	0.0851073	0.166342	0	0	0.408139	0.301366	AT1G62930.1	Tetratricopeptide repeat (TPR)-like superfamily
Gh_A10G1222	1.5309	0.66492	0.809535	0.471473	13.0516	14.9377	AT3G59390.1	unknown protein; FUNCTIONS IN: molecular_function
Gh_A10G1230	0	0	0	0	0	0	AT4G15930.1	Dynein light chain type 1 family protein
Gh_A10G1231	3.99176	1.70667	36.214	38.2635	323.206	338.531	AT3G07490.1	ARF-GAP domain 11
Gh_A10G1235	8.57356	7.16228	75.3542	76.9128	11.3683	9.79327	AT3G59480.1	pfkB-like carbohydrate kinase family protein
Gh_A10G1253	0.936714	1.10611	1.95037	1.47847	6.33706	7.0761	AT1G67930.1	Golgi transport complex protein-related
Gh_A10G1263	0.24719	0.120783	0	0	0	0	AT1G58190.2	receptor like protein 9
Gh_A10G1272	11.2283	12.1211	19.2105	18.5163	8.63146	7.99812	AT3G11710.1	lysyl-tRNA synthetase 1
Gh_A10G1284	0	0	1.37688	0.801897	33.298	33.4229	AT2G43710.2	Plant stearoyl-acyl-carrier-protein
Gh_A10G1291	38.8183	75.8704	0	0	13.2969	13.7456
Gh_A10G1295	43.771	44.7612	61.5022	59.0723	62.2226	56.3513	AT3G25520.1	ribosomal protein L5
Gh_A10G1321	0.721827	0.705406	1.1451	0.666907	0.247256	0.2556
Gh_A10G1338	7.32044	7.15391	10.2934	11.9898	10.3342	9.26902	AT3G51580.1	unknown protein; FUNCTIONS IN: molecular_function
Gh_A10G1359	1.91556	1.62238	17.8278	16.4003	1.07902	1.11543	AT3G51550.1	Malectin/receptor-like protein kinase family
Gh_A10G1365	7.0926	6.72738	17.8289	15.9487	6.64543	6.68503	AT3G58110.2	unknown protein; FUNCTIONS IN: molecular_function
Gh_A10G1380	8.67826	10.2982	18.2906	18.5559	2.548	3.16079	AT1G60940.1	SNF1-related protein kinase
Gh_A10G1392	1.52025	2.22849	0.904391	0.585241	0.433957	0.269161	AT5G63980.1	Inositol
Gh_A10G1393	2.36542	2.50425	2.81437	2.73181	9.04786	7.95721	AT5G64010.1	unknown protein; FUNCTIONS IN: molecular_function
Gh_A10G1396	0	0	8.16498	7.02955	28.6683	29.3188	AT5G49800.1	Polyketide cyclase/dehydrase and lipid transport
Gh_A10G1402	4.24864	3.58108	7.03488	8.29237	9.05946	9.40281	AT1G59750.4	auxin response factor 1
Gh_A10G1413	0	0	0	0	0	0	AT5G14250.1	Proteasome component (PCI) domain
Gh_A10G1471	2.23161	2.18085	31.862	36.5974	1.14663	0.790219	AT5G49120.1	Protein of unknown function (DUF581)
Gh_A10G1484	1.61745	2.67495	2.26984	1.72429	0	0.0881141	AT3G06780.1	glycine-rich protein
Gh_A10G1485	88.6614	97.4749	230.813	222.905	93.8362	102.839	AT3G16780.1	Ribosomal protein L19e family protein
Gh_A10G1535	1.11476	0.73798	0.570466	0.465136	0.320263	0.534807	AT2G18790.1	phytochrome B
Gh_A10G1570	0	0	0	0	0	0	AT3G17380.1	TRAF-like family protein
Gh_A10G1592	2.59684	2.63175	5.87426	5.42055	11.0038	11.92	AT3G56310.1	Melibiase family protein
Gh_A10G1595	40.3158	42.26	78.7847	74.913	198.584	215.973	AT3G10920.1	manganese superoxide dismutase 1
Gh_A10G1596	0.447555	1.09343	4.25999	5.78904	6.59217	6.18072	AT3G10915.2	Reticulon family protein
Gh_A10G1610	0.929971	0.454407	2.28671	1.37474	0.286699	0.197583	AT1G79490.1	Pentatricopeptide repeat (PPR) superfamily
Gh_A10G1642	5.12548	5.72444	119.991	96.1986	352.543	365.063	AT5G12380.1	annexin 8
Gh_A10G1650	1.3787	0.829129	3.57516	2.89055	2.25233	1.87769	AT5G13480.1	Transducin/WD40 repeat-like superfamily protein
Gh_A10G1676	0.484658	0.710448	2.81332	2.36104	0.996094	1.12332	AT5G13530.1	protein kinases;ubiquitin-protein ligases
Gh_A10G1711	0	0	0.561687	0.817816	0.363847	0.25075	AT5G54160.1	O-methyltransferase 1
Gh_A10G1740	1.98023	2.36158	2.79534	3.56611	5.0586	5.39571	AT3G11910.2	ubiquitin-specific protease 13
Gh_A10G1750	0.120118	0.117385	0	0	0	0.170136	AT5G06600.3	ubiquitin-specific protease 12
Gh_A10G1754	6.89005	7.17629	12.0809	10.9727	14.1608	11.9421	AT5G06390.1	FASCICLIN-like arabinogalactan protein 17
Gh_A10G1761	3.05008	4.65733	0.151207	0.176126	0.783585	0.405015	AT1G01800.1	NAD(P)-binding Rossmann-fold superfamily protein
Gh_A10G1783	7.39006	8.38677	18.0895	17.9872	4.73617	4.4458	AT3G52990.1	Pyruvate kinase family protein
Gh_A10G1796	1.89216	3.1435	4.42752	4.80754	0.453701	0.536014	AT3G10480.2	NAC domain containing protein 50
Gh_A10G1810	0	0	0.222105	0.172472	0	0	AT3G26040.1	HXXXD-type acyl-transferase family protein
Gh_A10G1813	0	0	0	0	0	0	AT5G05410.2	DRE-binding protein 2A
Gh_A10G1814	0	0	0.309199	0	0	0	AT2G39170.1	unknown protein; CONTAINS InterPro DOMAIN/s: Protein
Gh_A10G1833	7.13816	8.1384	0.257362	0	0.0740945	0.15319	AT3G10350.1	P-loop containing nucleoside triphosphate hydrolases
Gh_A10G1859	1.48143	1.15818	58.0483	47.9051	1.21789	1.25899	AT2G38880.7	nuclear factor Y, subunit B1
Gh_A10G1865	9.02981	10.3411	6.04329	7.691	2.22316	3.19747	AT4G08790.1	Nitrilase/cyanide hydratase and apolipoprotein
Gh_A10G1872	0.565683	0.184271	0.149566	0	0	0
Gh_A10G1895	37.5468	36.6927	34.0983	31.2714	25.499	23.3537	AT2G39450.1	Cation efflux family protein
Gh_A10G1897	1.13364	0.974908	1.9063	1.92719	0.403852	0.481709	AT3G55270.1	mitogen-activated protein kinase
Gh_A10G1919	2.27118	2.86388	14.47	14.4179	2.05786	3.21691	AT3G55340.1	phragmoplastin interacting protein 1
Gh_A10G1933	0.103948	0.203166	1.07186	1.05643	0	0	AT1G75560.1	zinc knuckle (CCHC-type) family protein
Gh_A10G1938	9.69479	10.6226	22.3705	21.1715	5.23289	4.16114	AT3G55390.1	Uncharacterised protein family (UPF0497)
Gh_A10G1948	0	0	0	0	0	0
Gh_A10G1960	24.2794	23.5815	36.5082	30.1389	239.297	255.601	AT3G55360.1	3-oxo-5-alpha-steroid
Gh_A10G1968	1.78744	1.45565	3.42633	2.89003	37.6548	37.1323	AT2G39650.1	Protein of unknown function (DUF506)
Gh_A10G1977	0	0	0.152041	0.177098	0	0	AT2G39700.1	expansin A4
Gh_A10G1979	1.85312	1.43948	10.8923	11.2825	0.260419	0.437462	AT2G37650.1	GRAS family transcription factor
Gh_A10G2004	0.692081	1.35267	2.8945	3.66216	0.258618	0.267346	AT5G02070.1	Protein kinase family protein
Gh_A10G2011	0.732212	1.00178	0.813103	0.405901	0.300976	1.14082	AT2G39805.1	Integral membrane Yip1 family protein
Gh_A10G2012	13.3212	11.3909	11.9887	9.46742	1.75502	2.1771	AT4G38040.1	Exostosin family protein
Gh_A10G2016	1.29521	1.39231	2.46565	1.91466	1.33099	0.825543	AT3G55640.1	Mitochondrial substrate carrier family protein
Gh_A10G2020	0	0	0	0	0	0	AT1G07410.1	RAB GTPase
Gh_A10G2029	0.566986	0	29.6823	26.7162	3.4959	2.00771
Gh_A10G2030	0.147148	0.0719003	0.0583587	0.135952	0.604852	0.67737	AT3G02420.1	unknown protein; FUNCTIONS IN: molecular_function
Gh_A10G2040	0	0	0	0	13.2969	13.7456
Gh_A10G2047	0.213648	0.208787	0.33893	0.0986963	0.8782	1.1348	AT4G12560.2	F-box and associated interaction
Gh_A10G2058	0	0	0	0	0	0	AT3G55780.1	Glycosyl hydrolase superfamily protein
Gh_A10G2084	0.732015	0.204389	0	0	0	0	AT3G24460.1	Serinc-domain containing serine and sphingolipid
Gh_A10G2087	0	0	0.249931	0	0	0	AT3G11260.1	WUSCHEL related homeobox 5
Gh_A10G2093	0.0876845	0.171379	2.71249	3.80761	1.14135	0.80728	AT2G40000.1	ortholog of sugar beet HS1 PRO-1 2
Gh_A10G2097	10.3029	13.0153	35.28	41.7906	7.91909	9.78802
Gh_A10G2107	2.45819	2.52546	3.29971	4.13468	3.23859	3.30325	AT5G05700.1	arginine-tRNA protein transferase 1
Gh_A10G2122	0	0	0	0	0	0	AT3G08510.2	phospholipase C 2
Gh_A10G2123	0.47581	0.557982	0.150964	0.263765	0.0977909	0.033697	AT3G55950.1	CRINKLY4 related 3
Gh_A10G2144	2.06138	1.84661	3.54267	2.53939	3.41286	1.33822	AT2G40316.1	FUNCTIONS IN: molecular_function unknown; LOCATED IN:
Gh_A10G2158	10.5572	11.1592	8.03211	10.3511	1.18082	1.06809	AT2G40200.1	basic helix-loop-helix (bHLH) DNA-binding superfamily
Gh_A11G0001	0.217663	0.212711	0.0863247	0.402204	1.11838	1.2332	AT3G08850.1	HEAT repeat ;WD domain,
Gh_A11G0018	0	0	1.45887	1.38068	0.0787518	0	AT2G01940.1	C2H2-like zinc finger protein
Gh_A11G0028	10.0478	10.9189	6.24836	5.27291	0.991232	1.30932	AT1G48570.1	zinc finger (Ran-binding) family protein
Gh_A11G0046	1.85603	1.39059	0.196293	0.314383	0.19073	0.240982	AT1G48650.1	DEA(D/H)-box RNA helicase family protein
Gh_A11G0050	2.99433	1.4631	23.1571	13.1409	0	0
Gh_A11G0078	0.210048	0	0.666437	0.388133	0.0479668	0	AT5G51950.1	Glucose-methanol-choline (GMC) oxidoreductase family
Gh_A11G0105	41.4214	44.527	20.9079	19.4829	58.3021	58.9363	AT1G51160.2	SNARE-like superfamily protein
Gh_A11G0125	11.8171	11.3558	16.7678	16.6196	9.2201	9.11281	AT3G49220.1	Plant invertase/pectin methylesterase inhibitor
Gh_A11G0132	36.7483	38.3064	1.94324	0	55.3864	74.6058	AT4G27740.1	Yippee family putative zinc-binding protein
Gh_A11G0137	4.95043	5.84869	15.0034	16.6567	18.1721	17.6342	AT3G49350.1	Ypt/Rab-GAP domain of gyp1p superfamily protein
Gh_A11G0149	2.90534	4.57435	27.9102	27.8868	7.40872	7.0872	AT5G24650.1	Mitochondrial import inner membrane translocase
Gh_A11G0155	324.868	320.867	27.5108	31.4037	14.7319	14.4103	AT1G32990.1	plastid ribosomal protein l11
Gh_A11G0157	0.826637	1.81762	3.77019	3.91418	0.141579	0	AT1G32860.1	Glycosyl hydrolase superfamily protein
Gh_A11G0160	1.319	1.33674	3.02244	2.03108	5.25443	5.22417	AT4G10610.2	CTC-interacting domain 12
Gh_A11G0168	4.64078	4.5352	5.65439	6.14421	9.11186	8.97889	AT5G41940.1	Ypt/Rab-GAP domain of gyp1p superfamily protein
Gh_A11G0186	1.32916	0.730644	1.05429	1.68854	4.04073	3.8241	AT5G64600.1	O-fucosyltransferase family protein
Gh_A11G0196	0	0	0	0	0	0
Gh_A11G0198	0	0	0	0	0	0	AT1G01780.1	GATA type zinc finger transcription factor family
Gh_A11G0201	2.88829	2.82258	7.47297	8.64098	1.27204	0.925345	AT4G11560.1	bromo-adjacent homology (BAH) domain-containing
Gh_A11G0212	6.1939	6.93572	4.50357	4.05354	3.53612	3.28991	AT5G60750.1	CAAX amino terminal protease family protein
Gh_A11G0223	44.319	40.1843	24.63	23.4728	128.089	121.416	AT4G23820.1	Pectin lyase-like superfamily protein
Gh_A11G0225	0.316927	0	0.377078	0.146407	0	0	AT1G64380.1	Integrase-type DNA-binding superfamily protein
Gh_A11G0255	0	0.229011	1.67291	1.29907	2.24761	2.48943
Gh_A11G0261	37.735	39.9603	28.367	27.8183	45.8484	45.3472	AT1G32740.1	SBP (S-ribonuclease binding protein) family protein
Gh_A11G0262	15.6374	13.528	1.99947	2.56583	13.0838	13.2833	AT5G47040.1	lon protease 2
Gh_A11G0266	0	0	0	0	0	0	AT4G17980.1	NAC domain containing protein 71
Gh_A11G0267	4.59959	3.61359	8.72749	8.99921	22.7991	23.7602	AT5G46630.1	Clathrin adaptor complexes medium subunit family
Gh_A11G0288	8.62695	6.1688	15.5216	16.5244	2.23434	2.60777	AT3G47520.1	malate dehydrogenase
Gh_A11G0290	0.816699	0.39906	1.07967	0.628801	2.14478	2.40995	AT5G61430.1	NAC domain containing protein
Gh_A11G0320	0	0	0	0	0	0
Gh_A11G0321	13.2289	11.2598	9.59046	9.72532	4.19037	3.52587	AT1G18490.1	Protein of unknown function (DUF1637)
Gh_A11G0324	0.575045	0.374642	13.5317	15.5846	0.393954	0.271499	AT5G23100.1	Protein of unknown function, DUF617
Gh_A11G0332	0	0	1.66912	1.50233	6.02858	7.11265	AT1G24400.1	lysine histidine transporter 2
Gh_A11G0336	0.0792817	0	1.13195	0.878995	0	0	AT3G48520.1	cytochrome P450, family 94, subfamily B,
Gh_A11G0339	30.6377	26.209	3.66287	2.87169	0.121678	0.251568	AT4G24910.1	Protein of unknown function (DUF579)
Gh_A11G0350	0	0	2.63114	4.08633	0.252501	0.261023	AT5G50870.1	ubiquitin-conjugating enzyme 27
Gh_A11G0367	6.66801	6.51632	5.28905	4.43569	3.47179	3.77785	AT5G07580.1	Integrase-type DNA-binding superfamily protein
Gh_A11G0375	1.0542	0	0	0	0	0	AT2G35240.1	plastid developmental protein DAG, putative
Gh_A11G0392	4.10727	4.24994	26.0151	26.7866	11.338	12.234	AT5G66200.1	armadillo repeat only 2
Gh_A11G0427	0	0	0	0	0	0	AT5G67050.1	alpha/beta-Hydrolases superfamily protein
Gh_A11G0430	0	0.084622	0	0	0	0	AT5G42930.1	alpha/beta-Hydrolases superfamily protein
Gh_A11G0473	0	0	0	0.127578	0	0	AT4G40020.1	Myosin heavy chain-related protein
Gh_A11G0496	0.18358	0.358807	11.7948	10.0071	1.88651	1.56014	AT4G39630.1	unknown protein; Has 30201 Blast hits to 17322
Gh_A11G0503	45.7548	49.9132	47.7712	44.8297	93.0171	102.185	AT2G21870.1	copper ion binding;cobalt ion binding;zinc ion
Gh_A11G0514	4.84328	2.6295	6.93635	7.58226	2.39637	2.47724	AT3G51520.1	diacylglycerol acyltransferase family
Gh_A11G0555	3.1346	6.12658	12.266	10.426	8.0172	6.65981	AT1G44960.1	SNARE associated Golgi protein family
Gh_A11G0571	0	0	0	0	0	0	AT5G39040.1	transporter associated with antigen
Gh_A11G0572	4.17247	6.40757	93.1412	69.9408	24.5013	20.6847
Gh_A11G0594	8.25407	7.57244	32.4683	36.1071	6.57795	5.96486	AT2G34570.1	PIN domain-like family protein
Gh_A11G0615	0	0	1.86033	1.25821	0.0518311	0	AT3G27640.1	Transducin/WD40 repeat-like superfamily protein
Gh_A11G0618	0.535425	0.597994	1.8808	1.48406	0.0524016	0	AT5G40400.1	Pentatricopeptide repeat (PPR) superfamily protein
Gh_A11G0623	70.2059	67.9836	11.6702	12.7069	1.75296	2.03864	AT3G55250.1	unknown protein; FUNCTIONS IN: molecular_function
Gh_A11G0631	1.73338	2.25859	2.52067	4.53757	2.77085	1.22758	AT5G39670.1	Calcium-binding EF-hand family protein
Gh_A11G0633	1.15212	1.26665	12.1086	10.6446	2.0719	2.75378	AT5G61430.1	NAC domain containing protein
Gh_A11G0651	9.10223	8.37191	17.9586	16.9607	18.1309	18.9053	AT3G02090.1	Insulinase (Peptidase family M16) protein
Gh_A11G0670	0	0	0	0	0	0	AT3G60220.1	TOXICOS EN LEVADURA 4
Gh_A11G0716	3.42599	3.97581	11.2096	9.10032	5.28096	4.70096	AT2G45140.1	plant VAP homolog 12
Gh_A11G0717	5.9721	6.94039	7.42564	8.50026	0.331734	0.685858	AT1G73440.1	calmodulin-related
Gh_A11G0721	0.191828	0	1.74981	0.974778	0.919925	0.747191	AT1G63370.1	Flavin-binding monooxygenase family protein
Gh_A11G0752	22.1133	19.7905	31.7571	32.4743	5.42192	6.9237	AT2G45520.1	unknown protein; FUNCTIONS IN: molecular_function
Gh_A11G0759	0.398972	0.389896	0.843902	1.22872	2.55107	3.0139	AT2G45680.1	TCP family transcription factor
Gh_A11G0765	0	0	1.81975	2.11964	3.66733	1.62476	AT4G25433.1	peptidoglycan-binding LysM domain-containing protein
Gh_A11G0775	9.32686	9.92688	13.7706	12.7979	13.9814	11.6411	AT3G61140.1	26S
Gh_A11G0782	34.9397	33.7085	4.60425	3.71287	3.82374	2.37167	AT2G45770.1	signal recognition particle receptor
Gh_A11G0786	10.9399	9.68877	10.3046	10.7393	33.8436	32.3224
Gh_A11G0815	0.0940035	0.321527	0.149126	0	0.0322001	0.0998604	AT2G46060.1	transmembrane protein-related
Gh_A11G0909	7.39346	8.76773	16.5391	15.8877	22.0817	21.1796	AT4G17880.1	Basic helix-loop-helix (bHLH) DNA-binding family
Gh_A11G0912	5.59366	4.68549	6.33838	6.64466	0	0
Gh_A11G0942	0	0	0	0	0	0	AT3G53480.1	pleiotropic drug resistance 9
Gh_A11G1008	1.67982	2.07937	43.5261	51.7338	7.28852	5.15518	AT3G62630.1	Protein of unknown function (DUF1645)
Gh_A11G1009	8.38382	9.34852	17.6481	17.6766	6.84816	6.69866	AT3G55010.1	phosphoribosylformylglycinamidine
Gh_A11G1019	0	0	0	0.116894	0	0	AT4G16120.1	COBRA-like protein-7 precursor
Gh_A11G1022	0	0	0	0	0	0	AT3G05700.1	Drought-responsive family protein
Gh_A11G1030	2.20457	1.88511	9.10757	7.12891	1.13273	0.650534	AT4G02290.1	glycosyl hydrolase 9B13
Gh_A11G1060	0	0	0.926165	0.719198	0	0	AT2G47810.1	nuclear factor Y, subunit B5
Gh_A11G1063	0	0	0	0	0.316234	0.326906	AT3G62010.2	unknown protein; LOCATED IN: cellular_component
Gh_A11G1067	10.0448	9.72453	2.3828	2.29845	0.643132	0.531869	AT4G03200.1	catalytics
Gh_A11G1083	0	0	0	0	0	0	AT3G06350.1	dehydroquinate dehydratase, putative /
Gh_A11G1099	0.361743	0.353513	1.09035	1.80479	0.743472	0.563612	AT4G02940.1	oxidoreductase, 2OG-Fe(II) oxygenase family protein
Gh_A11G1104	0	0	0	0	0	0	AT3G04900.1	Heavy metal transport/detoxification superfamily
Gh_A11G1125	15.3292	15.9718	6.79478	8.85181	2.70267	3.75178	AT4G02790.1	GTP-binding family protein
Gh_A11G1130	106.856	102.64	7.24423	9.98507	6.77825	6.468	AT3G63190.1	ribosome recycling factor,
Gh_A11G1163	2.45698	1.95088	11.5714	14.1878	1.47283	1.08753	AT4G02590.2	basic helix-loop-helix (bHLH) DNA-binding
Gh_A11G1166	0.492548	0.401119	13.4136	12.287	45.2727	52.2655	AT1G06800.1	alpha/beta-Hydrolases superfamily
Gh_A11G1192	0	0	0	0	0	0
Gh_A11G1208	3.54419	4.73962	2.2194	0.86172	1.53352	2.77422	AT2G20495.1	CONTAINS InterPro DOMAIN/s: Serine-threonine protein
Gh_A11G1214	0	0	0	0	0	0	AT2G20430.1	ROP-interactive CRIB motif-containing protein 6
Gh_A11G1236	2.78426	3.55231	3.19001	3.71572	2.06641	1.91705	AT2G20310.1	RPM1 interacting protein 13
Gh_A11G1241	0	0	0.793646	0.831995	0.0685471	0.212581	AT4G28720.1	Flavin-binding monooxygenase family protein
Gh_A11G1256	0.810024	1.35702	2.93718	2.99358	2.45757	3.27807	AT3G24760.1	Galactose oxidase/kelch repeat superfamily protein
Gh_A11G1280	0	0	0	0	0	0	AT4G15930.1	Dynein light chain type 1 family protein
Gh_A11G1299	87.4651	94.8241	91.78	86.7027	126.708	130.339	AT5G48580.1	FK506- and rapamycin-binding protein 15 kD-2
Gh_A11G1310	2.812	3.2765	5.31881	5.49588	97.212	98.8076	AT3G25290.1	Auxin-responsive family protein
Gh_A11G1337	1.20132	0.945711	2.69982	2.5898	5.46382	5.24645	AT3G25500.1	formin homology 1
Gh_A11G1338	0.729403	0.356405	0.28928	1.01086	0.249851	0.774849
Gh_A11G1369	0.0813578	0.0265023	1.09706	0.876956	0.836053	1.13315	AT2G04235.1	unknown protein; FUNCTIONS IN: molecular_function
Gh_A11G1387	1.22925	1.47255	4.62357	4.02999	2.77092	2.89251	AT2G05170.1	vacuolar protein sorting 11
Gh_A11G1395	2.53821	3.30729	31.2062	32.6359	3.04305	4.19433	AT3G07800.1	Thymidine kinase
Gh_A11G1397	0	0	0	0	0	0	AT3G07870.1	F-box and associated interaction domains-containing
Gh_A11G1398	0.218347	0.213379	0	0.100867	0	0	AT3G07870.1	F-box and associated interaction domains-containing
Gh_A11G1406	0.747653	0.811827	0.658929	0	1.08132	1.05898	AT1G04970.1	lipid-binding serum glycoprotein family protein
Gh_A11G1412	0.791927	1.05031	1.30118	1.41108	0.0775051	0.0400604	AT4G02750.1	Tetratricopeptide repeat (TPR)-like superfamily
Gh_A11G1416	0	0	0	0	0	0	AT1G05010.1	ethylene-forming enzyme
Gh_A11G1435	3.65466	3.96835	14.0917	15.6636	58.4207	58.0197	AT3G17640.1	Leucine-rich repeat (LRR) family protein
Gh_A11G1442	4.60847	4.92584	3.99812	3.59255	3.15719	4.79361	AT2G32260.1	phosphorylcholine cytidylyltransferase
Gh_A11G1446	10.46	16.6108	9.33391	2.41603	0	0
Gh_A11G1485	0	0	0	0	0	0	AT3G03430.1	Calcium-binding EF-hand family protein
Gh_A11G1520	0.947256	1.02856	0.37568	0.194485	0.360528	0.223617	AT5G16180.1	ortholog of maize chloroplast splicing
Gh_A11G1536	1.91456	1.02055	3.45142	2.73375	9.77766	9.61458	AT5G16220.1	Octicosapeptide/Phox/Bem1p family protein
Gh_A11G1541	0.18298	0.127727	0.974505	1.0385	0.322345	0.370249	AT1G66730.1	DNA LIGASE 6
Gh_A11G1542	11.2264	14.3759	19.2425	19.5524	28.5541	33.5388	AT1G66680.1	S-adenosyl-L-methionine-dependent
Gh_A11G1581	18.6606	20.4756	14.412	15.1235	42.1649	39.9942	AT5G66060.1	2-oxoglutarate (2OG) and Fe(II)-dependent oxygenase
Gh_A11G1606	4.39688	4.29685	4.11037	4.06234	9.78974	7.89592	AT5G66160.1	receptor homology region transmembrane
Gh_A11G1623	2.91955	3.68529	4.6798	4.49569	5.70872	6.76289	AT3G50940.1	P-loop containing nucleoside triphosphate hydrolases
Gh_A11G1641	0	0	0.325175	0.505019	0.748943	1.2581	AT4G36195.1	Serine carboxypeptidase S28 family protein
Gh_A11G1665	31.5078	30.6651	7.10403	6.13167	5.29705	4.60881	AT4G36390.1	Methylthiotransferase
Gh_A11G1691	2.08758	1.97827	5.56972	6.19538	4.5072	4.79371	AT2G18330.1	AAA-type ATPase family protein
Gh_A11G1704	0	1.22786	0	0	0	1.33473
Gh_A11G1743	0	0	0	0	0	0	AT3G50390.1	Transducin/WD40 repeat-like superfamily protein
Gh_A11G1758	3.55295	3.47212	1.95105	2.02007	5.14898	5.41953	AT3G19080.1	SWIB complex BAF60b domain-containing protein
Gh_A11G1776	0	0	0	0	0	0	AT5G42930.1	alpha/beta-Hydrolases superfamily protein
Gh_A11G1874	0	0	0	0	0	0	AT4G37990.1	elicitor-activated gene
Gh_A11G1877	0	0	0	0	0	0	AT5G10530.1	Concanavalin A-like lectin protein kinase family
Gh_A11G1893	0	0	0	0	0	0	AT3G18860.2	transducin family protein / WD-40 repeat family
Gh_A11G1912	27.0375	28.8599	20.259	21.2932	6.21988	5.72322	AT3G49680.1	branched-chain aminotransferase 3
Gh_A11G1915	10.617	10.7461	9.77483	8.75825	51.8241	52.7674	AT3G49720.1	unknown protein; FUNCTIONS IN: molecular_function
Gh_A11G1939	0	0	12.3047	14.3325	0	0	AT5G67620.1	unknown protein; FUNCTIONS IN: molecular_function
Gh_A11G1952	0.359561	1.75691	1.85382	1.16271	1.84747	1.14589	AT5G67500.1	voltage dependent anion channel 2
Gh_A11G2027	1.87419	1.94603	2.5551	2.43505	8.4261	9.04229	AT2G33580.1	Protein kinase superfamily protein
Gh_A11G2030	2.83627	1.99566	1.34983	0.838552	0	0	AT1G31350.1	KAR-UP F-box 1
Gh_A11G2068	11.1675	11.5471	1.82876	1.5976	1.3327	1.2246	AT5G35220.1	Peptidase M50 family protein
Gh_A11G2071	0.568984	1.25109	7.67237	8.80536	1.55921	2.01478	AT5G15120.1	Protein of unknown function (DUF1637)
Gh_A11G2104	0.507813	0.49626	0	0	0	0	AT5G07010.1	sulfotransferase 2A
Gh_A11G2116	0	0	0	0	0	0	AT5G49530.1	SIN-like family protein
Gh_A11G2130	679.516	731.046	295.972	312.806	232.763	233.442	AT5G27200.1	acyl carrier protein 5
Gh_A11G2152	0.660984	0	0	0	0	0
Gh_A11G2157	0.62129	0.850018	0.098561	0.0574019	0	0	AT5G02070.1	Protein kinase family protein
Gh_A11G2158	0	0	0	0	0	0
Gh_A11G2159	0	0	0	0	0	0	AT2G01050.1	zinc ion binding;nucleic acid binding
Gh_A11G2172	36.9357	35.2977	18.7761	19.608	19.8518	20.9553	AT3G04090.1	small and basic intrinsic protein 1A
Gh_A11G2174	0.883728	0.431812	0	0.204122	0.908141	0.782324	AT1G08530.1	unknown protein; FUNCTIONS IN: molecular_function
Gh_A11G2199	0	0	6.49511	8.01053	0.164995	0	AT3G05950.1	RmlC-like cupins superfamily protein
Gh_A11G2202	0.852253	0.399775	0.324482	0.220475	0.490446	0.43457	AT5G63930.1	Leucine-rich repeat protein kinase family protein
Gh_A11G2206	84.2718	80.9509	1.70908	3.53909	0.0820074	0	AT5G33370.1	GDSL-like Lipase/Acylhydrolase superfamily protein
Gh_A11G2210	0.286949	0.467369	9.10429	10.1628	1.70373	1.55801	AT5G18460.1	Protein of Unknown Function (DUF239)
Gh_A11G2286	10.5643	11.1181	1.71888	0.750808	0.927874	0.76735	AT3G04720.1	pathogenesis-related 4
Gh_A11G2289	1.54741	1.81464	3.68219	0.857803	0	0	AT1G60680.1	NAD(P)-linked oxidoreductase superfamily protein
Gh_A11G2321	2.22286	1.69365	4.39296	4.69922	4.64596	4.24243	AT1G08720.1	Protein kinase superfamily protein
Gh_A11G2397	0	0	0	0	0	0
Gh_A11G2403	0.101559	0.198497	5.23617	4.9731	0.765342	0.359623	AT5G27550.1	P-loop containing nucleoside triphosphate hydrolases
Gh_A11G2406	2.21971	2.20727	4.32444	3.38206	8.32376	7.30845	AT1G09010.1	glycoside hydrolase family 2 protein
Gh_A11G2409	0	0	0	0	0	0
Gh_A11G2433	0.789092	0.578355	2.97305	2.64282	0.135148	0.139709	AT5G27730.1	Protein of unknown function (DUF1624)
Gh_A11G2434	22.4604	29.3899	27.1761	22.1583	9.12801	9.97527	AT3G05540.1	Methionine sulfoxide reductase (MSS4-like) family
Gh_A11G2435	12.0635	12.6311	13.572	16.0361	10.7101	11.2459	AT3G05545.1	RING/U-box superfamily protein
Gh_A11G2441	1.02929	1.00587	11.9742	9.19274	15.5132	20.4104	AT1G02816.1	Protein of unknown function, DUF538
Gh_A11G2447	52.0096	54.9925	101.734	93.9667	98.882	90.2288	AT3G05590.1	ribosomal protein L18
Gh_A11G2450	0	0	0.0539071	0	0	0	AT5G27870.1	Plant invertase/pectin methylesterase inhibitor
Gh_A11G2452	0.541726	0.411757	1.9575	2.7806	11.1751	11.2538	AT5G27920.1	F-box family protein
Gh_A11G2462	0	0	0.0591096	0.137702	0.459477	0.105552	AT4G11420.1	eukaryotic
Gh_A11G2467	29.0627	32.2202	71.482	82.134	68.9334	67.1087	AT3G05700.1	Drought-responsive family protein
Gh_A11G2478	0.286162	0.559303	0.529626	0.440648	0	0.0675536	AT1G09190.1	Tetratricopeptide repeat (TPR)-like superfamily
Gh_A11G2479	1.02106	1.99566	6.47919	3.66866	3.65299	2.97281	AT3G62630.1	Protein of unknown function (DUF1645)
Gh_A11G2493	3.40066	2.97348	11.1445	10.666	0.429162	0.507024	AT5G26600.2	Pyridoxal phosphate (PLP)-dependent transferases
Gh_A11G2501	8.75543	8.08954	9.97522	11.1779	28.7914	29.4248	AT4G26480.1	RNA-binding KH domain-containing protein
Gh_A11G2504	246.375	265.793	15.6042	13.5597	11.552	12.163	AT3G13120.1	Ribosomal protein S10p/S20e family protein
Gh_A11G2512	0	0	0	0	0.512841	0
Gh_A11G2520	0	0	0	0	0	0	AT2G32460.1	myb domain protein 101
Gh_A11G2521	0.234342	0	2.41643	0.866048	1.76598	1.16173	AT5G48670.1	AGAMOUS-like 80
Gh_A11G2530	0	0	0	0	0.201011	0	AT4G27100.1	Ypt/Rab-GAP domain of gyp1p superfamily protein
Gh_A11G2539	0	0	0	0	0	0	AT5G23960.1	terpene synthase 21
Gh_A11G2546	0	0	0	0	0.228287	0
Gh_A11G2553	0	0.22154	3.23668	3.56064	2.3296	3.85315	AT5G54430.1	Adenine nucleotide alpha
Gh_A11G2554	24.7719	36.703	23.452	15.5042	6.56935	10.1866
Gh_A11G2561	0	0	0	0	0	0
Gh_A11G2566	2392.88	4495.75	13.3664	62.2767	103.901	11.9342
Gh_A11G2582	0	0	0	0	0	0
Gh_A11G2609	1.69729	2.36043	1.60519	2.17129	2.81752	2.45029	AT3G14470.1	NB-ARC domain-containing disease resistance protein
Gh_A11G2617	0	0	8.77941	6.76253	0.550363	0.379291	AT2G44260.2	Plant protein of unknown function (DUF946)
Gh_A11G2630	25.0864	23.5351	34.7825	35.5082	63.5892	60.6896	AT3G05530.1	regulatory particle triple-A ATPase 5A
Gh_A11G2636	0	0	0	0	0	0	AT1G09070.1	soybean gene regulated by cold-2
Gh_A11G2637	0.121861	0.238178	0.966599	0.675537	11.3122	10.0974	AT3G05420.1	acyl-CoA binding protein 4
Gh_A11G2641	1.20143	0.640416	3.33539	2.47231	7.63218	8.16048	AT5G27600.1	long-chain acyl-CoA synthetase 7
Gh_A11G2644	0	0	0	0	0	0	AT5G44640.1	beta glucosidase 13
Gh_A11G2648	0.0851073	0.0831711	3.24033	2.12306	0	0	AT3G05140.1	ROP binding protein kinases 2
Gh_A11G2657	0.141196	0.229973	0.149328	0.173938	2.41828	1.86659	AT4G33990.1	Tetratricopeptide repeat (TPR)-like
Gh_A11G2660	17.9572	14.5707	3.19401	5.22865	0.820145	0.770748	AT1G54520.1	unknown protein; FUNCTIONS IN: molecular_function
Gh_A11G2662	0	0	0.495371	0.577008	0	0	AT5G28690.1	Protein of unknown function (DUF1685)
Gh_A11G2666	0	0	0	0	0	0
Gh_A11G2676	0	0	0.314492	0	0	0	AT3G03660.1	WUSCHEL related homeobox 11
Gh_A11G2735	13.5685	14.5333	11.6137	11.2613	3.41362	2.71448	AT3G56590.2	hydroxyproline-rich glycoprotein family protein
Gh_A11G2762	0.842252	1.31695	0.133614	0.466902	0.346208	0.715783	AT3G50120.1	Plant protein of unknown function (DUF247)
Gh_A11G2769	0	0	1.24191	0.936023	0	0	AT3G50150.1	Plant protein of unknown function (DUF247)
Gh_A11G2775	16.8842	17.4067	40.3246	44.7416	11.5671	11.5632	AT5G66010.1	RNA-binding (RRM/RBD/RNP motifs) family protein
Gh_A11G2809	0.192745	0	14.3712	14.9587	0.264093	0.273005	AT2G42260.1	uv-b-insensitive 4
Gh_A11G2848	0	0	0	0	0	0	AT5G06200.1	Uncharacterised protein family (UPF0497)
Gh_A11G2863	0.493392	0.321445	0	0	0	0
Gh_A11G2875	5.00122	4.88745	9.25622	11.4818	0.726781	0.429319	AT1G70000.2	myb-like transcription factor family protein
Gh_A11G2889	0	0	27.582	32.1275	0	0
Gh_A11G2903	0	0	0.0834845	0.0486214	1.11764	1.15535	AT3G53510.1	ABC-2 type transporter family protein
Gh_A11G2908	1.09203	1.60078	1.51584	1.26118	7.48132	9.86059
Gh_A11G2917	1.60662	2.66911	7.77362	5.64064	2.53153	2.73075	AT2G39700.1	expansin A4
Gh_A11G2920	0	0.206518	0	0	0	0	AT5G60020.1	laccase 17
Gh_A11G2939	5.41486	5.99724	10.5945	10.0058	6.28165	4.55066	AT5G14050.1	Transducin/WD40 repeat-like superfamily protein
Gh_A11G2942	12.7942	16.254	23.8485	25.4146	8.76507	6.34261	AT2G40110.1	Yippee family putative zinc-binding protein
Gh_A12G0006	2.2098	2.69941	6.38523	6.85418	7.67763	8.55156	AT2G47010.2	unknown protein; FUNCTIONS IN: molecular_function
Gh_A12G0032	27.6596	29.7334	138.219	143.109	28.4237	30.0359	AT4G02840.1	Small nuclear ribonucleoprotein family protein
Gh_A12G0040	17.0839	18.2294	37.0634	32.4213	24.9261	25.3749	AT4G02930.1	GTP binding Elongation factor Tu family protein
Gh_A12G0057	0	0	0.732277	0	0	0
Gh_A12G0062	2.39831	2.34375	0.600737	1.39948	11.0689	11.7107	AT2G47890.1	B-box type zinc finger protein with CCT domain
Gh_A12G0068	9.50947	6.19542	45.2573	20.5005	10.858	8.97952	AT3G62920.1	unknown protein; Has 25 Blast hits to 25 proteins
Gh_A12G0104	0.505342	0.617307	1.48882	1.35066	2.1143	2.31347	AT4G38200.1	SEC7-like guanine nucleotide exchange family protein
Gh_A12G0120	3.14778	3.07617	15.9644	17.009	2.15649	1.08086	AT5G64090.1	FUNCTIONS IN: molecular_function unknown; INVOLVED
Gh_A12G0139	0	0	0	0	0	0
Gh_A12G0140	0	0.857349	2.08763	3.24223	0	0
Gh_A12G0142	0	0	0	0	0	0
Gh_A12G0170	9.31903	8.84305	24.2109	23.4591	13.0462	11.6692
Gh_A12G0179	205.047	208.537	62.4094	72.6944	10.6172	8.0206	AT2G14880.1	SWIB/MDM2 domain superfamily protein
Gh_A12G0189	4.59517	4.29105	12.4736	10.1893	13.082	12.2218	AT1G49820.1	S-methyl-5-thioribose kinase
Gh_A12G0244	3.15651	3.81052	13.3287	12.6089	15.0101	14.7934	AT4G20020.1	unknown protein; BEST Arabidopsis thaliana protein
Gh_A12G0326	0	0	0	0	0	0	AT4G35160.1	O-methyltransferase family protein
Gh_A12G0332	6.2096	6.38771	3.95331	4.98225	6.38114	7.58017	AT4G38500.1	Protein of unknown function (DUF616)
Gh_A12G0336	0.469208	0.183413	0.14887	0.173403	1.35007	1.39564	AT1G75990.1	PAM domain (PCI/PINT associated module) protein
Gh_A12G0343	55.2972	60.7592	47.9523	48.4428	9.22545	13.1892	AT1G75840.1	RAC-like GTP binding
Gh_A12G0384	0	0	0	0	0	0	AT5G07930.1	MEI2 C-terminal RRM only like 2
Gh_A12G0386	4.87991	4.20258	6.02382	6.143	32.4912	32.5077	AT2G21390.1	Coatomer, alpha subunit
Gh_A12G0408	18.4386	19.0703	18.3427	18.8813	4.4212	4.35276	AT1G09830.1	Glycinamide ribonucleotide (GAR) synthetase
Gh_A12G0421	1.76953	1.99242	3.72255	3.87399	13.4404	12.5864	AT1G30450.1	cation-chloride co-transporter 1
Gh_A12G0462	0	0.0414979	0	0.156932	0	0	AT2G34930.1	disease resistance family protein / LRR family
Gh_A12G0472	0	0.189411	1.38364	0.895367	0.663915	0.411792	AT5G13050.1	5-formyltetrahydrofolate cycloligase
Gh_A12G0487	3.12438	2.48787	3.39612	2.56592	1.50625	1.72099	AT2G18410.1	FUNCTIONS IN: molecular_function unknown; INVOLVED
Gh_A12G0499	0.0991997	0.484715	0.0786848	0	0	0	AT5G38200.1	Class I glutamine amidotransferase-like superfamily
Gh_A12G0506	0	0.192634	0	0.182121	0.675214	0.5584
Gh_A12G0513	0.352517	0.430622	0.559231	0.977088	0.0603759	0.18724	AT1G66760.2	MATE efflux family protein
Gh_A12G0543	8.80631	8.20755	24.5773	22.3748	28.5732	29.653	AT4G35830.1	aconitase 1
Gh_A12G0592	0	0	0.119171	0.138811	0.411712	0.851213	AT1G75280.1	NmrA-like negative transcriptional regulator family
Gh_A12G0618	0	0	2.94082	2.59506	0	0.238701	AT4G36850.1	PQ-loop repeat family protein / transmembrane family
Gh_A12G0651	0.346517	0	2.74856	2.24106	36.5585	38.2831	AT5G66800.1	unknown protein; BEST Arabidopsis thaliana protein
Gh_A12G0674	0	0	0	0	0	0	AT3G57870.1	sumo conjugation
Gh_A12G0700	3.80059	3.81451	81.4761	83.0404	1.26668	0.800203	AT5G67460.1	O-Glycosyl hydrolases family 17 protein
Gh_A12G0703	42.0226	44.3042	16.0437	17.0767	53.1581	53.3467	AT5G67500.1	voltage dependent anion channel 2
Gh_A12G0730	0	0	0	0	0	0	AT1G04820.1	tubulin alpha-4 chain
Gh_A12G0732	8.56403	9.46084	10.4848	11.0946	1.97695	2.70292	AT5G65720.1	nitrogen fixation S
Gh_A12G0739	13.4269	14.521	0.473339	0.385942	0	0	AT4G37870.1	phosphoenolpyruvate carboxykinase 1
Gh_A12G0784	0.0529461	0.0517416	0.25198	0.391342	0	0	AT4G15560.1	Deoxyxylulose-5-phosphate
Gh_A12G0801	0.56877	0.926384	2.25573	1.05099	0.649425	0.402805	AT4G14965.1	membrane-associated progesterone
Gh_A12G0810	3.35766	3.28127	14.2042	15.3386	2.55586	1.45316	AT1G73320.1	S-adenosyl-L-methionine-dependent methyltransferases
Gh_A12G0831	2.00477	1.42485	2.02386	2.25636	3.32121	2.7105	AT1G10490.1	Domain of unknown function (DUF1726) ;Putative ATPase
Gh_A12G0858	0	0	0	0	0.293386	0.151644	AT1G12244.1	Polynucleotidyl transferase, ribonuclease H-like
Gh_A12G0861	0	0	1.99859	1.61166	0	0	AT1G65680.1	expansin B2
Gh_A12G0877	0	0	0	0	0	0	AT2G44840.1	ethylene-responsive element
Gh_A12G0881	0	0	0	0	0	0	AT2G44810.1	alpha/beta-Hydrolases superfamily protein
Gh_A12G0882	0	0	0	0	0.679066	0.701983	AT3G60300.1	RWD domain-containing protein
Gh_A12G0885	201.827	194.377	534.401	494.102	1723.68	1711.07	AT4G09320.1	Nucleoside diphosphate kinase family protein
Gh_A12G0900	10.1865	9.34886	6.95576	7.44736	2.2453	2.69746	AT2G44640.1	FUNCTIONS IN: molecular_function unknown; INVOLVED
Gh_A12G0901	0.264689	0.258667	1.88955	0.9782	27.2001	23.9941	AT2G44610.1	Ras-related small
Gh_A12G0903	0.157031	0.920754	1.12101	1.45084	0.753057	0.778471	AT2G44600.1	unknown protein; FUNCTIONS IN: molecular_function
Gh_A12G0921	2.57168	2.72261	5.01463	5.14803	6.45999	5.08439	AT2G45240.1	methionine aminopeptidase 1A
Gh_A12G0927	5.82048	4.97706	24.2381	27.5604	1.66146	1.20227	AT2G02390.1	glutathione S-transferase zeta 1
Gh_A12G0928	22.54	25.3254	25.7185	27.9523	31.379	29.7064	AT2G45440.1	dihydrodipicolinate synthase
Gh_A12G0943	0.125317	0.244931	0.497003	0.578909	3.34824	3.19499	AT1G01910.4	P-loop containing nucleoside triphosphate hydrolases
Gh_A12G0945	0.496063	0.484778	1.83622	1.7569	1.41602	1.99078	AT5G35730.1	EXS (ERD1/XPR1/SYG1) family protein
Gh_A12G0949	0	0	0	0	0	0	AT4G33565.1	RING/U-box superfamily protein
Gh_A12G0974	2.21563	2.05773	3.80153	3.99248	0.559789	0.623195	AT2G46020.2	transcription regulatory protein
Gh_A12G0987	0	0	0	0	0	0	AT1G01460.1	Phosphatidylinositol-4-phosphate
Gh_A12G0992	0	0	0	0	0	0
Gh_A12G0999	0.0916147	0.179061	0.94469	1.01573	0.564874	0.259527	AT1G01430.1	TRICHOME BIREFRINGENCE-LIKE 25
Gh_A12G1004	2.20172	2.313	0.873197	0.81368	0.565635	0.389816	AT4G01010.1	cyclic nucleotide-gated channel 13
Gh_A12G1023	1.14437	0.68543	0.849146	1.02319	1.13805	1.5686	AT1G01220.1	L-fucokinase/GDP-L-fucose pyrophosphorylase
Gh_A12G1043	0	0	0	0	0	0	AT1G01140.3	CBL-interacting protein kinase 9
Gh_A12G1050	0.921986	1.80202	3.65658	2.55551	91.5874	49.6245
Gh_A12G1056	3.8269	4.6748	2.08689	1.3259	0.491577	0.508167	AT4G01410.1	Late embryogenesis abundant (LEA) hydroxyproline-rich
Gh_A12G1063	0	0	0	0	0	0	AT2G46850.1	Protein kinase superfamily protein
Gh_A12G1077	8.5493	8.76236	1.48857	0.67429	4.5713	6.34999	AT2G46930.1	Pectinacetylesterase family protein
Gh_A12G1094	1.13773	1.98962	2.80233	2.98753	4.14334	4.36799	AT3G62200.1	Putative endonuclease or glycosyl hydrolase
Gh_A12G1100	2.75745	3.21628	11.959	12.6972	7.64774	6.20498	AT3G62240.1	RING/U-box superfamily protein
Gh_A12G1112	0	0	0	0	0	0	AT1G02400.1	gibberellin 2-oxidase
Gh_A12G1123	5.71125	6.15377	1.97468	2.16481	0.300976	0.414844	AT1G02560.1	nuclear encoded CLP protease 5
Gh_A12G1183	10.2785	14.1369	56.466	51.3511	148.917	169.04	AT1G02816.1	Protein of unknown function, DUF538
Gh_A12G1196	0	0	0	0	0	0	AT2G47800.1	multidrug
Gh_A12G1262	0	0	0	0	0	0	AT4G23660.1	polyprenyltransferase 1
Gh_A12G1271	0.281866	0.275454	0.8943	0.26042	0.386203	0.199618
Gh_A12G1292	0	0.100679	0.0817177	0.190369	0	0	AT1G27440.1	Exostosin family protein
Gh_A12G1309	0	0	2.71973	4.28604	0.552713	1.28557	AT3G27810.1	myb domain protein 21
Gh_A12G1326	7.00707	13.6953	44.4639	19.4218	4.80043	4.96243	AT1G61700.1	RNA polymerases N / 8 kDa subunit
Gh_A12G1329	0	0	0	0	0.083339	0	AT1G70520.1	cysteine-rich RLK (RECEPTOR-like protein kinase)
Gh_A12G1333	7.71555	6.57335	12.946	12.0636	52.0447	49.738	AT1G60780.1	Clathrin adaptor complexes medium subunit family
Gh_A12G1350	0	0	2.91486	1.13174	0	0
Gh_A12G1358	0	0	0.0795938	0.0927108	0	0.0710651	AT1G24430.1	HXXXD-type acyl-transferase family protein
Gh_A12G1361	0.796757	0.333699	4.78503	4.83747	6.78408	6.44876	AT1G13450.1	Homeodomain-like superfamily protein
Gh_A12G1381	0	0	0	0	0.781633	0.323205	AT1G71110.1	unknown protein; FUNCTIONS IN: molecular_function
Gh_A12G1385	0.10333	0.100979	0.573725	0.477339	0.283158	0.365892
Gh_A12G1405	0	0	0	0	0	0	AT1G14830.1	DYNAMIN-like 1C
Gh_A12G1406	0	0	0	0	0	0	AT1G14830.1	DYNAMIN-like 1C
Gh_A12G1422	1.71033	2.22856	1.77654	1.09109	8.7321	9.9785	AT1G66150.1	transmembrane kinase 1
Gh_A12G1427	0	0	0	0	0	0	AT1G14750.1	Cyclin family protein
Gh_A12G1438	6.9031	7.63369	11.9597	12.0844	1.74234	1.80114	AT2G02180.1	tobamovirus multiplication protein 3
Gh_A12G1439	1.56853	1.20438	0.888682	0.672839	0.575666	0.714112	AT3G19830.2	Calcium-dependent
Gh_A12G1475	3.3915	3.3787	9.79414	10.3435	3.27089	3.288	AT3G02130.1	receptor-like protein kinase 2
Gh_A12G1502	0.337223	0.329551	0.076424	0.0445093	3.16835	3.20704	AT1G14040.1	EXS (ERD1/XPR1/SYG1) family protein
Gh_A12G1531	28.945	30.3313	55.738	60.0906	25.5637	26.4264	AT3G01280.1	voltage dependent anion channel 1
Gh_A12G1578	0	0	0	0	0	0	AT3G25600.1	Calcium-binding EF-hand family protein
Gh_A12G1599	1.27802	1.20434	1.55678	1.18078	2.78299	3.00621	AT3G47700.1	RINT-1 / TIP-1 family
Gh_A12G1607	0.297612	0.457036	0.236064	0.314249	0	0	AT1G74600.1	pentatricopeptide (PPR) repeat-containing protein
Gh_A12G1635	0	0	0	0	0	0
Gh_A12G1683	31.9194	32.4729	2.59675	3.0247	0	0	AT4G24750.1	Rhodanese/Cell cycle control phosphatase superfamily
Gh_A12G1688	12.7938	12.659	2.0296	1.32979	0.657361	1.69886	AT3G48330.2	protein-l-isoaspartate methyltransferase 1
Gh_A12G1726	0	0	0	0	0	0	AT5G50680.1	SUMO activating enzyme 1B
Gh_A12G1728	2.3847	2.45992	52.4377	57.1625	7.07946	5.72335	AT5G63530.1	farnesylated protein 3
Gh_A12G1738	0	0	0.343334	0	0	0	AT4G01400.1	FUNCTIONS IN: molecular_function unknown; INVOLVED
Gh_A12G1749	0	0	0	0	0	0	AT5G50810.1	translocase inner membrane subunit 8
Gh_A12G1757	5.73943	5.04088	6.05079	5.57124	12.3932	13.3775	AT3G48860.2	unknown protein; INVOLVED IN: biological_process
Gh_A12G1767	0.243399	0.237861	0.707897	1.19936	0.111166	0.229834	AT5G51050.1	Mitochondrial substrate carrier family protein
Gh_A12G1770	1.46668	1.03199	2.46634	2.65598	2.45171	2.70065	AT5G07360.1	Amidase family protein
Gh_A12G1795	2.76915	2.43554	2.61581	2.34914	0.845073	0.944906	AT5G61480.1	Leucine-rich repeat protein kinase family protein
Gh_A12G1802	0.525376	1.79698	178.359	153.63	5.75882	4.0928	AT4G25200.1	mitochondrion-localized
Gh_A12G1814	1.50482	1.47058	8.35532	4.17097	0	0	AT5G63135.1	unknown protein; Has 30201 Blast hits to 17322
Gh_A12G1818	0	0	0	0	0	0.0659248	AT2G35615.1	Eukaryotic aspartyl protease family protein
Gh_A12G1833	0.166036	0.162258	0.131699	0.460209	0.113748	0.117587	AT4G19220.1	Tetratricopeptide repeat (TPR)-like superfamily
Gh_A12G1864	0	0	2.55035	1.33679	18.6131	18.6151	AT2G45550.1	cytochrome P450, family 76, subfamily C,
Gh_A12G1902	0	0	0	0	0	0	AT5G46630.1	Clathrin adaptor complexes medium subunit family
Gh_A12G1951	0	0	0	0.147755	0.10956	0	AT1G51120.1	AP2/B3 transcription factor family protein
Gh_A12G1966	6.12359	7.48035	14.0319	13.5156	7.92421	8.3121	AT5G47420.1	Tryptophan RNA-binding attenuator protein-like
Gh_A12G2002	1.67371	1.09042	818.675	686.072	12.613	14.2239	AT1G62510.1	Bifunctional inhibitor/lipid-transfer protein/seed
Gh_A12G2006	0.508603	0.497033	0.100856	0.35243	0	0	AT4G17260.1	Lactate/malate dehydrogenase family protein
Gh_A12G2014	0	0	0	0	0	0	AT4G12350.1	myb domain protein 42
Gh_A12G2030	188.788	168.377	59.6803	59.3581	26.4791	22.0198	AT1G12410.1	CLP protease proteolytic subunit 2
Gh_A12G2032	2.74558	2.88639	2.87072	2.61355	2.65043	2.18012	AT1G12430.1	armadillo repeat kinesin 3
Gh_A12G2054	0	0	0	0	0.0476786	0	AT1G12570.1	Glucose-methanol-choline (GMC) oxidoreductase family
Gh_A12G2107	0	0.190473	0	0	0	0	AT5G41380.1	CCT motif family protein
Gh_A12G2115	0.749197	1.34228	2.07991	2.76878	0.256631	0.530584	AT4G01100.1	adenine nucleotide transporter 1
Gh_A12G2122	1.93749	1.54915	0.55884	0.162734	0	0
Gh_A12G2123	0	0	0	0	0	0
Gh_A12G2131	0.854119	0.324601	1.5808	1.62211	3.96597	3.79736	AT5G62050.1	homolog of yeast oxidase assembly
Gh_A12G2141	0.521434	0.764357	2.068	1.68616	0	0.553922	AT4G23930.1	Late embryogenesis abundant (LEA) hydroxyproline-rich
Gh_A12G2150	360.145	386.351	36.2552	30.8231	6.29871	5.39506	AT1G64510.1	Translation elongation factor EF1B/ribosomal protein
Gh_A12G2169	2.91301	2.77182	0.0608049	0.141651	0	0	AT2G46660.1	cytochrome P450, family 78, subfamily A,
Gh_A12G2205	0	0	0	0	0.233934	0.161219	AT4G10430.3	TMPIT-like protein
Gh_A12G2209	3.87806	2.89332	1.32304	1.81076	0.228542	0.206723	AT4G27870.1	Vacuolar iron transporter (VIT) family protein
Gh_A12G2238	124.97	142.845	566.877	567.517	154.795	135.918	AT2G36170.1	Ubiquitin supergroup;Ribosomal protein L40e
Gh_A12G2247	0	0	0.585268	0	1.34799	1.21929	AT3G61850.1	Dof-type zinc finger DNA-binding family protein
Gh_A12G2297	0	0	1.13929	1.32704	0	0	AT5G52740.1	Copper transport protein family
Gh_A12G2311	5.72743	4.98495	4.82692	4.21679	2.7589	3.67592	AT5G52430.1	hydroxyproline-rich glycoprotein family protein
Gh_A12G2367	25.8156	18.9212	2.19395	3.40735	147.803	127.979	AT4G25433.1	peptidoglycan-binding LysM domain-containing protein
Gh_A12G2381	23.6869	23.8948	17.0375	14.7467	5.5255	4.87021	AT2G28100.1	alpha-L-fucosidase 1
Gh_A12G2391	0.880574	0.66931	0.81488	0.903973	0.134059	0.242521	AT1G62870.1	unknown protein; BEST Arabidopsis thaliana protein
Gh_A12G2392	3.08106	3.01097	0.128626	0	7.99877	9.76167	AT5G51570.1	SPFH/Band 7/PHB domain-containing membrane-associated
Gh_A12G2393	2.40582	2.10995	14.826	15.2175	8.02965	7.03369	AT5G51560.1	Leucine-rich repeat protein kinase family protein
Gh_A12G2396	0	0	0.0608049	0	0	0	AT4G12300.1	cytochrome P450, family 706, subfamily A,
Gh_A12G2397	0	0	0	0	0	0	AT4G12300.1	cytochrome P450, family 706, subfamily A,
Gh_A12G2420	0	0	0.896198	0.298255	0	0	AT1G68320.1	myb domain protein 62
Gh_A12G2423	0	0	0.86784	1.34781	0	0
Gh_A12G2425	0	0	0	0	0.0621087	0.385228	AT1G73805.1	Calmodulin binding protein-like
Gh_A12G2443	0	0	0	0	0	0	AT1G18300.1	nudix hydrolase homolog 4
Gh_A12G2444	0	0	0	0	0	0
Gh_A12G2445	0	0	0	0	0.0333271	0	AT2G40540.1	potassium
Gh_A12G2448	6.91345	6.48041	1.56678	2.34641	0	0	AT1G73500.1	MAP kinase kinase 9
Gh_A12G2480	0	0.128978	0.209373	0.121939	2.35086	2.89754	AT5G62520.1	similar to RCD one 5
Gh_A12G2489	0.416236	0.147915	1.02049	0.874016	1.71094	1.33991	AT3G48195.1	Phox (PX) domain-containing protein
Gh_A12G2490	5.86292	7.71284	9.18165	9.51419	7.20926	7.50579	AT5G66540.1	FUNCTIONS IN: molecular_function unknown; INVOLVED
Gh_A12G2509	0.164464	0.321445	0.913165	0.455852	0.225343	0	AT3G47830.1	DNA glycosylase superfamily protein
Gh_A13G0012	0.297353	0.174353	4.57567	3.9561	12.4672	9.93969
Gh_A13G0041	0	0	0	0	0	0
Gh_A13G0050	34.1052	41.5658	1.39925	1.44875	0.671405	0.971688	AT2G40610.1
Gh_A13G0051	48.7854	46.3603	3.46933	2.48682	2.30497	1.90621	AT3G51510.1	unknown protein; FUNCTIONS IN: molecular_function
Gh_A13G0052	44.1684	43.626	221.091	247.616	114.336	112.05	AT2G40600.1	appr-1-p processing enzyme family protein
Gh_A13G0087	0.96397	0.94204	35.1724	39.9298	21.3529	22.6425	AT5G04740.1	ACT domain-containing protein
Gh_A13G0131	4.415	3.49274	43.8579	36.906	21.0285	16.2291	AT5G58530.1	Glutaredoxin family protein
Gh_A13G0141	0	0	0.332791	0.387635	1.43716	1.70851	AT3G55950.1	CRINKLY4 related 3
Gh_A13G0147	43.3192	41.0311	70.5714	64.9608	47.9402	39.6464	AT1G20696.2	high mobility group B3
Gh_A13G0167	2.59422	2.65593	17.3437	18.6041	37.9149	40.1568	AT5G01090.1	Concanavalin A-like lectin family protein
Gh_A13G0188	2.66882	1.86293	1.05845	2.11351	0	0	AT5G02460.1	Dof-type zinc finger DNA-binding family protein
Gh_A13G0192	0	0	30.7931	28.2437	0	0	AT3G19500.1	basic helix-loop-helix (bHLH) DNA-binding superfamily
Gh_A13G0197	26.5907	18.7549	291.981	258.493	43.7204	30.6218	AT3G55120.1	Chalcone-flavanone isomerase family
Gh_A13G0205	0.0436921	0.170792	1.03969	1.29177	5.59742	5.8482	AT3G55020.1	Ypt/Rab-GAP domain of gyp1p superfamily protein
Gh_A13G0209	0	0	0	0	0	0	AT1G64870.1	unknown protein; BEST Arabidopsis thaliana protein
Gh_A13G0210	0	0	0.258416	0.240802	0	0.0461452	AT2G38890.2	unknown protein; FUNCTIONS IN: molecular_function
Gh_A13G0221	13.5434	10.2941	21.4851	12.5129	28.8659	15.9858
Gh_A13G0232	1.27053	1.51754	1.3437	0.782574	0.193426	0.299931	AT2G37160.1	Transducin/WD40 repeat-like superfamily protein
Gh_A13G0239	6.40277	5.50897	105.934	95.4857	85.297	86.9434	AT3G19820.3	cell elongation protein / DWARF1 / DIMINUTO (DIM)
Gh_A13G0240	5.62708	6.32688	1.53579	1.11805	0.994843	0.942716	AT3G19830.2	Calcium-dependent
Gh_A13G0255	0.552121	0.392407	0.477753	0.649234	4.60776	4.65662	AT1G67960.1	CONTAINS InterPro DOMAIN/s: Membrane
Gh_A13G0263	0	0	0	0	0	0
Gh_A13G0269	4.46984	4.36816	6.57388	5.76445	4.59332	5.67163	AT1G14740.1	Protein of unknown function (DUF1423)
Gh_A13G0270	4.42267	2.04729	6.46219	5.80667	0.637873	1.15395	AT1G14730.1	Cytochrome b561/ferric reductase transmembrane
Gh_A13G0275	91.792	86.2375	2.47244	3.77366	0.294544	0.152242	AT4G38970.1	fructose-bisphosphate aldolase 2
Gh_A13G0279	0.669252	0.654027	0.235933	0.206111	0.815099	1.4219	AT4G36220.1	ferulic acid 5-hydroxylase 1
Gh_A13G0301	9.72029	9.61224	14.227	14.861	15.6967	17.5377	AT4G34460.1	GTP binding protein beta 1
Gh_A13G0306	2.36616	2.92896	11.6364	12.0966	23.775	25.9179	AT1G71190.1	senescence associated gene 18
Gh_A13G0308	0	0	0	0	0	0	AT1G14020.1	O-fucosyltransferase family protein
Gh_A13G0329	8.4913	8.92836	10.4866	10.3279	5.81725	5.024	AT2G19940.2	oxidoreductases, acting on the aldehyde or oxo group
Gh_A13G0336	0	0	0	0	0	0	AT2G15780.1	Cupredoxin superfamily protein
Gh_A13G0366	2.75038	4.87165	2.79516	3.81168	0.47106	0.365218	AT5G53390.1	O-acyltransferase (WSD1-like) family protein
Gh_A13G0367	3.9148	4.46337	0	0.120565	0.178798	0.369664	AT4G34090.1	unknown protein; FUNCTIONS IN: molecular_function
Gh_A13G0380	0.662767	1.0363	11.3026	9.91991	34.1446	35.4846	AT4G34200.1	D-3-phosphoglycerate dehydrogenase
Gh_A13G0381	2.84956	2.10169	19.4042	17.8332	0.0736675	0.11423	AT4G34220.1	Leucine-rich repeat protein kinase family protein
Gh_A13G0406	0	0	0	0.0808091	0.17976	0.185827	AT5G49630.1	amino acid permease 6
Gh_A13G0407	0	0	3.97605	4.13509	0.53147	0.169048	AT2G16270.1	unknown protein; FUNCTIONS IN: molecular_function
Gh_A13G0419	0	0	0	0	0	0
Gh_A13G0449	0	0	0.156033	0	0	0	AT2G02720.1	Pectate lyase family protein
Gh_A13G0475	0.422326	1.23816	4.35484	4.68233	12.1518	11.0664	AT1G03650.1	Acyl-CoA N-acyltransferases (NAT) superfamily protein
Gh_A13G0509	0	0	0	0	0	0	AT1G65730.1	YELLOW STRIPE like 7
Gh_A13G0522	15.8752	20.9045	21.556	19.6393	44.2406	44.3045	AT5G23250.1	Succinyl-CoA ligase, alpha subunit
Gh_A13G0524	0	0	122.319	125.127	1.36221	1.25172	AT5G23260.2	K-box region and MADS-box
Gh_A13G0533	0	0	0	0	0	0
Gh_A13G0567	8.97884	9.77168	20.8804	16.5914	2.65622	2.02327	AT5G51880.1	2-oxoglutarate (2OG) and Fe(II)-dependent oxygenase
Gh_A13G0602	6.16941	5.45486	37.7503	33.3858	43.2719	39.1147	AT5G65260.1	RNA-binding (RRM/RBD/RNP motifs) family protein
Gh_A13G0650	1.32197	0.96892	30.1467	30.0766	0.905659	0.585139	AT1G26840.1	origin recognition complex protein 6
Gh_A13G0666	0	0	2.01746	2.7772	28.8301	29.4755	AT2G02990.1	ribonuclease 1
Gh_A13G0697	4.26979	1.88442	8.52158	6.49004	12.5499	13.2661	AT1G26640.1	Amino acid kinase family protein
Gh_A13G0718	0	0	0	0	0	0	AT2G01050.1	zinc ion binding;nucleic acid binding
Gh_A13G0726	0	0	0	0	0	0	AT2G03510.1	SPFH/Band 7/PHB domain-containing membrane-associated
Gh_A13G0728	0.128562	1.0051	1.73358	2.01927	0.440379	0.546289	AT1G15670.1	Galactose oxidase/kelch repeat superfamily protein
Gh_A13G0730	0.105207	0	0	0	0	0	AT2G03590.1	ureide permease 1
Gh_A13G0759	0	0	0	0	1.9113	2.84022	AT1G26300.1	BSD domain-containing protein
Gh_A13G0775	2.93062	3.31615	6.36195	8.83547	6.76284	5.24331	AT3G03800.1	syntaxin of plants 131
Gh_A13G0776	0	0	0.220811	0.1286	0	0	AT3G21720.1	isocitrate lyase
Gh_A13G0778	0.616972	0.602937	0.856416	0.712538	3.38142	3.82324	AT3G21700.3	Ras-related small GTP-binding family protein
Gh_A13G0789	0	4.26697	10.39	8.06819	62.8169	24.7378
Gh_A13G0795	0.825959	0.201792	0	0	0.990239	0.731184	AT1G08710.2	F-box family protein
Gh_A13G0861	3.27359	4.16855	6.2161	3.66608	3.66984	3.23166	AT5G28040.1	DNA-binding storekeeper protein-related
Gh_A13G0885	11.257	11.0855	12.7753	11.2805	47.0429	42.1914	AT1G54990.1	alpha/beta-Hydrolases superfamily
Gh_A13G0887	0	0	0	0	0	0
Gh_A13G0893	2.77855	2.93257	8.59536	7.54742	9.17507	9.60277	AT3G05420.2	acyl-CoA binding protein 4
Gh_A13G0900	7.79664	10.6315	24.0899	25.7983	19.0053	18.9404	AT3G05510.1	Phospholipid/glycerol acyltransferase family protein
Gh_A13G0967	2.19641	1.60984	0	1.01465	0	0	AT4G10040.1	cytochrome c-2
Gh_A13G0969	0.151643	0.148194	0.180424	0.210158	0.519442	0.644366	AT1G53710.1	Calcineurin-like metallo-phosphoesterase superfamily
Gh_A13G0993	17.9265	9.73263	12.6394	11.0417	0.909717	0.940418
Gh_A13G1000	0.0716031	0	9.59841	8.79864	5.64122	7.55573	AT1G22540.1	Major facilitator superfamily protein
Gh_A13G1018	8.88719	8.55139	15.7796	15.9167	9.74154	9.68298	AT1G65280.1	DNAJ heat shock N-terminal domain-containing protein
Gh_A13G1038	4.16275	4.16051	9.98069	8.65357	5.24997	4.95813	AT5G60990.1	DEA(D/H)-box RNA helicase family protein
Gh_A13G1083	0.185004	0.316392	1.98105	1.36742	1.42586	1.80153	AT3G01610.1	cell division cycle 48C
Gh_A13G1090	0	0	0	0	0	0
Gh_A13G1092	0.237546	0.232142	5.65262	4.16998	1.79013	1.17762	AT3G13230.1	RNA-binding KH domain-containing protein
Gh_A13G1093	10.3975	8.59356	10.6161	10.9349	2.34912	2.07589	AT1G62390.1	Octicosapeptide/Phox/Bem1p (PB1)
Gh_A13G1141	0	0	0.365413	0.141878	0	0	AT5G55530.2	Calcium-dependent lipid-binding (CaLB domain) family
Gh_A13G1165	19.0584	25.7361	59.3689	55.3863	103.266	116.076	AT3G20395.1	RING/U-box superfamily protein
Gh_A13G1166	105.801	93.9677	175.971	187.426	108.414	111.005	AT3G20390.1	endoribonuclease L-PSP family protein
Gh_A13G1179	14.5838	14.761	34.0149	29.9961	13.262	11.9882	AT5G54810.1	tryptophan synthase
Gh_A13G1236	0	0	0	0	0	0
Gh_A13G1256	1.12748	1.68948	2.2656	2.56953	0.257474	0.106465	AT3G15200.1	Tetratricopeptide repeat (TPR)-like superfamily
Gh_A13G1277	2.23761	1.61978	27.6747	27.5648	0.738087	0.469536
Gh_A13G1285	0	0.0392439	0	0	0.577735	0.255957	AT5G27060.1	receptor like protein 53
Gh_A13G1288	6.21635	8.15776	9.0163	9.43555	2.43355	2.26411	AT3G14830.2	unknown protein; FUNCTIONS IN: molecular_function
Gh_A13G1291	0.0763213	0.074585	1.15022	1.55132	0.104573	0.054051	AT1G67180.1	zinc finger (C3HC4-type RING finger) family protein /
Gh_A13G1318	7.51235	6.15094	30.5186	32.2652	4.31201	3.73857	AT1G16610.3	arginine/serine-rich 45
Gh_A13G1324	5.9584	11.3032	5.00419	4.8574	0.600294	0.620553	AT5G43280.1	delta(3,5),delta(2,4)-dienoyl-CoA
Gh_A13G1328	2.48596	2.65717	0.492965	0.574205	0.159665	0.275089	AT2G13600.1	Pentatricopeptide repeat (PPR) superfamily protein
Gh_A13G1347	0	0	0	0	0	0	AT3G13610.1	2-oxoglutarate (2OG) and Fe(II)-dependent oxygenase
Gh_A13G1369	0	0	11.1571	17.3278	0	0
Gh_A13G1393	0	0	0	0	0.168937	0.240127	AT3G54280.1	DNA binding;ATP
Gh_A13G1400	0.511898	0.333501	4.06035	3.153	11.982	14.4407	AT3G45400.1	exostosin family protein
Gh_A13G1406	3.9608	3.1795	1.73915	0.784167	20.6903	20.8876	AT5G17850.1	Sodium/calcium exchanger family protein
Gh_A13G1407	0	0	0	0	0.171705	0.177499	AT5G27740.1	ATPase family associated
Gh_A13G1414	40.3902	34.5375	52.0608	69.9697	34.5884	28.6045
Gh_A13G1433	0	0	0	0	0	0	AT2G20340.1	Pyridoxal phosphate (PLP)-dependent transferases
Gh_A13G1437	3.73645	3.50826	3.95166	3.11372	20.679	22.7778	AT5G18280.1	apyrase 2
Gh_A13G1472	0	0	0.245479	0	0	0	AT5G06370.1	NC domain-containing protein-related
Gh_A13G1521	0.281525	0.366827	0	0	0	0	AT3G05150.1	Major facilitator superfamily protein
Gh_A13G1527	1.09746	0.974996	2.21583	2.85753	2.52896	2.26102	AT3G05210.1	nucleotide repair protein, putative
Gh_A13G1529	2.86366	1.97542	4.40927	4.98029	40.8525	46.6452	AT5G27490.1	Integral membrane Yip1 family protein
Gh_A13G1557	0.251211	0	0	0	0.172101	0.133431	AT1G56560.1	Plant neutral invertase family protein
Gh_A13G1560	0.513593	0.501909	4.07381	4.17575	16.326	15.8586	AT1G56590.1	Clathrin adaptor complexes medium subunit family
Gh_A13G1599	0.911191	0.838082	2.38084	2.62463	41.7141	42.5524	AT2G25290.2	Octicosapeptide/Phox/Bem1p (PB1)
Gh_A13G1605	2.32987	1.70765	10.6263	9.90199	2.07501	2.06253	AT4G32290.1	Core-2/I-branching
Gh_A13G1608	12.7663	11.2472	15.266	18.318	6.62576	6.30142	AT5G11200.1	DEAD/DEAH box RNA helicase family protein
Gh_A13G1644	0.796263	1.94537	0.947389	0.36784	0	0.845874	AT2G25770.1	Polyketide cyclase/dehydrase and lipid transport
Gh_A13G1651	9.99443	10.7923	21.4175	19.6924	7.71708	8.21215	AT2G26140.1	FTSH protease 4
Gh_A13G1652	0.68095	0.665459	3.94293	4.0265	24.5383	25.1253	AT3G13790.1	Glycosyl hydrolases family 32
Gh_A13G1676	0	0	0	0	0	0	AT1G74930.1	Integrase-type DNA-binding superfamily protein
Gh_A13G1678	6.0866	6.60903	16.5399	16.454	7.33581	7.74303	AT2G05830.1	NagB/RpiA/CoA transferase-like superfamily protein
Gh_A13G1682	0	0	5.77214	5.60282	1.24635	2.14735	AT5G20650.1	copper transporter 5
Gh_A13G1683	0.308486	0.904405	6.11726	3.8477	0.739686	0.873884	AT5G20635.1	FUNCTIONS IN: molecular_function unknown; INVOLVED
Gh_A13G1685	1.10627	1.35137	4.82618	5.36601	0.189471	0.293798	AT2G05940.1	Protein kinase superfamily protein
Gh_A13G1689	0	0	0.116649	0	0	0	AT1G49290.1	unknown protein; BEST Arabidopsis thaliana protein
Gh_A13G1710	0.778049	1.80583	7.79146	8.80593	10.3274	11.0203	AT5G57020.1	myristoyl-CoA:protein
Gh_A13G1716	0	0	0	0	0	0
Gh_A13G1723	2.36666	2.05584	2.08581	2.91546	0.900755	0.465577	AT4G26180.1	Mitochondrial substrate carrier family protein
Gh_A13G1732	0	0.100382	1.95543	1.04394	0.0703709	0.290983	AT4G29240.1	Leucine-rich repeat (LRR) family protein
Gh_A13G1739	1.94209	1.89791	0	0	0	0.687698
Gh_A13G1740	0	0	0	0	0	0
Gh_A13G1747	6.2037	7.57821	4.23731	5.33366	5.78479	4.88165	AT3G24530.1	AAA-type ATPase family protein / ankyrin repeat
Gh_A13G1749	0	0	0	0	0	0
Gh_A13G1754	0	0	0	0	0.766191	0.594036
Gh_A13G1763	37.181	38.2817	67.4099	70.5445	8.18746	12.2254	AT1G52720.1	unknown protein; BEST Arabidopsis thaliana protein
Gh_A13G1781	0	0	0	0	0	0	AT5G20260.1	Exostosin family protein
Gh_A13G1805	0	0	0	0	0	0	AT5G57880.1	multipolar spindle 1
Gh_A13G1808	17.1934	16.4728	22.128	20.4796	22.5186	22.2638	AT1G53645.1	hydroxyproline-rich glycoprotein family protein
Gh_A13G1815	0	0.536281	6.0939	7.73194	0	0	AT5G05810.1	RING/U-box superfamily protein
Gh_A13G1821	125.543	145.179	240.651	164.32	164.847	142.256	AT4G30010.1	unknown protein; FUNCTIONS IN: molecular_function
Gh_A13G1824	1.3395	1.48958	2.23488	2.43249	2.21506	2.02812	AT4G29950.1	Ypt/Rab-GAP domain of gyp1p superfamily protein
Gh_A13G1828	0	0	1.30664	2.53663	0	0	AT1G11925.1	Stigma-specific Stig1 family protein
Gh_A13G1845	21.7792	23.6819	49.3924	38.5438	3.36238	2.82413	AT1G58170.1	Disease resistance-responsive (dirigent-like protein)
Gh_A13G1855	1.2042	0.23536	1.71929	1.33509	2.47492	2.72901	AT5G19630.1	alpha/beta-Hydrolases superfamily protein
Gh_A13G1866	42.7819	40.0904	1294.16	1174.98	10.8404	3.7354	AT4G40030.2	Histone superfamily protein
Gh_A13G1871	0	0	0	0	0	0
Gh_A13G1897	2.74767	3.5331	6.99715	5.61167	1.0898	0.614497	AT3G05600.1	alpha/beta-Hydrolases superfamily protein
Gh_A13G1899	20.9375	27.2816	18.3986	20.2928	13.5002	11.9206	AT5G19430.1	RING/U-box superfamily protein
Gh_A13G1916	0.647759	0.593459	2.08731	1.87023	1.38678	1.34756	AT5G60410.2	DNA-binding protein with MIZ/SP-RING zinc
Gh_A13G1918	0	4.36675	140.001	110.436	25.2552	15.8227	AT5G60460.1	Preprotein translocase Sec, Sec61-beta subunit
Gh_A13G1921	0	0	1.35951	0.659817	0.0978509	0	AT5G21050.1	LOCATED IN: chloroplast; EXPRESSED IN: 14 plant
Gh_A13G1923	35.764	41.9405	116.308	111.795	466.75	481.236	AT2G27030.3	calmodulin 5
Gh_A13G1924	1.19372	1.49987	2.7053	2.88854	2.37551	2.65696	AT5G20930.1	Protein kinase superfamily protein
Gh_A13G1943	0.566607	0.158205	2.63238	1.86963	1.94087	1.60509	AT5G22850.1	Eukaryotic aspartyl protease family protein
Gh_A13G1945	0	0	16.0911	14.9571	1.6567	1.95047	AT3G47340.1	glutamine-dependent asparagine
Gh_A13G1948	0	0	0	0	0	0
Gh_A13G1953	0.0742025	0	3.23714	2.67372	0.30501	0.420404	AT5G58760.1	damaged DNA binding 2
Gh_A13G1966	0.657856	0	0	0	0	0	AT3G11400.1	eukaryotic translation initiation
Gh_A13G1969	5.37841	4.0692	15.826	17.9532	6.06186	4.42336	AT1G07440.1	NAD(P)-binding Rossmann-fold superfamily protein
Gh_A13G1974	4.59293	4.86248	6.07183	5.30435	8.84965	10.0293	AT3G46740.1	translocon at the outer envelope
Gh_A13G1993	3.76558	2.94394	1.79211	2.08745	0	0	AT5G59820.1	C2H2-type zinc finger family protein
Gh_A13G2000	13.9155	11.1264	204.7	151.943	0	2.68773	AT5G59690.1	Histone superfamily protein
Gh_A13G2008	18.0267	18.0626	6.15388	4.84897	1.56327	1.13122	AT5G60590.2	DHBP synthase RibB-like alpha/beta domain
Gh_A13G2044	0.286061	0.0798723	0.129659	0.22654	0.0839896	0.260472	AT2G30110.1	ubiquitin-activating enzyme 1
Gh_D01G0018	69.2266	76.5932	101.742	105.749	1859.19	1793.44	AT4G35100.2	plasma membrane intrinsic protein 3
Gh_D01G0020	0	0	0	0	5.92967	5.48454	AT1G20140.1	SKP1-like 4
Gh_D01G0026	9.20139	5.30301	12.5385	11.3351	54.4706	53.3013	AT4G34960.1	Cyclophilin-like peptidyl-prolyl cis-trans isomerase
Gh_D01G0028	0	0	0	0	0	0	AT4G34940.1	armadillo repeat only 1
Gh_D01G0040	1.04739	1.49598	0.447347	0.148877	3.03579	2.45353	AT2G16405.1	Transducin/WD40 repeat-like superfamily protein
Gh_D01G0048	0	0	0.281586	0.327991	1.13496	1.08946	AT2G18470.1	roline-rich extensin-like receptor kinase 4
Gh_D01G0054	3.79858	3.32814	20.156	18.1529	5.20468	6.30797	AT3G18990.1	AP2/B3-like transcriptional factor family
Gh_D01G0056	3.84265	3.50488	11.9887	11.2426	27.2906	29.5723	AT3G19000.1	2-oxoglutarate (2OG) and Fe(II)-dependent oxygenase
Gh_D01G0058	6.77302	7.06616	5.15454	5.3275	1.12867	1.49086	AT2G15820.1	endonucleases
Gh_D01G0062	0	0	0.233026	0	0	0.208057	AT1G49620.1	Cyclin-dependent kinase inhibitor
Gh_D01G0066	0.061361	0	0.486713	0.283462	21.1028	22.0757	AT1G49670.1	ARP protein (REF)
Gh_D01G0074	1006.64	1032.01	20.4379	20.4366	2.6071	1.96517	AT1G49750.1	Leucine-rich repeat (LRR) family protein
Gh_D01G0082	0	0	0	0.696858	0.25836	0.934777	AT2G15240.1	UNC-50 family protein
Gh_D01G0089	10.2728	10.288	11.4481	10.0403	28.0928	29.0409	AT3G19640.1	magnesium transporter 4
Gh_D01G0090	1.13485	1.0351	1.02018	1.0485	0.362818	0.267901	AT1G17870.1	ethylene-dependent gravitropism-deficient
Gh_D01G0091	0	0	0	0	0	0
Gh_D01G0098	1.93783	2.72699	0	0	0	0	AT3G18830.1	polyol/monosaccharide transporter
Gh_D01G0100	1.45433	1.42125	2.01875	2.77134	5.10624	5.47168	AT1G63110.1	GPI transamidase subunit PIG-U
Gh_D01G0116	2.03668	2.84335	7.84664	8.0645	25.2482	24.3144	AT5G64090.1	FUNCTIONS IN: molecular_function unknown; INVOLVED
Gh_D01G0118	0	0.247362	1.20464	0.233861	0	0	AT1G76800.1	Vacuolar iron transporter (VIT) family protein
Gh_D01G0127	0	0	0	0	0	0
Gh_D01G0129	0	0	1.18755	0	0	0
Gh_D01G0143	112.982	110.325	1.8175	1.79133	0.241504	0.312067	AT5G23240.1	DNAJ heat shock N-terminal domain-containing protein
Gh_D01G0150	0.238587	0	4.73115	4.51889	0.245178	0.42242	AT4G23160.1	cysteine-rich RLK (RECEPTOR-like protein kinase) 8
Gh_D01G0156	0	0.0807964	21.2477	21.7702	0	0	AT2G20340.1	Pyridoxal phosphate (PLP)-dependent transferases
Gh_D01G0171	0	0	0	0	0	0	AT1G51130.1	Nse4, component of Smc5/6 DNA repair complex
Gh_D01G0207	10.3327	8.64211	8.34353	9.37452	0.637726	0.857022	AT1G69040.1	ACT domain repeat 4
Gh_D01G0216	2.94683	2.07722	2.22246	2.09776	8.70411	8.92943	AT5G26240.1	chloride channel D
Gh_D01G0218	10.8744	17.1667	5.30802	10.047	1.7192	2.36963	AT2G32090.1	Lactoylglutathione lyase / glyoxalase I family
Gh_D01G0225	0	0	0	0	1.38545	1.90961	AT5G64560.1	magnesium transporter 9
Gh_D01G0236	0	0.035288	0	0	0	0	AT2G33420.1	Protein of unknown function (DUF810)
Gh_D01G0241	0	0	0	0	0.354565	0	AT1G79610.1	Na+/H+ antiporter 6
Gh_D01G0248	4.9599	4.84707	5.62025	6.45295	0.346729	0.215058	AT1G79050.1	recA DNA recombination family protein
Gh_D01G0252	0	0	0.0539071	0	0	0	AT1G11330.1	S-locus lectin protein kinase family protein
Gh_D01G0254	0	0	0	0	0	0	AT1G11330.2	S-locus lectin protein kinase family protein
Gh_D01G0277	14.7827	16.3519	29.0621	27.8186	52.3765	55.0754	AT1G56070.1	Ribosomal protein S5/Elongation factor G/III/V
Gh_D01G0298	0	0	0	0	0	0
Gh_D01G0309	0.0655267	0	0.0519756	0.181623	7.76619	6.26485	AT1G66920.2	Protein kinase superfamily protein
Gh_D01G0326	0	0	0	0	0	0	AT1G53590.1	Calcium-dependent
Gh_D01G0372	0	0	0	0	0	0
Gh_D01G0393	0.342421	0.334631	0	0	0	0	AT1G45616.1	receptor like protein 6
Gh_D01G0402	0	0	0	0	0.22869	0.0788025	AT5G47530.1	Auxin-responsive family protein
Gh_D01G0424	2.74594	2.5969	10.7498	11.8667	3.88376	3.7639	AT5G54080.2	homogentisate 1,2-dioxygenase
Gh_D01G0425	45.6558	39.7409	17.2165	17.2877	21.1938	18.3754	AT5G60860.1	RAB GTPase homolog A1F
Gh_D01G0461	0.511898	0.750378	7.24096	6.54247	1.22742	1.6918	AT3G23560.1	MATE efflux family protein
Gh_D01G0469	0.704074	0.458704	0.0744625	0.0867339	0	0	AT2G19130.1	S-locus lectin protein kinase family protein
Gh_D01G0471	0	0	0	0	0	0	AT3G15350.2	Core-2/I-branching
Gh_D01G0482	0	0	0	0	0	0	AT2G20030.1	RING/U-box superfamily protein
Gh_D01G0489	0	0	0	0	0	0.0423812	AT4G12010.1	Disease resistance protein (TIR-NBS-LRR class) family
Gh_D01G0495	0	0	0.0623172	0	0.0538233	0	AT5G07990.1	Cytochrome P450 superfamily protein
Gh_D01G0497	0	0	0	0	6.6731	3.44915	AT3G44050.1	P-loop containing nucleoside triphosphate hydrolases
Gh_D01G0526	0	0	0.122891	0.429429	0	0	AT5G54300.1	Protein of unknown function (DUF761)
Gh_D01G0571	0	0	0	0	0	0	AT2G32280.1	Protein of unknown function (DUF1218)
Gh_D01G0616	1.0051	1.21797	4.49643	4.01166	1.90047	1.82224	AT4G27060.1	ARM repeat superfamily protein
Gh_D01G0620	0	0	0.267348	0.519011	1.0006	1.4322	AT3G20530.1	Protein kinase superfamily protein
Gh_D01G0646	0	0	0	0	0	0
Gh_D01G0649	0.681012	0.443679	3.19604	2.30706	1.90508	2.37128	AT5G55060.1	unknown protein; FUNCTIONS IN: molecular_function
Gh_D01G0658	0.369531	0.1605	0.293111	0.265545	2.08153	1.39575	AT1G50730.1	unknown protein; Has 218 Blast hits to 209 proteins
Gh_D01G0662	0	0	0	0	0	0	AT1G11925.1	Stigma-specific Stig1 family protein
Gh_D01G0674	3.9926	1.80082	3.41052	3.54694	0.946822	0.761269	AT5G55200.1	Co-chaperone GrpE family protein
Gh_D01G0682	57.1116	60.3295	8.06613	9.68014	6.82597	5.89241	AT5G55280.1	homolog of bacterial
Gh_D01G0691	1.5308	1.73218	2.42845	2.08428	3.64295	3.30942	AT5G55500.1	beta-1,2-xylosyltransferase
Gh_D01G0705	12.6294	11.2688	0.871094	4.56593	1.50473	0.777754	AT5G55570.1	unknown protein; LOCATED IN: chloroplast; Has 35333
Gh_D01G0719	223.402	210.005	15.2458	18.0494	1.72693	2.00836	AT3G13120.1	Ribosomal protein S10p/S20e family protein
Gh_D01G0728	18.8618	14.179	672.099	721.197	7.95193	12.3304	AT3G13175.1	unknown protein; FUNCTIONS IN: molecular_function
Gh_D01G0741	0	0	0.0838347	0.130201	0.434448	0.199604	AT5G55840.1	Pentatricopeptide repeat (PPR) superfamily protein
Gh_D01G0749	9.50259	8.25458	14.5514	13.7791	0.542506	0.093469	AT1G55840.1	Sec14p-like phosphatidylinositol transfer family
Gh_D01G0753	0	15.9356	0	0	0	0	AT5G23570.1	XS domain-containing protein / XS zinc
Gh_D01G0777	4.22901	3.84778	2.42907	1.34733	5.69454	5.16379	AT1G56090.1	Tetratricopeptide repeat (TPR)-like superfamily
Gh_D01G0781	0	0	0	0	0	0	AT1G70300.1	K+ uptake permease 6
Gh_D01G0785	1.21284	0	0	0	0	0	AT2G04240.1	RING/U-box superfamily protein
Gh_D01G0788	0.397895	0.27219	0.441853	0.477908	0.872293	0.92991	AT5G17250.1	Alkaline-phosphatase-like family protein
Gh_D01G0811	0	0	0	0	0.101178	0	AT5G51830.1	pfkB-like carbohydrate kinase family protein
Gh_D01G0831	2.5394	2.45604	11.7117	11.5374	2.54678	2.41024	AT1G79280.2	nuclear pore anchor
Gh_D01G0832	1.07364	0.233159	0.378492	0.110217	3.35076	3.04142	AT3G03210.1	unknown protein; FUNCTIONS IN: molecular_function
Gh_D01G0836	0.0943511	0.461023	2.39485	2.09214	1.80988	1.80414	AT5G42370.1	Calcineurin-like metallo-phosphoesterase superfamily
Gh_D01G0853	35.0423	35.4397	109.566	112.94	74.5331	67.5256	AT1G42960.1	expressed protein localized to the inner membrane of
Gh_D01G0862	2.45582	2.1217	2.00441	2.0059	10.3629	9.77997	AT1G20760.1	Calcium-binding EF hand family protein
Gh_D01G0873	107.854	105.809	54.8871	48.5485	113.958	102.752	AT4G35090.1	catalase 2
Gh_D01G0876	0	0	1.16294	0.677296	0	0
Gh_D01G0897	0.102307	0.149969	7.95264	7.56182	0.315399	0.144908	AT1G20530.1	Protein of unknown function (DUF630 and DUF632)
Gh_D01G0938	9.31112	11.346	31.3658	31.5432	12.8365	9.93196	AT5G42470.1	CONTAINS InterPro DOMAIN/s: Brain/reproductive
Gh_D01G0954	4.22672	3.73718	5.74735	5.95068	13.5131	15.1094	AT1G19860.1	Zinc finger C-x8-C-x5-C-x3-H type family protein
Gh_D01G0959	9.73129	8.56833	5.77001	5.83072	12.1454	12.5552	AT1G05150.1	Calcium-binding tetratricopeptide family protein
Gh_D01G0997	0	6.44755	5.23323	2.03189	13.5598	10.9024	AT2G30942.1	Protein of unknown function (DUF3317)
Gh_D01G1006	1.79605	1.75519	3.59547	2.84468	2.69526	3.14964	AT1G47530.1	MATE efflux family protein
Gh_D01G1022	0	0.458021	11.3386	13.2072	0.642175	0	AT5G42700.1	AP2/B3-like transcriptional factor family protein
Gh_D01G1033	2.61301	2.7857	26.0021	20.4109	0.162739	0	AT1G27730.1	salt tolerance zinc finger
Gh_D01G1037	0.631582	0.290453	0.0589375	0	2.51976	2.73635	AT3G47570.1	Leucine-rich repeat protein kinase family protein
Gh_D01G1042	0.548765	0.938492	15.9965	14.5766	2.72564	1.84603	AT5G67260.1	CYCLIN D3;2
Gh_D01G1091	3.15637	2.69899	0.312952	0.182264	0	0.139709	AT4G24510.1	HXXXD-type acyl-transferase family
Gh_D01G1109	7.24469	5.57808	13.4084	16.2266	4.66242	4.81976	AT1G34770.1	CONTAINS InterPro DOMAIN/s: MAGE protein
Gh_D01G1125	0.147035	0.14369	3.46968	2.54715	0.402926	0.728917	AT4G21070.1	breast cancer susceptibility1
Gh_D01G1142	0	0	0	0	0	0
Gh_D01G1151	0	0	0	0	0	0	AT1G66240.1	homolog of anti-oxidant 1
Gh_D01G1155	17.2274	16.2249	1.48684	1.56693	0.611514	0.189645	AT5G65550.1	UDP-Glycosyltransferase superfamily protein
Gh_D01G1158	1.07849	0.421582	14.7138	16.5408	0.246286	0.203678	AT1G76490.1	hydroxy methylglutaryl CoA
Gh_D01G1184	0	0	0.967912	1.00216	0.0928873	0	AT3G57670.1	C2H2-type zinc finger family protein
Gh_D01G1196	0	0	0	0	0	0
Gh_D01G1207	0	0	0	0	0.742619	0.614144
Gh_D01G1258	0	0	0	0	0	0
Gh_D01G1264	1.3213	0.469542	25.3437	26.302	1.48124	0.340272	AT4G12080.1	AT-hook motif nuclear-localized protein 1
[truncated: 2,294 more rows]

## Sheet: Gene_body_DMR
ID	Leaf_rep1 (FPKM)	Leaf_rep2 (FPKM)	Ovule_rep1 (FPKM)	Ovule_rep2 (FPKM)	Fiber_rep1 (FPKM)	Fiber_rep2 (FPKM)	Arabidops_homolog	Annotation
Gh_A01G0030	0.312141	0.53382	1.54743	1.58616	3.31456	3.81328	AT3G19000.1	2-oxoglutarate (2OG) and Fe(II)-dependent oxygenase
Gh_A01G0055	0	0.253148	0.616412	0.478664	0	0	AT3G19000.1	2-oxoglutarate (2OG) and Fe(II)-dependent oxygenase
Gh_A01G0057	1.47195	1.19872	0.194591	0.226659	0	0	AT4G33950.1	Protein
Gh_A01G0077	42.9146	43.1875	16.368	18.728	2.75235	4.00919	AT4G35220.1	Cyclase family protein
Gh_A01G0098	0	0	0	0	0	0	AT1G47530.1	MATE efflux family protein
Gh_A01G0111	0.0713092	0	0.113124	0	3.56625	4.24212	AT4G38270.1	galacturonosyltransferase 3
Gh_A01G0156	0	0	0	0	0	0	AT5G13190.1	CONTAINS InterPro DOMAIN/s: LPS-induced tumor
Gh_A01G0167	4.69047	3.32869	2.17027	1.75408	1.14763	1.02818	AT5G27600.1	long-chain acyl-CoA synthetase 7
Gh_A01G0187	0	0	0	0	0	0	AT2G33420.1	Protein of unknown function (DUF810)
Gh_A01G0193	1.40923	1.37717	1.9282	1.92046	2.53428	2.69466	AT2G33340.1	MOS4-associated complex 3B
Gh_A01G0237	0	0.279163	4.41842	6.07032	0	0.101153	AT1G02400.1	gibberellin 2-oxidase
Gh_A01G0250	3.04666	2.16535	3.25143	3.07076	0.227697	0.156921	AT1G79050.1	recA DNA recombination family protein
Gh_A01G0254	0.0662309	0	0	0.0305959	0	0	AT1G11330.2	S-locus lectin protein kinase family protein
Gh_A01G0269	0.0633755	0	0	0	0	0	AT3G12900.1	2-oxoglutarate (2OG) and Fe(II)-dependent oxygenase
Gh_A01G0301	0.254977	0.74753	0.404494	1.17789	0.524042	0.541728
Gh_A01G0307	1.22231	0.59725	0.387812	0.338793	0	0	AT1G17020.1	senescence-related gene 1
Gh_A01G0316	0	0	0	0	0.0511627	0.105779
Gh_A01G0355	0	0	0	0	0	0	AT3G47570.1	Leucine-rich repeat protein kinase family protein
Gh_A01G0383	0	0	0	0	0	0	AT1G45616.1	receptor like protein 6
Gh_A01G0385	0.233916	0.41909	2.38111	2.08914	6.97096	8.14495	AT3G14920.1	Peptide-N4-(N-acetyl-beta-glucosaminyl)asparagine
Gh_A01G0395	9.43384	7.69853	38.3402	39.2672	53.636	50.1425	AT1G53280.1	Class I glutamine amidotransferase-like superfamily
Gh_A01G0456	0	0	0	0	0	0	AT1G28130.1	Auxin-responsive GH3 family protein
Gh_A01G0465	0	0	0	0	0	0
Gh_A01G0520	13.4092	14.769	10.4618	10.815	0.188247	0.272439	AT5G54250.2	cyclic nucleotide-gated
Gh_A01G0661	0.224701	0.109794	2.67348	3.42547	0	0	AT5G55250.1	IAA carboxylmethyltransferase 1
Gh_A01G0691	0	0	0	0	0	0
Gh_A01G0706	1.24243	1.21417	0.761518	0.834839	0.773792	0.599929	AT3G13170.1	Spo11/DNA topoisomerase VI, subunit A
Gh_A01G0781	16.4907	16.0095	0.946607	1.40332	0	0	AT1G16310.1	Cation efflux family protein
Gh_A01G0838	903.596	942.517	2500.02	2552.34	133.287	123.417	AT1G20696.2	high mobility group B3
Gh_A01G0839	0.18166	0.532583	0	0.167839	0	0	AT4G38260.1	Protein of unknown function (DUF833)
Gh_A01G0853	1.3996	0.663157	1.54749	1.48904	1.56902	1.59193	AT1G42440.1	FUNCTIONS IN: molecular_function unknown; INVOLVED
Gh_A01G0983	5.77966	2.21015	2.59118	3.48255	0	0	AT5G42900.3	cold regulated gene 27
Gh_A01G1001	0.911341	1.6031	0.144575	0.1684	0.187304	0.258166	AT1G34060.1	Pyridoxal phosphate (PLP)-dependent transferases
Gh_A01G1016	0.263099	0.321392	3.026	1.94465	1.03641	1.44404	AT1G65590.1	beta-hexosaminidase 3
Gh_A01G1040	0	0.0550107	2.09855	1.50824	3.35509	3.82711	AT1G09890.1	Rhamnogalacturonate lyase family protein
Gh_A01G1041	1.61745	1.94542	0	0	1.02285	0.176228	AT3G21175.2	ZIM-like 1
Gh_A01G1047	4.0441	3.56652	0	0	4.39232	4.68027	AT4G24510.1	HXXXD-type acyl-transferase family
Gh_A01G1085	0.358928	0.701525	0.411234	0.515852	0.136609	0.282438	AT2G41790.1	Insulinase (Peptidase family M16) family protein
Gh_A01G1107	0	0	0	0	0	0	AT3G57650.1	lysophosphatidyl acyltransferase 2
Gh_A01G1271	0.220424	0.21541	0.0874199	0.101827	0	0	AT2G01275.1	RING/FYVE/PHD zinc finger superfamily protein
Gh_A01G1323	0	0.0961197	0	0	0	0	AT1G10750.1	Protein of Unknown Function (DUF239)
Gh_A01G1348	0	0	2.70484	2.1004	0	0	AT1G23420.1	Plant-specific transcription factor YABBY family
Gh_A01G1363	0	0	0	0	0.0811685	0.251723	AT4G34880.1	Amidase family protein
Gh_A01G1436	0.11051	0.359988	0	0	0	0	AT1G47670.1	Transmembrane amino acid transporter family protein
Gh_A01G1458	0	0	0	0	0	0	AT1G19250.1	flavin-dependent monooxygenase 1
Gh_A01G1459	0	0	0	0	0	0	AT4G38360.2	Protein of unknown function (DUF300)
Gh_A01G1653	3.10163	2.79791	0.473115	0.220434	58.434	56.8577	AT2G41290.1	strictosidine synthase-like 2
Gh_A01G1676	0	0	0	0	0	0	AT2G41835.1	zinc finger (C2H2 type, AN1-like) family protein
Gh_A01G1684	4.1529	4.92808	57.4108	46.8653	60.6612	62.9184	AT4G24380.1	INVOLVED IN: 10-formyltetrahydrofolate biosynthetic
Gh_A01G1692	0	0	0	0	0	0	AT3G58480.1	calmodulin-binding family protein
Gh_A01G1695	0	0	0	0	0	0	AT5G27740.1	ATPase family associated
Gh_A01G1740	0	0	0	0	0	0	AT1G52340.1
Gh_A01G1744	9.19947	9.41829	1.3899	1.61896	0.300114	0	AT2G24280.1	alpha/beta-Hydrolases superfamily protein
Gh_A01G1772	0	0	0	0	0	0	AT3G52820.1	purple acid phosphatase 22
Gh_A01G1813	40.0323	47.3185	0.756035	1.05676	0.914182	1.08004	AT3G10060.1	FKBP-like peptidyl-prolyl cis-trans isomerase family
Gh_A01G1821	2.21466	2.34463	0.731942	1.02308	32.4939	37.9037	AT1G08080.1	alpha carbonic anhydrase 7
Gh_A01G1823	0.183714	0.179534	3.20587	4.2434	0.188789	0.0650534	AT3G53190.1	Pectin lyase-like superfamily protein
Gh_A01G1859	1.10645	0.961138	15.1148	13.5167	0.926459	0.827126	AT1G18590.1	sulfotransferase 17
Gh_A01G1863	19.8355	21.7452	1.00856	1.29224	0	0	AT1G49390.1	2-oxoglutarate (2OG) and Fe(II)-dependent oxygenase
Gh_A01G1878	5.06018	1.23627	16.0549	11.6879	2.59998	0.895909	AT5G02560.2	histone H2A 12
Gh_A01G1887	0	0	0	0	0	0	AT3G06880.2	Transducin/WD40 repeat-like superfamily protein
Gh_A01G1889	6.3325	7.48154	0.637235	0.960561	0.129501	0.200807	AT3G53720.1	cation/H+ exchanger 20
Gh_A01G1905	0.420096	0.478962	0.0555364	0	0.575602	0.694198	AT5G60020.1	laccase 17
Gh_A01G1909	17.2735	23.1723	50.0718	57.5982	1.61369	1.44573	AT5G02230.1	Haloacid dehalogenase-like hydrolase (HAD)
Gh_A01G1940	0.909313	1.77725	0	0	0.103826	0	AT5G05820.1	Nucleotide-sugar transporter family protein
Gh_A01G1948	0	0	0	0	0	0	AT2G38080.1	Laccase/Diphenol oxidase
Gh_A01G1969	0	0	2.06742	1.97811	0	0.13185	AT2G38170.3	cation exchanger 1
Gh_A01G1974	0.233771	0.342679	0.648992	0.539962	0.400382	0.745009	AT3G09010.1	Protein kinase superfamily protein
Gh_A02G0020	0	0	2.65801	3.4603	0	0	AT2G38600.1	HAD superfamily, subfamily IIIB acid phosphatase
Gh_A02G0103	0	0.111827	0.272296	0.296026	0.0940729	0.178287	AT3G42170.1	BED zinc finger ;hAT family dimerisation domain
Gh_A02G0104	0	0	0.0329179	0.153371	0	0
Gh_A02G0108	0	0	0	0	0	0
Gh_A02G0166	0	0	0	0	0	0	AT5G48570.1	FKBP-type peptidyl-prolyl
Gh_A02G0177	0	0	0	0.276098	0	0
Gh_A02G0217	0	0	0	0	0.509437	0.368641	AT3G07130.1	purple acid phosphatase 15
Gh_A02G0230	0	0	0.146388	0.170513	0	0	AT1G79480.1	Carbohydrate-binding X8 domain superfamily protein
Gh_A02G0258	17.107	19.0079	23.7925	21.4347	14.6095	10.9535	AT2G29420.1	glutathione S-transferase tau 7
Gh_A02G0260	4.51338	4.17856	0.188421	0	0.325478	0.336462	AT2G29420.1	glutathione S-transferase tau 7
Gh_A02G0263	5.77913	5.64766	0.416726	0.485403	0	0	AT2G29420.1	glutathione S-transferase tau 7
Gh_A02G0283	112.688	111.973	5.33632	6.21575	0.576122	0.446674	AT5G19140.1	Aluminium induced protein with YGL and
Gh_A02G0335	0	0	0	0	0	0	AT4G14640.1	calmodulin 8
Gh_A02G0378	70.9327	62.3276	176.639	157.792	17155.9	20122.8
Gh_A02G0382	18.4711	19.9948	5.86049	5.51355	23.167	18.9176
Gh_A02G0454	0.22697	0.295742	0.600106	0.908704	0	0	AT5G18670.1	beta-amylase 3
Gh_A02G0517	0.81395	0.729147	2.8515	2.75741	3.06693	3.02632	AT3G16910.1	acyl-activating enzyme 7
Gh_A02G0629	0	0.41703	0.451316	0	0	0	AT1G43722.1	unknown protein; BEST Arabidopsis thaliana protein
Gh_A02G0715	0	0	0	0	0	0	AT5G56790.1	Protein kinase superfamily protein
Gh_A02G0716	0	0	0	0	0	0
Gh_A02G0736	0	0	0	0	0	0	AT5G20240.1	K-box region and MADS-box transcription factor
Gh_A02G0802	0.192166	0.281691	1.56236	1.46475	0.888636	0.64644	AT4G24580.1	Rho GTPase activation protein (RhoGAP) with PH
Gh_A02G0870	1.80622	2.25544	0	0	0	0	AT1G76360.1	Protein kinase superfamily protein
Gh_A02G0873	171.434	173.177	707.959	655.57	177.777	176.875	AT1G20696.2	high mobility group B3
Gh_A02G0960	0	0.509571	0	0	0.893064	0.923203	AT1G08220.1	FUNCTIONS IN: molecular_function unknown; INVOLVED
Gh_A02G1030	3.09152	3.41102	6.53916	5.49762	44.1354	45.9309	AT4G23640.1	Potassium transporter family protein
Gh_A02G1410	6.74403	5.49217	78.4124	73.369	2.61813	2.42787	AT4G37870.1	phosphoenolpyruvate carboxykinase 1
Gh_A02G1449	6.3766	5.57558	9.51683	9.99994	3.16142	3.74347	AT4G37670.2	N-acetyl-l-glutamate synthase 2
Gh_A02G1490	0	0	0	0	0.0951141	0	AT3G50210.3	2-oxoglutarate (2OG) and Fe(II)-dependent oxygenase
Gh_A02G1499	0.326953	1.59758	0	0.302077	1.56793	1.15775	AT5G67140.1	F-box/RNI-like superfamily protein
Gh_A02G1525	0	0	0	0	0	0	AT2G26560.1	phospholipase A 2A
Gh_A02G1532	13.0454	11.659	3.75872	2.52388	0.420123	0.394819	AT2G23450.2	Protein kinase superfamily protein
Gh_A02G1546	4.96987	5.81687	0.229191	0.0533923	0.0395904	0.081853	AT4G36870.1	BEL1-like homeodomain 2
Gh_A02G1585	17.5872	17.6712	2.75072	5.03492	1.0182	0.52628	AT5G66550.1	Maf-like protein
Gh_A02G1611	2.70174	2.40731	0.945447	0.587337	1.36097	1.1818	AT4G36380.1	Cytochrome P450 superfamily protein
Gh_A02G1631	7.9123	5.73687	13.6655	14.0311	1.83601	1.89797	AT5G66240.2	Transducin/WD40 repeat-like superfamily protein
Gh_A02G1632	1.17513	1.14839	0	0.271429	0	0.832228	AT2G17940.1	Plant protein of unknown function (DUF827)
Gh_A02G1644	0	0	0.118508	0	1.63769	1.85168	AT5G66150.1	Glycosyl hydrolase family 38 protein
Gh_A02G1653	11.6162	13.2667	5.32854	4.13779	342.772	354.736	AT1G75900.1	GDSL-like Lipase/Acylhydrolase superfamily protein
Gh_A02G1667	3.30719	3.23196	2.74817	3.34657	4.69324	5.13046	AT2G17730.1	NEP-interacting protein 2
Gh_A03G0004	0	0	0	0	0	0	AT4G17895.1	ubiquitin-specific protease 20
Gh_A03G0035	7.48592	7.2096	8.34735	9.82323	2.75006	2.30502	AT1G32740.1	SBP (S-ribonuclease binding protein) family protein
Gh_A03G0049	0	0	2.44495	1.5765	0	0.0389816	AT3G01680.1	CONTAINS InterPro DOMAIN/s: Mediator complex subunit
Gh_A03G0063	0	0	0	0	0	0
Gh_A03G0067	12.8088	14.5202	0.406397	0	0	0	AT5G47240.1	nudix hydrolase homolog 8
Gh_A03G0098	1.41235	1.63901	5.60137	4.60791	7.19638	7.0329	AT4G22540.1	OSBP(oxysterol binding protein)-related protein
Gh_A03G0123	0	0	0	0	0	0
Gh_A03G0124	1.22937	1.84659	5.95912	5.55295	7.43959	7.31984	AT1G63430.1	Leucine-rich repeat protein kinase family protein
Gh_A03G0152	0	0	0	0	0	0	AT1G63830.3	PLAC8 family protein
Gh_A03G0229	2.42474	2.61901	2.83433	2.82979	0.349715	0.0903794	AT2G30080.1	ZIP metal ion transporter family
Gh_A03G0248	9.90177	4.83826	0.261802	0.609893	0	0	AT1G08110.4	lactoylglutathione lyase family protein / glyoxalase
Gh_A03G0252	3.12096	2.92017	7.26858	5.39889	13.5566	14.6254	AT5G60790.1	ABC transporter family protein
Gh_A03G0277	0.906586	0.177192	2.22921	1.84274	2.67067	3.01762	AT2G28380.1	dsRNA-binding protein 2
Gh_A03G0304	0	0	0	0	0	0
Gh_A03G0401	0	0	0	0	0.266108	0.0550178	AT1G12740.1	cytochrome P450, family 87, subfamily A,
Gh_A03G0405	1518.2	1625.99	125.512	114.193	73.8878	78.8902	AT4G37300.1	maternal effect embryo arrest 59
Gh_A03G0435	3.87596	4.6381	4.14102	4.75038	0.379337	0.224079	AT1G07230.1	non-specific phospholipase C1
Gh_A03G0456	0.547477	0.152863	6.32774	6.35891	3.05412	3.32336	AT5G63520.1	CONTAINS InterPro DOMAIN/s: F-box domain, Skp2-like
Gh_A03G0457	0	0.146192	0	0	0	0	AT3G50770.1	calmodulin-like 41
Gh_A03G0631	0.12465	0.0406047	0	0	0	0	AT5G15630.1	COBRA-like extracellular
Gh_A03G0661	1.05876	1.81067	0.20995	0.4891	0.90667	0.937268	AT1G26170.1	ARM repeat superfamily protein
Gh_A03G0693	0.102719	0.702673	0	0	0	0	AT2G26560.1	phospholipase A 2A
Gh_A03G0708	10.0897	9.96935	1.15174	1.23835	5.22887	5.53717	AT2G21520.1	Sec14p-like phosphatidylinositol transfer family
Gh_A03G0769	0	0.263601	0	0	0.831566	0.859629	AT4G19180.1	GDA1/CD39 nucleoside phosphatase family protein
Gh_A03G0789	0	0.0971198	0.47297	0.367277	2.31486	1.61878	AT3G02850.1	STELAR K+ outward rectifier
Gh_A03G0823	0	0	0.366811	1.06815	1.26726	1.31002	AT4G13930.1	serine hydroxymethyltransferase 4
Gh_A03G0856	0.0901033	0.0440267	0.464553	0.998974	4.19752	4.33918	AT1G69830.1	alpha-amylase-like 3
Gh_A03G0920	0.51493	0.594709	2.71056	2.85451	0.609329	0.861959	AT1G69220.1	Protein kinase superfamily protein
Gh_A03G0923	0	0	0	0	0	0	AT1G13680.1	PLC-like phosphodiesterases superfamily protein
Gh_A03G0958	0	0	3.04756	2.18449	0.0506187	0	AT3G21720.1	isocitrate lyase
Gh_A03G0960	0.539855	0.468955	0.713686	0.720461	0.287658	0.212404	AT1G05260.1	Peroxidase superfamily protein
Gh_A03G0984	0	0.0593364	0	0	0	0	AT2G01830.2	CHASE domain containing
Gh_A03G1012	1.54457	1.50943	1.92523	2.01599	3.46001	3.69831	AT1G14850.1	nucleoporin 155
Gh_A03G1025	0	0	0.639595	0.993334	0	0
Gh_A03G1072	0	0.164618	0	0	0	0.119297	AT4G17910.1	transferases, transferring acyl groups
Gh_A03G1093	5.30353	2.41868	6.73079	5.55335	1.93779	1.00159	AT1G67325.2	Ran BP2/NZF zinc finger-like superfamily protein
Gh_A03G1272	0.268261	0.524317	0.340454	0.322206	0.0735126	0.0949918	AT1G27170.2	transmembrane receptors;ATP binding
Gh_A03G1381	0	0.207512	0.336858	0.392373	0	0.0751908	AT4G32490.1	early nodulin-like protein 4
Gh_A03G1389	2.84756	2.63934	1.1177	0.962858	12.5496	12.786	AT4G03550.1	glucan synthase-like
Gh_A03G1391	0	0	0.558727	0.400496	0.556814	0.805848	AT4G35160.1	O-methyltransferase family protein
Gh_A03G1416	305.677	345.723	8.43665	8.75885	0.475221	0.327506	AT4G03280.1	photosynthetic electron transfer C
Gh_A03G1467	0	0.218687	0.709998	1.24051	0	0	AT5G08350.1	GRAM domain-containing protein / ABA-responsive
Gh_A03G1519	0	0	0	0	0	0	AT2G41480.1	Peroxidase superfamily protein
Gh_A03G1561	0.603673	0.63532	2.61516	3.17485	1.04982	0.855047	AT2G14170.1	aldehyde dehydrogenase 6B2
Gh_A03G1601	0	0.068012	0.165608	0.1286	6.57965	7.29457	AT4G33840.1	Glycosyl hydrolase family 10 protein
Gh_A03G1645	4.37945	4.66889	24.6321	22.8061	3.27304	3.3835	AT2G01640.2	unknown protein; FUNCTIONS IN: molecular_function
Gh_A03G1674	0	0	0	0	0	0	AT3G19184.1	AP2/B3-like transcriptional factor family protein
Gh_A03G1814	0	0	0.305302	2.48931	0	0	AT4G35070.1	SBP (S-ribonuclease binding protein) family protein
Gh_A03G1826	48.5339	45.1184	1.80103	1.04892	0.0648144	0	AT2G16980.2	Major facilitator superfamily protein
Gh_A03G1849	3.78539	3.69927	0.0857873	0.19985	0	0	AT4G35250.1	NAD(P)-binding Rossmann-fold superfamily protein
Gh_A03G1880	7.17564	9.01593	3.25239	2.84129	0	0
Gh_A04G0019	3.77244	3.60283	5.50853	5.78262	8.45816	8.68288	AT3G13320.1	cation exchanger 2
Gh_A04G0030	10.7729	11.2239	11.8642	12.6678	0.609947	0.882744	AT1G55760.1	BTB/POZ domain-containing protein
Gh_A04G0039	14.9016	13.3818	15.3339	14.1399	33.9375	32.801	AT4G26550.1	Got1/Sft2-like vescicle transport protein family
Gh_A04G0080	0	0	0	0	0	0	AT2G05160.1	CCCH-type zinc fingerfamily protein with RNA-binding
Gh_A04G0087	0	0.285021	0	0	4.09607	3.61465	AT1G50590.1	RmlC-like cupins superfamily protein
Gh_A04G0108	29.5513	41.6838	18.5751	19.0605	1.62343	1.0859	AT1G74100.1	sulfotransferase 16
Gh_A04G0118	0.196159	0.287545	0	0	0	0	AT4G12980.1	Auxin-responsive family protein
Gh_A04G0147	8.48039	8.09247	7.7554	6.36031	5.94648	6.35913	AT1G50710.1	unknown protein; Has 109 Blast hits to 109 proteins
Gh_A04G0154	2.10024	1.83514	3.50819	3.83523	1.32035	1.29491	AT5G54910.1	DEA(D/H)-box RNA helicase family protein
Gh_A04G0155	0.617204	0.383831	6.27532	6.37637	23.4482	23.3256	AT1G28570.1	SGNH hydrolase-type esterase superfamily protein
Gh_A04G0175	0	0	0	0	0	0	AT4G27100.2	Ypt/Rab-GAP domain of gyp1p superfamily protein
Gh_A04G0198	0.233654	0.304451	0	0	0	0	AT5G23960.2	terpene synthase 21
Gh_A04G0203	0	0	0	0	0	0	AT4G27290.1	S-locus lectin protein kinase family protein
Gh_A04G0207	0.0475159	0	0	0	0.0976571	0.0336509	AT4G27290.1	S-locus lectin protein kinase family protein
Gh_A04G0311	0.884382	0.783238	0.416509	0.817094	0.435473	0.391452	AT3G03300.1	dicer-like 2
Gh_A04G0369	3.3998	3.53913	0.322432	0.614568	3.13928	3.03586	AT1G53440.1	Leucine-rich repeat transmembrane protein kinase
Gh_A04G0471	0	0	0	0	0	0	AT3G11930.1	Adenine nucleotide alpha hydrolases-like superfamily
Gh_A04G0512	0	0	0	0.19906	0.590411	0.305168
Gh_A04G0523	0	0	0	0	0	0	AT3G52820.1	purple acid phosphatase 22
Gh_A04G0558	0	0	0	0	0	0	AT3G52970.1	cytochrome P450, family 76, subfamily G,
Gh_A04G0628	2.09184	0.876109	5.4518	7.45464	0.204727	0.211636	AT5G03230.1	Protein of unknown function, DUF584
Gh_A04G0639	0	0	0	0	0	0	AT2G37130.1	Peroxidase superfamily protein
Gh_A04G0743	0	0	0	0.0646889	0	0	AT3G09220.1	laccase 7
Gh_A04G0747	0	0.250349	0.609595	0.473371	0	0.0907126	AT3G09210.1	plastid transcriptionally active 13
Gh_A04G0857	1.488	1.84192	0	0	0	0	AT1G68390.1	Core-2/I-branching
Gh_A04G0899	0	0	0	0	0	0	AT3G51000.1	alpha/beta-Hydrolases superfamily protein
Gh_A04G0910	2.39728	0	0	0	0	0
Gh_A04G0940	7.1842	7.10435	0.407035	0.553133	0	0	AT5G23210.1	serine carboxypeptidase-like 34
Gh_A04G0951	24.9531	26.3998	4.38881	2.30545	0.743258	0.230502	AT5G08380.1	alpha-galactosidase 1
Gh_A04G0952	1.42016	1.51402	0.921656	0.834979	1.14983	0.822898	AT4G10180.1	light-mediated development protein
Gh_A04G0957	0	0	0	0	0	0	AT5G64570.1	beta-D-xylosidase 4
Gh_A04G1022	0	0	0.335889	0.234746	0.0580214	0.0599795	AT5G56510.1	pumilio 12
Gh_A04G1070	3.11651	2.82806	5.47372	6.58146	3.71095	3.94129	AT4G38380.1	MATE efflux family protein
Gh_A04G1093	60.3067	61.9708	1.81193	2.11054	1.87796	1.29423	AT5G24150.1	FAD/NAD(P)-binding oxidoreductase family
Gh_A04G1095	7.09788	6.63807	0	0	0.0522865	0	AT1G58440.1	FAD/NAD(P)-binding oxidoreductase family
Gh_A04G1096	5.35393	6.59333	6.80165	5.06722	3.28022	3.57589	AT4G37760.1	squalene epoxidase 3
Gh_A04G1146	2.54035	1.75848	2.35083	1.95589	0.362573	0.299847	AT1G78560.1	Sodium Bile acid symporter family
Gh_A04G1175	0.582637	0.569382	0.462146	0.269154	1.59662	1.6505
Gh_A04G1182	6.94179	7.32658	0.110124	0	0.570685	0.098324	AT1G59960.1	NAD(P)-linked oxidoreductase superfamily protein
Gh_A04G1209	0	0	0.857229	0.266267	0	0	AT1G74110.1	cytochrome P450, family 78, subfamily A,
Gh_A04G1216	0	0	0	0	0	0	AT4G10310.1	high-affinity K+ transporter 1
Gh_A04G1227	0	0	0	0	0	0	AT1G70790.2	Calcium-dependent lipid-binding (CaLB domain) family
Gh_A04G1232	27.4159	27.5802	9.80712	10.9267	46.7714	50.063	AT1G70670.1	Caleosin-related family protein
Gh_A04G1245	0.756367	1.04714	0.0999913	0.23294	12.2203	12.5434	AT1G67000.1	Protein kinase superfamily protein
Gh_A04G1248	0.789004	0.771054	3.12917	1.97864	0.926629	0.79825	AT1G68080.1	2-oxoglutarate (2OG) and Fe(II)-dependent oxygenase
Gh_A04G1254	0.258046	0.353046	2.94741	2.95632	0	0.10965	AT3G17380.1	TRAF-like family protein
Gh_A04G1264	0	0	0	0	0	0	AT1G69120.1	K-box region and MADS-box transcription
Gh_A05G0012	1.95033	2.17824	2.20999	2.5313	0.413567	0.394637	AT1G27850.1	unknown protein; FUNCTIONS IN: molecular_function
Gh_A05G0054	40.8036	48.7365	1.71989	1.63909	2.97094	1.8148	AT2G47910.1	chlororespiratory reduction 6
Gh_A05G0055	42.7523	38.4288	5.55538	4.04432	13.9447	13.4853	AT2G41040.1	S-adenosyl-L-methionine-dependent methyltransferases
Gh_A05G0071	0	0	0	0	0	0	AT5G35200.1	ENTH/ANTH/VHS superfamily protein
Gh_A05G0230	0.0334663	0.0327049	0.291999	0.24736	3.18688	3.31813	AT5G49690.1	UDP-Glycosyltransferase superfamily protein
Gh_A05G0239	0	0	0	0	0	0	AT2G19385.1	zinc ion binding
Gh_A05G0307	44.7512	41.5407	7.02438	7.09106	0.566249	0.836227	AT4G33110.1	S-adenosyl-L-methionine-dependent methyltransferases
Gh_A05G0407	0.056019	0	0	0	1.57349	2.10266	AT2G25180.1	response regulator 12
Gh_A05G0454	0	0.106356	0.604273	0.301653	0.52191	0.770748	AT5G25310.1	Exostosin family protein
Gh_A05G0480	3.28472	3.16987	12.4409	12.1772	1.37831	1.861	AT4G31880.1	LOCATED IN: cytosol, chloroplast; EXPRESSED IN: 24
Gh_A05G0624	0	0	0	0	0	0.0188384	AT3G43600.1	aldehyde oxidase 2
Gh_A05G0642	1.59329	1.21104	3.08928	4.08908	0.242564	0.501501	AT3G63400.3	Cyclophilin-like peptidyl-prolyl cis-trans isomerase
Gh_A05G0677	0.167959	0.109425	0.11102	0.103453	5.02455	5.03552	AT5G22470.1	NAD+ ADP-ribosyltransferases;NAD+
Gh_A05G0854	16.6599	15.4531	0.134386	0	0.0386896	0.279967	AT3G45780.2	phototropin 1
Gh_A05G1041	0	0	0.166946	0.453736	0	0	AT1G15780.1	unknown protein; BEST Arabidopsis thaliana protein
Gh_A05G1048	14.5184	15.0749	30.8292	31.4852	0.967005	0.714028	AT1G15690.1	Inorganic H
Gh_A05G1133	1.3745	1.54989	2.76756	2.9306	1.26761	1.23551	AT5G57020.1	myristoyl-CoA:protein
Gh_A05G1523	0.513532	0.590411	0.622978	0.865192	0.951962	1.13384	AT1G76630.2	Tetratricopeptide repeat (TPR)-like superfamily protein
Gh_A05G1527	11.0493	11.8264	6.55832	6.2502	2.52324	1.80991	AT1G20830.1	multiple chloroplast division site 1
Gh_A05G1620	0	0	0.396174	0.346097	0	0	AT4G39090.1	Papain family cysteine protease
Gh_A05G1711	0	0	0	0	0	0	AT5G25900.1	GA requiring 3
Gh_A05G1786	1.14736	1.40157	1.1376	1.5901	1.0808	0.914136	AT4G37260.1	myb domain protein 73
Gh_A05G1877	3.83046	4.29976	30.7937	31.7077	8.54634	8.39485	AT2G01710.1	Chaperone DnaJ-domain superfamily protein
Gh_A05G1883	0	0	0	0	0	0
Gh_A05G1887	4.54102	4.88342	4.97034	5.23982	7.60763	7.04985	AT4G24610.1	unknown protein; FUNCTIONS IN: molecular_function
Gh_A05G1908	2.91024	1.89602	6.54044	4.25729	0.332293	0	AT2G14095.1	unknown protein; FUNCTIONS IN: molecular_function
Gh_A05G1950	0	0.0756043	0	0	0	0	AT4G08850.1	Leucine-rich repeat receptor-like protein kinase family
Gh_A05G1974	0	0	0	0	0	0
Gh_A05G1987	31.2588	31.6585	44.1791	39.3825	1.75213	3.01876
Gh_A05G2000	0.517987	0.632754	1.5114	1.67502	1.68561	1.62458	AT4G08180.2	OSBP(oxysterol binding protein)-related protein 1C
Gh_A05G2017	1.43078	1.46327	3.40468	3.01275	8.02401	7.8942	AT1G21640.1	NAD kinase 2
Gh_A05G2032	0.130897	0.20467	0	0	0	0	AT1G21270.1	wall-associated kinase 2
Gh_A05G2049	0	0	0	0	0	0	AT5G13930.1	Chalcone and stilbene synthase family
Gh_A05G2061	0.217953	0.0709983	0.288133	0.0671234	1.04521	0.926131	AT4G38470.1	ACT-like protein tyrosine kinase family protein
Gh_A05G2186	0	0	0	0	0	0
Gh_A05G2205	0	0	0	0	0	0	AT2G21610.1	pectinesterase 11
Gh_A05G2378	3.79999	3.18773	2.02721	1.67776	5.22966	5.21563	AT2G40730.1	Protein kinase family protein with ARM repeat domain
Gh_A05G2406	0	0.157736	0	0	0	0	AT2G38750.1	annexin 4
Gh_A05G2418	0	0	0	0	0	0	AT3G46860.1	Serine protease inhibitor, potato inhibitor I-type
Gh_A05G2451	3.57203	3.49077	3.68332	2.97023	4.64957	7.08323	AT1G65440.2	global transcription factor group B1
Gh_A05G2502	0	0	0	0	0	0	AT5G46330.1	Leucine-rich receptor-like protein kinase family
Gh_A05G2510	0	0	0	0	0	0	AT4G12420.2	Cupredoxin superfamily protein
Gh_A05G2626	0	0	0	0	0	0	AT2G21820.1	unknown protein; Has 45 Blast hits to 45 proteins
Gh_A05G2733	0.58802	0.383095	0.155472	0	0	0	AT5G14740.1	carbonic anhydrase 2
Gh_A05G2736	0.738761	0.451222	0	0	0.316321	0.261597	AT1G68190.1	B-box zinc finger family protein
Gh_A05G2740	2.80968	3.82445	7.40222	8.99295	11.2055	13.4313	AT1G48880.1	TRICHOME BIREFRINGENCE-LIKE 7
Gh_A05G2865	13.9304	11.5928	88.7418	83.0552	15.2845	15.3379	AT2G43710.1	Plant stearoyl-acyl-carrier-protein
Gh_A05G2911	0	0	0	0	0	0	AT1G02205.2	Fatty acid hydroxylase superfamily
Gh_A05G2979	8.79835	8.09242	5.74727	6.21624	6.55946	6.78082	AT3G27310.1	plant UBX domain-containing protein 1
Gh_A05G3137	0.19621	0.191746	0.259389	0.0604272	0.896136	0.741103	AT3G01420.1	Peroxidase
Gh_A05G3154	0	0	0	0	0	0
Gh_A05G3188	0.36857	0.72037	263.698	242.456	31.8152	40.9806	AT2G27035.1	early nodulin-like protein 20
Gh_A05G3235	1.6987	0.996035	3.77273	5.02226	2.09476	2.64666	AT2G32070.1	Polynucleotidyl transferase, ribonuclease H-like
Gh_A05G3249	3.04506	3.09481	1.06274	0.90028	0.166889	0.258782	AT2G30390.1	ferrochelatase 2
Gh_A05G3362	0.957082	1.00212	0.108451	0.189485	0.421509	0.19366	AT1G28130.1	Auxin-responsive GH3 family protein
Gh_A05G3370	0	0.0766041	0	0.144847	0.107404	0.277571	AT2G02250.1	phloem protein 2-B2
Gh_A05G3394	43.8118	45.6575	78.587	77.4295	58.4104	61.3472	AT5G36230.1	ARM repeat superfamily protein
Gh_A05G3412	0	0	0.472548	0.314528	0	0	AT3G10540.1	3-phosphoinositide-dependent protein kinase
Gh_A05G3420	0	0	0	0	0.412471	0.639586	AT3G44610.1	Protein kinase superfamily protein
Gh_A05G3447	6.81242	6.10265	5.5264	5.1974	2.1214	2.52194	AT3G52240.1	unknown protein; Has 220 Blast hits to 193 proteins
Gh_A05G3448	2.23927	2.59864	1.11011	1.16375	0.191761	0.0991161	AT3G54290.1	FUNCTIONS IN: molecular_function unknown; INVOLVED
Gh_A05G3515	0	0	0	0	0	0	AT5G40330.1	myb domain protein 23
Gh_A05G3587	0	0	0	0	0	0	AT5G53140.1	Protein phosphatase 2C family protein
Gh_A06G0014	0	0	0	0	0	0	AT2G17730.1	NEP-interacting protein 2
Gh_A06G0043	2.11362	1.37703	2.93391	3.25468	8.80872	8.98126	AT1G19970.1	ER lumen protein retaining receptor family protein
Gh_A06G0052	0	0	0	0	0	0	AT1G19940.1	glycosyl hydrolase 9B5
Gh_A06G0140	1.95607	2.96294	0.155155	0.180724	0.536029	0.554119	AT1G47490.1	RNA-binding protein 47C
Gh_A06G0180	0.815927	0.531577	0.647191	0.418804	0.186326	0.0642047	AT5G43060.1	Granulin repeat cysteine protease family protein
Gh_A06G0183	325.953	327.018	108.458	116.634	0.767043	0.396464	AT3G16150.1	N-terminal nucleophile aminohydrolases (Ntn
Gh_A06G0203	42.9449	40.7688	0.973249	0.28341	46.8632	44.3171	AT1G10200.1	GATA type zinc finger transcription factor
Gh_A06G0219	3.02866	3.68326	8.22129	10.3845	0.599412	0.667306	AT2G22840.1	growth-regulating factor 1
Gh_A06G0227	2.79714	3.24604	3.09691	4.41488	1.67674	2.43491	AT1G09980.1	Putative serine esterase family protein
Gh_A06G0241	0	0	5.09441	3.66139	0.842561	1.35488	AT5G65640.1	beta HLH protein 93
Gh_A06G0246	1.68537	2.58819	0.0477439	0.111224	0	0	AT1G09890.1	Rhamnogalacturonate lyase family protein
Gh_A06G0259	6.19178	5.39677	1.32738	0.695758	0.802519	0.829602	AT5G65380.1	MATE efflux family protein
Gh_A06G0263	0	0	1.09466	2.55012	0	0	AT1G72230.1	Cupredoxin superfamily protein
Gh_A06G0305	0	0.345525	0.560899	0	1.93779	2.25359
Gh_A06G0313	0	0	0	0	0	0	AT1G78090.1	trehalose-6-phosphate phosphatase
Gh_A06G0371	0	0	0	24.5703	0	0
Gh_A06G0389	0.592355	0.506519	0	0	0	0	AT1G77410.1	beta-galactosidase 16
Gh_A06G0448	0.515696	0.755946	0.409048	0	0.294412	0.0608696	AT5G01290.1	mRNA capping enzyme family protein
Gh_A06G0477	3.25451	1.06016	2.58146	1.0023	0	0
Gh_A06G0548	10.238	8.58766	28.2871	24.751	52.487	57.0981	AT5G11520.1	aspartate aminotransferase 3
Gh_A06G0692	0	0	0	0	0	0	AT2G05910.1	Protein of unknown function (DUF567)
Gh_A06G0779	0.554541	0.338703	7.5326	8.0695	0.0474884	0.147273	AT3G13790.2	Glycosyl hydrolases family 32 protein
Gh_A06G0783	7.23283	7.61669	8.01209	6.27927	0.0854326	0	AT1G68400.1	leucine-rich repeat transmembrane protein kinase
Gh_A06G0843	0.124928	0	0	0	0.427931	0.707796	AT3G63520.1	carotenoid cleavage
Gh_A06G0874	2.25771	3.24463	1.58013	0.981617	10.1447	11.8978	AT5G58000.1	Reticulon family protein
Gh_A06G0945	0.937368	0.229011	1.11528	1.51558	0.160544	0.829809
Gh_A06G0978	0.20649	0.201792	5.40497	4.5787	0	0.146237	AT4G31330.1	Protein of unknown function, DUF599
Gh_A06G1167	0.36413	0.237231	0.192551	0	0.166307	0.0859595	AT1G29280.1	WRKY DNA-binding protein 65
Gh_A06G1200	0.433593	0.635594	0	0.200302	0	0	AT2G34530.1	unknown protein; FUNCTIONS IN: molecular_function
Gh_A06G1309	13.1438	14.3045	5.74596	5.72691	27.1674	26.7091	AT4G22010.1	SKU5 similar 4
Gh_A06G1315	8.94795	8.1026	1.10695	0.455072	0	0	AT5G64840.1	general control non-repressible 5
Gh_A06G1336	0.656505	0.834041	2.86406	2.06229	1.16938	1.44131	AT4G04180.1	P-loop containing nucleoside triphosphate hydrolases
Gh_A06G1388	1.53608	1.24007	0	0	0	0	AT1G32450.1	nitrate transporter 1.5
Gh_A06G1391	0	0	4.97006	5.95453	0.613234	0.887501	AT1G02205.2	Fatty acid hydroxylase superfamily
Gh_A06G1494	0	0	0.149566	0	0	0	AT3G52060.1	Core-2/I-branching
Gh_A06G1504	1.3336	1.04261	6.98154	5.66783	4.38542	3.77785	AT5G04910.1	unknown protein; Has 71 Blast hits to 71 proteins in
Gh_A06G1509	15.3122	16.7222	20.1553	21.8824	17.2572	16.0452	AT3G49601.1	FUNCTIONS IN: molecular_function unknown; INVOLVED
Gh_A06G1570	0	0	0.93862	0.775894	0	0	AT2G35800.1	mitochondrial substrate carrier family protein
Gh_A06G1590	5.68372	7.50084	6.89732	5.34104	1.13154	1.23853	AT5G58300.2	Leucine-rich repeat protein kinase family protein
Gh_A06G1594	2.40658	1.09192	0.954446	0.55587	0	0	AT3G17510.1	CBL-interacting protein kinase 1
Gh_A06G1600	0	0	0	0	0	0	AT4G27290.1	S-locus lectin protein kinase family protein
Gh_A06G1610	0.508623	0.669939	8.9458	8.41778	0.0454499	0.156612	AT1G15290.1	Tetratricopeptide repeat (TPR)-like superfamily protein
Gh_A06G1653	1.44596	1.41306	1.01949	0.445313	6.05367	6.0304	AT1G79810.1	Pex2/Pex12 N-terminal
Gh_A06G1686	0	0	0.0411195	0.047896	0	0	AT1G12220.2	Disease resistance protein (CC-NBS-LRR class)
Gh_A06G1714	0	0	0	0	0	0	AT4G39230.1	NmrA-like negative transcriptional regulator family
Gh_A06G1736	2.27808	2.72098	1.00387	0.467723	0	0	AT5G47635.1	Pollen Ole e 1 allergen and extensin family protein
Gh_A06G1745	0.211695	0.827518	0.671664	1.27133	0	0	AT5G47530.1	Auxin-responsive family protein
Gh_A06G1779	11.4464	44.7439	121.056	98.7044	0	5.40424
Gh_A06G1783	2.27268	1.93623	1.98757	2.26128	11.1783	10.9777	AT4G05200.1	cysteine-rich RLK (RECEPTOR-like protein kinase)
Gh_A06G1784	0	0	0	0	0	0	AT4G23260.2	cysteine-rich RLK (RECEPTOR-like protein kinase)
Gh_A06G1804	7.86938	6.737	0.309519	0.180264	0	0	AT1G28240.1	Protein of unknown function (DUF616)
Gh_A06G1828	0.124419	0.121589	0	0	0.426187	0.44057	AT1G29050.1	TRICHOME BIREFRINGENCE-LIKE 38
Gh_A07G0039	5.83811	5.53065	6.33187	6.43968	0.775432	0.210948	AT4G28940.1	Phosphorylase superfamily protein
Gh_A07G0042	0	0	0	0	0	0	AT4G29010.1	Enoyl-CoA hydratase/isomerase family
Gh_A07G0063	0.124799	0.0406533	0.0989903	0.115304	0	0	AT3G24503.1	aldehyde dehydrogenase 2C4
Gh_A07G0065	0	0	0	0	0	0	AT5G19600.1	sulfate transporter 3;5
Gh_A07G0086	0.508154	0.248297	2.55275	2.50396	36.7855	37.3072	AT4G29310.1	Protein of unknown function (DUF1005)
Gh_A07G0175	0.48439	0.574807	2.71696	2.65325	3.50811	3.25895	AT4G32730.2	Homeodomain-like
Gh_A07G0263	1.9088	2.26333	14.3331	14.2732	3.57435	3.53276	AT3G23780.2	nuclear RNA polymerase D2A
Gh_A07G0283	0.0770213	0.112904	0	0	0	0	AT2G29120.1	glutamate receptor 2.7
Gh_A07G0311	44.6931	47.7337	1.74346	1.12821	1.1712	0.864803	AT3G15810.1	Protein of unknown function (DUF567)
Gh_A07G0337	0.128098	0.225331	5.36484	5.01811	4.38789	4.24567	AT2G36530.1	Enolase
Gh_A07G0388	0	0	0.160918	0	1.25086	1.1494	AT4G17600.1	Chlorophyll A-B binding family protein
Gh_A07G0423	2.77595	1.6955	0	0	0	0	AT5G50790.1	Nodulin MtN3 family protein
Gh_A07G0425	0	0	0	0	0.0294513	0	AT4G24970.1	Histidine kinase-, DNA gyrase B-, and HSP90-like
Gh_A07G0428	0	0	0	0	0	0	AT5G41040.1	HXXXD-type acyl-transferase family protein
Gh_A07G0436	0.138283	0.135137	41.2419	42.6725	0.284207	0.489664	AT5G50700.1	hydroxysteroid dehydrogenase 1
Gh_A07G0441	0	0	0	0	0	0	AT5G13080.1	WRKY DNA-binding protein 75
Gh_A07G0466	1.57884	1.5883	0.736664	0.686453	1.14526	1.08525	AT5G63390.1	O-fucosyltransferase family protein
Gh_A07G0478	0.750074	0.523578	0.764943	0.891006	0.220227	0	AT5G63180.1	Pectin lyase-like superfamily protein
Gh_A07G0504	40.504	36.2316	0.679949	0.792005	0	0	AT5G23060.1	calcium sensing receptor
Gh_A07G0534	2.76275	3.7468	5.41142	5.7302	36.2706	37.2151	AT1G17840.1	white-brown complex
Gh_A07G0538	0	0	0	0	0	0	AT1G23820.1	spermidine synthase 1
Gh_A07G0555	0	0.188504	0.612007	0.801973	0.330369	0.341518	AT5G40200.1	DegP protease 9
Gh_A07G0558	0.204064	0.199422	0	0	0	0	AT3G17730.1	NAC domain containing protein 57
Gh_A07G0575	1.95936	0.820622	0	0.129306	0.0958803	0.297348	AT5G50130.1	NAD(P)-binding Rossmann-fold superfamily protein
Gh_A07G0589	5.46619	6.16365	0.16676	0	0.720153	0	AT5G62720.1	Integral membrane HPP family protein
Gh_A07G0615	8.44831	6.62304	7.8794	9.77835	5.8514	7.1666	AT1G74210.1	PLC-like phosphodiesterases superfamily protein
Gh_A07G0672	0	0	0	0	0.228589	0.118152	AT1G66810.1	Zinc finger C-x8-C-x5-C-x3-H type family protein
Gh_A07G0673	3.56851	4.80686	0.153002	0.267324	0	0	AT1G66780.1	MATE efflux family protein
Gh_A07G0688	0.492267	0.427616	1.38832	1.11176	0.299772	0.232417	AT5G06740.1	Concanavalin A-like lectin protein kinase family
Gh_A07G0692	0	0	3.67864	3.84162	0	0	AT5G37800.1	RHD SIX-LIKE 1
Gh_A07G0703	0.201695	0.197107	0	0	0	0	AT1G66370.1	myb domain protein 113
Gh_A07G0714	4.67293	5.43966	7.71291	6.22213	0.400169	0.438007	AT4G37370.1	cytochrome P450, family 81, subfamily D,
Gh_A07G0722	0.216797	0	1.71962	3.00452	0	0	AT1G69120.1	K-box region and MADS-box transcription
Gh_A07G0739	0.136116	0.13302	0	0	0	0	AT2G43000.1	NAC domain containing protein 42
Gh_A07G0768	0	0	0.0976399	0	1.34931	1.22049	AT2G05755.1	Nodulin MtN21 /EamA-like transporter family protein
Gh_A07G0780	29.8075	25.688	10.6744	11.7363	4.99746	4.63168	AT2G04530.1	Metallo-hydrolase/oxidoreductase superfamily
Gh_A07G0785	2.32631	2.22052	0.600769	0.24992	0.889516	1.22605	AT5G35700.1	fimbrin-like protein 2
Gh_A07G0825	2.86305	3.34534	3.45581	4.02533	0.767516	0.661182	AT5G48450.1	SKU5 similar 3
Gh_A07G0840	0.117677	0.115	0.0933412	0.434895	0	0	AT5G59790.1	Domain of unknown function (DUF966)
Gh_A07G0841	6.48622	6.79688	3.44023	3.71838	0.0267687	0.0276721	AT3G25180.1	cytochrome P450, family 82, subfamily G,
Gh_A07G1047	0	0	0.597966	0	0	0	AT4G24580.1	Rho GTPase activation protein (RhoGAP) with PH
Gh_A07G1184	0	0	2.62714	1.83605	0	0.0938254	AT1G02400.1	gibberellin 2-oxidase
Gh_A07G1236	1.58439	1.48641	1.307	1.11252	8.33616	7.45054	AT2G46700.1	CDPK-related kinase 3
Gh_A07G1404	10.8346	9.27094	13.5694	11.974	37.3617	37.925	AT4G21150.3	ribophorin II (RPN2) family protein
Gh_A07G1415	29.4054	29.451	18.3528	18.1925	69.4167	63.8066	AT4G28570.1	Long-chain fatty alcohol dehydrogenase family protein
Gh_A07G1433	1.45512	1.18501	1.1542	1.79254	2.99064	3.95033	AT5G35980.1	yeast YAK1-related gene 1
Gh_A07G1450	0	0	0	0	1.60114	1.01857	AT4G29040.1	regulatory particle AAA-ATPase 2A
Gh_A07G1484	0	0	0	0	0	0
Gh_A07G1514	5.18025	3.08146	3.39435	3.74565	3.086	2.71162	AT3G21610.1	Acid phosphatase/vanadium-dependent
Gh_A07G1554	8.39844	8.34708	15.8745	14.0991	65.4935	65.9827	AT2G17630.1	Pyridoxal phosphate (PLP)-dependent transferases
Gh_A07G1688	1.30781	0.958546	2.07471	3.32285	0.895962	0.926198	AT1G05000.1	Phosphotyrosine protein phosphatases superfamily
Gh_A07G1751	0	0	0	0	0	0	AT2G42070.1	nudix hydrolase homolog 23
Gh_A07G1797	0	0	0.249269	0.145174	0	0	AT3G25280.1	Major facilitator superfamily protein
Gh_A07G1805	44.5663	50.3363	73.2325	76.9635	145.81	146.503	AT4G13010.1	Oxidoreductase, zinc-binding dehydrogenase family
Gh_A07G1875	0	0	1.75812	2.45071	0	0	AT3G28880.1	Ankyrin repeat family protein
Gh_A07G1881	0	0	0	0	0	0	AT3G29030.1
Gh_A07G1974	11.874	13.2908	4.35654	4.83286	18.8854	21.0045	AT3G28710.1	ATPase, V0/A0 complex, subunit C/D
Gh_A07G1977	0	0	0	0	0	0
Gh_A07G1998	1.42524	1.96487	0.141312	0.141086	0.941537	0.720972	AT3G01380.1	transferases;sulfuric ester
Gh_A07G2005	0.738436	1.73193	0.351435	0.545802	0.101178	0	AT5G26280.1	TRAF-like family protein
Gh_A07G2094	5.08061	6.54047	2.3637	3.02405	0	0.172986	AT5G40890.1	chloride channel A
Gh_A07G2098	0	0	7.56832	8.68782	1.23156	1.07726	AT3G01910.1	sulfite oxidase
Gh_A08G0007	0	0	0	0	0	0	AT4G38220.1	Peptidase M20/M25/M40 family protein
Gh_A08G0063	0	0	0	0	0	0	AT2G27370.1	Uncharacterised protein family (UPF0497)
Gh_A08G0073	1.49691	1.46286	0	0.230503	0	0	AT2G27140.1	HSP20-like chaperones superfamily protein
Gh_A08G0121	0	0	0	0	0.512283	0.302612	AT3G57650.1	lysophosphatidyl acyltransferase 2
Gh_A08G0128	0	0	0	0	0	0	AT5G36110.1	cytochrome P450, family 716, subfamily A,
Gh_A08G0146	0.283278	0.276833	0.0612804	0.166552	0	0.018238	AT5G24710.1	Transducin/WD40 repeat-like superfamily protein
Gh_A08G0150	0	0	0	0	0.0699573	0	AT3G13040.1	myb-like HTH transcriptional regulator family protein
Gh_A08G0152	1.7733	2.32955	3.25126	2.60529	4.5607	4.79696	AT5G58100.1	unknown protein; INVOLVED IN: pollen exine formation;
Gh_A08G0168	0	0	0	0	0	0	AT3G20560.1	PDI-like 5-3
Gh_A08G0193	2.05901	2.01217	0.300853	0.400496	0	0	AT4G15560.1	Deoxyxylulose-5-phosphate
Gh_A08G0204	0.63844	0.623915	0.168803	0	3.35328	3.16502	AT1G59700.1	glutathione S-transferase TAU 16
Gh_A08G0227	0.626225	1.00797	1.89922	2.31432	0.605671	0.678287	AT2G44420.1	protein N-terminal asparagine amidohydrolase family
Gh_A08G0232	51.263	55.3121	133.671	129.379	28.3736	29.1714	AT3G20820.1	Leucine-rich repeat (LRR) family protein
Gh_A08G0287	17.3034	15.9151	1.61471	0.940406	0.348656	0.360422	AT4G33565.1	RING/U-box superfamily protein
Gh_A08G0304	0	0	0	0	0	0	AT4G01440.1	nodulin MtN21 /EamA-like transporter family protein
Gh_A08G0329	25.6792	26.6053	0.188599	0	0.162892	0	AT1G66130.1	NAD(P)-binding Rossmann-fold superfamily protein
Gh_A08G0344	0	0	0	0.273744	0	0	AT1G31040.1	PLATZ transcription factor family protein
Gh_A08G0350	0	0	0.655148	0.763116	0	0	AT1G29000.1	Heavy metal transport/detoxification superfamily
Gh_A08G0370	0	0	0	0	0	0	AT2G47510.2	fumarase 1
Gh_A08G0386	0.27547	0.538407	0.109251	0.254511	0.943601	0.682812	AT3G62730.1	unknown protein; FUNCTIONS IN: molecular_function
Gh_A08G0396	0	0	0.0722873	0	0	0	AT5G18840.1	Major facilitator superfamily protein
Gh_A08G0440	0.653737	0.724047	0.207417	0.201333	0.0597153	0	AT3G22400.1	PLAT/LH2 domain-containing lipoxygenase family
Gh_A08G0526	0	0	0	0	0	0	AT2G44745.1	WRKY family transcription factor
Gh_A08G0591	0.210238	0.41091	1.16732	0.582726	0	0	AT3G63310.1	Bax inhibitor-1 family protein
Gh_A08G0723	0	0.0543938	1.10373	0.565677	0.953295	0.985467	AT3G13600.1	calmodulin-binding family protein
Gh_A08G0760	0	0.131037	1.16994	0.991087	0.734891	0.664731	AT2G18850.1	SET domain-containing protein
Gh_A08G0761	0	0	0.307711	0.268817	0	0	AT5G57480.1	P-loop containing nucleoside triphosphate hydrolases
Gh_A08G0785	1.09622	1.9045	1.73904	0.90028	8.67825	8.45356	AT4G30850.2	heptahelical transmembrane protein2
Gh_A08G0799	0.113822	0.111233	1.6251	1.99808	5.69239	5.72327	AT4G10650.1	P-loop containing nucleoside triphosphate hydrolases
Gh_A08G0867	0	0	0	0	0	0	AT5G53110.1	RING/U-box superfamily protein
Gh_A08G0946	0	0	0	0	0	0	AT1G21890.1	nodulin MtN21 /EamA-like transporter family protein
Gh_A08G0992	0	0	0	0	0	0	AT2G30900.1	TRICHOME BIREFRINGENCE-LIKE 43
Gh_A08G1013	2.92563	1.83798	0.497271	0.965369	1.71797	0.739979	AT1G08845.2	Ribosomal L18p/L5e family protein
Gh_A08G1015	12.7644	11.6579	1.04085	1.10217	0	0.0844839	AT2G47890.1	B-box type zinc finger protein with CCT domain
Gh_A08G1047	0.691416	0.675687	10.2008	9.70992	1.3263	1.27313	AT2G16760.1	Calcium-dependent phosphotriesterase superfamily
Gh_A08G1099	1.84401	1.80206	0.13297	0	0	0.118722	AT2G46640.2	unknown protein; FUNCTIONS IN: molecular_function
Gh_A08G1176	4.80185	4.73646	8.50753	7.96083	3.41265	3.40069	AT1G01650.1	SIGNAL PEPTIDE PEPTIDASE-LIKE 4
Gh_A08G1193	0.225497	0	0.178863	0.555573	0.102989	0.0532326	AT3G61530.2	Phosphoenolpyruvate carboxylase family protein
Gh_A08G1371	0.387057	0.34673	1.76532	1.87744	0.596624	0.342644	AT4G19020.1	chromomethylase 2
Gh_A08G1430	0	0	0	0	0	0	AT2G32440.2	ent-kaurenoic acid hydroxylase 2
Gh_A08G1518	0	0	0	0	0	0	AT4G16745.1	Exostosin family protein
Gh_A08G1604	11.5019	11.6726	2.16385	2.24797	91.4255	94.0932	AT1G12570.1	Glucose-methanol-choline (GMC) oxidoreductase family
Gh_A08G1640	0.222133	0.21708	0.293659	0.205232	3.70304	2.77924	AT4G00430.1	plasma membrane intrinsic protein
Gh_A08G1718	0	0	1.01483	2.36414	0	0
Gh_A08G1719	0	0	0	0.426478	0	0	AT4G29035.1	Plant self-incompatibility protein S1 family
Gh_A08G1759	10.961	21.4233	12.1719	4.05082	42.0516	15.5253	AT2G28430.1	unknown protein; Has 28 Blast hits to 28 proteins
Gh_A08G1801	0	0	0.182478	0.0303644	0.0900608	0.1862	AT2G30110.1	ubiquitin-activating enzyme 1
Gh_A08G1808	84.1297	85.6984	18.8998	18.8512	30.9721	31.2256	AT2G30520.1	Phototropic-responsive NPH3 family protein
Gh_A08G1878	0	0	0	0	0	0	AT3G05200.1	RING/U-box superfamily protein
Gh_A08G1908	1.4629	2.20941	2.53171	1.22872	1.9133	1.97787	AT1G60690.1	NAD(P)-linked oxidoreductase superfamily protein
Gh_A08G1938	55.4891	54.1758	15.3469	14.4069	39.8011	39.8147	AT3G04290.1	Li-tolerant lipase 1
Gh_A08G1957	0.984774	0.962371	5.27256	5.23163	0.0843316	0	AT3G13610.1	2-oxoglutarate (2OG) and Fe(II)-dependent oxygenase
Gh_A08G1968	0	0	0	0	0	0	AT5G17210.1	Protein of unknown function (DUF1218)
Gh_A08G1986	0.171321	0.334848	0.747404	0.71229	0.0293424	0	AT3G01680.1	CONTAINS InterPro DOMAIN/s: Mediator complex subunit
Gh_A08G1989	0.842896	0.645618	2.54784	2.82039	0.936412	1.09708	AT2G38770.1	P-loop containing nucleoside triphosphate
Gh_A08G1990	0	0.122527	0.0497251	0.115839	0.085895	0	AT4G24120.1	YELLOW STRIPE like 1
Gh_A08G2001	0.48504	2.13302	0.384732	0.448136	0	0	AT3G04890.1	Uncharacterized conserved protein (DUF2358)
Gh_A08G2042	0	0	0	0	0	0	AT4G10350.1	NAC domain containing protein 70
Gh_A08G2068	0	0	0	0	0	0	AT2G44450.1	beta glucosidase 15
Gh_A08G2083	0.253502	0.247735	8.24415	8.02184	0.0434175	0.0897655	AT5G57800.1	Fatty acid hydroxylase
Gh_A08G2184	3.26681	2.46278	1.85087	0.862358	2.87748	2.51187	AT5G56780.1	effector of transcription2
Gh_A08G2202	388.698	386.682	5.93672	4.37956	0.854591	0.530059	AT3G26060.1	Thioredoxin superfamily protein
Gh_A08G2206	8.67761	9.9153	16.7311	14.678	14.2677	13.8983	AT2G26210.1	Ankyrin repeat family protein
Gh_A08G2224	0	0	0	0.19923	0	0	AT3G13510.1	Protein of Unknown Function (DUF239)
Gh_A08G2225	0	0	0.410941	0.478664	0	0	AT5G25950.1	Protein of Unknown Function (DUF239)
Gh_A08G2229	0.0682287	0	0	0	11.0312	12.5148	AT5G11710.1	ENTH/VHS family protein
Gh_A09G0073	2.63939	3.30479	61.9562	60.812	48.1434	47.3148	AT3G59030.1	MATE efflux family protein
Gh_A09G0078	0	0	0	0	0	0	AT3G25830.1	terpene synthase-like
Gh_A09G0093	0.376383	0	0.223909	0.173873	0.128927	0.199917	AT3G02100.1	UDP-Glycosyltransferase superfamily protein
Gh_A09G0110	0	0	0	0	0	0	AT5G15410.1	Cyclic nucleotide-regulated ion
Gh_A09G0111	13.5102	12.0205	20.153	17.2796	0.690718	0.642626	AT5G15410.1	Cyclic nucleotide-regulated ion
Gh_A09G0157	0.328874	0.578506	0.156517	0.182311	0	0	AT5G39785.1	Protein of unknown function (DUF1666)
Gh_A09G0180	0	0	0	0	0	0	AT1G16130.1	wall associated kinase-like 2
Gh_A09G0182	0.245116	0.159693	0	0	0	0	AT4G08850.1	Leucine-rich repeat receptor-like protein kinase family
Gh_A09G0187	0	0	0	0	0	0	AT4G08850.1	Leucine-rich repeat receptor-like protein kinase family
Gh_A09G0199	0	0.0481468	0.0781578	0.0455191	2.32892	2.4773	AT4G08850.1	Leucine-rich repeat receptor-like protein kinase family
Gh_A09G0236	1.03364	0.985485	2.09969	2.81839	2.33164	2.19608	AT5G15020.2	SIN3-like 2
Gh_A09G0249	2.57701	2.69009	1.76534	1.08225	0.521616	0.497741	AT5G14880.1	Potassium transporter family protein
Gh_A09G0261	0	0	0	0	0	0	AT1G14790.1	RNA-dependent RNA polymerase 1
Gh_A09G0311	10.285	10.9305	1.6316	2.01927	3.17073	2.00306	AT5G14370.1	CCT motif family protein
Gh_A09G0412	4.45191	3.79692	0.128409	0.0747853	0	0	AT4G25640.2	detoxifying efflux carrier 35
Gh_A09G0427	0	0.237003	0	0.224068	1.16302	1.20227	AT1G08220.1	FUNCTIONS IN: molecular_function unknown; INVOLVED
Gh_A09G0485	8.45453	11.2936	2.89472	2.58502	7.08381	6.97827	AT1G18390.1	Protein kinase superfamily protein
Gh_A09G0502	179.695	188.264	24.2051	24.3052	0.110907	0.114649	AT3G18080.1	B-S glucosidase 44
Gh_A09G0507	0.244225	0	0.774872	2.48207	78.303	69.3572	AT2G32670.1	vesicle-associated membrane protein
Gh_A09G0546	0	0	0	0	0	0
Gh_A09G0570	0.258775	0.758664	1.23156	0.239086	0.177283	0.549796	AT2G35240.1	plastid developmental protein DAG, putative
Gh_A09G0573	7.30196	6.91285	0.723986	1.26495	0.312653	0.161602	AT2G33380.1	Caleosin-related family protein
Gh_A09G0589	0.462173	0.258091	0.209483	0.122003	0.0452325	0.046759	AT5G18910.1	Protein kinase superfamily protein
Gh_A09G0628	0	0	0	0	0	0	AT4G16146.1	cAMP-regulated phosphoprotein 19-related protein
Gh_A09G0667	0.643899	0.409013	5.59259	5.88959	1.80861	2.02925	AT1G61850.2	phospholipases;galactolipases
Gh_A09G0682	0	0	0	0	0	0	AT1G61250.1	secretory carrier 3
Gh_A09G0720	0	0	0	0	0	0	AT1G74960.1	fatty acid biosynthesis 1
Gh_A09G0745	0	0	0	0	0	0	AT1G30040.2	gibberellin 2-oxidase
Gh_A09G0770	0.0434191	0	0.0688797	0.0401156	0	0	AT3G13870.1	Root hair defective 3 GTP-binding protein (RHD3)
Gh_A09G0781	0	0.0481468	0.508026	0.318634	0.0675048	0.104674	AT3G16230.2	Predicted eukaryotic LigT
Gh_A09G0788	0	0	0	0	0.182726	0.188892	AT1G52280.1	RAB GTPase homolog G3D
Gh_A09G0852	0.197119	0.192634	0	0	0	0
Gh_A09G0861	20.636	20.7727	22.9426	24.2752	2.97426	3.47394	AT1G80600.1	HOPW1-1-interacting 1
Gh_A09G0973	0	0	0	0	0	0	AT3G58760.1	Integrin-linked protein kinase family
Gh_A09G1006	0	0	0.137027	0.319219	0.0591752	0	AT3G53960.1	Major facilitator superfamily protein
Gh_A09G1074	0	0.27802	0	0	0	0	AT5G12870.1	myb domain protein 46
Gh_A09G1180	0	0	0	0	0	0	AT1G29970.2	60S ribosomal protein L18A-1
Gh_A09G1264	6.62589	7.83285	5.04372	6.0724	63.4036	64.8244	AT3G11680.1	Aluminium activated malate transporter family protein
Gh_A09G1357	0	0	0	0	0	0	AT3G09880.1	Protein phosphatase 2A regulatory B subunit
Gh_A09G1367	4.14214	2.57594	11.0513	9.39352	7.48125	7.73372	AT3G53220.1	Thioredoxin superfamily protein
Gh_A09G1470	0.182268	0.890609	14.9635	13.893	1.37356	1.74262
Gh_A09G1572	0	0.131986	0	0	0	0	AT5G16560.1	Homeodomain-like superfamily protein
Gh_A09G1692	0	0	0	0	0	0	AT4G23990.1	cellulose synthase like G3
Gh_A09G1701	0	0	0	0	0	0	AT4G11010.1	nucleoside diphosphate kinase 3
Gh_A09G1868	3.89472	4.15213	0.702109	0.654253	0	0	AT3G07880.1	Immunoglobulin E-set superfamily protein
Gh_A09G1887	1.36912	0.668985	10.3168	13.282	1.87592	1.13122	AT1G05785.1	Got1/Sft2-like vescicle transport protein family
Gh_A09G1932	0	0	0	0	0	0	AT3G22910.1	ATPase E1-E2 type family protein / haloacid
Gh_A09G1952	0	0	0	0	0	0	AT5G43650.1	basic helix-loop-helix (bHLH) DNA-binding
Gh_A09G1961	6.90333	6.85169	0.0855578	0.199315	0.0369481	0	AT1G55850.1	cellulose synthase like E1
Gh_A09G1962	0	0	0	0	0	0	AT4G23990.1	cellulose synthase like G3
Gh_A09G1964	11.5951	12.9208	2.78828	2.61763	0.107832	0	AT4G24000.1	cellulose synthase like G2
Gh_A09G2048	0	0	0	0	0.957739	0.198012	AT4G15610.1	Uncharacterised protein family (UPF0497)
Gh_A09G2131	1.44593	0.758213	1.1469	1.07525	2.51269	2.69739	AT3G17205.3	ubiquitin protein ligase 6
Gh_A09G2134	0	0	0.425206	0.37146	0.0918125	0	AT1G02400.1	gibberellin 2-oxidase
Gh_A09G2148	0	0	0	0	0	0	AT5G07830.1	glucuronidase 2
Gh_A10G0004	1.52338	1.89739	3.19854	3.20131	5.32053	5.62701	AT1G79690.1	nudix hydrolase homolog 3
Gh_A10G0037	0.138283	0	0	0	0	0	AT4G21160.2	Calcium-dependent ARF-type GTPase activating
Gh_A10G0039	6.96366	8.29514	4.18352	4.33998	1.41145	1.51744	AT2G34730.1	myosin heavy chain-related
Gh_A10G0048	0	0	0	0	0	0	AT5G23960.1	terpene synthase 21
Gh_A10G0053	0	0	0	0	0	0	AT3G25690.3	Hydroxyproline-rich glycoprotein family protein
Gh_A10G0054	0	0	0	0	0	0	AT1G30650.1	WRKY DNA-binding protein 14
Gh_A10G0087	6.32273	8.60199	11.112	8.24707	1.10413	0.702397	AT4G22360.1	SWIB complex BAF60b domain-containing protein
Gh_A10G0100	0.464043	0.302324	0.368078	0.0714561	0	0.0547729	AT3G18670.1	Ankyrin repeat family protein
Gh_A10G0108	3.66561	2.97506	0.739208	0.803627	2.51125	2.42	AT3G21630.1	chitin elicitor receptor kinase 1
Gh_A10G0117	6.97294	7.44819	9.0038	12.8848	5.99908	6.31638	AT1G62040.2	Ubiquitin-like superfamily protein
Gh_A10G0135	0	0	1.39403	1.36396	0	0	AT4G21820.1	binding;calmodulin binding
Gh_A10G0153	0	0	0	0	0.18292	0.472732
Gh_A10G0192	0	0	0	0	0	0	AT1G11190.1	bifunctional nuclease i
Gh_A10G0196	1.97601	1.37933	2.76154	2.78197	0.77356	1.13286	AT5G54310.1	ARF-GAP domain 5
Gh_A10G0246	3.37059	3.32753	7.74782	6.10118	5.89066	5.52923	AT4G04950.1	thioredoxin family protein
Gh_A10G0265	0	0	0	0	0	0	AT2G39200.1	Seven transmembrane MLO family protein
Gh_A10G0338	0	0	1.93038	2.36685	21.6745	23.676	AT2G38300.1	myb-like HTH transcriptional regulator family protein
Gh_A10G0350	0	0	0	0	0	0	AT3G47570.1	Leucine-rich repeat protein kinase family protein
Gh_A10G0396	5.68776	4.83905	14.1184	14.2194	3.07143	3.5542	AT1G30220.1	inositol transporter 2
Gh_A10G0446	0.32741	0.383954	0	0	0	0	AT1G56145.1	Leucine-rich repeat transmembrane protein kinase
Gh_A10G0662	130.848	137.45	112.884	104.803	254.713	261.253	AT1G52570.1	phospholipase D alpha 2
Gh_A10G0672	9.46256	12.1484	5.59246	7.37122	1.27111	1.4454	AT1G15390.1	peptide deformylase 1A
Gh_A10G0677	0	0	0	0	0	0	AT2G26040.1	PYR1-like 2
Gh_A10G0729	0.861678	0.481185	0.976399	0.568655	0	0.0871776	AT3G16175.1	Thioesterase superfamily protein
Gh_A10G0775	0	0	0.279078	0.108357	0	0	AT2G22450.1	riboflavin biosynthesis protein, putative
Gh_A10G0777	0	0	0	0	0	0	AT1G72210.1	basic helix-loop-helix (bHLH) DNA-binding superfamily
Gh_A10G0922	2.27821	2.5689	2.08508	1.94296	1.44071	1.86166
Gh_A10G0938	0	0	0.0718422	0.0418409	0.0620501	0.0962162	AT5G18860.1	inosine-uridine preferring nucleoside hydrolase
Gh_A10G0978	0	0	0	0	0	0	AT2G33380.1	Caleosin-related family protein
Gh_A10G1018	0	0	0.187801	0.0729168	0	0	AT1G04280.1	P-loop containing nucleoside triphosphate hydrolases
Gh_A10G1039	187.024	187.824	3.34698	3.64704	2.98404	3.37394	AT3G63410.1
Gh_A10G1063	0	0	0	0	0	0	AT1G04610.1	YUCCA 3
Gh_A10G1095	0.155625	0.304169	0.246882	0.287568	0.106616	0.220428	AT1G79480.1	Carbohydrate-binding X8 domain superfamily protein
Gh_A10G1153	0	0	0.0697513	0	0.15061	0.0622773	AT1G62930.1	Tetratricopeptide repeat (TPR)-like superfamily
Gh_A10G1271	7.62471	8.33655	0.479041	0.348742	6.98199	7.05723	AT3G54420.1	homolog of carrot EP3-3
Gh_A10G1284	0	0	1.37688	0.801897	33.298	33.4229	AT2G43710.2	Plant stearoyl-acyl-carrier-protein
Gh_A10G1312	0	0	0	0	0	0	AT2G38410.1	ENTH/VHS/GAT family protein
Gh_A10G1344	0	0	0	0.44503	0	0	AT5G43180.1	Protein of unknown function, DUF599
Gh_A10G1392	1.52025	2.22849	0.904391	0.585241	0.433957	0.269161	AT5G63980.1	Inositol
Gh_A10G1552	25.7321	28.4996	8.4364	6.65681	2.35049	2.42981	AT1G47960.1	cell wall / vacuolar inhibitor of
Gh_A10G1577	0	0	0.024493	0	0.0634638	0.0218685	AT1G02520.1	P-glycoprotein 11
Gh_A10G1603	0	0	0.175396	0.612905	0	0	AT2G40670.1	response regulator 16
Gh_A10G1609	0	0	0	0	0.134168	0.0462319	AT4G26900.1	HIS HF
Gh_A10G1626	1.0797	0.150734	17.2507	17.1009	0.211339	0	AT5G05340.1	Peroxidase superfamily protein
Gh_A10G1642	5.12548	5.72444	119.991	96.1986	352.543	365.063	AT5G12380.1	annexin 8
Gh_A10G1646	2.88602	3.34918	1.71688	1.74985	0.432504	0.191614	AT3G07940.1	Calcium-dependent ARF-type GTPase activating protein
Gh_A10G1707	9.75039	10.4179	0.618718	0.720683	0.178129	0.0920702	AT1G65570.1	Pectin lyase-like superfamily protein
Gh_A10G1710	0	0	0.190554	0.110979	0.0822909	0.085068	AT5G54160.1	O-methyltransferase 1
Gh_A10G1730	0	0	0	0	0	0
Gh_A10G1731	0	0	8.10003	9.52478	2.19874	2.06631	AT3G54320.3	Integrase-type DNA-binding
Gh_A10G1781	0	0	0	0	0	0	AT3G48310.1	cytochrome P450, family 71, subfamily A,
Gh_A10G1789	0	0	0	0	0	0	AT4G24350.1	Phosphorylase superfamily protein
Gh_A10G1819	0	0	0	0	2.33547	1.27815
Gh_A10G1900	0	0	0.167775	0	0	0.149798	AT5G01150.1	Protein of unknown function (DUF674)
Gh_A10G2017	0	0	0	0	0	0	AT5G61250.2	glucuronidase 1
Gh_A10G2037	0.732674	1.67068	0.387436	1.5795	1.84046	2.24849	AT5G05930.1	guanylyl cyclase 1
Gh_A10G2060	1872.63	1923.22	18.823	20.91	2.93537	0.778059	AT3G55800.1	sedoheptulose-bisphosphatase
Gh_A10G2073	0	0	0	0	0	0	AT5G17680.1	disease resistance protein (TIR-NBS-LRR class),
Gh_A10G2087	0	0	0.249931	0	0	0	AT3G11260.1	WUSCHEL related homeobox 5
Gh_A10G2121	9.63356	13.1802	19.4853	17.1336	15.0145	19.2736	AT3G55920.1	Cyclophilin-like peptidyl-prolyl cis-trans isomerase
Gh_A10G2122	0	0	0	0	0	0	AT3G08510.2	phospholipase C 2
Gh_A10G2126	0.34465	0.421012	0	0	0.295142	0.183062	AT3G53110.1	P-loop containing nucleoside triphosphate
Gh_A10G2143	1.16707	1.61574	0.694289	0.539138	0.266514	0.344386	AT2G40320.1	TRICHOME BIREFRINGENCE-LIKE 33
Gh_A10G2145	4.93733	4.88047	0	0	0	0	AT5G05460.1	Glycosyl hydrolase family 85
Gh_A10G2148	0.125379	0.245053	0.0994501	0.173759	1.50316	1.24311	AT5G45840.1	Leucine-rich repeat protein kinase family protein
Gh_A10G2163	5.97212	5.3499	5.42788	5.86259	1.61951	1.93851	AT2G40410.2	Staphylococcal nuclease homologue
Gh_A10G2166	90.9115	103.517	78.6071	84.2467	19.2644	19.9145	AT3G10985.1	senescence associated gene 20
Gh_A11G0034	7.9391	8.53434	5.2346	5.50129	17.1667	15.9187	AT4G38510.2	ATPase, V1 complex, subunit B protein
Gh_A11G0042	0.18978	0.061821	0.0501777	0	0.0433385	0.0896021	AT5G45140.1	nuclear RNA polymerase C2
Gh_A11G0051	0	0	0	0	0	0	AT1G15080.1	lipid phosphate phosphatase 2
Gh_A11G0067	0	0	0	0	0	0	AT4G12320.1	cytochrome P450, family 706, subfamily A,
Gh_A11G0077	15.1853	13.7198	7.27239	5.2943	0	0	AT5G62165.3	AGAMOUS-like 42
Gh_A11G0097	6.10904	7.14836	2.42284	1.85666	12.6657	13.7763	AT1G02260.1	Divalent ion symporter
Gh_A11G0098	0.367428	0.359069	0.218582	0.339472	0.503437	0.260214	AT4G33270.1	Transducin family protein / WD-40 repeat
Gh_A11G0160	1.319	1.33674	3.02244	2.03108	5.25443	5.22417	AT4G10610.2	CTC-interacting domain 12
Gh_A11G0182	6.21912	7.59705	12.3325	12.4495	24.0251	21.8385	AT4G12230.1	alpha/beta-Hydrolases superfamily protein
Gh_A11G0333	0.881023	0.86098	0.582354	0.27133	0	0.103991	AT5G63380.1	AMP-dependent synthetase and ligase family protein
Gh_A11G0348	5.72359	8.39008	0.504437	0.293784	0	0	AT5G13180.1	NAC domain containing protein 83
Gh_A11G0352	0.676289	0.550753	2.41393	1.77036	1.15829	1.75615	AT3G48800.1	Sterile alpha motif (SAM) domain-containing protein
Gh_A11G0389	0.340234	0.398992	1.94308	2.67195	0.559412	0.74696	AT1G19835.2	Plant protein of unknown function (DUF869)
Gh_A11G0408	0.148646	0.242107	0.589527	0.412009	2.27431	1.89489	AT4G36640.1	Sec14p-like phosphatidylinositol transfer family
Gh_A11G0516	1.92068	2.14512	3.26459	4.30961	5.45128	6.60684	AT3G51520.1	diacylglycerol acyltransferase family
Gh_A11G0571	0	0	0	0	0	0	AT5G39040.1	transporter associated with antigen
Gh_A11G0621	2.9812	3.14833	5.32053	5.95301	3.19532	3.52451	AT5G14720.1	Protein kinase superfamily protein
Gh_A11G0663	3.30444	3.04986	7.57198	7.29333	0.754606	0.260024	AT5G19440.1	NAD(P)-binding Rossmann-fold superfamily protein
Gh_A11G0699	0.138359	0	0.164619	0	1.04266	0.783892	AT2G44970.2	alpha/beta-Hydrolases superfamily protein
Gh_A11G0719	0	0	0	0	0.214808	0.222057	AT1G62620.1	Flavin-binding monooxygenase family protein
Gh_A11G0751	20.3979	20.1711	8.66759	9.79687	9.1498	7.10827	AT2G45510.1	cytochrome P450, family 704, subfamily A,
Gh_A11G0874	1.74677	1.70704	9.95853	10.3893	5.90864	4.48438	AT2G46420.1	Plant protein 1589 of unknown function
Gh_A11G1058	0	0.0831711	1.14762	0.235896	0.52475	0.904099	AT1G02970.1	WEE1 kinase homolog
Gh_A11G1119	0.211325	0	0.0558742	0	0.241293	0.0997743	AT4G17970.1	aluminum-activated, malate
Gh_A11G1200	3.16877	1.76953	0.598443	0.139413	0	0	AT3G02100.1	UDP-Glycosyltransferase superfamily protein
Gh_A11G1460	58.2773	81.713	21.7986	16.7472	59.1528	52.4529
Gh_A11G1523	2.31941	1.99266	2.9719	3.27328	0.453998	0.613725	AT3G09360.1	Cyclin/Brf1-like TBP-binding protein
Gh_A11G1553	42.4262	44.9936	0.980897	0.615219	0	0.134737	AT5G15900.1	TRICHOME BIREFRINGENCE-LIKE 19
Gh_A11G1587	0.120802	0.177081	0.431189	0.223222	0.455177	0.470538	AT4G35880.1	Eukaryotic aspartyl protease family protein
Gh_A11G1673	0.0840776	0.410824	0.13338	0.466084	0	0	AT1G43910.1	P-loop containing nucleoside triphosphate hydrolases
Gh_A11G1680	6.12331	7.24115	7.67322	8.03449	31.7267	33.0161	AT5G66420.2	LOCATED IN: cellular_component unknown; EXPRESSED IN:
Gh_A11G1773	2.72092	2.51907	0	0	0.83392	0.507096	AT4G37030.1	unknown protein; FUNCTIONS IN: molecular_function
Gh_A11G1820	1.8618	2.35457	5.82021	4.04739	1.50057	1.70633	AT5G10010.1	unknown protein; FUNCTIONS IN: molecular_function
Gh_A11G1852	0.453267	0.664434	0	0	0	0.120377	AT1G17840.1	white-brown complex
Gh_A11G2026	1.23428	1.68869	1.0443	0.6082	0.676471	0.291375	AT3G03560.1	unknown protein; LOCATED IN: plasma membrane;
Gh_A11G2039	18.6939	20.0295	22.5099	21.8496	13.1155	11.325	AT5G17770.1	NADH:cytochrome B5 reductase 1
Gh_A11G2048	7.41645	6.72253	0.852566	1.09238	1.17818	1.21794	AT3G03690.1	Core-2/I-branching
Gh_A11G2062	1.8373	1.44799	0.846197	0.547584	6.29352	5.91828	AT3G03720.1	cationic amino acid transporter 4
Gh_A11G2097	0	0	0	0	0	0	AT1G55850.1	cellulose synthase like E1
Gh_A11G2240	1.61709	1.49856	3.36148	3.16843	2.17748	1.99428	AT1G09770.1	cell division cycle 5
Gh_A11G2358	0.0695703	0.0679876	0.286951	0.411373	0.152517	0.118248	AT4G27190.1	NB-ARC domain-containing disease resistance protein
Gh_A11G2400	0	0	0.0578686	0	0	0	AT1G08990.1	plant glycogenin-like starch initiation protein
Gh_A11G2446	0.933749	1.21667	0.370323	0.143784	0.959544	1.76342	AT4G15920.1	Nodulin MtN3 family protein
Gh_A11G2474	0	0	0	0	0	0	AT4G16143.1	importin alpha isoform 2
Gh_A11G2487	4.68393	6.40833	4.45834	5.48157	3.85066	3.98062	AT1G56420.1	unknown protein; BEST Arabidopsis thaliana protein
Gh_A11G2503	0	0	0.655609	0.218187	0	0	AT3G06720.2	importin alpha isoform
Gh_A11G2561	0	0	0	0	0	0
Gh_A11G2625	0	0	0	0	0	0	AT4G35160.1	O-methyltransferase family protein
Gh_A11G2680	0.571101	0.353469	0	0.0175883	0.273876	0.21571	AT5G17680.1	disease resistance protein (TIR-NBS-LRR class),
Gh_A11G2782	0	0	0	0	0	0	AT1G51190.1	Integrase-type DNA-binding superfamily protein
Gh_A11G2791	3.51321	5.55384	3.03255	3.62778	6.6542	6.4397	AT3G57550.2	guanylate kinase
Gh_A11G2851	22.3326	16.5337	14.4934	15.6314	9.73616	9.58547	AT2G36170.1	Ubiquitin supergroup;Ribosomal protein L40e
Gh_A11G2859	0.132484	0.12947	0.630513	0.244807	0.544574	0
Gh_A11G2863	0.493392	0.321445	0	0	0	0
Gh_A11G2869	0	0	0	0	0	0	AT3G10270.1	DNA GYRASE B1
Gh_A11G2875	5.00122	4.88745	9.25622	11.4818	0.726781	0.429319	AT1G70000.2	myb-like transcription factor family protein
Gh_A11G2881	7.0361	10.8052	1.7939	1.62519	1.03293	1.9576	AT5G03530.1	RAB
Gh_A12G0020	0.3324	0.162419	1.28533	0.806162	0.284652	0.441388	AT3G63300.1	FORKED 1
Gh_A12G0055	0	0	3.58121	4.56246	0	0	AT4G11290.1	Peroxidase superfamily protein
Gh_A12G0082	0	0	0	0	0	0	AT3G62730.1	unknown protein; FUNCTIONS IN: molecular_function
Gh_A12G0116	0	0	0	0	0	0	AT1G03050.1	ENTH/ANTH/VHS superfamily protein
Gh_A12G0186	5.40993	17.1823	55.7848	47.484	2.77969	0	AT2G15000.5	unknown protein; FUNCTIONS IN: molecular_function
Gh_A12G0188	1.19443	1.35402	2.65277	2.95752	11.6197	12.0118	AT4G34260.1	1,2-alpha-L-fucosidases
Gh_A12G0213	0	0	0	0	0	0	AT4G33980.2	FUNCTIONS IN: molecular_function unknown; INVOLVED
Gh_A12G0230	0	0	0	0	0	0	AT3G19090.1	RNA-binding protein
Gh_A12G0246	1.11576	1.22667	6.25043	6.24963	19.683	20.1003	AT1G10950.1	transmembrane nine 1
Gh_A12G0295	0	0	0.274447	0.74591	0	0	AT1G25270.1	nodulin MtN21 /EamA-like transporter family protein
Gh_A12G0348	0	0	0	0	0	0
Gh_A12G0415	31.4897	32.5487	84.8595	81.7797	55.1081	55.7528	AT1G57720.1	Translation elongation factor EF1B, gamma chain
Gh_A12G0500	0	0	0	0	0	0	AT1G66880.1	Protein kinase superfamily protein
Gh_A12G0828	0.0822857	0	0.783224	0.6082	0.0563726	0.11655	AT4G39380.2	FUNCTIONS IN: molecular_function unknown; INVOLVED
Gh_A12G0853	0	0	0	0	0	0
Gh_A12G0857	0	0	0	0	0	0	AT2G45130.1	SPX domain gene 3
Gh_A12G0884	0	0	0	0	0.179963	0	AT1G02140.1	mago nashi family protein
Gh_A12G0888	4.67788	7.52946	0.65479	0.7627	8.29462	11.6926	AT2G44740.1	cyclin p4;1
Gh_A12G0898	1.26057	1.34388	4.12071	4.28805	3.6899	4.26079	AT3G60240.4	eukaryotic translation initiation factor 4G
Gh_A12G0947	0	0	0	0	0	0	AT4G12110.1	sterol-4alpha-methyl oxidase
Gh_A12G0966	0	0	0	0	0	0	AT4G00290.1	Mechanosensitive ion channel protein
Gh_A12G0967	2.56299	2.50469	1.11485	1.60412	0.113282	0	AT5G41460.1	Protein of unknown function (DUF604)
Gh_A12G0977	0.417255	0	0	0	0	0	AT4G00467.1	Calcium-dependent lipid-binding (CaLB domain) family
Gh_A12G0984	1.11514	1.9071	0	0	0.190991	0.296155	AT3G61580.1	Fatty acid/sphingolipid desaturase
Gh_A12G0993	0.819022	1.33398	0	0	0	0	AT2G46300.1	Late embryogenesis abundant (LEA) hydroxyproline-rich
Gh_A12G1001	29.0342	32.7389	11.1123	10.036	1.04323	1.22223	AT4G01050.1	thylakoid rhodanese-like
Gh_A12G1042	14.5337	14.2031	61.8876	62.8992	1.74681	1.80576	AT4G00850.1	GRF1-interacting factor 3
Gh_A12G1074	0	0	0	0	0	0	AT1G02310.1	Glycosyl hydrolase superfamily protein
Gh_A12G1083	0.247707	0.242071	0	0	0	0	AT3G62100.1	indole-3-acetic acid inducible 30
Gh_A12G1084	0.0803821	0.314214	0.0637588	0	0.275342	0.170781	AT4G01720.1	WRKY family transcription factor
Gh_A12G1085	0.322274	0.70862	2.81189	1.86096	0	0.0570589	AT4G01730.1	DHHC-type zinc finger family protein
Gh_A12G1118	0.494138	0.120724	0.881884	0.798947	0.59242	1.13734	AT3G24130.1	Pectin lyase-like superfamily protein
Gh_A12G1211	0	0	0	0	0	0	AT3G20015.1	Eukaryotic aspartyl protease family protein
Gh_A12G1253	0	0	0	0	0	0	AT4G33650.1	dynamin-related protein 3A
Gh_A12G1305	5.68116	5.75755	2.75384	2.52726	0.360377	0.521555	AT1G15110.1	phosphatidyl serine synthase family protein
Gh_A12G1363	16.5787	14.9925	23.4871	21.5661	37.9158	38.7865	AT5G08530.1	51 kDa subunit of complex I
Gh_A12G1368	0.119704	0	0	0	2.37821	2.88235	AT1G67480.2	Galactose oxidase/kelch repeat superfamily protein
Gh_A12G1405	0	0	0	0	0	0	AT1G14830.1	DYNAMIN-like 1C
Gh_A12G1426	0.160058	0.0521388	1.31189	1.08445	1.791	1.62473	AT1G67960.1	CONTAINS InterPro DOMAIN/s: Membrane
Gh_A12G1473	0.0918206	0.149553	0.194218	0.197947	0.146778	0.151731	AT1G26370.1	RNA helicase family protein
Gh_A12G1542	0	0	0	0	0	0	AT3G18470.1	PLAC8 family protein
Gh_A12G1580	0.252454	0.246711	0.800983	0.699738	0.86476	0.357578	AT5G16970.1	alkenal reductase
Gh_A12G1598	0.22912	0.537378	0.981381	0.804413	5.80776	6.58791	AT3G47780.1	ABC2 homolog 6
Gh_A12G1715	0	0	0	0	0	0	AT5G50410.1	unknown protein; Has 1807 Blast hits to 1807 proteins
Gh_A12G1747	105.144	103.092	3.04277	2.89982	1.43348	1.60534	AT5G23660.1	homolog of Medicago
Gh_A12G1766	3.64177	4.05552	1.27638	2.03446	2.03075	2.39918	AT5G61820.1	FUNCTIONS IN: molecular_function unknown; INVOLVED
Gh_A12G1795	2.76915	2.43554	2.61581	2.34914	0.845073	0.944906	AT5G61480.1	Leucine-rich repeat protein kinase family protein
Gh_A12G1938	4.59996	5.85753	9.84036	10.4318	6.30272	6.91029	AT4G17050.1	ureidoglycine aminohydrolase
Gh_A12G1939	0.0595573	0.0582024	0.0944813	0.0550259	0.0272012	0.0281191	AT4G17610.1	tRNA/rRNA methyltransferase (SpoU) family protein
Gh_A12G2078	0	0	0	0	0	0	AT5G23760.1	Copper transport protein family
Gh_A12G2100	25.7586	29.0992	1.53664	1.39213	59.1831	58.1823	AT2G45970.1	cytochrome P450, family 86, subfamily A,
Gh_A12G2114	1.56808	1.47346	1.05244	1.19802	0.76438	0.747464	AT4G11110.1	SPA1-related 2
Gh_A12G2117	0	0	0	0	0	0	AT5G41800.1	Transmembrane amino acid transporter family protein
Gh_A12G2136	94.3362	108.464	41.6643	36.0911	20.3897	21.3288	AT4G23895.3	Pleckstrin homology (PH) domain-containing protein
Gh_A12G2142	0.617135	0	0	0	0	0	AT2G24200.1	Cytosol aminopeptidase family protein
Gh_A12G2213	0	0.199422	11.816	11.5008	36.0687	35.4072	AT5G24600.1	Protein of unknown function, DUF599
Gh_A12G2228	28.8364	31.0506	0	0.123344	0.0914598	0	AT5G24530.1	2-oxoglutarate (2OG) and Fe(II)-dependent
Gh_A12G2235	0	0	2.06	1.19975	0	0	AT5G53650.1	unknown protein; FUNCTIONS IN: molecular_function
Gh_A12G2267	2.87192	3.66077	1.78278	1.73049	1.28316	1.85704	AT5G24230.1	Lipase class 3-related protein
Gh_A12G2321	0	0	0.0842146	0	0.0727361	0.225572	AT5G23870.1	Pectinacetylesterase family protein
Gh_A12G2324	5.13115	6.29469	14.2883	15.4326	7.03053	7.7317	AT4G25590.1	actin depolymerizing factor 7
Gh_A12G2356	0	0	0.07347	0	0	0	AT4G16110.1	response regulator 2
Gh_A12G2443	0	0	0	0	0	0	AT1G18300.1	nudix hydrolase homolog 4
Gh_A12G2456	0.226477	0.221324	0.299401	0.278994	0.0517185	0	AT1G73220.1	organic cation/carnitine transporter1
Gh_A12G2474	6.13917	5.79262	8.3958	8.6059	29.731	29.2351	AT5G50000.1	Protein kinase superfamily protein
Gh_A12G2477	0	0	23.2263	31.9209	0	0	AT5G14740.1	carbonic anhydrase 2
Gh_A12G2488	0	0	0.14485	0.168721	0.125107	0.258657	AT5G62960.1	unknown protein; BEST Arabidopsis thaliana protein
Gh_A13G0004	0	0	0	0	0	0	AT3G56960.1	phosphatidyl inositol monophosphate 5 kinase 4
Gh_A13G0042	0	0.627227	0.763644	0.889493	0	0.454545	AT5G05330.1	HMG-box (high mobility group) DNA-binding family
Gh_A13G0051	48.7854	46.3603	3.46933	2.48682	2.30497	1.90621	AT3G51510.1	unknown protein; FUNCTIONS IN: molecular_function
Gh_A13G0077	11.9037	8.34531	0	0.239086	55.6667	53.3303	AT5G04830.2	Nuclear transport factor 2 (NTF2) family protein
Gh_A13G0082	0	0	0.98902	0.70893	0	0	AT5G04770.1	cationic amino acid transporter 6
Gh_A13G0117	0	0	0	0	0	0	AT1G13750.1	Purple acid phosphatases superfamily protein
Gh_A13G0130	1.11021	1.18359	0.160112	0.186499	0	0	AT2G40320.1	TRICHOME BIREFRINGENCE-LIKE 33
Gh_A13G0155	0	0	0	0	0	0	AT5G24910.1	cytochrome P450, family 714, subfamily A,
Gh_A13G0171	10.0779	9.24073	0.296066	0.459811	0	0	AT4G33540.1	metallo-beta-lactamase family protein
Gh_A13G0192	0	0	30.7931	28.2437	0	0	AT3G19500.1	basic helix-loop-helix (bHLH) DNA-binding superfamily
Gh_A13G0211	5.80714	4.90116	5.65306	5.3653	10.8501	11.964	AT5G63220.1	unknown protein; CONTAINS InterPro DOMAIN/s:
Gh_A13G0303	0	0	0	0.0532153	0	0	AT4G34440.1	Protein kinase superfamily protein
Gh_A13G0361	0	0	0	0	0	0.130012	AT1G49770.1	basic helix-loop-helix (bHLH) DNA-binding
Gh_A13G0425	0	0	0	0	0.289815	0	AT3G57230.1	AGAMOUS-like 16
Gh_A13G0449	0	0	0.156033	0	0	0	AT2G02720.1	Pectate lyase family protein
Gh_A13G0491	24.231	25.2634	18.9139	19.1077	6.07971	6.77675	AT2G20900.3	diacylglycerol kinase 5
Gh_A13G0513	4.59488	4.11959	7.59022	7.51688	4.15866	4.47814	AT3G18610.1	nucleolin like 2
Gh_A13G0578	1.91209	2.9504	0.718419	0.929793	0	0	AT4G33430.2	BRI1-associated receptor kinase
Gh_A13G0600	4.54408	3.77041	0.0680065	0.079214	0	0	AT1G22360.1	UDP-glucosyl transferase 85A2
Gh_A13G0608	30.9905	31.3419	25.1532	26.6349	0.740618	0.510408	AT2G36690.1	2-oxoglutarate (2OG) and Fe(II)-dependent oxygenase
Gh_A13G0720	1.24615	0.989465	0.154444	0.143917	0	0	AT1G26560.1	beta glucosidase 40
Gh_A13G0866	0	0	0	0	7.94086	24.6265
Gh_A13G0898	133.538	135.467	1.80707	1.78105	0.120059	0	AT3G56650.1	Mog1/PsbP/DUF1795-like photosystem II reaction center
Gh_A13G0926	0.294124	0	0	0	0	0	AT1G23380.1	KNOTTED1-like homeobox gene 6
Gh_A13G1022	0.410456	0.561566	1.82321	1.36522	0.0562394	0	AT1G22710.1	sucrose-proton symporter 2
Gh_A13G1032	0	0	0	0	0	0	AT3G25830.1	terpene synthase-like
Gh_A13G1033	0.0507796	0.198497	0	0	0	0	AT1G14040.1	EXS (ERD1/XPR1/SYG1) family protein
Gh_A13G1054	0	0	0	0	0.13749	0.0710651	AT1G16300.1	glyceraldehyde-3-phosphate dehydrogenase of
Gh_A13G1182	0.363583	0.444139	1.08147	0.4199	0.560441	0.7081	AT4G26340.1	F-box/RNI-like/FBD-like domains-containing protein
Gh_A13G1295	12.0687	13.7395	2.46722	1.72429	3.4095	2.46719	AT3G14850.2	TRICHOME BIREFRINGENCE-LIKE 41
Gh_A13G1300	0.123032	0.240465	0.553	0.303122	0.899061	0.580876	AT1G53470.1	mechanosensitive channel of small
Gh_A13G1321	29.0225	28.8429	0	0	0	0	AT1G71480.1	Nuclear transport factor 2 (NTF2) family protein
Gh_A13G1338	0	0	0	0	0	0
Gh_A13G1375	2.30251	2.07012	11.9078	12.3385	1.7036	1.63065	AT5G17540.1	HXXXD-type acyl-transferase family protein
Gh_A13G1384	0	0	0	0	0	0	AT3G50180.1	Plant protein of unknown function (DUF247)
Gh_A13G1391	0	0	0	0.471155	0	0	AT3G24190.1	Protein kinase superfamily protein
Gh_A13G1436	15.7482	14.3501	23.6324	20.6452	31.9291	28.9373	AT5G18290.2	Aquaporin-like superfamily protein
Gh_A13G1588	2.55776	2.58652	4.41046	4.89071	2.16369	2.00044	AT2G25170.1	chromatin remodeling factor
Gh_A13G1620	0	0	0	0	0	0	AT1G31740.1	beta-galactosidase 15
Gh_A13G1810	0	0	0	0	0	0	AT2G07050.1	cycloartenol synthase 1
Gh_A13G1812	0	0	0	0	0.863463	0.446301	AT4G28050.1	tetraspanin7
Gh_A13G1818	0	0	0	0	0.690891	0.142841	AT5G57150.1	basic helix-loop-helix (bHLH) DNA-binding superfamily
Gh_A13G1829	0	0.0673377	0	0.0636626	1.03853	0.878381	AT5G19820.1	ARM repeat superfamily protein
Gh_A13G1847	22.7937	27.2252	1.33925	2.04744	0.650649	0.224202	AT3G58060.1	Cation efflux family protein
Gh_A13G1891	0.0771688	0	0.36726	0.28519	0.158601	0.163954	AT5G12180.1	calcium-dependent protein kinase 17
Gh_A13G1906	0.544981	0.177528	0.144092	0.167839	0	0	AT2G26750.1	alpha/beta-Hydrolases superfamily protein
Gh_A13G1925	0.119293	0	0	0.110217	0.0817259	0.0844839	AT1G08460.1	histone deacetylase 8
Gh_A13G1929	0.119968	0.117239	0.428211	0	0.534222	0.169923	AT5G22220.2	E2F transcription factor 1
Gh_A13G1955	0	0	0	0	0.324072	0.134004	AT2G29730.1	UDP-glucosyl transferase 71D1
Gh_A13G1971	48.0619	55.0885	1.03383	0.752629	0.111615	0	AT1G07440.1	NAD(P)-binding Rossmann-fold superfamily protein
Gh_D01G0048	0	0	0.281586	0.327991	1.13496	1.08946	AT2G18470.1	roline-rich extensin-like receptor kinase 4
Gh_D01G0052	0	0	0	0	0	0	AT1G09790.1	COBRA-like protein 6 precursor
Gh_D01G0057	3.31188	2.87692	3.69722	2.71991	0.588237	1.12931	AT4G33950.1	Protein
Gh_D01G0078	23.9108	18.6232	0	0	1.10848	0.254643	AT4G35220.1	Cyclase family protein
Gh_D01G0093	0.0859494	0	0	0	0	0	AT1G47530.1	MATE efflux family protein
Gh_D01G0109	33.1749	39.1796	0.914392	0.828399	0.263253	0.36285	AT5G64240.2	metacaspase 3
Gh_D01G0147	0	0	0	0	0	0	AT3G17820.1	glutamine synthetase 1.3
Gh_D01G0154	1.47167	1.64364	4.83604	4.66181	0	0.297783
Gh_D01G0161	0	0	0.136256	0	12.5923	10.7058	AT2G20840.1	Secretory carrier membrane protein (SCAMP) family
Gh_D01G0194	7.40399	6.99832	4.71751	4.48568	0.24946	0.343838	AT2G33550.1	Homeodomain-like superfamily protein
Gh_D01G0197	0	0	0	0	0	0	AT5G13200.1	GRAM domain family protein
Gh_D01G0218	10.8744	17.1667	5.30802	10.047	1.7192	2.36963	AT2G32090.1	Lactoylglutathione lyase / glyoxalase I family
Gh_D01G0249	0.58577	0.143111	0.813103	0.676502	0.100325	0	AT1G56010.2	NAC domain containing protein 1
Gh_D01G0321	0.0890325	0	1.62427	1.80969	0.304974	0.252213	AT1G79220.1	Mitochondrial transcription termination factor family
Gh_D01G0333	0	0.0864836	0	0	0.151569	0.0313369	AT4G27220.1	NB-ARC domain-containing disease resistance protein
Gh_D01G0340	1.9836	1.45386	4.91683	5.03987	0.2548	0.175599	AT1G17020.1	senescence-related gene 1
Gh_D01G0371	0.7116	0.478095	0	0	0	0	AT5G20480.1	EF-TU receptor
Gh_D01G0386	0.0569965	0.2228	0	0	0	0	AT4G20140.1	Leucine-rich repeat transmembrane protein kinase
Gh_D01G0389	1.4281	2.23298	0.135932	0	0	0	AT5G38260.1	Protein kinase superfamily protein
Gh_D01G0465	0	0	0	0	0	0	AT1G50180.1	NB-ARC domain-containing disease resistance protein
Gh_D01G0496	1.09991	0.921328	2.11879	1.45174	0	0	AT5G07990.1	Cytochrome P450 superfamily protein
Gh_D01G0532	0	0	0.161822	0.141368	0	0	AT5G54260.1	DNA repair and meiosis protein (Mre11)
Gh_D01G0533	18.9598	17.9377	8.0207	8.47935	0.150597	0.15568	AT5G54250.2	cyclic nucleotide-gated
Gh_D01G0552	0.195721	0.0478171	0.058217	0.0226037	0	0	AT4G21380.1	receptor kinase 3
Gh_D01G0714	3.09144	2.3345	0	0	0	0	AT5G25120.1	ytochrome p450, family 71, subfamily B,
Gh_D01G0745	3.42994	2.86488	0	0	0.0401675	0	AT1G55850.1	cellulose synthase like E1
Gh_D01G0766	1.36423	1.07306	0.738999	0.860786	0.227955	0.235648	AT3G44730.1	kinesin-like protein 1
Gh_D01G0776	0	0	0	0	0.0646384	0	AT1G16520.1	unknown protein; FUNCTIONS IN: molecular_function
Gh_D01G0797	6.22325	6.3672	9.2468	9.79888	7.20583	7.55247	AT5G08450.2	CONTAINS InterPro DOMAIN/s: Histone deacetylation
Gh_D01G0813	0	0.0807964	17.772	18.7911	3.45509	3.16183	AT1G55790.1	Domain of unknown function (DUF2431)
Gh_D01G0848	5.55177	5.98193	3.38742	2.76197	52.9879	51.2812	AT4G35300.1	tonoplast monosaccharide transporter2
Gh_D01G0886	0.707975	0.432418	0.701955	0.490582	1.66726	1.41016	AT1G42440.1	FUNCTIONS IN: molecular_function unknown; INVOLVED
Gh_D01G0973	6.63426	11.1657	11.6939	14.9832	9.09005	8.35272	AT1G75440.1	ubiquitin-conjugating enzyme 16
Gh_D01G1089	0.125153	0.061153	4.11975	4.1049	0.514442	0.487486	AT1G09890.1	Rhamnogalacturonate lyase family protein
Gh_D01G1091	3.15637	2.69899	0.312952	0.182264	0	0.139709	AT4G24510.1	HXXXD-type acyl-transferase family
Gh_D01G1174	0.291881	0.0950802	0.0385865	0.0898911	0	0	AT2G41790.1	Insulinase (Peptidase family M16) family protein
Gh_D01G1206	1.52677	1.98939	2.42206	1.88081	0.697311	2.16253
Gh_D01G1276	0	0	0	0	0	0	AT5G27730.1	Protein of unknown function (DUF1624)
Gh_D01G1326	0	0	0	0	0.0461718	0.0715951	AT5G15680.1	ARM repeat superfamily protein
Gh_D01G1419	3.12295	4.23875	0	0	3.09036	3.19465	AT1G14870.1	PLANT CADMIUM RESISTANCE 2
Gh_D01G1462	20.3754	21.5598	21.1774	17.1374	6.06489	4.87633	AT2G01490.1	phytanoyl-CoA dioxygenase (PhyH) family protein
Gh_D01G1526	0	0	0.174135	0	0	0
Gh_D01G1675	0.11051	0.179994	2.80501	2.41642	0.656143	0.339143	AT1G47670.1	Transmembrane amino acid transporter family protein
Gh_D01G1701	1.84979	2.03367	0.733622	0.427261	5.06903	4.09383	AT2G30920.1	coenzyme Q 3
Gh_D01G1706	1.64884	1.41686	1.66864	1.65472	1.12959	0.885854	AT4G38350.1	Patched family protein
Gh_D01G1727	0	0	0.191033	0	0	0	AT4G17570.1	GATA transcription factor 26
Gh_D01G1755	0	0	3.02018	4.24217	9.74361	10.8655	AT1G50110.1	D-aminoacid aminotransferase-like PLP-dependent
Gh_D01G1873	0.256579	0.417903	0	0	0	0	AT1G36990.1	unknown protein; LOCATED IN: chloroplast; EXPRESSED
Gh_D01G1903	0	0	0.139808	0.081424	0	0	AT5G06839.3	bZIP transcription factor family protein
Gh_D01G1910	1.80655	1.13494	0.204708	0.357665	0.265209	0.548318	AT2G42280.1	basic helix-loop-helix (bHLH) DNA-binding superfamily
Gh_D01G1943	0	0	0	0	0	0	AT3G58480.1	calmodulin-binding family protein
Gh_D01G1981	42.7799	43.0273	172.884	176.564	115.734	113.89	AT3G52560.1	ubiquitin E2 variant 1D-4
Gh_D01G1986	10.7443	10.672	2.23536	2.11554	0.120667	0.498959	AT1G52340.1
Gh_D01G1993	4.17898	4.18863	0.509962	0.792005	0	0.0758864	AT2G24280.1	alpha/beta-Hydrolases superfamily protein
Gh_D01G1996	0	0.0525301	0.795884	0.79461	0.220951	0.253787	AT2G36200.1	P-loop containing nucleoside triphosphate hydrolases
Gh_D01G2044	3.6124	2.78702	4.87611	5.38693	2.34455	2.24414	AT3G53030.1	ser/arg-rich protein kinase 4
Gh_D01G2051	72.8647	72.0598	1.38434	1.0078	15.2445	16.686	AT3G10060.1	FKBP-like peptidyl-prolyl cis-trans isomerase family
Gh_D01G2059	1.96427	2.07955	0.649188	0.756175	1.56997	0.579626	AT1G08080.1	alpha carbonic anhydrase 7
Gh_D01G2083	0.245953	0.480716	0.975446	1.36344	0	0	AT2G37210.1	lysine decarboxylase family protein
Gh_D01G2116	0.0440801	0.0430773	0	0	0.120794	0.0312177	AT2G37290.1	Ypt/Rab-GAP domain of gyp1p superfamily protein
Gh_D01G2145	0	0	0	0	0	0	AT3G06880.2	Transducin/WD40 repeat-like superfamily protein
Gh_D01G2147	6.8914	6.68942	0.880467	0.940104	0.158429	0.0982653	AT3G53720.1	cation/H+ exchanger 20
Gh_D01G2170	5.19539	6.3465	5.05755	5.56376	1.05161	1.67245	AT2G28930.2	protein kinase 1B
Gh_D01G2176	0	0	0	0	0.0576194	0.14891	AT5G02430.1	Transducin/WD40 repeat-like superfamily protein
Gh_D01G2232	3693.51	3843.93	62.8573	67.0506	6.97196	4.48976	AT5G01530.1	light harvesting complex photosystem II
Gh_D01G2237	0.765172	0.478569	0.0485545	0.113113	0.0419365	0.0216759	AT1G47890.1	receptor like protein 7
Gh_D02G0043	1.66707	2.36967	2.04358	3.50053	0	0	AT3G56400.1	WRKY DNA-binding protein 70
Gh_D02G0048	0.0583717	0	0.601903	0.107861	0.0799789	0.124017	AT3G08760.1	Protein kinase superfamily protein
Gh_D02G0072	28.0949	29.0421	0.198087	0.115366	0	0.0884307	AT3G03080.1	Zinc-binding dehydrogenase family protein
Gh_D02G0091	0.147687	0.288655	0.117145	0.272901	0.303534	0.104593	AT1G17130.1	Family of unknown function (DUF572)
Gh_D02G0104	0.393429	0.192239	1.01422	1.18136	0.606447	1.32348	AT1G58310.1	F-box/RNI-like superfamily protein
Gh_D02G0122	0	0	0	0	0	0
Gh_D02G0127	0	0	0	0	0	0	AT3G42170.1	BED zinc finger ;hAT family dimerisation domain
Gh_D02G0143	33.8218	34.9049	34.9784	37.2401	10.6627	9.82132	AT1G08450.1	calreticulin 3
Gh_D02G0178	3.49481	4.89527	4.62012	4.73573	4.78847	4.95007	AT3G59310.1	Eukaryotic protein of unknown function (DUF914)
Gh_D02G0187	0	0	0	0	0	0	AT5G39820.1	NAC domain containing protein 94
Gh_D02G0276	0.398415	0.447753	0.553037	0.662582	1.40568	1.12863	AT3G42170.1	BED zinc finger ;hAT family dimerisation domain
Gh_D02G0287	0	0.454498	0	0	0	0	AT3G14640.1	cytochrome P450, family 72, subfamily A,
Gh_D02G0323	0	0.922263	2.43284	2.61579	0.161634	0	AT2G29420.1	glutathione S-transferase tau 7
Gh_D02G0326	0.234342	0.229011	0	1.08256	0.642175	0.331924	AT2G29420.1	glutathione S-transferase tau 7
Gh_D02G0360	2.72062	2.20618	0.367316	0.267406	0.43622	0.163979	AT1G31710.1	Copper amine oxidase family protein
Gh_D02G0387	0.133502	0	3.81215	3.08361	3.10963	3.02548	AT3G22740.1	homocysteine S-methyltransferase 3
Gh_D02G0401	0	1.85364	0	0	0	0	AT3G22930.1	calmodulin-like 11
Gh_D02G0450	0.0982566	0.0480106	0.311747	0.363123	1.91845	1.87881	AT3G23430.1	phosphate 1
Gh_D02G0459	3.82889	4.66082	0.213127	0.0620627	0.276117	0.285435	AT5G46050.1	peptide transporter 3
Gh_D02G0488	0.20527	1.003	2.27947	3.41374	0.703135	0.872238	AT4G13110.1	BSD domain-containing protein
Gh_D02G0497	0.0843874	0.137446	0.58011	0.259889	0	0	AT5G18860.1	inosine-uridine preferring nucleoside hydrolase family
Gh_D02G0609	0.123534	0	0.195974	0.228271	0	0.174975	AT3G06560.1	poly(A) polymerase 3
Gh_D02G0620	0	0.00821546	0.0133363	0	0.305243	0.267915	AT1G48090.1	calcium-dependent lipid-binding family protein
Gh_D02G0695	20.5454	18.5779	3.3717	3.81826	7.7657	6.68981	AT1G71695.1	Peroxidase superfamily protein
Gh_D02G0731	1.07478	1.11597	0.372973	0.186188	0.276117	0.0951451	AT2G39940.1	RNI-like superfamily protein
Gh_D02G0732	0.114952	0	2.73539	2.76136	0.0787518	0	AT1G77120.1	alcohol dehydrogenase 1
Gh_D02G0766	0	0.130785	0	0	0	0	AT1G21270.1	wall-associated kinase 2
Gh_D02G0831	0.919407	0.549078	0.24309	0.188768	0	0.0361737	AT1G78060.1	Glycosyl hydrolase family protein
Gh_D02G0908	0	0	0	0	0	0	AT5G42930.1	alpha/beta-Hydrolases superfamily protein
Gh_D02G1029	0	0	0	0	0	0	AT1G71250.1	GDSL-like Lipase/Acylhydrolase superfamily protein
Gh_D02G1205	0.323906	0	0	0	0.221902	0	AT3G13870.1	Root hair defective 3 GTP-binding protein (RHD3)
Gh_D02G1369	0	0	0.13058	0.0760498	0	0	AT2G01830.2	CHASE domain containing
Gh_D02G1411	0.37731	0.368727	0	0.116201	2.41257	3.20655	AT1G08260.1	DNA
Gh_D02G1423	14.8533	15.234	6.53236	4.61968	0.503749	0.52075	AT2G01660.1	plasmodesmata-located protein 6
Gh_D02G1442	16.7763	16.751	0	0	0	0	AT1G70790.2	Calcium-dependent lipid-binding (CaLB domain) family
Gh_D02G1447	36.3592	26.2261	15.1067	3.99915	21.0541	19.0058	AT1G70840.1	MLP-like protein 31
Gh_D02G1544	0	0	0	0	0	0	ATCG01010.1	NADH-Ubiquinone oxidoreductase (complex I), chain
Gh_D02G1573	1.51744	1.04677	0.0708017	0	0.122303	0.189645	AT3G26090.1	G-protein coupled receptors;GTPase
Gh_D02G1654	175.835	186.705	14.9306	17.1829	0.926629	0.6386	AT1G23740.1	Oxidoreductase, zinc-binding dehydrogenase family
Gh_D02G1713	0.5883	0.459933	0.303315	0.135885	0.080607	0.0208318	AT1G27170.2	transmembrane receptors;ATP binding
Gh_D02G1739	6.02377	5.412	8.2845	7.94424	6.38986	6.77753	AT1G25375.1	Metallo-hydrolase/oxidoreductase superfamily protein
Gh_D02G1746	0.736063	1.89638	0.106153	0.0618236	0.0458422	0.0947786	AT1G25390.1	Protein kinase superfamily protein
Gh_D02G1820	0	0	1.62703	0.631723	0	0	AT4G32490.1	early nodulin-like protein 4
Gh_D02G1836	0	0	0	0	0.515948	1.3334	AT4G36130.1	Ribosomal protein L2 family
Gh_D02G1850	0.124866	0.122026	0	0	0	0	AT4G35160.1	O-methyltransferase family protein
Gh_D02G1918	0	0	0	0	0	0
Gh_D02G1960	18.4911	22.1689	21.7738	22.368	56.6793	47.6567	AT4G35410.2	Clathrin adaptor complex small chain family protein
Gh_D02G1988	1.26504	0	0	0	0.866661	0.895909
Gh_D02G2038	15.1872	12.6154	29.9153	29.7004	2299.74	2266.39
Gh_D02G2090	0	0	0	0	0	0	AT3G19230.1	Leucine-rich repeat (LRR) family protein
Gh_D02G2094	0.552815	0.864381	0	0.102151	0	0	AT3G19184.1	AP2/B3-like transcriptional factor family protein
Gh_D02G2155	0	0	0	0	0	0	AT3G48530.1	SNF1-related protein kinase regulatory subunit
Gh_D02G2161	1.73636	1.97967	2.63978	3.54273	2.77563	2.92054	AT2G16370.1	thymidylate synthase 1
Gh_D02G2243	3.38947	5.6505	2.53037	2.57895	18.0302	17.2267	AT5G66140.1	proteasome alpha subunit D2
Gh_D02G2249	15.2577	17.6118	16.3995	16.7527	1.74213	0.939613	AT4G35110.4	Arabidopsis phospholipase-like protein (PEARLI 4)
Gh_D02G2259	42.4928	40.8839	13.3778	10.422	0.600229	1.00829	AT2G16990.2	Major facilitator superfamily protein
Gh_D02G2280	7.5836	8.15218	0.902292	1.40132	1.03908	2.01402	AT3G45970.1
Gh_D02G2300	0	0	9.79684	10.1777	0	0	AT1G25270.1	nodulin MtN21 /EamA-like transporter family protein
Gh_D03G0003	1.26164	1.60097	4.1672	4.21024	3.4831	3.45396	AT5G65930.2	kinesin-like calmodulin-binding protein
Gh_D03G0111	5.45798	6.02953	1.56857	1.97324	0.216764	0.224079	AT4G36380.1	Cytochrome P450 superfamily protein
Gh_D03G0206	0	0	0	0	0	0	AT4G31500.1	cytochrome P450,
Gh_D03G0218	0.437319	1.53853	4.44006	4.12127	10.1864	7.74277	AT4G36920.1	Integrase-type DNA-binding superfamily
Gh_D03G0224	0	0	0	0	0	0	AT3G50210.3	2-oxoglutarate (2OG) and Fe(II)-dependent oxygenase
Gh_D03G0235	0	0	0	0	0	0	AT4G37310.1	cytochrome P450, family 81, subfamily H,
Gh_D03G0240	2.9461	2.475	1.02493	1.00282	0	0	AT4G34280.1	transducin family protein / WD-40 repeat family
Gh_D03G0270	0	0	0	0	0	0	AT4G37680.1	heptahelical protein 4
Gh_D03G0369	9.23459	9.91085	22.9774	23.1582	25.3059	24.8753	AT4G02750.1	Tetratricopeptide repeat (TPR)-like superfamily
Gh_D03G0391	1.0135	1.98088	13.1639	13.4606	7.72443	6.63931	AT2G22500.1	uncoupling protein 5
Gh_D03G0401	20.7273	21.9185	13.1281	12.4334	0.900741	1.09546
Gh_D03G0518	16.5521	18.6264	10.3441	11.5854	3.77985	6.03873	AT5G16650.1	Chaperone DnaJ-domain superfamily protein
Gh_D03G0608	72.3954	68.7254	3.8769	3.18764	1.9303	1.95472	AT5G13650.1	elongation factor family protein
Gh_D03G0714	0	0	2.28322	2.57085	0.65734	0.679524	AT5G41610.1	cation/H+ exchanger 18
Gh_D03G0812	0	0.190473	8.03919	8.64373	3.20467	5.93546	AT4G10850.1	Nodulin MtN3 family protein
Gh_D03G0919	0	0	0	0	0.0288446	0	AT5G15630.1	COBRA-like extracellular
Gh_D03G0974	1.74586	1.828	2.3245	1.90106	2.30668	2.25205	AT3G48380.1	Peptidase C78, ubiquitin fold modifier-specific
Gh_D03G0983	0.102115	0.299376	0.485983	0.188691	0	0	AT5G60160.1	Zn-dependent exopeptidases superfamily protein
Gh_D03G1040	0.702601	0.274647	0.780221	0.519315	1.73283	1.69179	AT5G50180.1	Protein kinase superfamily protein
Gh_D03G1116	17.1727	19.659	2.0432	1.35995	1.42858	1.04244	AT2G29670.1	Tetratricopeptide repeat (TPR)-like superfamily
Gh_D03G1221	0	0	0.241227	0.224785	0.0416695	0.0861515	AT5G02500.1	heat shock cognate
Gh_D03G1279	6.56542	6.06807	0.441328	0.678558	2.92742	2.72675	AT3G45780.2	phototropin 1
Gh_D03G1297	0	0.128978	0.418746	1.46326	0	0	AT2G28315.1	Nucleotide/sugar transporter family protein
Gh_D03G1337	0.40846	1.39709	0.890969	1.60387	5.10688	4.84532	AT1G07120.1	FUNCTIONS IN: molecular_function unknown; INVOLVED
Gh_D03G1360	0	0	0	0	0.434722	0	AT1G07060.1	unknown protein; Has 30 Blast hits to 30 proteins in
Gh_D03G1405	0.754728	0.526828	0.513127	0.39846	0.221594	0.152715	AT5G56460.1	Protein kinase superfamily protein
Gh_D03G1417	0	0	0	0	0	0
Gh_D03G1436	30.4471	29.4379	138.48	143.945	53.0347	65.1471	AT5G41340.1	ubiquitin conjugating enzyme 4
Gh_D03G1480	0.306469	0.0998323	0	0	0	0	AT4G23050.1	PAS domain-containing protein tyrosine kinase family
Gh_D03G1492	26.2626	28.8733	19.7154	22.5312	5.03349	4.31768	AT1G62990.1	KNOTTED-like homeobox of Arabidopsis
Gh_D03G1493	8.40601	5.90437	0	0	0	0	AT4G22950.1	AGAMOUS-like 19
Gh_D03G1498	1.04267	0.727824	0	0	0	0	AT1G12550.1	D-isomer specific 2-hydroxyacid dehydrogenase family
Gh_D03G1542	0.376383	0.091955	1.49273	1.39098	0.128927	0.0666389	AT1G12260.1	NAC 007
Gh_D03G1554	0.955202	1.60024	4.49186	3.15188	0.654393	0.869757	AT1G12110.1	nitrate
Gh_D03G1577	0.3335	0.325913	0	0	0	0	AT5G36930.2	Disease resistance protein (TIR-NBS-LRR class) family
Gh_D03G1578	0	0.0972205	0	0	0.0681546	0.211364
Gh_D03G1585	0	0	0	0	0.48218	0
Gh_D03G1592	3.23208	2.70733	3.80889	4.60723	3.47953	4.12015	AT4G16845.1	VEFS-Box of polycomb protein
Gh_D03G1606	0	0	0	0	0	0	AT3G01680.1	CONTAINS InterPro DOMAIN/s: Mediator complex subunit
Gh_D04G0001	0.150242	0	11.3213	8.05101	0.51464	0.425607	AT5G24580.1	Heavy metal transport/detoxification superfamily
Gh_D04G0015	3.01891	2.42341	0.342085	0.19923	0.0738646	0.0763573	AT5G59220.1	highly ABA-induced PP2C gene 1
Gh_D04G0017	0	0	0	0	0	0	AT5G53140.1	Protein phosphatase 2C family protein
Gh_D04G0034	0.186243	0.0910032	0.258523	0.129055	2.29666	2.47309	AT2G39120.1	Ubiquitin carboxyl-terminal hydrolase family protein
Gh_D04G0092	0.766797	0.653282	1.23204	1.50774	0.633078	0.793687	AT1G17450.2	B-block binding subunit of TFIIIC
Gh_D04G0113	0.23456	0	0	0	0	0	AT2G40740.1	WRKY DNA-binding protein 55
Gh_D04G0127	1.01248	0.494723	0.602322	0	0	0	AT2G40470.1	LOB domain-containing protein 15
Gh_D04G0134	0	0	1.89299	2.03535	0.377303	0.520048	AT3G56230.1	BTB/POZ domain-containing protein
Gh_D04G0151	0	0	0	0	0	0	AT5G42230.1	serine carboxypeptidase-like 41
Gh_D04G0165	1.81358	1.55078	1.07889	0.209449	0.155307	0
Gh_D04G0170	0	0	0.0795938	0	0	0	AT3G44610.1	Protein kinase superfamily protein
Gh_D04G0188	5.55913	6.7652	2.74552	3.00417	3.44918	4.7541	AT1G05840.1	Eukaryotic aspartyl protease family protein
Gh_D04G0190	60.3599	55.9357	97.7807	92.7418	29.685	29.1458	AT5G36230.1	ARM repeat superfamily protein
Gh_D04G0208	0.181519	0.354778	1.63177	1.78888	0.414518	0.299955	AT3G01680.1	CONTAINS InterPro DOMAIN/s: Mediator complex subunit
Gh_D04G0243	0.0186549	0.0364609	0.406917	0.491212	0.268383	0.244412	AT3G18770.1	Autophagy-related protein 13
Gh_D04G0264	21.1878	22.6622	76.0905	75.22	20.573	21.031	AT2G02230.1	phloem protein 2-B1
Gh_D04G0369	3.21187	3.1388	5.26513	4.74799	3.08056	2.27466	AT3G58670.2	Protein of unknown function (DUF1637)
Gh_D04G0416	0	0	245.251	224.06	0.765625	0.263821	AT2G27035.1	early nodulin-like protein 20
Gh_D04G0494	0.364537	0	1.37346	0.757802	0.561911	0.83904	AT3G28150.1	TRICHOME BIREFRINGENCE-LIKE 22
Gh_D04G0496	0	0	0	0	0	0	AT3G01420.1	Peroxidase
Gh_D04G0499	0	0	0.775373	0.301052	0	0	AT5G40240.2	nodulin MtN21 /EamA-like transporter family protein
Gh_D04G0527	0.0616878	0	2.44653	2.10879	0.549397	0.436875	AT5G15380.1	domains rearranged methylase 1
Gh_D04G0532	3.85929	2.80444	1.72682	1.78283	0.813519	0.911054	AT5G40390.1	Raffinose synthase family protein
Gh_D04G0579	1.57107	1.64499	0.133518	0.259202	7.22666	6.75528	AT5G13550.1	sulfate transporter 4.1
Gh_D04G0600	0.825508	1.88237	18.7707	21.8641	0.94257	0.584628
Gh_D04G0694	20.4816	17.5914	2.01813	1.82181	9.89186	8.5139	AT1G02205.3	Fatty acid hydroxylase superfamily
Gh_D04G0768	8.49363	8.83022	12.3275	11.6876	10.5235	8.57489	AT3G27310.1	plant UBX domain-containing protein 1
Gh_D04G0831	0.157551	0.436239	0.104141	0.121303	0.233861	0.278946	AT3G53480.1	pleiotropic drug resistance 9
Gh_D04G0845	13.8266	14.9098	4.15996	4.99236	8.05694	8.77905	AT4G30810.1	serine carboxypeptidase-like 29
Gh_D04G0867	0	0	0	0	0	0	AT2G33840.1	Tyrosyl-tRNA synthetase, class Ib,
Gh_D04G0872	0	0	0	0	0	0	AT2G41945.3	unknown protein; FUNCTIONS IN: molecular_function
Gh_D04G0904	0	0	0	0	0	0	AT3G11930.1	Adenine nucleotide alpha hydrolases-like superfamily
Gh_D04G0977	0	0	0	0	0	0
Gh_D04G0985	0	0	0	0	0	0
Gh_D04G0989	0.314259	0.460664	0.124634	0	0.0538233	0.0556398	AT3G52870.1	IQ calmodulin-binding motif family protein
Gh_D04G1204	5.05298	5.5098	3.71268	3.29254	4.88284	5.57498	AT2G39800.4	delta1-pyrroline-5-carboxylate synthase 1
Gh_D04G1289	2.6654	2.22852	1.0336	1.61438	11.2605	11.4517	AT3G08960.1	ARM repeat superfamily protein
Gh_D04G1352	0.662166	0.647102	1.6924	1.63143	0.80647	1.04211	AT2G01170.1	bidirectional amino acid transporter 1
Gh_D04G1355	0.178982	0.17491	0	0	0	0	AT1G68390.1	Core-2/I-branching
Gh_D04G1384	0	0	0	0	0	0	AT2G29110.1	glutamate receptor 2.8
Gh_D04G1388	1.45038	1.83426	13.1285	12.0602	0.116898	0.241685	AT3G49190.1	O-acyltransferase (WSD1-like) family protein
Gh_D04G1436	0	0	0	0	0	0	AT3G23250.1	myb domain protein 15
Gh_D04G1455	3.37605	2.82792	1.02014	0.445598	0.881095	1.4801	AT5G23210.1	serine carboxypeptidase-like 34
Gh_D04G1500	0	0	0	0	0	0	AT5G64570.1	beta-D-xylosidase 4
Gh_D04G1506	0	0	0.0927562	0.108042	0	0	AT2G41480.1	Peroxidase superfamily protein
Gh_D04G1537	1.28278	1.39824	0.156538	0.136751	0.0338003	0.139764	AT5G10530.1	Concanavalin A-like lectin protein kinase family
Gh_D04G1604	0	0	0	0	0.464822	0.400424	AT1G58110.2	Basic-leucine zipper (bZIP) transcription factor
Gh_D04G1618	0	0	0	0	0	0	AT5G22250.1	Polynucleotidyl transferase, ribonuclease H-like
Gh_D04G1630	0.297907	0	0	0.13762	0.102046	0	AT2G21250.1	NAD(P)-linked oxidoreductase superfamily protein
Gh_D04G1670	0.38126	0.55888	0	0	0	0	AT4G38400.1
Gh_D04G1677	0.0787427	0.153903	0	0	0.323672	0.278829	AT1G19250.1	flavin-dependent monooxygenase 1
Gh_D04G1759	0.574761	1.01103	0.273539	0	0.0787518	0	AT2G26900.1	Sodium Bile acid symporter family
Gh_D04G1788	0	0	0	0	0	0	AT1G70560.1	tryptophan aminotransferase of
Gh_D04G1791	0	0	0	0	0	0	AT1G10700.1	phosphoribosyl pyrophosphate (PRPP) synthase 3
Gh_D04G1831	0.196918	0.230926	0	0	0.107924	0.278916	AT4G03480.1	Ankyrin repeat family protein
Gh_D04G1868	0.189092	0.246387	0	0	0.259087	0.133915	AT1G66910.1	Protein kinase superfamily protein
Gh_D04G1873	0.422909	0.354246	0.215646	0.195366	0.0206948	0.0213932	AT1G14790.1	RNA-dependent RNA polymerase 1
Gh_D04G1875	0.0604681	0.118185	0.0719446	0.0838011	0	0	AT1G14790.1	RNA-dependent RNA polymerase 1
Gh_D04G1879	0	0	0	0	0.0373539	0	AT3G17380.1	TRAF-like family protein
Gh_D04G1891	0	0	0	0	0	0	AT1G69120.1	K-box region and MADS-box transcription
Gh_D05G0090	0	0	2.32012	0	0	0	AT5G11300.1	mitotic-like cyclin 3B from
Gh_D05G0101	0	0	0	0	0	0
Gh_D05G0106	7.1842	10.4476	1.49246	0.869209	0.351556	0.12114	AT4G20130.1	plastid transcriptionally active 14
Gh_D05G0112	29.7661	29.7306	3.64572	3.23545	19.0928	17.9804	AT2G41040.1	S-adenosyl-L-methionine-dependent methyltransferases
Gh_D05G0216	0.201938	0.24668	1.64181	1.53923	1.41803	0.786572	AT4G13350.2	NSP (nuclear shuttle protein)-interacting GTPase
Gh_D05G0316	0	0	0	0	0	0
Gh_D05G0432	0.782429	1.05136	5.43042	7.22898	3.01516	3.25545	AT1G10970.1	zinc transporter 4 precursor
Gh_D05G0524	0.167787	0.218626	0.221813	0.361715	0.613055	0.514917	AT2G25180.1	response regulator 12
Gh_D05G0683	150.835	146.09	6.42784	6.50892	0.278981	0.259556	AT3G45140.1	lipoxygenase 2
Gh_D05G0697	1.93379	2.46495	9.73675	11.8851	56.621	55.3164	AT4G36250.1	aldehyde dehydrogenase 3F1
Gh_D05G0738	0.677539	0.662125	1.8138	1.17373	0.986363	0.659774	AT2G26770.2	plectin-related
Gh_D05G0773	0.384167	0.268162	1.19711	1.3944	1.9927	1.43808	AT1G04580.1	aldehyde oxidase 4
Gh_D05G0806	0	0	0	0	0	0
Gh_D05G0954	1.93707	1.893	5.20306	4.75893	0.784167	1.09123	AT3G55350.1	PIF / Ping-Pong family of plant transposases
Gh_D05G1141	28.024	28.2197	67.2718	67.6443	6.65921	6.3606	AT1G15910.1	XH/XS domain-containing protein
Gh_D05G1184	1.12388	1.24475	0.0396203	0.115374	0.0513301	0.0884373	AT1G15520.1	pleiotropic drug
Gh_D05G1684	37.3974	42.9171	12.2464	8.24176	433.665	424.245	AT4G16380.1	Heavy metal transport/detoxification superfamily
Gh_D05G1743	0	0	0.0722873	0	0	0.129083	AT2G16990.2	Major facilitator superfamily protein
Gh_D05G1864	0.04155	0.0406047	0	0	0	0	AT5G47910.1	respiratory burst oxidase homologue D
Gh_D05G1889	0	0	0	0	0	0	AT1G48460.1	unknown protein; FUNCTIONS IN: molecular_function
Gh_D05G2143	2.40839	3.05968	6.87718	6.67545	0.164995	0.170563	AT2G14095.1	unknown protein; FUNCTIONS IN: molecular_function
Gh_D05G2179	0	0	0	0	0	0	AT4G08850.1	Leucine-rich repeat receptor-like protein kinase family
Gh_D05G2240	0.700014	1.02613	48.3067	39.1286	1.19892	1.73513	AT3G57040.1	response regulator 9
Gh_D05G2275	0	0.0505854	0	0	0	0	AT1G21270.1	wall-associated kinase 2
Gh_D05G2355	0.96397	0.628027	0.637182	1.1875	0	0	AT5G09360.1	laccase 14
Gh_D05G2374	0	0	0	0.0511793	0	0	AT1G77410.1	beta-galactosidase 16
Gh_D05G2390	8.11714	17.4514	19.3155	16.499	40.0386	24.1441	AT1G72020.1	unknown protein; Has 52 Blast hits to 52 proteins
Gh_D05G2420	5.76282	5.48544	3.3244	2.55846	64.6038	64.664	AT1G76160.1	SKU5 similar 5
Gh_D05G2521	0	0	0	0	0	0
Gh_D05G2535	23.414	33.4746	3.95513	2.80422	0.594095	0.614144	AT4G24380.1	INVOLVED IN: 10-formyltetrahydrofolate biosynthetic
Gh_D05G2551	15.4544	15.6811	22.5842	21.7395	29.3781	30.9365	AT1G78060.1	Glycosyl hydrolase family protein
Gh_D05G2593	0.348313	0.453852	1.74978	1.8236	0	0	AT1G29670.1	GDSL-like Lipase/Acylhydrolase superfamily protein
Gh_D05G2707	0	0	0	0	0	0
Gh_D05G2714	1.56471	1.25109	5.0773	5.25693	1.75411	2.41774	AT3G56850.1	ABA-responsive element binding protein 3
Gh_D05G2761	0	0	0	0	0	0	AT5G61250.2	glucuronidase 1
Gh_D05G2788	0	0	0	0	0	0	AT4G12420.2	Cupredoxin superfamily protein
Gh_D05G2830	0	0	0	0	0	0
Gh_D05G2840	0	0	0	0	0	0	AT3G52290.1	IQ-domain 3
Gh_D05G2870	0	0	0.357684	0	0	0	AT4G10720.1	Ankyrin repeat family protein
Gh_D05G2981	0.953556	1.08717	0.882417	0.734171	2.72194	3.32028	AT1G15020.1	quiescin-sulfhydryl oxidase 1
Gh_D05G2984	0	0	0	0	0	0	AT3G02960.1	Heavy metal transport/detoxification superfamily
Gh_D05G3023	1.70009	1.18673	1.63748	2.24392	1.12311	0.860009	AT1G70520.1	cysteine-rich RLK (RECEPTOR-like protein kinase)
Gh_D05G3036	4.70416	8.23655	2.64302	1.99203	0.537124	0.138813	AT5G14740.1	carbonic anhydrase 2
Gh_D05G3163	11.7967	25.3622	0.187141	0.217982	0.484902	0.167089	AT2G30695.2	FUNCTIONS IN: molecular_function unknown; INVOLVED
Gh_D05G3193	6261.91	6744.81	104.436	114.947	14.1418	6.32175	AT1G79040.1	photosystem II subunit R
Gh_D05G3270	1.10628	0.792813	0.233999	0.170351	3.35999	2.61156	AT1G53440.1	Leucine-rich repeat transmembrane protein kinase
Gh_D05G3279	2.14426	2.75032	0.212603	0.37146	0	0	AT3G49340.1	Cysteine proteinases superfamily protein
Gh_D05G3282	0	0	0	0	0	0	AT3G47570.1	Leucine-rich repeat protein kinase family protein
Gh_D05G3336	0	0.0489193	0.218383	0.254372	0.137176	0.230434	AT4G27190.1	NB-ARC domain-containing disease resistance protein
Gh_D05G3338	0.400115	0.462105	0.721294	0.87377	0.523304	0.566725	AT4G27190.1	NB-ARC domain-containing disease resistance protein
Gh_D05G3359	0.286514	0.559992	1.8181	3.70601	1.17772	0.811642	AT5G16640.1	Pentatricopeptide repeat (PPR) superfamily protein
Gh_D05G3360	0	0	0.800983	1.5161	0	0	AT5G53900.2	Serine/threonine-protein kinase WNK (With No
Gh_D05G3385	0.440646	0.172249	0.0699038	0.081424	1.81128	1.31068	AT3G23550.1	MATE efflux family protein
Gh_D05G3387	0	0	0.106564	0.0620627	0	0	AT1G28130.1	Auxin-responsive GH3 family protein
Gh_D05G3389	0.051686	0.252551	0.368974	0.907316	0.0354092	0.366042	AT1G62910.1	Pentatricopeptide repeat (PPR) superfamily protein
Gh_D05G3434	0	0	0	0	0	0
Gh_D05G3470	0.799094	1.56183	0	0	0	0
Gh_D05G3500	0	0	0	0	0	0	AT4G21380.1	receptor kinase 3
Gh_D05G3503	0.450859	0.440602	0.804645	0.312417	0	0	AT3G20640.1	basic helix-loop-helix (bHLH) DNA-binding superfamily
Gh_D05G3506	0.65523	0.213441	0	0	0	0	AT5G23960.2	terpene synthase 21
Gh_D05G3507	1.31046	1.35179	3.81132	3.16141	92.1715	91.4666	AT5G23960.2	terpene synthase 21
Gh_D05G3508	1.59832	2.48494	0	0	0	0	AT5G23960.2	terpene synthase 21
Gh_D05G3558	0.0330525	0	3.69661	3.48129	0.317012	0.304302	AT1G28570.1	SGNH hydrolase-type esterase superfamily protein
Gh_D05G3571	0	0	0	0	0	0	AT1G50710.1	unknown protein; Has 109 Blast hits to 109 proteins
Gh_D05G3613	0.418178	0.408665	0.110566	0	0	0	AT1G74100.1	sulfotransferase 16
Gh_D05G3653	0	0	0.173292	0.134567	0.0249454	0.0515745	AT1G48410.2	Stabilizer of iron transporter SufD /
Gh_D05G3682	3.05953	3.56073	1.34578	1.28488	0.838413	1.04399	AT2G41720.1	Tetratricopeptide repeat (TPR)-like
Gh_D05G3704	16.2347	14.908	12.2112	12.672	19.0802	18.8321	AT1G55760.1	BTB/POZ domain-containing protein
Gh_D05G3713	4.89679	6.69954	4.80218	4.19518	13.9068	13.8086	AT5G23810.1	amino acid permease 7
Gh_D06G0008	0	0.0757497	2.58229	1.64716	15.0812	18.3349	AT1G19940.1	glycosyl hydrolase 9B5
Gh_D06G0020	0.0756793	0.0739576	0.390186	0.419528	0	0	AT4G24170.1	ATP binding microtubule motor family protein
Gh_D06G0066	0.198074	0.258091	0.209483	0.305007	0.135697	0.280554	AT1G75100.1	J-domain protein required for chloroplast
Gh_D06G0123	0	0	0	0	0	0	AT2G26560.1	phospholipase A 2A
Gh_D06G0124	22.7286	23.0267	0	0.0963272	0	0.0738371	AT2G26560.1	phospholipase A 2A
Gh_D06G0176	0	0	0	0	0	0	AT5G43060.1	Granulin repeat cysteine protease family protein
Gh_D06G0181	0.606908	0.461301	0.534886	0.560732	0.97016	1.05066	AT3G19480.1	D-3-phosphoglycerate dehydrogenase
Gh_D06G0196	60.1228	51.2608	1.70319	1.70046	25.2178	24.331	AT1G10200.1	GATA type zinc finger transcription factor
Gh_D06G0212	3.82774	3.60464	5.13386	6.17282	0.0953572	0.345013	AT2G22840.1	growth-regulating factor 1
Gh_D06G0214	0	0	0	0	0	0	AT2G46290.1	Transducin/WD40 repeat-like superfamily protein
Gh_D06G0248	1.02326	1.94114	0.0954878	0	0	0	AT1G09890.1	Rhamnogalacturonate lyase family protein
Gh_D06G0249	0	0	0	0	0	0	AT1G09910.1	Rhamnogalacturonate lyase family protein
Gh_D06G0256	0.122613	0.130717	0.150306	0.0720901	0.244365	0.244717	AT1G58230.1	binding
Gh_D06G0289	2.46467	4.44664	23.7604	24.1728	2.33793	0.671341	AT5G65310.1	homeobox protein 5
Gh_D06G0361	0	0	0	0	0	0	AT3G26932.1	dsRNA-binding protein 3
Gh_D06G0410	5.31963	5.19861	7.59512	9.21541	5.83102	5.65107	AT1G21760.1	F-box protein 7
Gh_D06G0470	0	0	0	0	0	0	AT2G12646.1	PLATZ transcription factor family protein
Gh_D06G0478	0	0	0	0	0	0
Gh_D06G0534	12.5159	12.4328	0.654567	0.508293	51.4468	51.5271	AT2G26690.1	Major facilitator superfamily protein
Gh_D06G0762	0.184201	0.450026	0	0	0.0630965	0.0652258	AT3G42170.1	BED zinc finger ;hAT family dimerisation domain
Gh_D06G0793	0	0	0.419901	0.4891	0	0.187454	AT2G05910.1	Protein of unknown function (DUF567)
Gh_D06G0865	6.83382	6.13476	2.89937	2.34935	12.9564	11.818	AT4G33220.1	pectin methylesterase 44
Gh_D06G0898	0	0	0	0	0	0
Gh_D06G0980	0	0	0.0495463	0	0	0	AT3G63520.1	carotenoid cleavage
Gh_D06G0982	73.1898	69.2289	6.45044	7.68043	1.48566	1.79177	AT2G25810.1	tonoplast intrinsic protein 4;1
Gh_D06G0993	0	0	0.0492805	0	0.553326	0.748	AT4G32760.2	ENTH/VHS/GAT family protein
Gh_D06G1022	0.79684	1.23296	0.63205	0.674861	4.50369	4.56163	AT5G58000.1	Reticulon family protein
Gh_D06G1048	9.75591	11.3923	52.3323	50.7972	19.2579	16.9802	AT4G32330.2	TPX2 (targeting protein for Xklp2) protein family
Gh_D06G1059	0	0	0	0	0	0.1314	AT2G25310.1	Protein of unknown function (DUF2012)
Gh_D06G1082	0	0	0	0	0	0	AT1G80840.1	WRKY DNA-binding protein 40
Gh_D06G1104	20.5928	19.7033	0.273375	0.318427	7.26051	6.28512	AT5G10770.1	Eukaryotic aspartyl protease family protein
Gh_D06G1149	0.619469	0.807169	2.29302	1.33545	0.141463	0	AT4G31330.1	Protein of unknown function, DUF599
Gh_D06G1192	2.85697	2.35402	0.0444341	0	1.3816	0.714112	AT1G71810.1	Protein kinase superfamily protein
Gh_D06G1293	0	0	0.119501	0.0695972	0	0	AT4G23220.1	cysteine-rich RLK (RECEPTOR-like protein kinase)
Gh_D06G1323	0.196715	0	0	0	0.269532	0.557256	AT4G19040.3	ENHANCED DISEASE RESISTANCE 2
Gh_D06G1335	1.23262	0.803055	5.94776	5.78911	2.67409	2.61885	AT4G05120.1	Major facilitator superfamily
Gh_D06G1355	0	0	0	0	0	0	AT1G62850.2	Class I peptide chain release factor
Gh_D06G1391	0	3.00531	0	0	0	0	AT3G23980.1	BLISTER
Gh_D06G1470	0.0382563	0.037386	0	0	0.0262087	0.189653	AT1G53440.1	Leucine-rich repeat transmembrane protein kinase
Gh_D06G1612	0	0	0	0	0	0	AT1G61820.1	beta glucosidase 46
Gh_D06G1633	0	0	0	0	0	0	AT2G01050.1	zinc ion binding;nucleic acid binding
Gh_D06G1637	4.7049	4.23296	8.11543	7.72788	0.716278	0.528893	AT4G22010.1	SKU5 similar 4
Gh_D06G1680	0	0	0	0	0	0	AT1G70330.1	equilibrative nucleotide transporter 1
Gh_D06G1766	1.91209	2.16363	0	0.278938	0	0	AT2G40320.1	TRICHOME BIREFRINGENCE-LIKE 33
Gh_D06G1799	1101.24	1172.28	20.3937	22.3669	2.72382	2.37774	AT2G39730.1	rubisco activase
Gh_D06G1806	0	0	0.182818	0	3.84223	2.93812	AT2G39690.1	Protein of unknown function, DUF547
Gh_D06G1816	0.203631	0.596997	7.83371	6.30263	0.209257	0.216319	AT2G39510.1	nodulin MtN21 /EamA-like transporter family protein
Gh_D06G1832	0	0.464722	0	0	0	0	AT2G39200.1	Seven transmembrane MLO family protein
Gh_D06G1869	0	0.0766041	0.55959	0.86908	0	0	AT3G10660.1	calmodulin-domain protein kinase cdpk
Gh_D06G1870	0	0	0	0	0	0	AT1G17850.2	Rhodanese/Cell cycle control phosphatase superfamily
Gh_D06G1871	0.266721	1.04261	0.634686	1.23214	2.00998	1.13335	AT5G04910.1	unknown protein; Has 71 Blast hits to 71 proteins in
Gh_D06G1876	0.131906	0.214841	0.348757	0.568724	0.271099	0.404803
Gh_D06G1881	0	0	0.577098	0	0	0.171754	AT2G42220.1	Rhodanese/Cell cycle control phosphatase superfamily
Gh_D06G1891	2.50543	2.44843	0	0	0.0476786	0	AT5G04200.1	metacaspase 9
Gh_D06G1895	0	0	0	0	0	0	AT5G04200.1	metacaspase 9
Gh_D06G1898	3.93079	1.12981	0	0	0	0
Gh_D06G1948	1.09938	1.52202	0.363342	0.338577	0	0	AT3G17510.1	CBL-interacting protein kinase 1
Gh_D06G1959	11.3849	10.9859	1.02232	0.860017	1.71689	1.47058	AT4G20840.1	FAD-binding Berberine family protein
Gh_D06G2004	0	0.591321	5.43946	6.14953	0	0	AT3G15650.2	alpha/beta-Hydrolases superfamily protein
Gh_D06G2010	1.90786	1.55372	0	0.587568	22.8733	22.7445	AT3G15540.1	indole-3-acetic acid inducible 19
Gh_D06G2022	0	0.102813	0	0	0	0	AT2G25470.1	receptor like protein 21
Gh_D06G2061	0	0	0	0	0	0	AT1G12280.1	LRR and NB-ARC domains-containing disease resistance
Gh_D06G2096	2.33325	2.99272	1.1567	0.53893	0	0	AT2G43000.1	NAC domain containing protein 42
Gh_D06G2113	0	0	0	0	0	0
Gh_D06G2116	434.05	430.872	102.554	114.775	1.73477	1.89881
Gh_D06G2134	2.40832	3.87641	3.37107	3.01041	0.388212	0.60197	AT1G78700.1	BES1/BZR1 homolog 4
Gh_D06G2148	5.53314	4.78335	5.90809	5.70202	5.97759	7.08361	AT1G29050.1	TRICHOME BIREFRINGENCE-LIKE 38
Gh_D06G2156	0.239408	0.350943	0.094949	0.552983	0.164015	0.084775	AT5G60860.1	RAB GTPase homolog A1F
Gh_D06G2196	0	0	0	0	0	0	AT4G23180.1	cysteine-rich RLK (RECEPTOR-like protein
Gh_D06G2201	7.63091	55.9298	105.924	119.855	5.22781	5.40424
Gh_D06G2261	5.10161	2.99133	4.8559	5.27907	15.0985	12.1396	AT4G20380.8	LSD1 zinc finger family protein
Gh_D07G0043	0	0	0	0	0	0	AT5G19600.1	sulfate transporter 3;5
Gh_D07G0067	0.107034	0.0522994	0.297146	0	1.42988	1.36443	AT4G29010.1	Enoyl-CoA hydratase/isomerase family
Gh_D07G0072	19.7893	20.3337	10.6738	8.88062	0.387352	0.400424	AT4G29100.1	basic helix-loop-helix (bHLH) DNA-binding superfamily
Gh_D07G0075	0	0	0	0	0	0	AT4G28840.1	unknown protein; FUNCTIONS IN: molecular_function
Gh_D07G0102	0.36479	0.673371	1.25385	1.1609	1.77715	1.66489	AT2G19710.1	Regulator of Vps4 activity in the MVB pathway protein
Gh_D07G0107	0.164571	0.64331	1.69699	2.35677	0.281863	0.641025	AT2G19590.1	ACC oxidase 1
Gh_D07G0125	171.591	173.215	5.68351	6.62015	0.51672	0.400619	AT1G19150.1	photosystem I light harvesting complex
Gh_D07G0169	2.82261	1.9471	13.8284	15.0335	0.113748	0.352761	AT5G35550.1	Duplicated
Gh_D07G0203	0	0.0837868	0.612059	0.316856	0.176212	0.121439	AT4G26270.1	phosphofructokinase 3
Gh_D07G0210	1.65642	1.77049	6.36403	5.26071	5.3193	5.31552	AT4G32850.7	nuclear poly(a) polymerase
Gh_D07G0235	0	0.0904848	0.587544	0.598825	0.951491	0.786881	AT5G25620.1	Flavin-binding monooxygenase family protein
Gh_D07G0368	44.9373	44.3923	8.52359	8.80007	1.84046	1.38369	AT3G15810.1	Protein of unknown function (DUF567)
Gh_D07G0400	0.364618	0.259144	0.788764	1.01063	3.27002	3.6386	AT5G51710.2	K+ efflux antiporter 5
Gh_D07G0446	0	0	0	0	0.261327	0.0900487	AT5G07480.1	KAR-UP oxidoreductase 1
Gh_D07G0468	14.0804	17.1503	19.0999	21.3048	224.101	233.543	AT1G01630.1	Sec14p-like phosphatidylinositol transfer family
Gh_D07G0484	8.20733	10.2743	13.2891	12.0323	2.27696	1.68129	AT5G50860.1	Protein kinase superfamily protein
Gh_D07G0486	0	0	0	0	0	0	AT5G23660.1	homolog of Medicago
Gh_D07G0487	0	0	0	0	0	0	AT5G50790.1	Nodulin MtN3 family protein
Gh_D07G0533	4.76331	6.08146	2.55945	2.55536	0.105267	0.217638	AT5G63380.1	AMP-dependent synthetase and ligase family protein
Gh_D07G0598	10.2908	9.75197	5.35932	5.47422	0	0.220849	AT1G73760.1	RING/U-box superfamily protein
Gh_D07G0603	7.89109	6.84266	9.47694	9.49845	30.3805	27.116	AT1G17840.1	white-brown complex
Gh_D07G0606	0	0	0	0	0	0	AT1G23820.1	spermidine synthase 1
Gh_D07G0638	5.8577	7.01243	7.89872	9.06513	0.100325	0.518555	AT3G19010.1	2-oxoglutarate (2OG) and Fe(II)-dependent oxygenase
Gh_D07G0640	6.88549	6.04223	0.22292	0.649144	0.385072	0.199034	AT5G50130.1	NAD(P)-binding Rossmann-fold superfamily protein
Gh_D07G0665	0	0	0	0	0	0	AT1G73830.1	BR enhanced expression 3
Gh_D07G0671	29.8509	24.6384	1.43986	2.23619	0.690891	1.57126	AT5G60910.1	AGAMOUS-like 8
Gh_D07G0682	7.33527	8.60207	7.99048	10.0302	17.5549	17.9396	AT1G74210.1	PLC-like phosphodiesterases superfamily protein
Gh_D07G0753	0	0	0	0	0	0	AT5G37990.1	S-adenosyl-L-methionine-dependent methyltransferases
Gh_D07G0802	0	0.131986	2.6782	2.1213	0.0925262	0.382595	AT2G43000.1	NAC domain containing protein 42
Gh_D07G0809	4.28021	3.26935	4.52673	3.86364	3.94344	4.91273	AT2G32170.1	S-adenosyl-L-methionine-dependent methyltransferases
Gh_D07G0819	2.18347	2.98731	1.12575	0.302601	0	0	AT1G05310.1	Pectin lyase-like superfamily protein
Gh_D07G0840	4.58116	4.29545	5.84348	3.94662	9.66991	8.94401	AT3G21630.1	chitin elicitor receptor kinase 1
Gh_D07G0841	7.67974	8.37099	0.46858	0.545802	0.505891	0.627556	AT1G05010.1	ethylene-forming enzyme
Gh_D07G0885	6.02504	5.95412	7.46389	8.06848	1.62323	1.34241	AT5G48450.1	SKU5 similar 3
Gh_D07G0920	0	0	0	0	0	0
Gh_D07G0929	0	0.2006	0.814097	0.568956	0	0	AT5G59990.1	CCT motif family protein
Gh_D07G0942	0	0	0.319533	0.148877	0	0	AT5G27540.2	MIRO-related GTP-ase 1
Gh_D07G1062	0.74312	0.242071	0	0.45772	4.24249	2.45597	AT1G50300.1	TBP-associated factor 15
Gh_D07G1069	15.6007	15.1638	11.1104	10.694	68.7235	72.0526	AT4G33790.1	Jojoba acyl CoA reductase-related male
Gh_D07G1077	157.629	154.293	6.2007	7.45938	0.351183	0.181517	AT1G02205.2	Fatty acid hydroxylase superfamily
Gh_D07G1104	0.664581	0.649462	1.71321	1.84205	3.52852	3.05928	AT1G31660.1	CONTAINS InterPro DOMAIN/s: Bystin
Gh_D07G1143	6.30013	4.10453	22.7652	22.9598	28.0547	29.7452	AT2G27130.1	Bifunctional inhibitor/lipid-transfer protein/seed
Gh_D07G1162	0	0	0	0	0	0	AT2G21610.1	pectinesterase 11
Gh_D07G1170	0	0	0	0	0	0	AT1G56130.1	Leucine-rich repeat transmembrane protein kinase
Gh_D07G1244	0	0	0	0	0.789716	1.22455	AT2G47540.1	Pollen Ole e 1 allergen and extensin family protein
Gh_D07G1308	24.7136	23.6551	8.32444	10.3219	4.63859	5.39453	AT4G01650.2	Polyketide cyclase / dehydrase and lipid transport
Gh_D07G1373	0	0	0	0	0.0473938	0	AT3G61760.1	DYNAMIN-like 1B
Gh_D07G1415	0	0	0	0	0	0	AT4G00330.1	calmodulin-binding receptor-like cytoplasmic
Gh_D07G1463	6.77236	5.23948	7.9458	8.21242	0	0	AT2G45400.1	NAD(P)-binding Rossmann-fold superfamily protein
Gh_D07G1512	151.303	154.589	25.8667	24.3427	29.9299	28.7405	AT4G28570.1	Long-chain fatty alcohol dehydrogenase family protein
Gh_D07G1533	2.65786	2.26224	1.15611	1.58428	1.70338	1.51799	AT2G20340.1	Pyridoxal phosphate (PLP)-dependent transferases
Gh_D07G1632	0	0	0	0	0	0	AT1G06070.1	Basic-leucine zipper (bZIP) transcription factor
Gh_D07G1768	0.420476	1.64364	0.8338	0.194242	0	0.297783
Gh_D07G1900	0	0	2.41566	2.81376	0	0	AT1G05000.1	Phosphotyrosine protein phosphatases superfamily
Gh_D07G1979	1.39299	1.15187	0.254981	0.594004	0	0	AT1G05675.1	UDP-Glycosyltransferase superfamily protein
Gh_D07G2010	40.6789	41.6529	83.1437	92.6128	55.7369	52.505	AT4G13010.1	Oxidoreductase, zinc-binding dehydrogenase family
Gh_D07G2099	0.221191	0.216159	0.409378	0.340602	0.707159	0.574376	AT3G01120.1	Pyridoxal phosphate
Gh_D07G2107	0.370222	0.28944	0.0587318	0.136822	0.0507266	0.104877	AT1G13960.1	WRKY DNA-binding protein 4
Gh_D07G2236	11.815	10.6802	8.08301	9.82444	35.6147	34.411	AT5G40300.1	Uncharacterised protein family (UPF0497)
Gh_D07G2253	0.0835755	0.0544495	0.110486	0.23165	0.687075	0.887827	AT5G14650.1	Pectin lyase-like superfamily protein
Gh_D07G2276	0	0	0	0	0	0	AT3G27470.2	Protein of unknown function (DUF707)
Gh_D07G2285	9.44691	11.1553	0.312219	0.727346	0.539327	1.39382	AT5G14360.1	Ubiquitin-like superfamily protein
Gh_D07G2312	6.0088	6.06306	1.35622	1.12838	0.0669354	0.103791	AT5G40890.1	chloride channel A
Gh_D08G0027	2.91906	2.73621	5.00879	5.11872	6.52995	6.66594	AT1G07705.2	NOT2 / NOT3 / NOT5 family
Gh_D08G0036	0.733384	0.59725	2.22992	2.37155	9.37869	8.56986	AT5G59960.1	unknown protein; FUNCTIONS IN: molecular_function
Gh_D08G0039	0	0	0	0	0	0
Gh_D08G0092	7.3832	8.81862	24.8894	25.1383	12.0364	12.0069	AT3G52750.1	Tubulin/FtsZ family protein
Gh_D08G0102	0	0	0	0	0	0	AT2G27370.1	Uncharacterised protein family (UPF0497)
Gh_D08G0114	0	0.243809	1.78102	1.61352	0.512754	0.176686	AT2G27140.1	HSP20-like chaperones superfamily protein
Gh_D08G0115	83.2364	82.3389	133.932	118.651	971.268	973.249	AT2G27030.3	calmodulin 5
Gh_D08G0132	0	0	0	0	0	0
Gh_D08G0141	0	0	0	0	0	0
Gh_D08G0154	6.14808	6.27107	7.22352	8.12994	4.58049	3.72819	AT3G13670.1	Protein kinase family protein
Gh_D08G0200	0	0.0420706	0	0	0	0	AT5G24710.1	Transducin/WD40 repeat-like superfamily protein
Gh_D08G0228	0	0	1.16294	0.677296	0	0
Gh_D08G0230	0	0	0	0	0	0	AT1G29660.1	GDSL-like Lipase/Acylhydrolase superfamily protein
Gh_D08G0235	0	0	0	0	0	0	ATCG00680.1	photosystem II reaction center protein B
Gh_D08G0262	0.163859	0.0640527	0.0779837	0.0908354	0.0224515	0.0232092	AT1G28130.1	Auxin-responsive GH3 family protein
Gh_D08G0270	0.866953	0.635423	1.20341	1.15142	0	0	AT4G15560.1	Deoxyxylulose-5-phosphate
Gh_D08G0282	10.0394	8.40945	2.95777	2.91518	0.884293	1.11728	AT3G20420.1	RNAse THREE-like protein 2
Gh_D08G0290	1.50996	0.962355	1.35392	1.33442	0	0.0929879	AT4G26640.2	WRKY family transcription factor
Gh_D08G0309	2.30432	1.95998	0.609259	0.354833	1.9587	2.38745	AT3G60070.1	Major facilitator superfamily protein
Gh_D08G0310	7.96647	9.6883	7.7232	6.2154	8.24719	8.65089	AT2G44300.1	Bifunctional inhibitor/lipid-transfer protein/seed
Gh_D08G0326	11.235	9.99129	19.1599	14.0133	43.1028	39.3061	AT5G13490.2	ADP/ATP carrier 2
Gh_D08G0330	0	0	0	0	0	0.0723182	AT3G07970.1	Pectin lyase-like superfamily protein
Gh_D08G0387	0.822535	0.867282	1.13317	0.939941	0.519018	0.398568	AT3G61690.1	nucleotidyltransferases
Gh_D08G0426	29.4835	30.5555	1.41449	1.31808	0	0	AT1G66130.1	NAD(P)-binding Rossmann-fold superfamily protein
Gh_D08G0440	0	0	0	0.264715	0	0	AT1G31040.1	PLATZ transcription factor family protein
Gh_D08G0462	2.88565	2.82001	0.54101	0.53322	0.215663	0.297255	AT4G02260.2	RELA/SPOT homolog 1
Gh_D08G0480	0	0.0446051	0	0	0	0	AT2G25470.1	receptor like protein 21
Gh_D08G0529	0.223807	0.0437432	0.0710093	0.0413558	0	0	AT3G22400.1	PLAT/LH2 domain-containing lipoxygenase family
Gh_D08G0620	0	0	0	0	0	0	AT2G44745.1	WRKY family transcription factor
Gh_D08G0731	0	0	0	0	0	0	ATCG00160.1	ribosomal protein S2
Gh_D08G0801	0.580288	1.3232	1.30413	1.34034	0.397546	0.479456	AT3G62830.2	NAD(P)-binding Rossmann-fold superfamily
Gh_D08G0836	0	0	0	0	0.116532	0.120465	AT3G20290.2	EPS15 homology domain 1
Gh_D08G0841	2.0274	2.13769	2.75074	2.02102	1.16963	1.02018	AT1G55320.1	acyl-activating enzyme 18
Gh_D08G0876	0	0	0	0	0	0	AT3G13050.1	Major facilitator superfamily protein
Gh_D08G0880	0.38078	0.45481	0.0671185	0	0	0	AT1G55550.1	P-loop containing nucleoside triphosphate hydrolases
Gh_D08G1086	0	0	0	0	0	0	AT2G21870.1	copper ion binding;cobalt ion binding;zinc ion
Gh_D08G1098	0	0	0	0	0	0
Gh_D08G1221	0.338144	0.110151	0.625835	0.833111	0.617752	0.718425	AT5G53110.1	RING/U-box superfamily protein
Gh_D08G1257	0	0	0	0	0	0.0873376	AT1G64060.1
Gh_D08G1265	0	0	0.39056	0.341193	0.252995	0.0871776	AT2G30900.1	TRICHOME BIREFRINGENCE-LIKE 43
Gh_D08G1289	17.4768	19.4188	2.27878	1.54835	0.0820074	0	AT2G47890.1	B-box type zinc finger protein with CCT domain
Gh_D08G1307	0	0	0	0	1.29627	1.6378	AT3G62860.1	alpha/beta-Hydrolases superfamily protein
Gh_D08G1340	0	0	0.144092	0	0	0	AT2G47190.1	myb domain protein 2
Gh_D08G1434	0.378681	0.370066	0.100123	0.233246	0	0	AT4G23010.1	UDP-galactose transporter 2
Gh_D08G1450	0.223562	0.873906	0	0	0	0	AT2G45830.1	downstream target of AGL15 2
Gh_D08G1495	36.921	34.236	60.0688	66.0917	41.7494	41.5241	AT4G00100.1	ribosomal protein S13A
Gh_D08G1630	94.1106	94.1406	10.3803	11.4565	1.93698	1.60188	AT4G19410.2	Pectinacetylesterase family protein
Gh_D08G1831	0.133254	0.130223	0.59895	0.738695	0.882474	1.03808	AT2G20580.1	26S proteasome regulatory subunit S2 1A
Gh_D08G1880	0	0	0.256921	0	0.665707	1.14696	AT4G22758.1	unknown protein; LOCATED IN: chloroplast; BEST
Gh_D08G1923	0.258775	0	0	0	0	0.366531	AT2G46225.3	ABI-1-like 1
Gh_D08G1954	0	0	2.04838	1.43157	0	0.365778	AT5G41210.1	glutathione S-transferase THETA
Gh_D08G1999	0	0	0	0	0	0	AT4G02830.1	unknown protein; Has 74 Blast hits to 74 proteins in
Gh_D08G2006	0	0	0	0	0	0	AT3G22600.1	Bifunctional inhibitor/lipid-transfer protein/seed
Gh_D08G2032	3.57077	3.48953	9.85647	11.0849	1.85917	1.31499	AT2G30590.1	WRKY DNA-binding protein 21
Gh_D08G2049	0	0	0.57637	1.17487	0	0	AT4G28530.1	NAC domain containing protein 74
Gh_D08G2054	0	0.27802	2.25658	2.89131	1.07195	1.41035	AT4G28556.1	PAK-box/P21-Rho-binding family protein
Gh_D08G2064	0.711104	0.729673	6.76854	5.3217	1.38842	1.61154	AT4G28760.2	Protein of unknown function (DUF3741)
Gh_D08G2086	0	0	0	0	0	0	AT4G13080.1	xyloglucan endotransglucosylase/hydrolase 1
Gh_D08G2100	15.5123	15.6374	159.679	142.869	5.79231	4.84962	AT5G21105.1	Plant L-ascorbate oxidase
Gh_D08G2126	47.9481	54.1462	41.8958	43.5968	2.81558	2.8028	AT5G60800.2	Heavy metal transport/detoxification superfamily
Gh_D08G2223	0	0	0	0	0	0	AT1G55020.1	lipoxygenase 1
Gh_D08G2225	0	0	0	0	0	0	AT1G55020.1	lipoxygenase 1
Gh_D08G2280	1.81458	2.74056	0.523389	1.14308	0.169519	0.0584133	AT3G04650.1	FAD/NAD(P)-binding oxidoreductase family protein
Gh_D08G2379	0.592677	0.579194	0.517121	0.766617	0.0812067	0.0839473	AT3G01680.1	CONTAINS InterPro DOMAIN/s: Mediator complex subunit
Gh_D08G2397	22.1733	22.9771	26.083	23.8877	5.21637	5.2739	AT4G12910.1	serine carboxypeptidase-like 20
Gh_D08G2399	0	0	0.0673419	0	0	0	AT5G36260.1	Eukaryotic aspartyl protease family protein
Gh_D08G2402	1.98023	2.23038	1.6772	1.6125	0.620828	0.594241	AT3G03310.1	lecithin:cholesterol acyltransferase 3
Gh_D08G2425	2.14724	2.39816	0.243312	0	0	0	AT4G24015.1	RING/U-box superfamily protein
Gh_D08G2444	0	0	0	0	0	0	AT1G33430.1	Galactosyltransferase family protein
Gh_D08G2551	0.140032	0.273693	0.610901	0.776266	3.16581	2.82638	AT2G19600.1	K+ efflux antiporter 4
Gh_D08G2576	0	0	0.204524	0.31764	0.0588825	0.243479	AT3G43860.1	glycosyl hydrolase 9A4
Gh_D08G2590	0	0	0	0	0	0	AT1G55360.1	Protein of Unknown Function (DUF239)
Gh_D09G0029	0.479896	0.396828	0	0	0	0.104573	AT1G07650.1	Leucine-rich repeat transmembrane protein kinase
Gh_D09G0030	0.058079	0	0	0	0	0	AT3G50120.1	Plant protein of unknown function (DUF247)
Gh_D09G0031	0	0	0	0	0	0	AT2G30900.1	TRICHOME BIREFRINGENCE-LIKE 43
Gh_D09G0058	0.260425	0.169667	0	0	0	0	AT5G09220.1	amino acid permease 2
Gh_D09G0059	18.2143	18.4489	3.76238	4.55772	0.97487	0.201554	AT5G63860.1	Regulator of chromosome condensation (RCC1)
Gh_D09G0067	0	0	0	0	0	0	AT4G18170.1	WRKY DNA-binding protein 28
Gh_D09G0069	0.0874638	0	0.763136	0.8889	0.2996	0.805248	AT5G60580.4	RING/U-box superfamily protein
Gh_D09G0077	0.234342	1.37406	3.71758	4.76327	0.963263	1.49366	AT1G31300.2	TRAM, LAG1 and CLN8 (TLC) lipid-sensing domain
Gh_D09G0079	8.56134	9.20323	10.8653	11.1618	10.4923	11.7221	AT5G15610.2	Proteasome component (PCI) domain protein
Gh_D09G0080	0.115334	0.22542	0.457411	0.74591	1.58026	1.71527	AT4G26190.1	Haloacid dehalogenase-like hydrolase (HAD) superfamily
Gh_D09G0090	0	0	0.223909	0.521618	0	0.0666389	AT3G02100.1	UDP-Glycosyltransferase superfamily protein
Gh_D09G0106	0	0.0549217	0	0	0	0	AT5G15410.2	Cyclic nucleotide-regulated ion
Gh_D09G0107	33.3722	36.0123	13.1954	12.9946	0.552575	0.571223	AT5G15410.1	Cyclic nucleotide-regulated ion
Gh_D09G0234	5.45171	6.20347	5.9829	6.0029	0.358139	0.528893	AT5G14940.1	Major facilitator superfamily protein
Gh_D09G0247	3.01117	2.6157	2.4946	2.53477	6.1887	4.59676	AT5G14880.1	Potassium transporter family protein
Gh_D09G0264	29.9727	33.0894	0.959191	1.27688	0	0	AT3G27820.1	monodehydroascorbate reductase 4
Gh_D09G0308	0	0	0	0	0	0
Gh_D09G0311	13.1931	14.2699	0.507996	0	0.263253	0.0907126	AT5G14370.1	CCT motif family protein
Gh_D09G0354	0	0.200172	0	0	0.21049	0.0725313	AT5G14180.1	Myzus persicae-induced lipase 1
Gh_D09G0429	1.13502	1.27558	0	0	0	0	AT1G01580.1	ferric reduction oxidase 2
Gh_D09G0472	9.03998	8.04023	0.134279	0.218971	0.0231953	0.0239781	AT5G07990.1	Cytochrome P450 superfamily protein
Gh_D09G0491	1.00303	1.59285	0.0994501	0.115839	0	0	AT5G38260.1	Protein kinase superfamily protein
Gh_D09G0503	0	0	0	0	0	0	AT3G18180.1	Glycosyltransferase family 61 protein
Gh_D09G0520	0	0	0	0	0	0	AT4G32880.1	homeobox gene 8
Gh_D09G0549	0.0838747	0.163933	2.92728	2.78975	36.6028	40.3922	AT1G04220.1	3-ketoacyl-CoA synthase 2
Gh_D09G0569	0	0.302441	0	0	0	0	AT3G23380.1	ROP-interactive CRIB motif-containing protein 5
Gh_D09G0590	0	0	0	0	0	0	AT2G39040.1	Peroxidase superfamily protein
Gh_D09G0654	0.907335	0.709355	0.863634	0.929752	1.36752	1.02813	AT5G18525.1	protein serine/threonine kinases;protein tyrosine
Gh_D09G0682	0.122722	0.179895	0	0	0	0	AT4G38830.1	cysteine-rich RLK (RECEPTOR-like protein kinase)
Gh_D09G0703	0	0	0	0	0	0	AT5G62020.1	heat shock transcription factor B2A
Gh_D09G0704	0.0832992	0.122106	0	0	0	0.0294964	AT1G17420.1	lipoxygenase 3
Gh_D09G0717	1.15748	1.53513	0.459055	0.0763868	0.906253	0.878285	AT2G39200.1	Seven transmembrane MLO family protein
Gh_D09G0719	11.5354	12.6611	9.08157	9.18634	0.176927	0.182898	AT4G18570.1	Tetratricopeptide repeat (TPR)-like superfamily
Gh_D09G0726	0	0	0	0	0.160743	0.110779	AT1G17270.1	O-fucosyltransferase family protein
Gh_D09G0727	0	0	0	0	0	0	AT3G14360.1	alpha/beta-Hydrolases superfamily protein
Gh_D09G0732	6.68318	5.90715	1.85706	1.65183	0.0874879	0.0602937	AT1G56140.1	Leucine-rich repeat transmembrane protein kinase
Gh_D09G0746	0	0	0	0	0	0	AT1G30040.1	gibberellin 2-oxidase
Gh_D09G0763	2.8735	3.08261	1.14819	0.898265	1.99819	2.00442	AT3G14120.2	FUNCTIONS IN: molecular_function unknown; INVOLVED IN:
Gh_D09G0785	11.7666	9.91289	2.25285	2.06181	14.4544	15.6606	AT3G16175.1	Thioesterase superfamily protein
Gh_D09G0800	4.00176	4.40367	4.45453	3.82157	27.2772	26.6497	AT1G79990.1	structural molecules
Gh_D09G0816	0	0	0	0	0	0	AT1G52820.1	2-oxoglutarate (2OG) and Fe(II)-dependent oxygenase
Gh_D09G0822	0	0	1.83321	0.800747	0.197918	0	AT5G25360.2	unknown protein; FUNCTIONS IN: molecular_function
Gh_D09G0824	0	0	0	0	0	0	ATCG01110.1	NAD(P)H dehydrogenase subunit H
Gh_D09G0839	1.27459	1.71269	2.40113	2.20803	4.76622	3.91157	AT2G27880.1	Argonaute family protein
Gh_D09G0882	0	0	1.327	0.772847	0	0
Gh_D09G0896	0.0894911	0.0874552	0.709841	0.330729	0.0613089	0.253512	AT1G08230.2	Transmembrane amino acid transporter family protein
Gh_D09G0925	0	0	0	0	1.00298	0.888712	AT3G44510.2	alpha/beta-Hydrolases superfamily protein
Gh_D09G1082	0.142246	0	0	0	0.0974504	0	AT5G12870.1	myb domain protein 46
Gh_D09G1301	0	0	0	0	0	0	AT3G52600.1	cell wall invertase 2
Gh_D09G1491	14.9691	17.0667	31.2667	35.728	29.9107	32.3336	AT3G53610.1	RAB GTPase homolog 8
Gh_D09G1531	5.3948	2.63603	2.13957	2.49217	0	0	AT5G05800.1	unknown protein; BEST Arabidopsis thaliana protein
Gh_D09G1575	5.06466	7.32774	11.1127	10.4525	39.9693	41.1319	AT4G33070.1	Thiamine pyrophosphate dependent pyruvate
Gh_D09G1595	2.09711	0.512349	0	0	1.07752	0.742589	AT4G11600.1	glutathione peroxidase 6
Gh_D09G1789	0	0	0	0	0	0	AT1G64660.1	methionine gamma-lyase
Gh_D09G1828	0	0	0	0	0	0	AT4G25590.1	actin depolymerizing factor 7
Gh_D09G1842	0.65673	0.401119	0.130229	0.227536	0	0	AT2G45550.1	cytochrome P450, family 76, subfamily C,
Gh_D09G1852	0.57189	0.186293	0	0	0	0	AT5G62360.1	Plant invertase/pectin methylesterase inhibitor
Gh_D09G1890	1.52528	2.54275	0	0	0	0	AT1G05160.1	cytochrome P450, family 88,
Gh_D09G2048	0	0	0	0	0	0	AT5G58390.1	Peroxidase superfamily protein
Gh_D09G2055	0	0	0	0	0	0	AT2G30290.2	VACUOLAR SORTING RECEPTOR 2
Gh_D09G2066	155.202	156.377	1.94342	1.01476	0	0	AT5G19220.1	ADP glucose pyrophosphorylase large subunit
Gh_D09G2135	0	0	0	0	0	0	AT1G02550.1	Plant invertase/pectin methylesterase inhibitor
Gh_D09G2167	4.51211	3.84546	9.98789	8.53152	0.754822	0.48304	AT1G55850.1	cellulose synthase like E1
Gh_D09G2212	0	0	0	0	0	0	AT3G18460.1	PLAC8 family protein
Gh_D09G2256	1.02122	1.08872	12.2241	9.17793	6.42382	5.78588	AT3G21465.1	unknown protein; BEST Arabidopsis thaliana protein
Gh_D09G2261	0	0	0	0	0	0	AT3G50400.1	GDSL-like Lipase/Acylhydrolase superfamily protein
Gh_D09G2287	0	0	0	0	0	0	AT4G18180.1	Pectin lyase-like superfamily protein
Gh_D10G0028	0.70368	0.687672	1.02329	1.08357	14.141	14.9505	AT1G71070.1	Core-2/I-branching
Gh_D10G0040	0	0	0	0	0	0	AT4G21160.2	Calcium-dependent ARF-type GTPase activating
Gh_D10G0057	0	0.165936	2.0876	2.43163	0.0581631	0.060126	AT5G36110.1	cytochrome P450, family 716, subfamily A,
Gh_D10G0086	0	0	1.78863	1.45838	0	0	AT5G47560.1	tonoplast dicarboxylate transporter
Gh_D10G0092	0.1775	0.231283	0.0469309	0	0.324274	0.377119	AT1G62430.1	CDP-diacylglycerol synthase 1
Gh_D10G0093	2.76074	2.09839	13.3822	13.3203	1.68119	2.82413	AT4G22320.2	unknown protein; FUNCTIONS IN: molecular_function
Gh_D10G0105	0.353796	0.0576246	0	0	0	0	AT3G18670.1	Ankyrin repeat family protein
Gh_D10G0125	0	0	1.96383	3.43121	0	0	AT4G04630.1	Protein of unknown function, DUF584
Gh_D10G0141	0	0	0.453296	0.621175	0	0.0119036	AT4G21820.1	binding;calmodulin binding
Gh_D10G0145	0	0.0874552	3.05231	4.54752	0.0613089	0.190134	AT1G61820.1	beta glucosidase 46
Gh_D10G0154	0	0	0	0	0	0	AT4G21200.1	gibberellin 2-oxidase 8
Gh_D10G0200	1.0784	1.17785	1.89526	1.97317	0.49253	0.479201	AT1G11160.1	Transducin/WD40 repeat-like superfamily protein
Gh_D10G0201	1.0646	0.520192	0	0.983603	0	0	AT1G11120.2	unknown protein; FUNCTIONS IN: molecular_function
Gh_D10G0208	0	0.0778578	0	0	0.0272904	0	AT4G04980.1	unknown protein; BEST Arabidopsis thaliana protein
Gh_D10G0220	0	1.68976	0	0	0	0	AT2G20740.1	Tetraspanin family protein
Gh_D10G0224	0	0	0	0	0.698252	0	AT4G27450.1	Aluminium induced protein with YGL and LRDR motifs
Gh_D10G0228	0.722517	1.41216	0.191033	0.222515	0	0	AT4G36990.1	heat shock factor 4
Gh_D10G0267	5.01146	4.18075	8.53186	7.56637	6.69906	5.54011	AT1G28490.2	syntaxin of plants 61
Gh_D10G0278	0.784266	0.71168	1.86623	1.29392	1.57349	1.9043	AT4G18465.1	RNA helicase family protein
Gh_D10G0280	4.75092	3.94641	0.376841	1.31683	0	0	AT2G42360.1	RING/U-box superfamily protein
Gh_D10G0301	0	0	0	0	0	0	AT1G17020.1	senescence-related gene 1
Gh_D10G0330	0	0	3.97158	5.01161	0	0	AT1G29270.1	unknown protein; BEST Arabidopsis thaliana protein
Gh_D10G0460	0	0	0	0	0	0.0457166	AT1G56145.2	Leucine-rich repeat transmembrane protein kinase
Gh_D10G0462	3.31006	3.12572	0.0590006	0	0.0254794	0.105357	AT1G56130.1	Leucine-rich repeat transmembrane protein kinase
Gh_D10G0463	0.0349825	0.0341866	0	0	0	0	AT1G56145.1	Leucine-rich repeat transmembrane protein kinase
Gh_D10G0576	0	0	0	0	0.308202	0.407104	AT3G21250.2	multidrug resistance-associated protein 6
Gh_D10G0620	0	0	0	0	0	0
Gh_D10G0676	1.66303	1.23394	2.56493	2.87381	7.04685	7.82993	AT1G79990.1	structural molecules
Gh_D10G0716	16.8842	20.4891	7.3585	5.99983	2.28799	1.70821	AT1G15390.1	peptide deformylase 1A
Gh_D10G0803	3.10701	2.49413	4.79692	3.63953	5.73952	6.91553	AT1G59750.4	auxin response factor 1
Gh_D10G0812	0.396218	0.344181	0.384118	0.406746	0.271442	0.311781	AT3G23510.1	Cyclopropane-fatty-acyl-phospholipid synthase
Gh_D10G0832	2.46521	1.92731	0	0	0	0	AT5G14450.1	GDSL-like Lipase/Acylhydrolase superfamily protein
Gh_D10G1013	0.0809439	0.0791024	0	0	0	0	AT5G64790.1	O-Glycosyl hydrolases family 17 protein
Gh_D10G1099	0.806351	0.788007	0	0	0	0
Gh_D10G1165	0	0	0	0	0	0	AT5G01750.2	Protein of unknown function (DUF567)
Gh_D10G1166	4.32525	5.22795	3.43078	3.36519	3.27507	3.3856	AT5G48930.1	hydroxycinnamoyl-CoA shikimate/quinate
Gh_D10G1199	0.329591	0.214729	0.174287	0	0.0752658	0	AT2G43710.1	Plant stearoyl-acyl-carrier-protein
Gh_D10G1321	0.0964832	0.0471441	0	0	0.165248	0.0341649	AT1G79670.1	Wall-associated kinase family protein
Gh_D10G1339	0.36135	0.0441412	0.429933	0.292125	1.73289	2.23921	AT4G14200.1	Pentatricopeptide repeat (PPR) superfamily protein
Gh_D10G1429	4.00576	3.58841	152.954	141.768	17.3042	15.0513	AT5G13930.1	Chalcone and stilbene synthase family
Gh_D10G1462	0	0	0	0	0.0442241	0	AT2G23770.1	protein kinase family protein / peptidoglycan-binding
Gh_D10G1510	0	0	0	0	0	0	AT2G36390.1	starch branching enzyme 2.1
Gh_D10G1523	1.96342	1.49236	0.173042	0	13.0027	12.978	AT5G43460.1	HR-like lesion-inducing protein-related
Gh_D10G1565	0	0	0.0389684	0.181561	0.100971	0.104378	AT3G23430.1	phosphate 1
Gh_D10G1754	0.422326	0	0	0	0.289329	0.299093
Gh_D10G1784	0.564363	0.275762	6.71476	5.73566	0	0	AT3G17070.1	Peroxidase family protein
Gh_D10G1824	0.20423	0	0.485983	0.84911	0.279829	0.433909	AT2G38330.1	MATE efflux family protein
Gh_D10G1851	0	0	0	0	0	0	AT5G38020.1	S-adenosyl-L-methionine-dependent methyltransferases
Gh_D10G1900	1.00266	1.76372	0.795304	0.741096	0	0	AT1G14220.1	Ribonuclease T2 family protein
Gh_D10G1934	0	0	0	0	0	0	AT4G08850.1	Leucine-rich repeat receptor-like protein kinase family
Gh_D10G1943	0.0540161	0.0527872	0	0	0	0	AT1G21270.1	wall-associated kinase 2
Gh_D10G1990	1.30895	0.639584	0	0	0.298912	0.4635	AT1G50730.1	unknown protein; Has 218 Blast hits to 209 proteins
Gh_D10G2012	1.29866	1.06721	3.11368	3.24505	5.2977	3.90879	AT3G11910.2	ubiquitin-specific protease 13
Gh_D10G2032	5.18916	3.80333	3.85877	0.749117	0.333282	0.229686	AT3G61220.1	NAD(P)-binding Rossmann-fold superfamily protein
Gh_D10G2084	0	0	0.33352	0.776968	1.72837	3.4245
Gh_D10G2109	0.349481	0.227687	0	0	0	0.247504	AT1G16670.1	Protein kinase superfamily protein
Gh_D10G2202	0	0	0	0	0	0	AT4G10720.2	Ankyrin repeat family protein
Gh_D10G2228	0	0	0	0	0	0	AT1G27660.1	basic helix-loop-helix (bHLH) DNA-binding superfamily
Gh_D10G2254	85.6499	86.697	21.8623	19.4234	25.3049	25.182	AT1G20920.1	P-loop containing nucleoside triphosphate hydrolases
Gh_D10G2262	0.0207165	0.0607356	0.0328645	0	0	0	AT4G27190.1	NB-ARC domain-containing disease resistance protein
Gh_D10G2299	2323.79	2306.92	25.7857	26.8362	4.54647	1.29418	AT2G39730.3	rubisco activase
Gh_D10G2302	66.2532	63.811	2.65605	0.883933	1.47473	1.69389	AT2G44920.2	Tetratricopeptide repeat (TPR)-like superfamily
Gh_D10G2315	0.923198	2.25549	0	0.426478	2.8461	0.980718	AT3G53850.1	Uncharacterised protein family (UPF0497)
Gh_D10G2335	0.0975291	0.381241	22.4343	23.4282	0	0	AT1G22360.1	UDP-glucosyl transferase 85A2
Gh_D10G2373	0	0	0	0	0	0	AT3G47570.1	Leucine-rich repeat protein kinase family protein
Gh_D10G2391	0.510759	0.22184	0	0	0	0	AT5G05460.1	Glycosyl hydrolase family 85
Gh_D10G2416	5.12426	1.17828	1.91273	1.39247	3.30404	1.4943	AT3G56180.1	Protein of unknown function (DUF567)
Gh_D10G2417	215.676	212.637	406.029	385.416	81.1723	75.4045	AT3G10985.1	senescence associated gene 20
Gh_D10G2422	0.761601	0.52491	1.25907	1.51841	0.4229	0.352009	AT4G27190.1	NB-ARC domain-containing disease resistance protein
Gh_D11G0018	0	0	7.01989	6.00482	0.663149	0.391731	AT3G17790.1	purple acid phosphatase 17
Gh_D11G0045	0	0	0.200774	0	0.867041	0.358521	AT1G18400.1	BR enhanced expression 1
Gh_D11G0056	0.131481	0.25698	0	0	0	0	AT1G49030.1	PLAC8 family protein
Gh_D11G0114	0	0	1.92797	1.92488	0.594709	0.368868	AT3G48950.1	Pectin lyase-like superfamily protein
Gh_D11G0133	0	0	0.373365	0.652343	0	0	AT5G53110.1	RING/U-box superfamily protein
Gh_D11G0174	2.56177	2.62866	9.04232	2.84022	7.80985	6.98487	AT1G32790.1	CTC-interacting domain 11
Gh_D11G0209	0	0	0	0	0	0	AT1G01780.1	GATA type zinc finger transcription factor family
Gh_D11G0268	0	0	0.127518	0.222799	0	0	AT4G16820.1	alpha/beta-Hydrolases superfamily protein
Gh_D11G0309	0	0	1.55738	2.62027	0.298912	0.4635
Gh_D11G0435	0.0639588	0	0.0507319	0.0590925	0	0	AT3G48250.1	Pentatricopeptide repeat (PPR) superfamily protein
Gh_D11G0459	0.637295	0.726597	0.547626	0.785076	0.0727668	0	AT4G10770.1	oligopeptide transporter 7
Gh_D11G0546	0	0	0.590965	0.688357	0	0	AT2G22475.1	GRAM domain family protein
Gh_D11G0600	0.971045	1.89791	7.70229	3.58865	41.9106	44.0126	AT3G51520.1	diacylglycerol acyltransferase family
Gh_D11G0667	0.889383	0.217287	11.64	9.44971	0	0	AT1G10360.1	glutathione S-transferase TAU
Gh_D11G0709	2.45012	1.40846	3.16283	3.32897	1.25067	0.952648	AT5G14720.1	Protein kinase superfamily protein
Gh_D11G0872	0	0.426297	0	0	0	0	AT2G45510.1	cytochrome P450, family 704, subfamily A,
Gh_D11G0926	1.28616	1.70052	0.420074	0.489302	4.71663	5.46519	AT5G23850.1	Arabidopsis thaliana protein of unknown function
Gh_D11G0942	20.4407	20.3768	4.68824	4.62657	1.29351	0.87206	AT4G00400.1	glycerol-3-phosphate acyltransferase 8
Gh_D11G1010	0	0	0	0	0	0	AT5G42800.1	dihydroflavonol 4-reductase
Gh_D11G1428	1.62079	1.24451	4.31597	3.26236	0.277595	0.532931	AT5G48730.1	Pentatricopeptide repeat (PPR) superfamily protein
Gh_D11G1497	0.0961793	0	3.35672	3.82104	7.1821	5.99408	AT3G07570.1	Cytochrome b561/ferric reductase transmembrane with
Gh_D11G1577	3.86608	3.58602	1.81915	1.81623	0.493804	0.464063	AT3G21630.1	chitin elicitor receptor kinase 1
Gh_D11G1597	0.659902	0.257956	1.25624	1.46326	0	0	AT2G32260.1	phosphorylcholine cytidylyltransferase
Gh_D11G1640	0	0	0	0	0	0
Gh_D11G1666	12.0143	12.7359	0	0	0	0	AT5G38510.1	Rhomboid-related intramembrane serine protease family
Gh_D11G1710	4.36495	4.51293	3.06084	2.45477	1.21348	1.25443	AT4G15760.1	monooxygenase 1
Gh_D11G1734	0	0	0.162356	0.0630376	0.420681	0.193279	AT4G35780.1	ACT-like protein tyrosine kinase family protein
Gh_D11G1754	1.08277	0.377905	1.22693	1.21475	1.53656	2.51955	AT5G66120.2	3-dehydroquinate synthase, putative
Gh_D11G1930	0.59763	0.843605	0.210683	0.245404	1.18279	1.36378	AT4G37030.1	unknown protein; FUNCTIONS IN: molecular_function
Gh_D11G2057	0.864122	1.21603	2.00142	2.17158	2.01279	1.95832	AT4G34910.1	P-loop containing nucleoside triphosphate hydrolases
Gh_D11G2076	2.24748	2.90486	2.12773	1.33967	2.88076	3.6968	AT2G22730.1	Major facilitator superfamily protein
Gh_D11G2156	5.46619	4.1091	0	0.388484	0	0	AT1G17840.1	white-brown complex
Gh_D11G2158	0.0582738	0.0569481	0	0	0	0	AT1G17840.1	white-brown complex
Gh_D11G2231	2.34575	3.2363	2.29843	2.23101	1.08711	0.977215	AT5G09840.1	Putative endonuclease or glycosyl hydrolase
Gh_D11G2246	3.10735	1.73524	4.22527	4.10133	0	0	AT4G39410.1	WRKY DNA-binding protein 13
Gh_D11G2262	0.76853	0.375523	0	0	0.0877512	0.0907126	AT5G57100.1	Nucleotide/sugar transporter family protein
Gh_D11G2424	5.08264	5.8185	4.95303	4.8301	34.8204	30.8533	AT1G55340.1	Protein of unknown function (DUF1639)
Gh_D11G2539	0	1.80202	2.19395	4.25918	4.42146	1.30591	AT5G09225.1	unknown protein; FUNCTIONS IN: molecular_function
Gh_D11G2603	0.635754	0.994065	4.03422	3.64177	0	0.0900487	AT1G60690.1	NAD(P)-linked oxidoreductase superfamily protein
Gh_D11G2624	0	0	0	0	0	0	AT5G28050.1	Cytidine/deoxycytidylate deaminase family protein
Gh_D11G2640	0.357631	0.524243	0.531884	0.536934	1.07191	0.918124	AT3G05090.2	Transducin/WD40 repeat-like superfamily protein
Gh_D11G2672	0.0538084	0.192809	0.241857	0.198858	0.0122878	0.0254049	AT4G27220.1	NB-ARC domain-containing disease resistance protein
Gh_D11G2797	0	0	0	0	0.199924	0.361675	AT1G16930.1	F-box/RNI-like/FBD-like domains-containing protein
Gh_D11G2804	0	0	0.584697	0.340528	0	0	AT3G62550.1	Adenine nucleotide alpha hydrolases-like superfamily
Gh_D11G2833	0.192166	0.422537	2.24827	3.15143	1.54688	1.29288	AT3G62240.1	RING/U-box superfamily protein
Gh_D11G2883	0	0	0	0	0	0	AT2G21100.1	Disease resistance-responsive (dirigent-like protein)
Gh_D11G2890	7.15429	6.35594	32.1569	34.4519	20.6448	22.8769	AT5G54680.1	basic helix-loop-helix (bHLH)
Gh_D11G2891	0	0	0	0	0	0	AT5G23960.1	terpene synthase 21
Gh_D11G2976	0.333224	0	0.528625	0.307871	0	0	AT3G14760.1	unknown protein; FUNCTIONS IN: molecular_function
Gh_D11G2994	0.584157	0.61478	0.106927	0.0415163	1.78549	1.65481	AT3G14840.2	Leucine-rich repeat transmembrane protein kinase
Gh_D11G3036	0	0	0	0	0	0	AT3G03760.1	LOB domain-containing protein 20
Gh_D11G3045	0.883589	0.246711	0.500614	0.466492	0.86476	0.983339	AT3G59890.1	Dihydrodipicolinate reductase, bacterial/plant
Gh_D11G3071	31.6973	33.0303	1.26711	0.466084	0.172801	0.416809	AT5G36890.2	beta glucosidase 42
Gh_D11G3090	0.580121	0.566923	0.657357	0.76569	0.0567759	0	AT3G50150.1	Plant protein of unknown function (DUF247)
Gh_D11G3113	0.0983018	0.106739	0.147282	0.333016	0.172104	0.0928236	AT4G27220.1	NB-ARC domain-containing disease resistance protein
Gh_D11G3117	0.73822	0.721426	2.34221	3.9218	3.5402	4.44389	AT5G15750.1	Alpha-L RNA-binding motif/Ribosomal protein S4 family
Gh_D11G3138	0	0	0	0	0	0	AT1G20990.1	Cysteine/Histidine-rich C1 domain family protein
Gh_D11G3150	0	0	0	0	0	0	AT3G57390.1	AGAMOUS-like 18
Gh_D11G3183	0.439327	1.288	0	0	0	0	AT5G06510.1	nuclear factor Y, subunit A10
Gh_D11G3185	0.0307968	0.0300962	0.0977116	0.341443	0.105492	0.0872415	AT3G11670.1	UDP-Glycosyltransferase superfamily protein
Gh_D11G3199	0.177542	0.260255	0.0938839	0.136695	0	0	AT3G14470.1	NB-ARC domain-containing disease resistance protein
Gh_D11G3206	0.0910984	0.267078	0.361295	0.19639	0.228837	0.344087	AT3G14470.1	NB-ARC domain-containing disease resistance protein
Gh_D11G3226	0.757958	0.87539	2.02225	1.5279	6.60882	7.36864
Gh_D11G3237	1.08481	1.17793	0.669254	0.668183	10.5698	10.4143
Gh_D11G3240	0	0	0	0	0.43824	0.226515
Gh_D11G3243	3.2581	3.58198	3.79571	3.01021	28.7379	29.1309
Gh_D11G3244	0.394608	0.308504	0	0	0	0
Gh_D11G3258	0.062352	0	0.148372	0.0576079	4.39978	4.63658	AT2G36660.1	poly(A) binding protein 7
Gh_D11G3261	10.452	9.28568	6.59472	6.80365	0.162739	0.168231	AT4G35550.1	WUSCHEL related homeobox 13
Gh_D11G3265	0.0209665	0.102448	0.0332611	0	0.790009	0.876064	AT2G36810.1	ARM repeat superfamily protein
Gh_D11G3292	65.5794	72.2538	10.8069	8.72762	1.74234	0.51461	AT3G25920.1	ribosomal protein L15
Gh_D12G0028	3.32747	3.46856	0.791802	1.12725	2.12762	2.27798	AT3G22750.1	Protein kinase superfamily protein
Gh_D12G0058	0.860444	0.663844	1.72421	2.30125	0.341275	0.416937	AT4G03000.2	RING/U-box superfamily protein
Gh_D12G0069	0	0	0.702166	0.566226	0	0	AT4G11290.1	Peroxidase superfamily protein
Gh_D12G0075	0	0	0	0	0	0	AT4G10695.1	CDC68-related
Gh_D12G0097	1.48318	1.0146	0	0	0.30483	0.210078	AT3G62730.1	unknown protein; FUNCTIONS IN: molecular_function
Gh_D12G0098	0	0	0	0	0	0	AT3G62730.1	unknown protein; FUNCTIONS IN: molecular_function
Gh_D12G0163	0	0	0.174135	0.608498	0	0	AT4G37940.1	AGAMOUS-like 21
Gh_D12G0189	1.3932	1.78405	0.83834	1.19843	7.01035	7.45107	AT4G34260.1	1,2-alpha-L-fucosidases
Gh_D12G0221	0	0	0	0	0	0
Gh_D12G0369	5.82627	12.3364	20.026	8.97163	24.6141	16.5047	AT1G15120.2	Ubiquinol-cytochrome C reductase hinge protein
Gh_D12G0474	0.13586	0.132769	9.98607	7.78241	19.1735	19.2432	AT1G69870.1	nitrate transporter 1.7
Gh_D12G0491	1.71386	1.91414	1.1868	0.879703	1.9569	2.389	AT5G37020.1	auxin response factor 8
Gh_D12G0520	0.332071	0	0	0	0	0	AT1G66810.1	Zinc finger C-x8-C-x5-C-x3-H type family protein
Gh_D12G0585	0	0	0.655609	0.763653	0	0	AT3G54340.1	K-box region and MADS-box transcription
Gh_D12G0710	0	0	0	0	0	0	AT3G02050.1	K+ uptake transporter 3
Gh_D12G0808	0.0391176	0	0	0.0361414	0.830764	0.747988	AT1G53310.3	phosphoenolpyruvate
Gh_D12G0858	0	0	0	0	0	0	AT1G02130.1	RAS 5
Gh_D12G0873	0	0	1.02354	1.6691	0	0	AT5G03610.1	GDSL-like Lipase/Acylhydrolase superfamily protein
Gh_D12G0915	0	0	0	0	0	0	AT4G39830.1	Cupredoxin superfamily protein
Gh_D12G0946	0	0	5.11341	7.03903	0.401495	0	AT1G02070.1	unknown protein; BEST Arabidopsis thaliana protein
Gh_D12G1012	2.02299	1.8843	23.8187	22.312	35.4275	35.7053	AT2G45290.1	Transketolase
Gh_D12G1017	9.99634	9.57738	1.39925	0.543281	2.28278	3.05388	AT2G02390.1	glutathione S-transferase zeta 1
Gh_D12G1023	0	0	0	0	0	0	AT1G12450.1	SNARE associated Golgi protein family
Gh_D12G1025	0.354314	0.25969	0.562082	0.327357	5.03675	6.08497	AT3G61050.2	Calcium-dependent lipid-binding
Gh_D12G1041	0	0	0	0	0	0	AT3G16857.2	response regulator 1
Gh_D12G1055	2.08508	0.983692	2.85152	2.79002	1.23143	0.86563	AT3G57000.1	nucleolar essential protein-related
Gh_D12G1079	0.826772	0.727167	0.262317	0.458321	1.81251	1.63947	AT5G41460.1	Protein of unknown function (DUF604)
Gh_D12G1083	0	0	0	0	0	0	AT4G00350.1	MATE efflux family protein
Gh_D12G1093	0	0	2.69839	2.61924	8.93396	8.83392	AT4G00467.1	Calcium-dependent lipid-binding (CaLB domain) family
Gh_D12G1104	0.139393	0	0	0	0	0	AT3G61580.1	Fatty acid/sphingolipid desaturase
Gh_D12G1124	3.35421	2.90782	0.300385	0.349888	1.4084	1.1111	AT4G01010.1	cyclic nucleotide-gated channel 13
Gh_D12G1126	0	0	0.181161	0	0	0	AT2G46495.1	RING/U-box superfamily protein
Gh_D12G1162	5.35452	5.48189	62.0899	56.5386	8.21	4.15324	AT4G00850.1	GRF1-interacting factor 3
Gh_D12G1221	0	0	43.0255	34.6957	0.857563	0	AT2G43670.1	Carbohydrate-binding X8 domain superfamily protein
Gh_D12G1245	0	0	0.0979871	0	0.169263	0.0874875	AT3G24130.1	Pectin lyase-like superfamily protein
Gh_D12G1279	0	0	0	0	0	0	AT5G47900.1	Protein of unknown function (DUF1624)
Gh_D12G1301	0	0	0	0	0	0	AT3G06860.1	multifunctional protein 2
Gh_D12G1321	2.52664	2.9181	3.64386	2.75884	12.7462	8.78421	AT5G27720.1	Small nuclear ribonucleoprotein family protein
Gh_D12G1348	0.276969	0.487203	0	0.0511793	3.0739	2.78534	AT1G50120.1	FUNCTIONS IN: molecular_function unknown; INVOLVED
Gh_D12G1375	0	0	0	0.0734171	1.03434	0.900416	AT2G20900.3	diacylglycerol kinase 5
Gh_D12G1493	0	13.7563	0	0	0	0
Gh_D12G1683	5.07728	4.63099	0.644365	0.500371	1.20583	1.1027	AT1G29700.1	Metallo-hydrolase/oxidoreductase superfamily protein
Gh_D12G1827	0.0245863	0.024027	0.136512	0.249872	0.117906	0.139297	AT1G73805.1	Calmodulin binding protein-like
Gh_D12G1898	64.0533	61.7965	2.22512	3.56375	0.160153	0.0827788	AT5G50790.1	Nodulin MtN3 family protein
Gh_D12G1962	0.162646	0.635782	0.451534	0.225406	2.06138	1.26705	AT5G07630.1	lipid transporters
Gh_D12G1974	0	0	0	0	0	0	AT5G60660.1	plasma membrane intrinsic protein 2;4
Gh_D12G2152	1.08573	1.32629	3.67087	4.16298	0.446291	0.490187	AT4G17330.1	G2484-1 protein
Gh_D12G2226	0.262688	0	0	0	0	0	AT4G22950.1	AGAMOUS-like 19
Gh_D12G2237	0	0	0	0	0.0289499	0	AT1G11260.1	sugar transporter 1
Gh_D12G2291	16.0227	15.9107	10.9872	11.6041	12.6411	13.1775	AT4G11160.1	Translation initiation factor 2, small GTP-binding
Gh_D12G2294	0.348653	0.216823	0.779369	0.70282	0.434284	0.291811	AT4G11110.1	SPA1-related 2
Gh_D12G2297	0	0	0	0	0	0	AT5G41800.1	Transmembrane amino acid transporter family protein
Gh_D12G2374	0	0	1.60123	0.621704	1.38298	0.714827	AT2G18196.1	Heavy metal transport/detoxification superfamily
Gh_D12G2417	1.37353	1.83038	0	0	0.171088	0.353723	AT5G24230.1	Lipase class 3-related protein
Gh_D12G2456	0	0	0	0	0	0	AT5G52400.1	cytochrome P450, family 715, subfamily A,
Gh_D12G2480	0	0	0.752821	0.626347	0	0	AT5G07250.1	RHOMBOID-like protein 3
Gh_D12G2504	0	0	0	0	0	0	AT5G51890.1	Peroxidase superfamily protein
Gh_D12G2525	20.4315	21.4092	7.14799	6.74691	0.159665	0.0550178	AT4G12300.1	cytochrome P450, family 706, subfamily A,
Gh_D12G2529	1.02745	0.753056	2.03742	1.89855	0.175972	0	AT1G48960.1	Adenine nucleotide alpha hydrolases-like superfamily
Gh_D12G2540	11.1544	10.6369	2.85406	2.16087	0.986021	1.52895	AT1G18060.1	unknown protein; INVOLVED IN: biological_process
Gh_D12G2581	0	0.119031	0.772905	1.46295	0.0834447	0	AT5G16560.1	Homeodomain-like superfamily protein
Gh_D12G2590	0.273913	0.107073	10.9502	10.5784	20.7169	20.1357	AT1G73360.1	homeodomain GLABROUS 11
Gh_D12G2596	1.97196	2.93254	1.70016	2.21799	0.528635	0.850072	AT5G63080.1	2-oxoglutarate (2OG) and Fe(II)-dependent oxygenase
Gh_D12G2602	5.82219	4.42535	6.41409	5.2796	18.54	18.6312	AT5G50000.1	Protein kinase superfamily protein
Gh_D12G2606	3.00069	5.31503	0	0.173274	0.642414	0.796913	AT5G14740.1	carbonic anhydrase 2
Gh_D13G0016	0.192699	0.0470787	1.71954	2.00292	73.4662	76.355	AT1G20160.1	Subtilisin-like serine endopeptidase family
Gh_D13G0019	0	0	0	0	0	0	AT3G56960.1	phosphatidyl inositol monophosphate 5 kinase 4
Gh_D13G0036	2.67937	2.41871	8.393	8.39156	2.16227	1.62417	AT5G04940.1	SU(VAR)3-9 homolog 1
Gh_D13G0061	41.7199	35.8388	2.40185	2.17597	0.921988	3.33586	AT3G51510.1	unknown protein; FUNCTIONS IN: molecular_function
Gh_D13G0093	18.8906	16.4377	1.43682	1.19543	19.3238	21.4421	AT5G04830.2	Nuclear transport factor 2 (NTF2) family protein
Gh_D13G0106	0	0	0	0	0	0
Gh_D13G0107	3.30625	2.79225	3.85281	3.62037	4.19455	3.9314	AT3G54250.1	GHMP kinase family protein
Gh_D13G0116	0	0	0	0	0	0	AT5G03680.1	Duplicated homeodomain-like superfamily protein
Gh_D13G0134	0	0	0	0	0	0	AT5G50400.1	purple acid phosphatase 27
Gh_D13G0139	2.34645	0.509571	946.522	878.731	30.7214	24.9265	AT3G10985.1	senescence associated gene 20
Gh_D13G0151	1.49654	1.55999	0.791367	1.10614	0	0	AT2G40320.1	TRICHOME BIREFRINGENCE-LIKE 33
Gh_D13G0173	118.947	119.198	0	0	0.318937	0	AT5G58260.1	oxidoreductases, acting on NADH or NADPH, quinone or
Gh_D13G0189	35.2123	37.7059	1.78278	1.84585	0.342175	0.619015	AT4G33540.1	metallo-beta-lactamase family protein
Gh_D13G0207	0	0	51.3218	47.9969	0.642414	0.132819	AT3G19500.1	basic helix-loop-helix (bHLH) DNA-binding superfamily
Gh_D13G0230	9.61793	8.92917	0.152578	0	0.461236	0.613031	AT5G07990.1	Cytochrome P450 superfamily protein
Gh_D13G0272	0.654483	0.365482	0.444972	0.691071	1.88958	1.92024	AT1G67960.1	CONTAINS InterPro DOMAIN/s: Membrane
Gh_D13G0277	0	0	0	0	0	0
Gh_D13G0347	3.38326	2.95362	2.57625	2.0839	2.59595	2.49188	AT4G22200.1	potassium transport 2/3
Gh_D13G0377	0	0	0	0	0	0	AT2G15780.1	Cupredoxin superfamily protein
Gh_D13G0385	0.830178	0.324517	19.4914	19.6356	0.341245	0.352761	AT3G19184.1	AP2/B3-like transcriptional factor family protein
Gh_D13G0406	0	0	0.436845	0	5.40801	4.68043	AT1G49770.1	basic helix-loop-helix (bHLH) DNA-binding
Gh_D13G0422	1.25645	0.736718	1.19593	0.69651	0	0	AT2G15310.1	ADP-ribosylation factor B1A
Gh_D13G0489	19.3493	19.8914	0.597966	0.92868	0	0	AT2G22540.1	K-box region and MADS-box transcription
Gh_D13G0523	0	0.0837868	0	0	0	0	AT1G22360.1	UDP-glucosyl transferase 85A2
Gh_D13G0530	0	0	0	0	0	0	AT4G21790.1	tobamovirus multiplication 1
Gh_D13G0548	1.46281	2.85907	0	0	0.143164	0.147996	AT4G33430.1
Gh_D13G0550	0.0652805	0.127591	0	0.180941	0	0	AT4G33430.1
Gh_D13G0553	0.165246	0	0	0	0	0
Gh_D13G0603	7.26788	10.4449	18.9901	19.3547	4.68622	5.14714	AT5G08320.1	CONTAINS InterPro DOMAIN/s: E2F-associated
Gh_D13G0605	0	0	41.3478	42.3359	0.288001	0.238176	AT5G23260.3	K-box region and MADS-box
Gh_D13G0608	0	1.16002	0.94154	2.19341	4.06604	1.6813	AT5G08290.1	mRNA splicing factor, thioredoxin-like U5 snRNP
Gh_D13G0654	15.1515	15.599	8.60558	8.12272	6.45016	7.37437	AT2G20900.3	diacylglycerol kinase 5
Gh_D13G0670	82.1797	76.7113	1.2299	1.79073	0	0	AT4G02340.1	alpha/beta-Hydrolases superfamily protein
Gh_D13G0686	9.49886	6.63054	10.5841	12.4329	7.59209	8.32882	AT5G38470.1	Rad23 UV excision repair protein family
Gh_D13G0787	5.08157	5.83629	5.4435	4.35613	2.90707	2.41156	AT1G69523.1	S-adenosyl-L-methionine-dependent methyltransferases
Gh_D13G0824	0	0	0.0699038	0.081424	0	0.249654	AT2G03360.2	Glycosyltransferase family 61 protein
Gh_D13G1021	0	0.072206	0.117214	0	0.759281	0.575597	AT3G59360.2	UDP-galactose transporter 6
Gh_D13G1053	10.0922	10.3684	10.0577	6.9335	2.65924	3.11551	AT3G03880.1	Protein of unknown function (DUF1639)
Gh_D13G1084	3.76335	4.39638	1.16658	1.23894	0.533423	0.428886	AT3G04260.1	plastid transcriptionally active 3
Gh_D13G1125	0	0	0.0578686	0.0674053	0	0	AT1G54940.1	plant glycogenin-like starch initiation protein
Gh_D13G1140	119.753	121.724	2.96396	1.64401	0.243807	0	AT3G56650.1	Mog1/PsbP/DUF1795-like photosystem II reaction center
Gh_D13G1273	0.410456	0.722013	5.46962	5.00579	1.68718	0.988335	AT1G22710.1	sucrose-proton symporter 2
Gh_D13G1298	1.72909	2.81626	0	0	0	0
Gh_D13G1528	5.36734	8.02212	1.30225	0.991793	6.57547	5.50051	AT4G21760.1	beta-glucosidase 47
Gh_D13G1550	0.834346	0.600795	0.975285	1.46059	0.030084	0	AT3G23550.1	MATE efflux family protein
Gh_D13G1631	9.21723	8.89056	0.379796	0.33179	0	0	AT1G78550.1	2-oxoglutarate (2OG) and Fe(II)-dependent oxygenase
Gh_D13G1654	0	0	0.0976399	0.227462	0	0	AT3G13610.1	2-oxoglutarate (2OG) and Fe(II)-dependent oxygenase
Gh_D13G1675	115.878	111.98	10.133	10.73	16.4429	19.0084	AT1G64970.1	gamma-tocopherol methyltransferase
Gh_D13G1684	0	0	0	0	0	0	AT5G17540.1	HXXXD-type acyl-transferase family protein
Gh_D13G1724	2.58678	1.9151	8.82908	8.98049	1.93327	1.943	AT1G28760.1	Uncharacterized conserved protein (DUF2215)
Gh_D13G1734	0	0	1.05168	0.556819	22.2956	23.3041	AT5G54160.1	O-methyltransferase 1
Gh_D13G1744	0	0	0.41913	0.325468	0.120667	0	AT1G55850.1	cellulose synthase like E1
Gh_D13G1980	0	0	0	0	0	0	AT5G20710.1	beta-galactosidase 7
Gh_D13G2016	0.137538	0.201613	0.436378	0.762439	5.41793	4.1884	AT3G13790.2	Glycosyl hydrolases family 32 protein
Gh_D13G2062	0	0	0	0	0.0529847	0.0547729	AT5G56970.1	cytokinin oxidase 3
Gh_D13G2078	0	0	0	0	0	0	AT4G26270.1	phosphofructokinase 3
Gh_D13G2154	0.14052	0.137323	0	0	0	0	AT4G03070.1	2-oxoglutarate (2OG) and
Gh_D13G2155	0	0	0	0	0	0	AT1G52820.1	2-oxoglutarate (2OG) and Fe(II)-dependent oxygenase
Gh_D13G2156	26.0658	23.2685	0.795205	1.50516	1.03023	0.887496	AT4G03070.1	2-oxoglutarate (2OG) and
Gh_D13G2176	0	0	0	0	0.108652	0.112319	AT2G07050.1	cycloartenol synthase 1
Gh_D13G2177	8.40925	7.93651	7.12705	8.08873	220.853	219.985	AT5G57800.1	Fatty acid hydroxylase
Gh_D13G2205	0	0	0	0	0.111166	0.229834	AT5G56350.1	Pyruvate kinase family protein
Gh_D13G2261	0.162922	0	0	0	0	0	AT5G12870.1	myb domain protein 46
Gh_D13G2270	616.775	629.551	5.52459	4.35603	1.24795	0.303546	AT2G13360.1	alanine:glyoxylate aminotransferase
Gh_D13G2278	0	0	0.860675	1.42023	6.87613	8.3249	AT5G12180.1	calcium-dependent protein kinase 17
Gh_D13G2292	0	0.138443	3.82055	4.05751	3.00864	2.50821	AT3G05600.1	alpha/beta-Hydrolases superfamily protein
Gh_D13G2295	0	0	0	0.276098	0.204727	0	AT2G26750.1	alpha/beta-Hydrolases superfamily protein
Gh_D13G2308	12.3532	14.8028	30.6787	25.4083	281.999	272.456	AT3G43720.1	Bifunctional inhibitor/lipid-transfer protein/seed
Gh_D13G2317	0	0	0.308573	0.628995	0	0	AT5G22220.2	E2F transcription factor 1
Gh_D13G2340	5.66594	6.51416	10.1516	10.3465	4.93197	4.57913	AT3G47340.1	glutamine-dependent asparagine
Gh_D13G2344	0	0	0	0	0	0
Gh_D13G2362	0	0	0	0	0	0	AT5G20710.1	beta-galactosidase 7
Gh_D13G2378	3.20786	2.74303	6.29755	3.55655	1.64824	1.2495	AT5G24318.1	O-Glycosyl hydrolases family 17 protein
Gh_D13G2409	0.273501	0.400919	1.73552	1.22135	0.124914	0.0645649	AT5G60690.1	Homeobox-leucine zipper family protein

## Sheet: Downstream_DMR
ID	Leaf_rep1 (FPKM)	Leaf_rep2 (FPKM)	Ovule_rep1 (FPKM)	Ovule_rep2 (FPKM)	Fiber_rep1 (FPKM)	Fiber_rep2 (FPKM)	Arabidops_homolog	Annotation
Gh_A01G0022	0	0	0.192366	0	0	0	AT4G35070.1	SBP (S-ribonuclease binding protein) family protein
Gh_A01G0028	1.3848	0.451098	8.78733	6.82365	86.0156	68.9772	AT2G17870.1	cold shock domain protein 3
Gh_A01G0029	0	0	0	0	0	0	AT4G34940.1	armadillo repeat only 1
Gh_A01G0039	0.0467488	0.0456853	0	0.0863839	6.53347	6.52221	AT4G39080.1	vacuolar proton ATPase A3
Gh_A01G0046	0	0	12.6582	23.9594	0	0	AT4G39250.1	RAD-like 1
Gh_A01G0067	0	0	0	0	0	0	AT3G19230.1	Leucine-rich repeat (LRR) family protein
Gh_A01G0095	17.744	15.598	23.637	24.2379	21.8112	22.0662	AT3G19640.1	magnesium transporter 4
Gh_A01G0119	0.402545	0.29504	0	0	0	0	AT2G20880.1	Integrase-type DNA-binding superfamily protein
Gh_A01G0120	0.58802	0	1.71019	2.53531	0.268562	0.694063	AT4G03510.1	RING membrane-anchor 1
Gh_A01G0154	0	0.47102	0	0	0	0	AT5G13200.1	GRAM domain family protein
Gh_A01G0169	0.360354	0.352156	4.47803	4.43916	0.329164	0.510408	AT5G19300.1	CONTAINS InterPro DOMAIN/s: Nucleic acid-binding,
Gh_A01G0206	0	0.948954	0	0	0	0	AT5G24860.1	flowering promoting factor 1
Gh_A01G0243	0.249815	0.244132	0.132102	0	0.627528	1.41536	AT1G79610.1	Na+/H+ antiporter 6
Gh_A01G0246	0.193969	0.379113	0	0	0.26577	0.0686849	AT1G53700.1	WAG 1
Gh_A01G0259	0.971045	0	2.31069	1.79433	1.33049	2.06309
Gh_A01G0293	3.38594	3.92452	0.187375	0.0727516	0	0	AT3G14690.1	cytochrome P450, family 72, subfamily A,
Gh_A01G0302	1.82691	1.0202	0.310521	0.602824	0.0893989	0.184832	AT1G60360.1	RING/U-box superfamily protein
Gh_A01G0337	0	0	0	0	0	0
Gh_A01G0353	0	0	0	0	0	0
Gh_A01G0395	9.43384	7.69853	38.3402	39.2672	53.636	50.1425	AT1G53280.1	Class I glutamine amidotransferase-like superfamily
Gh_A01G0396	15.9631	15.2099	0.0791367	0	0.478452	0.282628	AT1G12740.1	cytochrome P450, family 87, subfamily A,
Gh_A01G0423	0	0	0	0	0	0	AT5G54010.1	UDP-Glycosyltransferase superfamily protein
Gh_A01G0450	8.7155	7.27836	1.00554	2.92814	0.868487	0.224449	AT3G15290.1	3-hydroxyacyl-CoA dehydrogenase family protein
Gh_A01G0451	3.57921	3.49778	2.83901	6.61377	0	0	AT5G42080.3	dynamin-like protein
Gh_A01G0452	0	0	0	0	0	0	AT2G46290.1	Transducin/WD40 repeat-like superfamily protein
Gh_A01G0503	3.64232	4.22686	6.68099	4.94263	9.5133	8.30278	AT5G54390.1	HAL2-like
Gh_A01G0555	4.00694	4.35087	0.882858	0.891239	0.10167	0.262752	AT5G23960.2	terpene synthase 21
Gh_A01G0589	0	0	0	0	0	0
Gh_A01G0635	2.74552	8.58579	0	1.52198	0	0	AT5G42570.1	B-cell receptor-associated 31-like
Gh_A01G0668	0	0	0	0	0.165588	0.114118	AT5G55470.1	Na+/H+ (sodium hydrogen) exchanger 3
Gh_A01G0690	0.240036	0.234575	4.44256	4.5833	0.0548149	0.0566647	AT3G26310.1	cytochrome P450, family 71, subfamily B,
Gh_A01G0706	1.24243	1.21417	0.761518	0.834839	0.773792	0.599929	AT3G13170.1	Spo11/DNA topoisomerase VI, subunit A
Gh_A01G0707	0	0.122026	0	0	0	0	AT5G55630.2	Outward rectifying potassium channel
Gh_A01G0715	0.18166	0	0.144092	0	0.49781	0.771915	AT5G58860.1	cytochrome P450, family 86, subfamily
Gh_A01G0716	1.31245	1.14008	1.50371	2.55992	16.3843	18.4864	AT4G25434.1	nudix hydrolase homolog 10
Gh_A01G0800	0.592893	0.337986	1.52841	1.689	1.0493	0.734805	AT1G79460.1	Terpenoid cyclases/Protein
Gh_A01G0887	1.00992	1.74614	2.64968	2.29682	3.29974	3.24605	AT4G35890.1	winged-helix DNA-binding transcription factor family
Gh_A01G0896	4.09139	3.35342	1.36092	1.21939	0.271253	0.654283	AT1G20030.2	Pathogenesis-related thaumatin superfamily protein
Gh_A01G0943	0	0	0	0	0	0	AT5G47910.1	respiratory burst oxidase homologue D
Gh_A01G0959	1.27974	0.917129	0.54138	0.078825	0.584488	0.362528	AT1G47530.1	MATE efflux family protein
Gh_A01G0968	3.44457	3.75462	1.68137	2.69288	3.99354	4.50362	AT4G33380.1	unknown protein; Has 194 Blast hits to 189 proteins
Gh_A01G1042	0	0	191.836	0	41.4222	42.8202
Gh_A01G1074	0	0	0	0	0	0
Gh_A01G1279	289.777	464.423	1627.34	1606.38	150.876	73.8796	AT1G27350.1	Ribosome associated membrane protein RAMP4
Gh_A01G1281	2.60425	3.39334	3.78708	3.28834	4.34138	2.64355	AT5G43270.2	squamosa promoter binding protein-like 2
Gh_A01G1318	0	0	0.0827327	0.240918	1.17903	0.627875	AT2G42490.1	Copper amine oxidase family protein
Gh_A01G1410	0.105526	0.103126	0	0	0	0	AT5G05320.1	FAD/NAD(P)-binding oxidoreductase family protein
Gh_A01G1478	1.32364	1.47832	2.79976	3.02822	2.72042	2.41048	AT1G36990.1	unknown protein; LOCATED IN: chloroplast; EXPRESSED
Gh_A01G1508	0	0.122026	1.28756	1.26902	0.855438	1.23803	AT1G50110.1	D-aminoacid aminotransferase-like PLP-dependent
Gh_A01G1516	0	0	0.0745632	0.130277	0	0.0332868	AT4G13420.1	high affinity K+ transporter 5
Gh_A01G1527	13.551	14.0773	6.23238	6.3652	30.4641	28.5083	AT1G49430.1	long-chain acyl-CoA synthetase 2
Gh_A01G1531	683.222	810.242	11.6294	13.5459	3.01329	1.03833	AT2G26500.1	cytochrome b6f complex subunit (petM), putative
Gh_A01G1533	0.247069	0	1.27383	1.14135	0	0	AT5G23170.1	Protein kinase superfamily protein
Gh_A01G1537	0	0	0	0	0	0
Gh_A01G1544	0.0846924	0.165531	0.134355	0.625989	0.174064	0.119959	AT4G24320.1	Ubiquitin carboxyl-terminal hydrolase family protein
Gh_A01G1567	1.92745	0.75344	1.37596	0.53424	7.1305	7.91715	AT1G68330.1	unknown protein; BEST Arabidopsis thaliana protein
Gh_A01G1570	0	0	0	0	0	0	AT1G35910.1	Haloacid dehalogenase-like hydrolase (HAD)
Gh_A01G1605	331.679	340.262	34.7592	29.3403	94.1193	88.8316	AT1G77120.1	alcohol dehydrogenase 1
Gh_A01G1607	55.6541	51.1463	1.46174	1.36211	0	0	AT1G21550.1	Calcium-binding EF-hand family protein
Gh_A01G1618	0	0.133879	0	0	0	0	AT5G06740.1	Concanavalin A-like lectin protein kinase family
Gh_A01G1636	8.95227	8.8727	32.8354	32.0287	14.4844	15.1082	AT1G80270.2	PENTATRICOPEPTIDE REPEAT 596
Gh_A01G1652	1.35988	1.32894	10.427	11.559	8.50889	10.2728	AT2G31750.1	UDP-glucosyl transferase 74D1
Gh_A01G1653	3.10163	2.79791	0.473115	0.220434	58.434	56.8577	AT2G41290.1	strictosidine synthase-like 2
Gh_A01G1663	5.13369	4.3002	5.72023	6.66292	3.09832	2.59693	AT3G57800.2	basic helix-loop-helix (bHLH) DNA-binding superfamily
Gh_A01G1664	25.2294	24.2875	32.5567	31.6596	47.7252	49.6025	AT1G51200.2	A20/AN1-like zinc finger family protein
Gh_A01G1673	0.598941	0.862569	1.27521	1.48536	0.885437	0.714395	AT3G57570.1	ARM repeat superfamily protein
Gh_A01G1676	0	0	0	0	0	0	AT2G41835.1	zinc finger (C2H2 type, AN1-like) family protein
Gh_A01G1701	1.08379	0.706092	0	0	0.0353566	0.0365498	AT5G06530.2	ABC-2 type transporter family protein
Gh_A01G1706	7.63387	8.1384	18.0279	16.8311	11.1728	11.0584	AT4G28360.1	Ribosomal protein L22p/L17e family protein
Gh_A01G1746	0	0	0	0	0	0	AT3G11570.1	TRICHOME BIREFRINGENCE-LIKE 8
Gh_A01G1773	41.5145	52.6405	41.0934	42.1598	12.9277	13.8499	AT2G36320.1	A20/AN1-like zinc finger family protein
Gh_A01G1775	0	0	0	0	0	0	AT2G27690.1	cytochrome P450, family 94, subfamily C,
Gh_A01G1814	2.46138	1.80404	1.46427	1.13705	3.73384	3.23729	AT2G36670.2	Eukaryotic aspartyl protease family protein
Gh_A01G1820	20.7746	19.1194	186.381	180.014	1695.03	1653.1	AT2G36830.1	gamma tonoplast
Gh_A01G1823	0.183714	0.179534	3.20587	4.2434	0.188789	0.0650534	AT3G53190.1	Pectin lyase-like superfamily protein
Gh_A01G1825	2.9369	2.97259	3.41111	3.77944	0.790436	0.965678	AT2G36840.1	ACT-like superfamily protein
Gh_A01G1833	0	0	6.63639	3.9593	0	0	AT1G74100.1	sulfotransferase 16
Gh_A01G1836	2.09475	1.66624	1.15922	1.5753	1.13471	1.55251	AT2G36960.1	TSL-kinase interacting protein 1
Gh_A01G1852	0.667921	0.815908	4.23834	5.19395	1.37275	1.73442	AT3G53380.1	Concanavalin A-like lectin protein kinase family
Gh_A01G1871	6.73839	5.2132	7.5719	8.128	48.6	44.4738	AT3G53520.1	UDP-glucuronic acid decarboxylase 1
Gh_A01G1872	0	0.521306	0.211562	0	0	0.566677	AT2G37390.1	Chloroplast-targeted copper chaperone protein
Gh_A01G1873	0.929663	0.94981	5.0948	5.97347	3.64768	4.04012	AT3G53540.1	unknown protein; LOCATED IN: plasma membrane;
Gh_A01G1875	0	0	0	0.602031	0.892812	0.461471
Gh_A01G1879	5.39583	4.39423	26.393	16.6176	0.308049	0.636891	AT5G02560.1	histone H2A 12
Gh_A01G1883	0	0	0	0	0.547446	0.565921
Gh_A01G1900	0.171475	0.167574	0	0	0.117474	0.0607195	AT2G27230.1	transcription factor-related
Gh_A01G1907	4.72389	4.16383	8.48579	8.08711	5.7745	4.62463	AT2G29080.1	FTSH protease 3
Gh_A01G1976	0	0	0	0	0	0	AT1G71400.1	receptor like protein 12
Gh_A01G1978	0	0	0	0	0.255208	0	AT5G01300.1	PEBP (phosphatidylethanolamine-binding protein)
Gh_A02G0020	0	0	2.65801	3.4603	0	0	AT2G38600.1	HAD superfamily, subfamily IIIB acid phosphatase
Gh_A02G0025	7.02303	7.25922	5.99916	7.36217	2.68326	3.06076	AT2G38570.1	CONTAINS InterPro DOMAIN/s: PRC-barrel-like
Gh_A02G0031	0	0	0	0	0.149117	0.308299	AT3G51580.1	unknown protein; FUNCTIONS IN: molecular_function
Gh_A02G0032	2.81544	2.66801	0.338363	0.3153	0.0584488	0	AT5G64320.1	Pentatricopeptide repeat (PPR) superfamily protein
Gh_A02G0044	1.2588	1.06241	2.26926	1.90313	0.391993	0.121566	AT5G01830.1	ARM repeat superfamily protein
Gh_A02G0055	2.2756	2.47093	13.3704	13.8607	0.981578	1.07439	AT3G08860.1	PYRIMIDINE 4
Gh_A02G0071	0	0	0	0	0	0	AT5G16250.1	unknown protein; BEST Arabidopsis thaliana protein
Gh_A02G0080	3.12917	4.32593	3.26904	3.52572	13.0193	14.5397	AT2G43790.1	MAP kinase 6
Gh_A02G0100	22.7424	20.7434	14.4314	11.8068	55.1499	55.8351	AT3G08590.2	Phosphoglycerate mutase,
Gh_A02G0117	0	0.0924557	0.150086	0.524459	0.129629	0	AT5G58003.1	C-terminal domain phosphatase-like 4
Gh_A02G0124	2.08549	0.55583	3.90993	3.32814	1.29885	0.134268	AT2G43280.1	Far-red impaired responsive (FAR1) family protein
Gh_A02G0157	0	0	6.79478	5.20695	0.231657	0	AT1G30840.2	purine permease 4
Gh_A02G0176	2.15022	1.78292	3.41109	3.97324	1.42844	2.16882	AT4G14050.1	Pentatricopeptide repeat (PPR) superfamily protein
Gh_A02G0177	0	0	0	0.276098	0	0
Gh_A02G0230	0	0	0.146388	0.170513	0	0	AT1G79480.1	Carbohydrate-binding X8 domain superfamily protein
Gh_A02G0236	16.1343	14.5711	279.254	229.05	16.5419	13.948	AT5G13930.1	Chalcone and stilbene synthase family
Gh_A02G0293	1.44228	3.28875	3.43203	1.77672	7.90464	5.4476	AT3G06145.1	unknown protein; Has 15 Blast hits to 15 proteins in
Gh_A02G0304	0	0	0	0	0	0	AT4G03550.1	glucan synthase-like
Gh_A02G0332	0	0	0.362321	0.52754	0	0	AT3G22880.1	DNA repair (Rad51) family
Gh_A02G0334	0.944653	1.28052	0.0725124	0.112617	0.0835053	0.172647
Gh_A02G0335	0	0	0	0	0	0	AT4G14640.1	calmodulin 8
Gh_A02G0340	9.20247	9.29289	4.13631	5.10138	8.1958	7.38619	AT5G43700.1	AUX/IAA transcriptional regulator
Gh_A02G0362	0	0	0.94154	2.19341	4.87925	5.88456
Gh_A02G0382	18.4711	19.9948	5.86049	5.51355	23.167	18.9176
Gh_A02G0383	9.59417	10.7547	3.91694	2.86783	0.579954	0.399684	AT2G39840.1	type one serine/threonine protein phosphatase 4
Gh_A02G0386	136.797	125.039	354.24	369.986	370.953	382.604	AT1G04410.1	Lactate/malate dehydrogenase family protein
Gh_A02G0426	3.3739	5.18122	8.4108	8.46096	9.2456	6.59931	AT3G24315.1	Sec20 family protein
Gh_A02G0498	0	0	0	0	0	0
Gh_A02G0633	0	0	0	0	0	0
Gh_A02G0639	0	0	0	0	0	0	AT1G71760.2	unknown protein; FUNCTIONS IN: molecular_function
Gh_A02G0643	0	0	0	0	0	0	AT2G41350.1	unknown protein; BEST Arabidopsis thaliana protein
Gh_A02G0676	0.904281	0	0.239091	0.278493	0	0
Gh_A02G0685	1.18702	1.16002	0	0	0	0	AT2G39940.1	RNI-like superfamily protein
Gh_A02G0700	1.27349	1.07858	0.202026	0.235319	0	0	AT1G53570.4	mitogen-activated protein kinase kinase kinase
Gh_A02G0701	4.89102	6.7616	8.51607	8.37648	10.8695	10.645	AT1G43860.1	sequence-specific DNA binding transcription factors
Gh_A02G0728	0	0	0	0	0	0	AT1G21270.1	wall-associated kinase 2
Gh_A02G0743	0	0	0	0	0	0	AT1G11050.1	Protein kinase superfamily protein
Gh_A02G0760	1.33954	1.30907	1.15106	1.85643	0.688273	0.711501	AT4G08300.1	nodulin MtN21 /EamA-like transporter family protein
Gh_A02G0805	9.31052	7.58226	298.48	238.62	20.7301	20.5368	AT1G09750.1	Eukaryotic aspartyl protease family protein
Gh_A02G0849	0.960944	0.352156	6.95524	6.76971	0.740618	1.02082	AT4G34160.1	CYCLIN D3;1
Gh_A02G0859	0	0.157007	0.382309	0	18.6013	18.205	AT1G20270.1	2-oxoglutarate (2OG) and Fe(II)-dependent oxygenase
Gh_A02G0878	16.8502	14.0157	39.2804	39.1582	114.337	117.011	AT1G76550.1	Phosphofructokinase family protein
Gh_A02G0942	143.053	0	0	0	0	0
Gh_A02G1016	0	0	0	0	0	0
Gh_A02G1028	0	0	0	0	0	0	AT1G26970.1	Protein kinase superfamily protein
Gh_A02G1061	1.76046	1.81599	1.08608	0.903622	2.68014	2.5628	AT2G41710.1	Integrase-type DNA-binding superfamily protein
Gh_A02G1071	0	0.287098	0	0	5.83668	5.61754	AT1G21370.2	unknown protein; CONTAINS InterPro DOMAIN/s: Protein
Gh_A02G1091	2.98835	3.2124	5.68883	5.24586	13.512	9.73525
Gh_A02G1099	0	0	0	0	0	0	AT1G21230.1	wall associated kinase 5
Gh_A02G1117	40.9518	39.6301	10.701	10.9894	1.20316	0.565346	AT1G64940.1	cytochrome P450, family 87, subfamily A,
Gh_A02G1122	0	0.132942	2.26598	1.96909	1.27369	1.18822	AT3G13750.1	beta galactosidase 1
Gh_A02G1136	0.112715	0	0.625835	1.35381	0	0	AT3G16490.1	IQ-domain 26
Gh_A02G1209	0	0	0	0	0	0	AT1G22440.1	Zinc-binding alcohol dehydrogenase family protein
Gh_A02G1211	9.35595	7.78857	19.7896	23.0509	0	0	AT3G02910.1	AIG2-like (avirulence induced gene) family protein
Gh_A02G1241	0	0	0.783389	0.65178	0	0	AT1G72210.1	basic helix-loop-helix (bHLH) DNA-binding superfamily
Gh_A02G1251	0	0	0	0	0	0	AT4G38100.1	unknown protein; LOCATED IN: chloroplast thylakoid
Gh_A02G1269	0	0	0	0	0	0	AT4G13830.2	DNAJ-like 20
Gh_A02G1298	25.6972	17.1823	40.7658	58.7302	2.77969	7.66266	AT5G09960.1	FUNCTIONS IN: molecular_function unknown; INVOLVED
Gh_A02G1307	0.406756	0.530003	3.87165	2.25485	12.4469	11.4266	AT4G39390.2	nucleotide sugar transporter-KT 1
Gh_A02G1332	2.11925	1.80381	4.55492	3.85286	0.936687	1.54928	AT1G28130.1	Auxin-responsive GH3 family protein
Gh_A02G1355	0	0	2.98239	3.34028	13.8702	12.4948	AT3G02970.1	EXORDIUM like 6
Gh_A02G1357	0	0	0	0	0.792682	0.819434	AT5G16770.1	myb domain protein 9
Gh_A02G1364	0	0	1.39493	1.62482	0	0
Gh_A02G1365	0	0	0	0	0	0
Gh_A02G1374	0	0	0	0	0	0	AT4G39850.1	peroxisomal ABC
Gh_A02G1404	0.670083	0.261935	15.4137	15.4775	1.10175	0.474555	AT5G65640.1	beta HLH protein 93
Gh_A02G1405	1.51744	2.35523	3.25688	2.30916	0.733817	0.695367	AT3G53440.2	Homeodomain-like superfamily protein
Gh_A02G1414	0	0	0.0976399	0	4.21658	4.35888	AT4G37850.1	basic helix-loop-helix (bHLH) DNA-binding superfamily
Gh_A02G1421	57.4086	54.7343	113.286	72.4459	68.1075	29.749	AT4G37830.1	cytochrome c oxidase-related
Gh_A02G1436	14.4819	13.4856	5.71344	4.62349	26.7513	25.5062	AT4G37760.1	squalene epoxidase 3
Gh_A02G1445	1.87125	1.82868	1.85534	0	0	0	AT4G37700.1	unknown protein; Has 64 Blast hits to 64 proteins in
Gh_A02G1475	0	0.0712423	0.144561	0.235739	0.449488	0.826057	AT2G23140.1	RING/U-box superfamily protein with ARM repeat domain
Gh_A02G1498	8.7034	7.25197	21.0739	18.3678	1.69462	1.75181	AT5G67130.1	PLC-like phosphodiesterases superfamily protein
Gh_A02G1519	0	0	0	0	0	0
Gh_A02G1533	90.3801	94.9153	28.533	27.4191	3.38854	3.5029
Gh_A02G1534	16.0661	17.1356	40.4916	39.3437	20.4155	20.0645	AT4G37210.1	Tetratricopeptide repeat (TPR)-like superfamily
Gh_A02G1535	4.32762	3.14477	7.17337	8.09924	0.45612	0.510806	AT5G66560.1	Phototropic-responsive NPH3 family protein
Gh_A02G1554	0	0	0	0	0	0	AT2G18630.1	Protein of unknown function (DUF677)
Gh_A02G1555	0	0	0	0	0	0
Gh_A02G1576	3.97974	2.33352	6.69224	4.41233	64.5624	63.2464	AT4G36640.1	Sec14p-like phosphatidylinositol transfer family
Gh_A02G1588	13.1906	12.4302	14.8223	16.8297	1.82885	1.66815	AT1G19480.1	DNA glycosylase superfamily protein
Gh_A02G1590	2.44815	2.24293	1.41594	1.27231	2.76037	2.60069	AT4G36550.1	ARM repeat superfamily protein
Gh_A02G1638	0	0	1.02901	0.599293	0	0	AT1G75800.1	Pathogenesis-related thaumatin superfamily protein
Gh_A02G1654	0.9179	0.179404	3.78599	4.74915	1.25768	2.73025	AT4G35930.1	F-box family protein
Gh_A02G1666	7.27935	7.87594	54.4814	55.2452	4.63075	5.04479	AT1G21740.1	Protein of unknown function (DUF630 and DUF632)
Gh_A02G1681	0	0	1.82924	1.00928	0.24946	0	AT5G33370.1	GDSL-like Lipase/Acylhydrolase superfamily protein
Gh_A02G1714	0	0.0564745	0.275029	0.373746	0.118771	0.409265	AT2G17520.1	Endoribonuclease/protein
Gh_A03G0001	13.2165	16.4066	36.8332	34.6527	0.244714	0.505945	AT5G46720.1	AIG2-like (avirulence induced gene) family protein
Gh_A03G0010	16.6277	15.3867	13.2474	14.411	1.51213	1.87579	AT1G32640.1	Basic
Gh_A03G0021	1.63505	1.59785	2.8227	2.93243	10.6743	12.2606	AT5G46630.1	Clathrin adaptor complexes medium subunit family
Gh_A03G0026	2697.88	2725.75	26.5386	26.9118	4.85394	2.23011	AT2G35370.1	glycine decarboxylase complex H
Gh_A03G0028	0	0	0.524703	0.366705	0	0	AT1G32450.1	nitrate transporter 1.5
Gh_A03G0035	7.48592	7.2096	8.34735	9.82323	2.75006	2.30502	AT1G32740.1	SBP (S-ribonuclease binding protein) family protein
Gh_A03G0080	0	0	0	0.197476	0	0
Gh_A03G0095	0	0	0	0	0	0	AT4G17260.1	Lactate/malate dehydrogenase family protein
Gh_A03G0136	0.322764	0.757012	5.12031	4.4731	5.35112	4.52594	AT1G63680.1	acid-amino acid
Gh_A03G0156	1.43006	0.635238	1.23744	1.20114	7.83767	9.02287	AT5G53340.1	Galactosyltransferase family protein
Gh_A03G0160	0	0	0	0	0	0
Gh_A03G0167	0.551061	0.538525	2.44776	2.13836	9.74009	10.2249	AT1G63930.1	from the Czech 'roh' meaning 'corner'
Gh_A03G0178	0.299427	0.487691	0.118752	0.0461075	0.376076	0.318082	AT4G26330.1	Subtilisin-like serine endopeptidase
Gh_A03G0188	1.87543	2.19932	0.148759	0	0.128483	0.265638	AT3G10870.1	methyl esterase 17
Gh_A03G0199	0	0.276886	0.449476	0.261775	1.94106	1.70558	AT5G58400.1	Peroxidase superfamily protein
Gh_A03G0232	8.42166	9.66139	2.44796	2.27144	1.36176	1.37067	AT1G07110.1	fructose-2,6-bisphosphatase
Gh_A03G0238	0.639689	0.468852	0.634249	1.47755	0.547801	0.679545	AT5G22920.1	CHY-type/CTCHY-type/RING-type Zinc finger protein
Gh_A03G0250	1.81073	2.21192	22.7408	22.8638	22.4324	21.3727	AT5G60800.2	Heavy metal transport/detoxification superfamily
Gh_A03G0255	3.0249	2.11149	3.72755	4.34185	4.32965	5.04958	AT2G28070.1	ABC-2 type transporter family protein
Gh_A03G0267	7.3786	9.1336	7.99866	7.04444	0	0	AT2G37210.1	lysine decarboxylase family protein
Gh_A03G0465	0.292587	0	0.0773597	0.0901086	0	0	AT5G41040.1	HXXXD-type acyl-transferase family protein
Gh_A03G0468	64.8627	55.9298	9.07922	7.05031	28.753	43.2339
Gh_A03G0484	1.05681	0.516385	8.52231	10.2523	7.72272	10.3534	AT1G01630.1	Sec14p-like phosphatidylinositol transfer family
Gh_A03G0507	0.128866	0	1.78879	2.20264	16.0236	15.6517	AT1G12240.1	Glycosyl hydrolases family 32
Gh_A03G0539	0	0	0	0	0	0	AT1G69940.1	Pectin lyase-like superfamily protein
Gh_A03G0583	0.0717509	0	0	0	0	0	AT5G03260.1	laccase 11
Gh_A03G0636	18.29	17.2628	1.36396	1.01102	4.17673	4.5391	AT5G23680.1	Sterile alpha motif (SAM) domain-containing protein
Gh_A03G0645	0	3.43723	0	0	0	0	AT2G24762.1	glutamine dumper 4
Gh_A03G0704	58.4758	59.7798	48.3154	49.8118	12.9274	10.5	AT4G39230.1	NmrA-like negative transcriptional regulator family
Gh_A03G0705	0	0	0	0	0	0
Gh_A03G0707	1.97582	2.5745	0.870676	1.41983	0	0
Gh_A03G0720	0.975008	0.952827	25.5213	22.5206	7.0136	4.48828	AT4G21740.1	unknown protein; BEST Arabidopsis thaliana protein
Gh_A03G0775	5.07634	4.79874	9.21103	7.26507	2.11391	2.32623	AT5G56040.2	Leucine-rich receptor-like protein kinase family
Gh_A03G0812	0.563189	0.794988	1.5387	2.37043	10.6318	10.8133	AT2G32700.6	LEUNIG_homolog
Gh_A03G0825	8.25853	7.56624	22.7225	20.8638	7.42584	7.49368	AT1G12910.1	Transducin/WD40 repeat-like superfamily
Gh_A03G0839	0.387119	0.504416	3.68474	2.86132	10.6083	13.251	AT1G62400.1	Protein kinase superfamily protein
Gh_A03G0878	0.152979	0.373746	0.728053	0.353348	0	0	AT1G14190.1	Glucose-methanol-choline (GMC) oxidoreductase family
Gh_A03G0919	0	0	0	0	0	0
Gh_A03G0923	0	0	0	0	0	0	AT1G13680.1	PLC-like phosphodiesterases superfamily protein
Gh_A03G0966	0.166833	0	0	0	0	0	AT4G09490.1	Polynucleotidyl transferase, ribonuclease H-like
Gh_A03G0969	0	0.0582173	0.141758	0.11008	0	0	AT3G11920.1	glutaredoxin-related
Gh_A03G0992	0	0	0	0	0	0	AT1G14685.2	basic pentacysteine 2
Gh_A03G1035	0.248032	0.565575	2.49201	2.44438	0.283204	0.292762	AT2G01630.1	O-Glycosyl hydrolases family 17 protein
Gh_A03G1114	1.74719	2.76443	4.45456	5.49615	18.895	20.8584	AT1G67560.1	PLAT/LH2 domain-containing lipoxygenase family
Gh_A03G1134	0	0	0.0809972	0.283037	0	0	AT1G24430.1	HXXXD-type acyl-transferase family protein
Gh_A03G1137	0.601851	0.588159	0.613782	0.476622	2.06159	1.64404	AT1G67720.1	Leucine-rich repeat protein kinase family protein
Gh_A03G1145	0.191682	0	2.12858	2.12517	0.919225	1.49325	AT1G24480.1	S-adenosyl-L-methionine-dependent methyltransferases
Gh_A03G1199	0	0	0	0	0.300976	0.207422	AT1G23380.1	KNOTTED1-like homeobox gene 6
Gh_A03G1202	3.54814	2.69688	0	0	1.08034	0.698001	AT1G10660.1	unknown protein; LOCATED IN: endomembrane system;
Gh_A03G1219	209.762	213.362	2.77155	2.91589	0.84941	0.15965	AT1G23740.1	Oxidoreductase, zinc-binding dehydrogenase family
Gh_A03G1232	4.84069	4.73057	17.7582	15.8397	1.51996	1.57126	AT1G23860.3	RS-containing zinc
Gh_A03G1238	6.58102	6.05299	1.02354	0.357665	0	0	AT5G40210.1	nodulin MtN21 /EamA-like transporter family protein
Gh_A03G1258	0.908302	0.710111	0.432277	0.335678	0.124453	0	AT1G59950.1	NAD(P)-linked oxidoreductase superfamily protein
Gh_A03G1260	16.5814	17.7147	17.8336	17.9164	8.56786	10.8473	AT1G59960.1	NAD(P)-linked oxidoreductase superfamily protein
Gh_A03G1301	0.761368	1.11607	4.52936	5.97924	1.0432	0	AT4G21470.1	riboflavin kinase/FMN hydrolase
Gh_A03G1323	0.422432	1.23847	0.0670144	0.0780584	0	0	AT1G15170.1	MATE efflux family protein
Gh_A03G1350	65.4236	70.6652	48.187	42.4939	2.86447	1.56766	AT3G23760.1	FUNCTIONS IN: molecular_function unknown; INVOLVED
Gh_A03G1358	0	0	0	0	0	0	AT1G03840.1	C2H2 and C2HC zinc fingers superfamily protein
Gh_A03G1427	0.256901	0.251057	0.122264	0	0.0703996	0	AT4G03230.1	S-locus lectin protein kinase family protein
Gh_A03G1438	1.96823	1.55117	0.0503611	0	0	0	AT2G32290.1	beta-amylase 6
Gh_A03G1457	46.5079	43.2462	48.9629	47.3965	22.786	18.1653	AT5G23230.1	nicotinamidase 2
Gh_A03G1491	0	0	0.954365	0.741096	0	0	AT5G45830.1	delay of germination 1
Gh_A03G1493	0	0	0	0	0	0	AT4G38140.1	RING/U-box superfamily protein
Gh_A03G1498	0	0	0	0	0.0147464	0.0304881	AT4G38200.1	SEC7-like guanine nucleotide exchange family protein
Gh_A03G1520	0	0	0	0	0	0	AT3G17840.1	receptor-like kinase 902
Gh_A03G1539	32.439	29.4745	5.33542	4.71114	1.11489	1.30618	AT1G60600.2	UbiA prenyltransferase family protein
Gh_A03G1542	28.8439	27.6267	13.8867	12.6617	18.7774	18.9537	AT5G64290.1	dicarboxylate transport 2.1
Gh_A03G1544	25.6934	16.7392	199.723	175.665	20.5358	19.4092
Gh_A03G1586	14.1559	12.7046	24.2901	14.1465	14.2501	14.3218	AT4G33780.1	FUNCTIONS IN: molecular_function unknown; INVOLVED
Gh_A03G1590	0	0	90.5018	124.583	184.757	117.534
Gh_A03G1591	0.376558	0.367992	0.896055	0.347908	0.257974	0.53336
Gh_A03G1600	0.792533	0.563275	56.4628	39.7403	0.444233	0.255125	AT4G33820.1	Glycosyl hydrolase superfamily protein
Gh_A03G1601	0	0.068012	0.165608	0.1286	6.57965	7.29457	AT4G33840.1	Glycosyl hydrolase family 10 protein
Gh_A03G1649	2.44899	1.88043	4.78694	4.68693	25.0466	25.2724	AT5G43060.1	Granulin repeat cysteine protease family protein
Gh_A03G1682	38.5278	37.6513	152.801	106.789	79.1843	27.2855
Gh_A03G1690	3.08558	1.47561	5.67604	5.70162	4.1378	4.09147	AT3G50530.2	CDPK-related kinase
Gh_A03G1698	0	0	0	0	0	0
Gh_A03G1718	0.442381	0.432317	0	0	0.202045	0.78324
Gh_A03G1750	12.2652	11.4808	1.64099	1.70663	4.15074	3.2966	AT2G21340.1	MATE efflux family protein
Gh_A03G1782	0	0	0	0	0	0	AT4G34800.1	SAUR-like auxin-responsive protein family
Gh_A03G1786	0	0	0	0	0	0	AT4G34770.1	SAUR-like auxin-responsive protein family
Gh_A03G1811	0	0	0.728772	0.424437	0	0	AT4G38620.1	myb domain protein 4
Gh_A03G1814	0	0	0.305302	2.48931	0	0	AT4G35070.1	SBP (S-ribonuclease binding protein) family protein
Gh_A03G1854	8.99508	7.6376	12.1059	10.8993	10.1023	9.50331	AT2G17200.1	ubiquitin family protein
Gh_A03G1868	24.168	22.7434	31.5949	31.633	3.67935	3.48656	AT1G11400.3	partner of Y14-MAGO
Gh_A03G1891	2.07573	1.19866	5.83744	6.45076	2.77945	2.33869	AT1G50040.1	Protein of unknown function (DUF1005)
Gh_A03G1909	3.34358	2.04219	2.98363	2.50996	99.6424	89.2415	AT1G80160.1	Lactoylglutathione lyase / glyoxalase I family
Gh_A03G1910	0.277257	0.038707	0.534089	0.329351	0.244214	0.44881	AT5G49960.1	unknown protein; CONTAINS InterPro DOMAIN/s: Protein
Gh_A04G0030	10.7729	11.2239	11.8642	12.6678	0.609947	0.882744	AT1G55760.1	BTB/POZ domain-containing protein
Gh_A04G0033	3.05627	3.6895	4.42064	5.81357	0.246329	0.254643	AT4G26490.1	Late embryogenesis abundant (LEA) hydroxyproline-rich
Gh_A04G0044	12.3592	8.99429	3.12871	3.03693	0.810679	0.465577	AT1G55840.1	Sec14p-like phosphatidylinositol transfer family
Gh_A04G0083	24.1437	21.5989	15.0538	11.0979	0.658327	0.935748	AT5G55530.2	Calcium-dependent lipid-binding (CaLB domain) family
Gh_A04G0089	1.74526	2.98473	12.9781	12.6982	2.83967	3.708	AT3G56950.2	small and basic intrinsic protein 2;1
Gh_A04G0090	2.63192	0.857349	2.78351	4.05279	0	0	AT5G55410.2	Bifunctional inhibitor/lipid-transfer protein/seed
Gh_A04G0108	29.5513	41.6838	18.5751	19.0605	1.62343	1.0859	AT1G74100.1	sulfotransferase 16
Gh_A04G0109	4.34035	5.19381	6.11264	4.91035	0.364102	0.125463	AT5G55180.1	O-Glycosyl hydrolases family 17 protein
Gh_A04G0123	0.195607	0.286736	0.543042	0.451811	0.201011	0.13853	AT5G47260.1	ATP binding;GTP binding;nucleotide
Gh_A04G0132	2.22969	1.74317	8.7643	8.24017	4.3789	4.73722	AT5G55040.2	DNA-binding bromodomain-containing protein
Gh_A04G0133	27.7465	26.454	5.90471	2.50102	17.1542	20.6088	AT5G54980.1	Uncharacterised protein family (UPF0497)
Gh_A04G0155	0.617204	0.383831	6.27532	6.37637	23.4482	23.3256	AT1G28570.1	SGNH hydrolase-type esterase superfamily protein
Gh_A04G0173	4.97325	4.94847	8.39158	7.0176	9.35401	9.28546	AT3G20560.1	PDI-like 5-3
Gh_A04G0174	1.88076	3.26751	1.65757	2.31689	0.429493	1.18397	AT3G20570.1	early nodulin-like protein 9
Gh_A04G0201	0.223257	0	0.26563	0.206271	0	0	AT3G20640.1	basic helix-loop-helix (bHLH) DNA-binding superfamily
Gh_A04G0249	0	0	0	0	0	0
Gh_A04G0251	11.8961	12.1726	18.6499	17.327	9.87567	10.6054	AT5G53800.1	unknown protein; Has 30201 Blast hits to 17322
Gh_A04G0291	18.3423	16.7946	15.4666	12.3665	15.9622	14.3944	AT3G15260.2	Protein phosphatase 2C family protein
Gh_A04G0342	0	0	3.20246	5.28449	21.8972	21.4448	AT1G29140.1	Pollen Ole e 1 allergen and extensin family protein
Gh_A04G0380	0	0	0	0	0	0	AT3G44670.1	Disease resistance protein (TIR-NBS-LRR class) family
Gh_A04G0476	0.105207	0	0.166899	0.194404	0	0	AT3G11840.1	plant U-box 24
Gh_A04G0524	76.2762	68.4971	76.5269	88.3766	114.962	114.462	AT2G36320.1	A20/AN1-like zinc finger family protein
Gh_A04G0526	1.69007	1.39752	3.19671	3.24307	16.0316	17.6775	AT2G36310.1	uridine-ribohydrolase 1
Gh_A04G0547	55.9611	63.7423	250.259	249.728	202.861	209.62	AT3G52930.1	Aldolase superfamily protein
Gh_A04G0571	3.11586	1.42099	1.64766	1.53536	0	0.294222	AT3G02700.1	NC domain-containing protein-related
Gh_A04G0594	0	0	0	0	0	0	AT3G53200.1	myb domain protein 27
Gh_A04G0638	0	0	0.188421	0	0	0	AT5G15860.1	prenylcysteine methylesterase
Gh_A04G0697	1.46059	1.24894	0.108613	0.0843413	0	0	AT3G53720.1	cation/H+ exchanger 20
Gh_A04G0726	0	0	0	0	0	0	AT3G53840.1	Protein kinase superfamily protein
Gh_A04G0792	0	0.061153	0	0	0	0	AT3G53810.1	Concanavalin A-like lectin protein kinase family
Gh_A04G0819	17.2906	16.9685	13.2519	11.4589	60.1772	63.3964	AT5G01710.1	methyltransferases
Gh_A04G0832	70.2468	56.4966	962.459	856.425	127.337	122.055	AT1G10360.1	glutathione S-transferase TAU
Gh_A04G0855	0.67503	1.09946	0.118985	0.0692968	0	0.212471	AT1G15060.1	Uncharacterised conserved protein UCP031088,
Gh_A04G0883	0	0	1.78132	2.07488	0	0	AT1G02900.1	rapid alkalinization factor 1
Gh_A04G0923	0.131799	0.257601	0.0522713	0.243542	0	0	AT4G16740.1	terpene synthase 03
Gh_A04G0926	9.18975	10.5655	16.2937	10.4883	0	0.382836
Gh_A04G0927	1.99184	1.94653	44.2377	53.3684	5.00344	6.58293	AT4G15248.1	B-box type zinc finger family protein
Gh_A04G0937	0.177939	0.173891	0.141141	0.657603	0	0.126017	AT3G53240.1	receptor like protein 45
Gh_A04G0951	24.9531	26.3998	4.38881	2.30545	0.743258	0.230502	AT5G08380.1	alpha-galactosidase 1
Gh_A04G1009	1.36877	1.30147	4.63623	4.34073	2.45834	1.93873	AT3G19670.1	pre-mRNA-processing protein 40B
Gh_A04G1018	0	0	0	0	0	0	AT4G33865.1	Ribosomal protein S14p/S29e family protein
Gh_A04G1022	0	0	0.335889	0.234746	0.0580214	0.0599795	AT5G56510.1	pumilio 12
Gh_A04G1030	0.172325	0.0842023	0	0	0.0590285	0	AT2G15490.1	UDP-glycosyltransferase 73B4
Gh_A04G1039	4.23985	4.29685	101.016	105.766	2.04401	1.77936	AT1G49320.1	unknown seed protein like 1
Gh_A04G1051	0	0	0	0	0	0	AT4G34770.1	SAUR-like auxin-responsive protein family
Gh_A04G1066	0	0	0	0	0.112672	0.116474	AT2G17070.1	Arabidopsis protein of unknown function (DUF241)
Gh_A04G1070	3.11651	2.82806	5.47372	6.58146	3.71095	3.94129	AT4G38380.1	MATE efflux family protein
Gh_A04G1084	0	2.06044	0.836189	0.973993	0	0
Gh_A04G1112	0	0	0	0	0	0
Gh_A04G1121	2.64967	2.45992	1.36611	1.83605	10.1654	9.66401	AT4G06676.1	CONTAINS InterPro DOMAIN/s: Etoposide-induced 2.4
Gh_A04G1134	7.84351	6.02871	7.82923	7.32816	22.158	20.2844	AT4G24330.1	Protein of unknown function (DUF1682)
Gh_A04G1140	0	0	0	0	0	0
Gh_A04G1147	0	0	0	0	0	0
Gh_A04G1156	2.47215	3.04615	1.10834	1.09238	9.35178	8.9823	AT4G18530.1	Protein of unknown function (DUF707)
Gh_A04G1157	0	0	0	0	0	0	AT4G21120.1	amino acid transporter 1
Gh_A04G1173	0	0	0	0	0	0	AT1G10657.2	Plant protein 1589 of unknown function
Gh_A04G1191	0	0	0	0	0	0	AT1G24480.1	S-adenosyl-L-methionine-dependent methyltransferases
Gh_A04G1199	0.631641	0.493817	0.160325	0.14006	0.0173091	0	AT3G13080.1	multidrug resistance-associated
Gh_A04G1201	1.20319	1.56776	2.54497	2.40856	0.549523	0.710085	AT5G14280.1	DNA-binding storekeeper protein-related
Gh_A04G1213	0	0	11.7011	15.3331	6.94801	5.87658
Gh_A04G1224	3.24108	3.16734	10.8881	10.3222	7.13143	7.53413
Gh_A04G1233	73.9071	71.4003	117.246	121.74	61.3377	62.8095	AT1G70660.1	MMS ZWEI homologue 2
Gh_A04G1242	1.28366	1.25445	1.01819	0.296498	0	0	AT1G14630.1	unknown protein; BEST Arabidopsis thaliana protein
Gh_A04G1256	16.3997	12.02	1.80669	1.26266	9.98681	7.42027	AT1G26180.1	unknown protein; CONTAINS InterPro DOMAIN/s: Protein
Gh_A04G1261	3.29813	4.1184	0	0	0	0	AT5G03490.1	UDP-Glycosyltransferase superfamily protein
Gh_A04G1267	3.47173	3.71082	16.1784	16.0379	0.520281	0.691507	AT1G48620.1	high mobility group A5
Gh_A04G1270	2.2141	2.78194	6.57328	6.42917	11.2247	12.4099	AT1G69420.2	DHHC-type zinc finger family protein
Gh_A05G0023	0	0	0	0	0	0	AT4G25940.1	ENTH/ANTH/VHS superfamily protein
Gh_A05G0050	35.8463	32.7517	6.64583	6.06516	1.59773	1.65165	AT4G20130.1	plastid transcriptionally active 14
Gh_A05G0119	0	0	0	0	0	0	AT1G50680.1	AP2/B3 transcription factor family protein
Gh_A05G0189	0	0	0	0	0	0	AT5G56590.1	O-Glycosyl hydrolases family 17 protein
Gh_A05G0193	2.46854	4.82476	0	0	50.3119	37.1498	AT2G19770.1	profilin 5
Gh_A05G0209	3.41253	3.33489	5.8003	4.05371	24.3806	29.6917	AT4G29460.1	Phospholipase A2 family protein
Gh_A05G0216	8.67435	6.71097	1.86346	2.17056	0.371416	0.38395	AT2G19580.1	tetraspanin2
Gh_A05G0239	0	0	0	0	0	0	AT2G19385.1	zinc ion binding
Gh_A05G0258	0	0	0	0	0.043103	0	AT3G42880.1	Leucine-rich repeat protein kinase family protein
Gh_A05G0271	0	0	0	0	0	0	AT5G20850.1	RAS associated with diabetes protein 51
Gh_A05G0272	0.0671735	0.0656454	0	0	0	0	AT3G14300.1	pectinesterase family
Gh_A05G0298	0	0	0	0	0	0	AT1G73660.1	protein tyrosine kinase family protein
Gh_A05G0337	7.98652	8.25082	0.361993	0.843299	0.156327	0.161602	AT5G11790.1	N-MYC downregulated-like 2
Gh_A05G0394	0.971045	0	3.08092	4.48582	0	0
Gh_A05G0399	0.680317	0.508407	9.745	10.5745	0.49349	0.481803	AT5G51350.1	Leucine-rich repeat transmembrane protein kinase
Gh_A05G0406	0	0.302812	0	0.286286	0	0	AT4G31020.1	alpha/beta-Hydrolases superfamily protein
Gh_A05G0441	0	0	0	0	0	0	AT5G48930.1	hydroxycinnamoyl-CoA shikimate/quinate
Gh_A05G0586	45.1116	42.5146	0.339975	0.198001	0.146818	0.227659	AT2G13360.1	alanine:glyoxylate aminotransferase
Gh_A05G0637	6.21283	5.82198	1.9577	2.20169	2.15731	1.8082	AT5G22090.2	Protein of unknown function (DUF3049)
Gh_A05G0758	0.797494	1.5587	0	0.0669834	0	0	AT2G38080.1	Laccase/Diphenol oxidase
Gh_A05G0781	3.81545	0	6.05281	7.05031	2.61391	0
Gh_A05G0829	0	0	0	0	0	0	AT5G24910.1	cytochrome P450, family 714, subfamily A,
Gh_A05G0853	0	0.0781917	0	0	0	0	AT5G60020.1	laccase 17
Gh_A05G0920	16.9153	25.9765	3.83348	3.34893	20.6936	22.8181	AT3G45050.2	unknown protein; FUNCTIONS IN: molecular_function
Gh_A05G1031	0	1.64398	2.40185	1.24341	0	0	AT5G25190.1	Integrase-type DNA-binding superfamily protein
Gh_A05G1059	3.8549	3.20212	3.975	5.3424	1.7166	1.09202	AT5G20190.1	Tetratricopeptide repeat (TPR)-like superfamily
Gh_A05G1087	2.18406	3.20156	43.0932	48.177	0.374066	0.193345	AT1G52140.1	unknown protein; BEST Arabidopsis thaliana protein
Gh_A05G1182	0.158464	0.309717	0.251386	0.292814	1.84553	1.90782	AT1G72310.1	RING/U-box superfamily protein
Gh_A05G1220	1.01973	1.11377	4.28211	4.71071	9.41053	9.04842	AT4G19900.1	alpha 1,4-glycosyltransferase family protein
Gh_A05G1239	59.8521	59.0754	74.535	71.556	61.5876	64.1747	AT3G14420.2	Aldolase-type TIM barrel family protein
Gh_A05G1381	0	0.127525	0	0	0	0	AT1G61110.1	NAC domain containing protein 25
Gh_A05G1391	1.78782	3.40234	11.7179	11.6495	0.128927	0.199917	AT1G61215.1	bromodomain 4
Gh_A05G1416	16.1588	16.5504	9.67443	10.6946	53.062	56.6133	AT1G11260.1	sugar transporter 1
Gh_A05G1522	12.7017	17.6788	3.35832	1.42246	1.31845	2.99847	AT3G52155.1	Phosphoglycerate mutase family protein
Gh_A05G1543	15.7543	16.1804	6.28791	5.37723	5.70584	4.4771	AT1G76250.1	unknown protein; INVOLVED IN: biological_process
Gh_A05G1575	2.40638	2.15566	3.02216	2.22329	0.824285	1.56219	AT1G76010.1	Alba DNA/RNA-binding protein
Gh_A05G1705	0.624283	0.68634	0.0618974	0.288392	0	0	AT4G31940.1	cytochrome P450, family 82, subfamily C,
Gh_A05G1776	58.7615	64.4722	29.8724	29.1195	6.64842	6.9989	AT1G47128.1	Granulin repeat cysteine protease family
Gh_A05G1777	0	0	9.12161	2.12497	0	0
Gh_A05G1799	1.72881	1.68948	2.02712	1.0417	3.45015	4.578	AT1G47240.1	NRAMP metal ion transporter 2
Gh_A05G1811	0	0	4.75854	0	0	0
Gh_A05G1853	0.0520733	0.101777	0	0	0	0	AT1G58520.1	lipases;hydrolases, acting on ester bonds
Gh_A05G1899	7.5827	7.75755	0.187955	0	0.324674	0.419539	AT1G28230.1	purine permease 1
Gh_A05G1907	0	0	0	0	0	0
Gh_A05G1990	63.9864	59.8055	5.77586	6.15515	7.8544	8.11947	AT1G36390.2	Co-chaperone GrpE family protein
Gh_A05G2069	0	0	0	0	0	0	AT5G50080.1	ethylene response factor 110
Gh_A05G2088	3.22599	2.77429	6.55064	4.88809	2.12167	2.37604	AT1G71697.1	choline kinase 1
Gh_A05G2145	0	0	0.0514901	0.119951	0.22236	0.0919456	AT1G71530.1	Protein kinase superfamily protein
Gh_A05G2199	0	0.159215	0	0	0	0
Gh_A05G2204	0	0	0	0	0	0	AT2G21610.1	pectinesterase 11
Gh_A05G2243	0.048511	0.0474074	0.769575	1.1205	0	0	AT1G34300.1	lectin protein kinase family protein
Gh_A05G2248	0	0	0	0	0	0	AT1G27760.2	interferon-related developmental
Gh_A05G2341	0.492387	0.360889	8.20176	7.05132	5.22856	4.96912	AT1G72050.2	transcription factor IIIA
Gh_A05G2342	5.95349	4.48821	6.6112	6.75778	6.75888	6.86652	AT4G09460.1	myb domain protein 6
Gh_A05G2348	0.464193	0.816539	1.32551	0.600425	2.41688	1.64372	AT1G35620.1	PDI-like 5-2
Gh_A05G2352	0	0	6.63866	0	0	0
Gh_A05G2363	0	0	0	0	0	0	AT2G33590.1	NAD(P)-binding Rossmann-fold superfamily protein
Gh_A05G2375	0.424497	1.16155	0.808102	0.235319	3.08265	2.7658	AT3G08720.2	serine/threonine protein kinase 2
Gh_A05G2461	0	0	0	0	0	0	AT5G48670.1	AGAMOUS-like 80
Gh_A05G2481	0	2.14233	1.73885	0	0	0
Gh_A05G2484	0.0792817	0	0	0	0	0	AT5G03760.1
Gh_A05G2582	0	0	0	0	0	0	AT4G10720.1	Ankyrin repeat family protein
Gh_A05G2661	0	0	0	0.239332	0	0	AT1G14700.1	purple acid phosphatase 3
Gh_A05G2738	3.42794	4.4666	14.0483	11.6128	15.069	14.6672	AT1G15080.1	lipid phosphate phosphatase 2
Gh_A05G2764	30.9271	44.6587	39.1768	31.1329	139.459	140.243	AT1G55265.1	Protein of unknown function, DUF538
Gh_A05G2785	0	2.48494	8.06773	7.04797	0	0
Gh_A05G2786	2.04175	3.05946	1.83544	1.8864	1.49202	1.83157	AT5G40240.2	nodulin MtN21 /EamA-like transporter family protein
Gh_A05G2792	5.56724	7.38365	1.57711	1.22468	1.86161	1.45506	AT1G10510.1	RNI-like superfamily protein
Gh_A05G2811	0	0	0	0	0	0	AT1G69860.1	Major facilitator superfamily protein
Gh_A05G2845	7.2991	6.26551	13.3787	17.5884	4.1896	3.91186	AT3G23910.1	BEST Arabidopsis thaliana protein match is:
Gh_A05G2862	0.123515	0	0.783776	0.998531	0.0211546	0.0437371	AT3G23670.1	phragmoplast-associated
Gh_A05G2865	13.9304	11.5928	88.7418	83.0552	15.2845	15.3379	AT2G43710.1	Plant stearoyl-acyl-carrier-protein
Gh_A05G2888	3.0431	4.75819	1.28735	1.31206	0	0	AT2G40200.1	basic helix-loop-helix (bHLH) DNA-binding superfamily
Gh_A05G2928	5.37568	7.6174	0.639595	0.248333	0	0	AT5G13180.1	NAC domain containing protein 83
Gh_A05G2934	0.122722	0.179895	0.486713	0.623616	1.26112	1.65133	AT5G14080.1	Tetratricopeptide repeat (TPR)-like superfamily
Gh_A05G2973	0	0.120724	0.293961	0.114135	0.423157	0.262463	AT5G40780.1	lysine histidine transporter 1
Gh_A05G2980	0	0	0.545026	0.634846	0	0	AT1G08125.1	S-adenosyl-L-methionine-dependent methyltransferases
Gh_A05G3003	30.8947	28.8236	38.7202	32.2522	40.1568	37.4798	AT5G60390.3	GTP binding Elongation factor Tu family protein
Gh_A05G3013	0	0	0	0.156392	0.927718	0.71927	AT2G39920.2	HAD superfamily, subfamily IIIB acid phosphatase
Gh_A05G3017	6.11533	4.98017	0	0	0.232751	0	AT1G22370.2	UDP-glucosyl transferase 85A5
Gh_A05G3107	8.87276	7.69917	10.9208	9.04572	25.5196	23.1306	AT5G14540.1	Protein of unknown function (DUF1421)
Gh_A05G3185	2.66752	3.19205	3.67039	4.17467	9.39845	9.71562	AT3G01100.1	hypothetical protein 1
Gh_A05G3218	0	0	0	0	0	0	AT1G78080.1	related to AP2 4
Gh_A05G3242	0	0	0	0	0	0	AT4G15093.1	catalytic LigB subunit of aromatic ring-opening
Gh_A05G3293	2673.62	2683.72	27.8179	34.3083	4.23993	1.99228	AT1G06680.1	photosystem II subunit P-1
Gh_A05G3332	0.134347	0.459518	0.106564	0.0620627	1.6567	1.76018	AT1G19025.1	DNA repair metallo-beta-lactamase family protein
Gh_A05G3358	0	0	1.19593	0.92868	0	0	AT1G49220.1	RING/U-box superfamily protein
Gh_A05G3373	4.87848	4.61203	9.12718	8.62266	0.254295	0.300431	AT1G65380.1	Leucine-rich repeat (LRR) family protein
Gh_A05G3388	0	0	0	0	0	0	AT3G63430.1	unknown protein; BEST Arabidopsis thaliana protein
Gh_A05G3397	0.837786	0.636787	0	0	1.02036	0.527398	AT5G04190.1	phytochrome kinase substrate 4
Gh_A05G3412	0	0	0.472548	0.314528	0	0	AT3G10540.1	3-phosphoinositide-dependent protein kinase
Gh_A05G3420	0	0	0	0	0.412471	0.639586	AT3G44610.1	Protein kinase superfamily protein
Gh_A05G3447	6.81242	6.10265	5.5264	5.1974	2.1214	2.52194	AT3G52240.1	unknown protein; Has 220 Blast hits to 193 proteins
Gh_A05G3456	0	0	0	0	0	0
Gh_A05G3465	0	0	0	0	0	0
Gh_A05G3489	0.534007	1.17418	3.60036	4.1937	0.0914598	0.283639	AT5G05340.1	Peroxidase superfamily protein
Gh_A05G3512	2.46882	2.30299	4.85114	4.6138	3.69021	2.9008	AT4G24490.1	RAB geranylgeranyl transferase alpha
Gh_A05G3578	2.98864	2.59613	2.63398	3.52827	1.25123	1.41104	AT2G27490.1	dephospho-CoA kinase family
Gh_A05G3587	0	0	0	0	0	0	AT5G53140.1	Protein phosphatase 2C family protein
Gh_A05G3596	0.140071	0.273769	0.249983	0.388241	0.0239901	0.074399	AT5G53430.1	SET domain group 29
Gh_A05G3600	0.259041	0.253148	0.205471	0.119666	1.95211	1.65109	AT5G24230.1	Lipase class 3-related protein
Gh_A06G0057	6.2873	6.14426	2.70133	2.54141	0.179472	0.742114	AT1G27660.1	basic helix-loop-helix (bHLH) DNA-binding superfamily
Gh_A06G0061	0	0	0	0	0.0670036	0	AT1G19630.1	cytochrome P450, family 722, subfamily A,
Gh_A06G0098	14.8292	14.9594	26.9399	28.9488	8.0291	6.098	AT1G19330.2	unknown protein; FUNCTIONS IN: molecular_function
Gh_A06G0104	0	0	0.112829	0	0	0	AT3G50770.1	calmodulin-like 41
Gh_A06G0105	0.132484	0.12947	0	0	0	0	AT1G47510.1	inositol polyphosphate
Gh_A06G0111	0	0	0.131786	0.153504	0	0	AT5G42650.1	allene oxide synthase
Gh_A06G0123	0	0	0	0	0	0	AT4G31940.1	cytochrome P450, family 82, subfamily C,
Gh_A06G0125	20.5789	20.3367	30.2619	33.1127	29.3053	33.8969	AT1G47640.1	unknown protein; FUNCTIONS IN: molecular_function
Gh_A06G0126	277.307	320.521	4.46618	3.90165	0	0	AT2G26500.1	cytochrome b6f complex subunit (petM), putative
Gh_A06G0132	0	0	33.1438	29.801	0	0
Gh_A06G0133	861.784	870.563	6.28324	10.0632	0.904472	0.934996	AT5G52780.1	Protein of unknown function (DUF3464)
Gh_A06G0140	1.95607	2.96294	0.155155	0.180724	0.536029	0.554119	AT1G47490.1	RNA-binding protein 47C
Gh_A06G0168	0	0	0	0	0	0	AT5G42830.1	HXXXD-type acyl-transferase family protein
Gh_A06G0180	0.815927	0.531577	0.647191	0.418804	0.186326	0.0642047	AT5G43060.1	Granulin repeat cysteine protease family protein
Gh_A06G0207	1.04926	0.466086	1.21057	0.705038	3.33276	2.63459	AT1G10720.1	BSD domain-containing protein
Gh_A06G0215	1.54946	1.00947	0	0	0	0
Gh_A06G0217	0	0	0	0	0	0
Gh_A06G0219	3.02866	3.68326	8.22129	10.3845	0.599412	0.667306	AT2G22840.1	growth-regulating factor 1
Gh_A06G0222	0.184735	0.180533	13.6274	15.3612	0.0421864	0.0436101	AT4G37750.1	Integrase-type DNA-binding
Gh_A06G0229	0.497332	0.785105	0.303447	0.176728	1.78219	1.54431	AT1G09970.1	Leucine-rich receptor-like protein
Gh_A06G0259	6.19178	5.39677	1.32738	0.695758	0.802519	0.829602	AT5G65380.1	MATE efflux family protein
Gh_A06G0262	0.353569	0	0.560899	1.96	0	0	AT1G72230.1	Cupredoxin superfamily protein
Gh_A06G0272	0.592399	0.463138	9.67971	8.53829	1.46103	0.419539	AT1G22430.2	GroES-like zinc-binding dehydrogenase family protein
Gh_A06G0299	0	0	0	0	0	0	AT5G65160.1	tetratricopeptide repeat (TPR)-containing
Gh_A06G0381	0	0.587958	2.38612	3.01758	0	0	AT1G44350.1	IAA-leucine resistant (ILR)-like gene 6
Gh_A06G0402	25.0861	26.719	35.5484	34.8963	127.64	120.969	AT5G25540.1	CTC-interacting domain 6
Gh_A06G0409	0.801966	0.783722	1.39946	1.70418	23.5698	22.9454	AT4G02050.1	sugar transporter protein 7
Gh_A06G0418	25.5355	27.834	5.84269	6.80557	0	0.115925	AT5G35100.1	Cyclophilin-like peptidyl-prolyl cis-trans isomerase
Gh_A06G0465	1.52886	0.747038	6.42723	5.93265	0.733177	0.974468	AT3G42170.1	BED zinc finger ;hAT family dimerisation domain
Gh_A06G0510	1.06497	0.624443	1.77393	2.36145	4.23162	3.77106	AT5G19950.1	Domain of unknown function (DUF1767)
Gh_A06G0611	0	0	0	0	0	0	AT4G29180.2	root hair specific 16
Gh_A06G0713	0	0	0	0	0	0	AT4G21090.3	MITOCHONDRIAL FERREDOXIN 2
Gh_A06G0731	0	0	0	0	0	0	AT1G19250.1	flavin-dependent monooxygenase 1
Gh_A06G0747	0.23132	0.150705	21.9567	21.5858	0.765957	0.546073	AT2G26330.1	Leucine-rich receptor-like protein kinase
Gh_A06G0756	0.715167	1.00952	6.93327	5.65312	12.3576	11.9868	AT4G33220.1	pectin methylesterase 44
Gh_A06G0776	0.733071	0	0.581469	2.03189	0	0	AT4G33040.1	Thioredoxin superfamily protein
Gh_A06G0844	0.0916147	0	2.61607	1.43895	6.4019	8.9537	AT3G50390.1	Transducin/WD40 repeat-like superfamily protein
Gh_A06G0866	2.19844	3.68302	5.60505	6.81893	0.645478	0.22242
Gh_A06G0892	0	0	0	0	0	0	AT4G32270.1	Ubiquitin-like superfamily protein
Gh_A06G0905	0	0	1.88637	0.313892	4.42226	2.16545	AT5G25240.1	unknown protein; FUNCTIONS IN: molecular_function
Gh_A06G0931	0	0	0	0	0	0	AT2G07050.1	cycloartenol synthase 1
Gh_A06G0987	0.983573	0.865077	1.17025	0.908738	0.336915	0.139314	AT3G57880.1	Calcium-dependent lipid-binding (CaLB domain) plant
Gh_A06G0988	5.80831	5.95306	8.20294	7.46058	6.79371	6.92266	AT3G20800.1	Cell differentiation, Rcd1-like protein
Gh_A06G0997	0	0	0	0	0	0	AT5G09360.1	laccase 14
Gh_A06G1032	0	0	0	0	0	0	AT3G15800.1	Glycosyl hydrolase superfamily protein
Gh_A06G1073	0.118334	0.0578208	0	0	0	0	AT4G23180.1	cysteine-rich RLK (RECEPTOR-like protein
Gh_A06G1107	0.0967147	0.378058	7.13438	6.88043	1.06012	0.479456	AT1G61050.1	alpha 1,4-glycosyltransferase family protein
Gh_A06G1133	2.76596	1.80202	7.31316	6.81469	0	1.30591	AT1G28250.1	unknown protein; Has 22 Blast hits to 22 proteins in
Gh_A06G1160	0	0.0844116	0.137027	0	0	0	AT4G18700.1	CBL-interacting protein
Gh_A06G1179	0	0	0	0	0	0	AT1G29640.1	Protein of unknown function, DUF584
Gh_A06G1189	8.38348	11.0775	15.1727	13.6367	0.242678	0.668981	AT4G18210.1	purine permease 10
Gh_A06G1209	0	0.271056	0	0	0	0
Gh_A06G1243	0	0	0	0	0	0	AT3G48030.1	hypoxia-responsive family protein / zinc finger
Gh_A06G1270	2.22186	1.82847	3.10733	3.45736	2.84403	3.47832	AT4G05200.1	cysteine-rich RLK (RECEPTOR-like protein kinase)
Gh_A06G1342	0.953932	0.621487	0	0.587568	2.83193	3.60308	AT1G05000.1	Phosphotyrosine protein phosphatases superfamily
Gh_A06G1377	1.65027	1.47249	0.341476	0.265167	0.147466	0.152443	AT4G17220.1	microtubule-associated proteins
Gh_A06G1398	0	0	0	0	0	0	AT4G27290.1	S-locus lectin protein kinase family protein
Gh_A06G1449	0	0	0	0	0	0	AT3G47080.1	Tetratricopeptide repeat (TPR)-like superfamily
Gh_A06G1454	32.805	30.5465	40.995	35.7418	43.2522	49.7529	AT3G55770.3	GATA type zinc finger transcription factor family
Gh_A06G1459	0.544981	0	0.864554	0.503517	0	0.257305	AT3G54000.3	unknown protein; Has 35333 Blast hits to 34131
Gh_A06G1496	4.5216	4.62915	21.0637	20.6558	1.18007	1.44862	AT3G48190.1	ataxia-telangiectasia mutated
Gh_A06G1503	0	0	1.03019	1.02854	0	0	AT4G04720.1	calcium-dependent protein kinase 21
Gh_A06G1519	6.20404	4.93354	5.6447	5.17005	5.4587	5.21216	AT3G11450.1	DnaJ domain ;Myb-like DNA-binding domain
Gh_A06G1540	2.05857	1.67645	10.8857	11.7287	0	0	AT5G07040.1	RING/U-box superfamily protein
Gh_A06G1550	0	0	0	0	0	0	AT3G10710.1	root hair specific 12
Gh_A06G1570	0	0	0.93862	0.775894	0	0	AT2G35800.1	mitochondrial substrate carrier family protein
Gh_A06G1592	8.14538	8.96134	3.61647	3.83382	5.51007	5.04298	AT5G36880.2	acetyl-CoA synthetase
Gh_A06G1611	0.240767	0.23529	0.286463	0.166836	0	0	AT3G15930.1	Pentatricopeptide repeat (PPR) superfamily protein
Gh_A06G1645	3.1379	1.68164	2.40868	1.58986	10.3325	10.6096	AT1G80400.1	RING/U-box superfamily protein
Gh_A06G1656	0.198194	0.145264	0	0	0.13578	0.210543	AT5G63020.1	Disease resistance protein (CC-NBS-LRR class) family
Gh_A06G1673	0	0	0	0	0	0
Gh_A06G1674	0	0	0	0	0	0	AT3G13850.1	LOB domain-containing protein 22
Gh_A06G1684	0.756119	1.10838	1.49938	0.69859	1.81302	1.53952	AT1G12280.1	LRR and NB-ARC domains-containing disease resistance
Gh_A06G1687	0	0.049336	0	0	0.276689	0.357533	AT1G12220.2	Disease resistance protein (CC-NBS-LRR class)
Gh_A06G1712	3.67861	5.78695	13.3083	14.4239	31.2868	32.152	AT1G12640.1	MBOAT (membrane bound O-acyl transferase) family
Gh_A06G1722	0	1.56807	2.03638	0.889493	0.659559	0
Gh_A06G1764	0	0	0	0	0	0	AT4G22030.1	F-box family protein with a domain of unknown
Gh_A06G1769	0.282287	0.459775	2.76154	2.52116	2.57853	2.73219	AT1G11800.1	endonuclease/exonuclease/phosphatase family protein
Gh_A06G1791	0	0	0	0	0	0	AT1G61290.1	syntaxin of plants 124
Gh_A06G1807	0	0	1.88308	3.29012	4.06604	9.24717
Gh_A06G1812	0.917374	1.6009	1.29939	1.08974	0.897826	1.34578	AT1G28380.1	MAC/Perforin domain-containing protein
Gh_A07G0040	8.20095	7.75861	13.0791	13.2194	12.6114	12.0484	AT4G28980.1	CDK-activating kinase 1AT
Gh_A07G0048	0.400983	1.33233	1.33584	1.11142	0.769179	0.681546	AT3G24630.1	unknown protein; Has 5348 Blast hits to 3182 proteins
Gh_A07G0050	0.768167	0.69707	3.26415	2.7375	15.3743	15.2714	AT3G24550.1	proline extensin-like receptor kinase 1
Gh_A07G0053	0.146442	0	9.06029	7.57682	0	0.103711	AT5G19650.1	ovate family protein 8
Gh_A07G0081	0.721163	0.604077	29.2549	31.7917	0.141159	0.145923	AT3G16490.1	IQ-domain 26
Gh_A07G0084	3.45819	4.50602	0	0	0.394858	0.408184	AT5G56550.1	oxidative stress 3
Gh_A07G0088	0	0	0	0	0	0	AT3G49690.1	myb domain protein 84
Gh_A07G0094	85.0362	79.5197	108.735	113.108	306.351	308.383	AT4G26210.1	Mitochondrial ATP synthase subunit G protein
Gh_A07G0108	0.406307	0.425425	2.55523	2.84226	2.50519	2.44586	AT5G56890.1	Protein kinase superfamily protein
Gh_A07G0136	21.363	18.0301	14.6344	17.9433	0	0	AT2G06255.1	ELF4-like 3
Gh_A07G0163	1.04431	1.1093	0.07203	0.0839005	0	0.0321559	AT4G32880.1	homeobox gene 8
Gh_A07G0171	64.9272	51.1831	44.6334	53.5886	114.463	118.939	AT5G25760.2	peroxin4
Gh_A07G0192	29.1931	24.5636	1.34107	0.93725	0.077219	0	AT4G19810.1	Glycosyl hydrolase family protein with chitinase
Gh_A07G0194	0	0	0	0	0	0	AT4G19820.1	Glycosyl hydrolase family protein with chitinase
Gh_A07G0196	0	0	0	0	0	0	AT4G31020.1	alpha/beta-Hydrolases superfamily protein
Gh_A07G0237	0	0	0	0	0	0	AT5G25320.1	ACT-like superfamily protein
Gh_A07G0253	0.525741	0.17126	0	0	0	0	AT5G10970.1	C2H2 and C2HC zinc fingers superfamily protein
Gh_A07G0311	44.6931	47.7337	1.74346	1.12821	1.1712	0.864803	AT3G15810.1	Protein of unknown function (DUF567)
Gh_A07G0342	0	0	0.429576	0.437824	26.7602	31.4508	AT2G45510.1	cytochrome P450, family 704, subfamily A,
Gh_A07G0357	6.53913	7.98795	22.6923	26.432	7.27975	5.20991
Gh_A07G0359	0	0	0	0	0	0	AT5G62410.1	structural maintenance of
Gh_A07G0370	0.0800119	0.156383	0	0	0	0	AT5G61520.1	Major facilitator superfamily protein
Gh_A07G0371	1.02371	0.633599	0.920269	0.882765	0.28053	0.434996	AT4G25160.1	U-box domain-containing protein kinase family protein
Gh_A07G0372	0.755027	0.170273	0	0	0	0	AT3G53810.1	Concanavalin A-like lectin protein kinase family
Gh_A07G0391	135.672	130.112	3.41316	3.50792	0.693633	1.43408	AT5G51110.1	Transcriptional coactivator/pterin dehydratase
Gh_A07G0402	43.9162	56.9993	48.7134	54.8394	31.4965	41.7928	AT5G51040.1	unknown protein; CONTAINS InterPro DOMAIN/s: Protein
Gh_A07G0416	2.9943	3.95895	6.00753	6.50937	0.362002	0.498959	AT5G23680.1	Sterile alpha motif (SAM) domain-containing protein
Gh_A07G0478	0.750074	0.523578	0.764943	0.891006	0.220227	0	AT5G63180.1	Pectin lyase-like superfamily protein
Gh_A07G0546	0	0	0	0	0	0	AT4G20860.1	FAD-binding Berberine family protein
Gh_A07G0581	7.70474	9.14292	4.58353	4.06773	127.813	130.372	AT1G18720.1	Protein of unknown function (DUF962)
Gh_A07G0602	2.88	3.21655	8.74601	6.23405	9.01961	8.56643	AT3G18270.1	cytochrome P450, family 77, subfamily A,
Gh_A07G0609	34.2209	33.3221	196.061	201.873	113.342	108.187	AT3G08900.1	reversibly glycosylated polypeptide 3
Gh_A07G0668	27.3884	27.6608	1.45368	1.03476	0.209257	0.0721063	AT5G17230.2	PHYTOENE SYNTHASE
Gh_A07G0689	1.98839	1.51134	3.15436	3.47008	3.78392	3.75515	AT5G37840.1	BEST Arabidopsis thaliana protein match is: plastid
Gh_A07G0699	0.761368	1.11607	11.1724	4.92408	2.608	2.96562
Gh_A07G0721	0	0.232142	1.31894	0.658417	0	0	AT5G38895.2	RING/U-box superfamily protein
Gh_A07G0756	0.873955	0.854073	1.38644	2.15323	0	0
Gh_A07G0768	0	0	0.0976399	0	1.34931	1.22049	AT2G05755.1	Nodulin MtN21 /EamA-like transporter family protein
Gh_A07G0769	2.64039	3.12767	0.634652	1.25671	0.0548149	0.0566647	AT2G32990.1	glycosyl hydrolase 9B8
Gh_A07G0781	6.76289	8.39125	17.66	18.1834	9.78686	8.98704	AT1G04950.2	TATA BOX ASSOCIATED FACTOR II 59
Gh_A07G0788	31.5589	33.1856	113.744	114.755	317.227	320.221	AT2G04780.2	FASCICLIN-like arabinoogalactan 7
Gh_A07G0799	2.87265	5.6146	12.5322	17.9151	2.46001	3.05163	AT3G07760.1	Sterile alpha motif (SAM) domain-containing protein
Gh_A07G0810	70.0537	68.3015	46.5625	47.1943	92.8746	89.4629	AT3G25530.1	glyoxylate reductase 1
Gh_A07G0831	0	0	0	0	0	0	AT3G25290.1	Auxin-responsive family protein
Gh_A07G0843	0.120954	0.236405	1.53505	1.22927	0.580047	0.256981	AT3G25130.1	unknown protein; FUNCTIONS IN: molecular_function
Gh_A07G0849	0	0	22.2137	43.1242	0	0
Gh_A07G0954	3.5491	3.73515	7.79575	4.28801	2.61846	3.28686
Gh_A07G0989	3.97983	4.11585	0.429078	0.356993	0.397066	0.492559	AT4G13650.1	Pentatricopeptide repeat (PPR) superfamily protein
Gh_A07G1000	0	0	0	0	0	0	AT1G02205.2	Fatty acid hydroxylase superfamily
Gh_A07G1023	10.1351	10.5048	27.2842	23.6936	15.9908	14.8991	AT2G27285.1	Coiled-coil domain-containing protein 55 (DUF2040)
Gh_A07G1073	0.252581	0.123417	0.801384	0.466726	0.0865194	0	AT1G62930.1	Tetratricopeptide repeat (TPR)-like superfamily
Gh_A07G1129	4.85522	13.2854	13.0939	11.6631	0.665247	0
Gh_A07G1136	3.07248	4.3037	9.42337	9.55699	1.5436	1.52316	AT1G21200.1	sequence-specific DNA binding transcription factors
Gh_A07G1173	101.108	82.3397	441.091	358.091	438.693	286.42	AT5G61310.2	Cytochrome c oxidase subunit Vc family protein
Gh_A07G1186	0	0	0	0	0	0	AT2G31430.1	Plant invertase/pectin methylesterase inhibitor
Gh_A07G1242	0.433593	0.423729	1.54766	0.600905	0.594095	0.460608	AT1G01200.1	RAB GTPase homolog A3
Gh_A07G1254	3.49572	3.5264	10.4651	10.3144	0.309014	0.239582	AT3G61830.1	auxin response factor 18
Gh_A07G1274	1.21082	1.0518	0.320139	0.497197	0	0	AT2G46400.1	WRKY DNA-binding protein 46
Gh_A07G1308	0.611499	0.754848	3.89308	3.91021	0.661465	0.809149	AT2G46020.2	transcription regulatory protein
Gh_A07G1327	5.75737	3.75093	0	0	2.19127	2.26522
Gh_A07G1328	11.3664	9.47868	1.20211	0.560085	0.103826	0	AT3G61220.1	NAD(P)-binding Rossmann-fold superfamily protein
Gh_A07G1351	6.49931	6.08118	23.4728	26.5745	1.13683	1.56692	AT2G45400.1	NAD(P)-binding Rossmann-fold superfamily protein
Gh_A07G1352	0.257124	0.376912	2.8553	1.78171	0	0	AT2G45400.1	NAD(P)-binding Rossmann-fold superfamily protein
Gh_A07G1402	0	0.167874	0.136256	0	0	0	AT4G28530.1	NAC domain containing protein 74
Gh_A07G1422	14.4571	14.5407	4.43626	3.7049	1.44589	1.56942	AT5G44000.1	Glutathione S-transferase family protein
Gh_A07G1487	0.314259	0.690996	1.55793	1.45174	0.0538233	0.11128	AT5G48300.1	ADP glucose pyrophosphorylase 1
Gh_A07G1489	5.18728	3.94277	0.914341	1.59754	0	0	AT3G07600.1	Heavy metal transport/detoxification superfamily
Gh_A07G1529	1.62231	2.64234	1.45838	1.09918	0	0	AT5G35735.1	Auxin-responsive family protein
Gh_A07G1570	0.950871	0.836316	1.70958	1.72777	3.19199	3.70376	AT5G65950.1	FUNCTIONS IN: molecular_function unknown; INVOLVED IN:
Gh_A07G1596	0.171899	0.503964	1.63619	2.14407	11.541	11.687	AT5G37710.1	alpha/beta-Hydrolases superfamily protein
Gh_A07G1605	2.06003	2.01316	0.377078	0	0	0	AT1G66230.1	myb domain protein 20
Gh_A07G1616	14.5596	23.4349	5.43464	3.16513	1.76021	0	AT5G15802.1	unknown protein; FUNCTIONS IN: molecular_function
Gh_A07G1617	0	0	0	0	0	0	AT3G30210.1	myb domain protein 121
Gh_A07G1630	0.40846	0	0	0	0.559658	0.867818	AT5G39000.1	Malectin/receptor-like protein kinase family protein
Gh_A07G1647	0	0	0	0	0	0	AT3G51550.1	Malectin/receptor-like protein kinase family
Gh_A07G1650	3.18505	2.33444	1.26319	1.8392	0	0.281958	AT3G51550.1	Malectin/receptor-like protein kinase family
Gh_A07G1662	0.856862	0.893194	0.815592	0.73889	0.626157	0.768655	AT4G14850.1	Pentatricopeptide repeat (PPR) superfamily
Gh_A07G1685	0.856446	0.836962	0.67933	0	0	0.606538	AT2G05810.2	ARM repeat superfamily protein
Gh_A07G1700	0	0	0	0	0.388433	0.401542	AT1G26170.1	ARM repeat superfamily protein
Gh_A07G1752	25.4802	17.3834	26.6935	27.5392	30.6305	22.4714	AT2G04240.1	RING/U-box superfamily protein
Gh_A07G1765	0.127131	0.0621193	1.31092	0.9103	1.85077	1.95825	AT5G48310.2	unknown protein; FUNCTIONS IN: molecular_function
Gh_A07G1798	0.969846	1.99034	3.3079	3.04659	8.17244	7.2806	AT4G13000.1	AGC (cAMP-dependent, cGMP-dependent and protein
Gh_A07G1804	0.138283	0.270275	0.329057	0.383286	7.01043	8.22635	AT4G13010.1	Oxidoreductase, zinc-binding dehydrogenase family
Gh_A07G1829	2.18975	2.64344	4.66579	5.03802	3.61803	4.59155	AT1G19485.1	Transducin/WD40 repeat-like superfamily protein
Gh_A07G1831	40.5856	42.4667	22.2203	21.4633	32.4854	30.5816	AT3G25030.1	RING/U-box superfamily protein
Gh_A07G1858	0	0	0	0	0	0
Gh_A07G1880	41.6379	39.2767	0.573829	0.742663	5.94739	5.97733	AT5G25120.1	ytochrome p450, family 71, subfamily B,
Gh_A07G1891	0	0	0	0	0	0.0977918	AT3G29180.1	Protein of unknown function (DUF1336)
Gh_A07G1892	1.56571	1.35008	0.0730537	0.255279	0.0630965	0.0652258	AT1G13960.1	WRKY DNA-binding protein 4
Gh_A07G1918	0	0	0	0	0	0	AT2G42410.1	zinc finger protein 11
Gh_A07G1923	0	0	0	0	0.159468	0.3297	AT3G58190.1	lateral organ boundaries-domain 29
Gh_A07G1988	0.279501	0.273142	0	0.0645588	0	0	AT3G28345.1	ABC transporter family protein
Gh_A07G2005	0.738436	1.73193	0.351435	0.545802	0.101178	0	AT5G26280.1	TRAF-like family protein
Gh_A07G2007	1.45585	2.73601	5.15206	5.06992	5.44721	6.50346	AT5G40250.1	RING/U-box superfamily protein
Gh_A07G2031	0	0	1.034	1.68616	0	0	AT5G40350.1	myb domain protein 24
Gh_A07G2033	0	0	0	0	0	0	AT5G14650.1	Pectin lyase-like superfamily protein
Gh_A07G2038	0	0	0	0	0	0
Gh_A07G2060	0	0	0	0	0	0	AT3G27470.2	Protein of unknown function (DUF707)
Gh_A07G2112	0	0	0	0	0	0	AT5G08391.1	Protein of unknown function (DUF 3339)
Gh_A07G2113	7.67591	15.0026	73.0621	21.2757	5.25864	0	AT3G27030.1	unknown protein; FUNCTIONS IN: molecular_function
Gh_A08G0016	18.9757	22.2528	10.0343	5.84397	0	0
Gh_A08G0065	0	0	0	0	0	0	AT2G36100.1	Uncharacterised protein family (UPF0497)
Gh_A08G0073	1.49691	1.46286	0	0.230503	0	0	AT2G27140.1	HSP20-like chaperones superfamily protein
Gh_A08G0074	132.159	144.425	189.445	190.846	451.536	474.233	AT2G27030.3	calmodulin 5
Gh_A08G0091	0	0	0	0	0	0
Gh_A08G0092	1.3383	1.50403	2.38845	1.85471	3.02559	3.50681	AT5G12290.1	dgd1 suppressor 1
Gh_A08G0093	1872.17	1904.29	133.599	126.588	17.3084	13.3047	AT3G27830.1	ribosomal protein L12-A
Gh_A08G0094	1.25645	0	3.98644	2.90213	0	0.88982	AT3G08000.1	RNA-binding (RRM/RBD/RNP motifs) family protein
Gh_A08G0096	1.42818	1.91907	0.42481	0.412349	2.56836	3.09754	AT3G56630.1	cytochrome P450, family 94, subfamily D,
Gh_A08G0128	0	0	0	0	0	0	AT5G36110.1	cytochrome P450, family 716, subfamily A,
Gh_A08G0154	0	0	0	0	0	0	AT5G35370.1	S-locus lectin protein kinase family protein
Gh_A08G0155	11.0829	8.69313	7.40289	7.27556	13.587	11.8767	AT2G26590.1	regulatory particle non-ATPase 13
Gh_A08G0161	7.75851	8.4535	4.95151	4.24325	4.73483	5.08409	AT2G19170.1	subtilisin-like serine protease 3
Gh_A08G0180	0	0	0	0	0	0	AT1G61105.1	Toll-Interleukin-Resistance (TIR) domain family
Gh_A08G0187	0	0	0	0	0	0
Gh_A08G0188	0	0	0	0	0	0
Gh_A08G0189	0	0	0	0	0	0
Gh_A08G0204	0.63844	0.623915	0.168803	0	3.35328	3.16502	AT1G59700.1	glutathione S-transferase TAU 16
Gh_A08G0216	0	0	0.150382	0.175165	0	0	AT1G21970.1	Histone superfamily
Gh_A08G0217	1.48062	1.24023	1.17443	1.17255	2.17361	0.748988	AT5G55810.1	nicotinate/nicotinamide mononucleotide
Gh_A08G0255	1.607	2.05365	2.94154	1.86543	4.17788	2.8598	AT2G44900.1	ARABIDILLO-1
Gh_A08G0315	3.90013	4.012	28.0049	28.4478	4.50007	6.9779	AT1G13280.1	allene oxide cyclase 4
Gh_A08G0322	0	0	0	0	0	0
Gh_A08G0323	0	0	0	0	0	0	AT1G55530.1	RING/U-box superfamily protein
Gh_A08G0324	0	0	0	0	0	0
Gh_A08G0329	25.6792	26.6053	0.188599	0	0.162892	0	AT1G66130.1	NAD(P)-binding Rossmann-fold superfamily protein
Gh_A08G0366	0	0	0	0	0	0	AT1G55530.1	RING/U-box superfamily protein
Gh_A08G0370	0	0	0	0	0	0	AT2G47510.2	fumarase 1
Gh_A08G0391	21.597	26.3821	35.6137	38.5948	16.7426	15.6976	AT4G03120.1	C2H2 and C2HC zinc fingers superfamily protein
Gh_A08G0407	1.18917	1.74317	0.825338	0.686681	0.780734	0.842172	AT1G03100.1	Pentatricopeptide repeat (PPR) superfamily protein
Gh_A08G0469	0	0	0	0	0	0	AT3G22200.1	Pyridoxal phosphate (PLP)-dependent
Gh_A08G0515	3.28702	2.69829	10.3247	14.3343	3.33279	2.70034	AT3G60220.1	TOXICOS EN LEVADURA 4
Gh_A08G0618	1.00394	0.420472	128.549	126.545	1.27731	0.812566	AT4G02810.1	Protein of unknown function (DUF3049)
Gh_A08G0684	32.9108	67.2479	121.031	107.806	86.0871	50.8528	AT2G47690.1	NADH-ubiquinone oxidoreductase-related
Gh_A08G0692	21.7332	17.5629	42.5996	43.6347	4.72442	5.47584	AT2G47580.1	spliceosomal protein U1A
Gh_A08G0703	0	0	0	0	0	0
Gh_A08G0764	0	0	0	0	0	0	AT5G57500.1	Galactosyltransferase family protein
Gh_A08G0838	37.3484	39.2747	4.75663	5.34612	1.58566	0.968601	AT1G74640.1	alpha/beta-Hydrolases superfamily protein
Gh_A08G0859	3.58534	2.39732	35.324	33.1255	11.8935	12.1612	AT3G49260.2	IQ-domain 21
Gh_A08G0870	0.469307	0.52415	0	0	0.459307	0.569769	AT5G24030.1	SLAC1 homologue 3
Gh_A08G0877	12.5911	12.864	69.154	67.243	125.991	122.407	AT5G23940.1	HXXXD-type acyl-transferase family
Gh_A08G0932	0.572825	0.419845	2.4422	2.91083	2.50176	2.28193	AT3G49530.1	NAC domain containing protein 62
Gh_A08G1003	0.769978	0.677215	1.64901	1.13823	5.64424	4.85318	AT5G41460.1	Protein of unknown function (DUF604)
Gh_A08G1004	1.11184	1.58803	0	0.079019	0.117185	0.24228	AT5G41410.1	POX (plant homeobox) family protein
Gh_A08G1025	0	0	0	0	0	0	AT4G15802.1	heat shock factor binding protein
Gh_A08G1048	0.852513	0.277706	1.57782	1.5753	16.3532	13.8863
Gh_A08G1071	7.55452	6.73947	0.771725	1.00466	1.4311	1.19568	AT2G47000.1	ATP binding cassette subfamily
Gh_A08G1153	0	0.125637	0	0	0	0.0910482	AT4G23010.1	UDP-galactose transporter 2
Gh_A08G1164	0	0	0	0	0	0	AT1G01780.1	GATA type zinc finger transcription factor family
Gh_A08G1189	5.66481	6.83852	11.6297	10.4676	8.67489	5.1918	AT1G01490.2	Heavy metal transport/detoxification superfamily
Gh_A08G1197	0.819022	0.80039	7.5792	5.04472	0.187033	0	AT1G24620.1	EF hand calcium-binding protein family
Gh_A08G1199	13.7581	16.2811	7.0763	7.44802	0.441817	0.456727	AT1G01970.1	Tetratricopeptide repeat (TPR)-like superfamily
Gh_A08G1243	6.28206	7.38077	4.36704	3.84765	4.4488	4.04907	AT1G05940.1	cationic amino acid transporter 9
Gh_A08G1311	0.689713	0.898696	1.00298	2.01791	1.89004	2.36088	AT5G13490.2	ADP/ATP carrier 2
Gh_A08G1359	0.320914	0.313613	0	0	0	0	AT3G57870.1	sumo conjugation
Gh_A08G1361	0	0	2.16803	0.420887	0.312088	0
Gh_A08G1369	0.515345	0.167874	0	0	0	0	AT5G45580.1	Homeodomain-like superfamily protein
Gh_A08G1425	25.2165	18.3613	1.96094	0.913643	0.677467	1.05049	AT1G32540.1	lsd one like 1
Gh_A08G1436	3.23205	2.64908	1.48857	1.15593	3.85704	3.83953	AT2G35390.2	Phosphoribosyltransferase family protein
Gh_A08G1462	61.2355	149.606	425.003	367.747	116.677	79.9583	AT3G10950.1	Zinc-binding ribosomal protein family protein
Gh_A08G1477	0	0	0.959905	0.559049	1.38178	1.85694	AT4G17030.1
Gh_A08G1488	2.24471	1.19653	0	0	18.5936	19.0765	AT5G47180.2	Plant VAMP (vesicle-associated membrane protein)
Gh_A08G1495	89.7266	91.3594	161.924	158.853	29.3615	33.6361	AT4G16830.1	Hyaluronan / mRNA binding family
Gh_A08G1551	78.6221	82.4035	4.65394	5.11114	0.114846	0.118722	AT1G12250.1	Pentapeptide repeat-containing protein
Gh_A08G1568	9.69	10.7848	16.8667	22.6305	10.5109	12.1364	AT1G12330.1	unknown protein; INVOLVED IN: biological_process
Gh_A08G1602	0.147687	0	0.23429	0.409352	0.607069	1.04593	AT5G51910.2	TCP family transcription factor
Gh_A08G1655	2.78129	4.44767	1.6713	1.2459	3.00247	2.92474	AT2G48030.1	DNAse I-like superfamily protein
Gh_A08G1667	0	0	0	0	0	0	AT1G19670.1	chlorophyllase 1
Gh_A08G1679	2492.94	2446.86	32.9819	33.6891	3.50603	1.35913	AT2G30570.1	photosystem II reaction center W
Gh_A08G1698	2.43182	1.91153	7.12857	6.98459	6.30181	7.0012	AT4G28600.1	no pollen germination related 2
Gh_A08G1717	0	0	0	0	0	0	AT4G16295.1	S-protein homologue 1
Gh_A08G1799	0	0	0.415211	0.241819	0	0	AT4G08250.1	GRAS family transcription factor
Gh_A08G1846	0	0	0.573866	0.467907	0.0495648	0	AT4G02330.1	Plant invertase/pectin methylesterase
Gh_A08G1863	0	0	0.0692257	0	0	0	AT1G55020.1	lipoxygenase 1
Gh_A08G1870	0.220932	0.215906	0.70097	0.612367	2.119	1.56465	AT1G54850.1	HSP20-like chaperones superfamily protein
Gh_A08G1871	45.5077	44.7371	53.7151	56.8112	12.8047	12.4694	AT1G54850.1	HSP20-like chaperones superfamily protein
Gh_A08G1940	1.22114	0.44751	2.90581	2.82058	2.77118	1.83773	AT3G06350.1	dehydroquinate dehydratase, putative /
Gh_A08G1965	1.88041	1.74092	9.49873	10.1802	2.21487	2.49989	AT1G15750.3	Transducin family protein / WD-40 repeat
Gh_A08G1966	0.395963	0.276397	9.96072	9.35497	0.116258	0	AT3G03130.1	unknown protein; BEST Arabidopsis thaliana protein
Gh_A08G1972	0	0	0	0	0	0	AT5G17210.1	Protein of unknown function (DUF1218)
Gh_A08G2025	0	0	0	0	0	0	AT5G23530.1	carboxyesterase 18
Gh_A08G2050	0	0	0	0	0	0	AT3G48460.1	GDSL-like Lipase/Acylhydrolase superfamily protein
Gh_A08G2078	10.238	9.92166	1.08276	1.49767	1.87036	1.20843	AT4G30340.1	diacylglycerol kinase 7
Gh_A08G2100	0.662166	0.143801	0.583587	0.135952	6.50216	6.20054	AT5G45290.2	RING/U-box superfamily protein
Gh_A08G2123	0.789215	0.308504	0	0	0	0.111785	AT2G26710.1	Cytochrome P450 superfamily
Gh_A08G2128	0	0	0.0770651	0.0897654	0.232964	0.516055	AT2G26650.1	K+ transporter 1
Gh_A08G2168	5.78825	5.02806	4.28514	4.69423	1.10151	1.13868	AT4G26300.1	Arginyl-tRNA synthetase, class Ic
Gh_A08G2202	388.698	386.682	5.93672	4.37956	0.854591	0.530059	AT3G26060.1	Thioredoxin superfamily protein
Gh_A08G2203	8.1149	11.8954	26.8196	13.7454	1.85313	1.91567	AT1G19240.1	unknown protein; Has 24 Blast hits to 24 proteins in
Gh_A08G2207	0	0	0	0	0	0	AT5G21960.1	Integrase-type DNA-binding superfamily protein
Gh_A08G2218	0	0	5.67469	7.27087	0.122531	0	AT5G11890.1	FUNCTIONS IN: molecular_function unknown; LOCATED IN:
Gh_A08G2221	1.85689	1.5122	10.0647	6.57649	0	0	AT2G26040.1	PYR1-like 2
Gh_A08G2225	0	0	0.410941	0.478664	0	0	AT5G25950.1	Protein of Unknown Function (DUF239)
Gh_A08G2226	0	0	0	0	0	0	AT5G25950.1	Protein of Unknown Function (DUF239)
Gh_A09G0009	9.98857	10.6226	1.16513	2.44286	6.843	8.53034	AT4G25040.1	Uncharacterised protein family (UPF0497)
Gh_A09G0066	0	0	0	0	0	0	AT2G42940.1	Predicted AT-hook DNA-binding family protein
Gh_A09G0077	0.273991	0.133879	0	0	0	0.0485103	AT5G45110.1	NPR1-like protein 3
Gh_A09G0089	0	0	0	1.56028	0	0	AT3G02120.1	hydroxyproline-rich glycoprotein family protein
Gh_A09G0108	0	0	0	0	0	0	AT5G15430.1	Plant calmodulin-binding protein-related
Gh_A09G0118	16.2679	17.35	5.08701	5.13048	0.375067	1.0524	AT1G13960.1	WRKY DNA-binding protein 4
Gh_A09G0126	0	0	0	0	0	0
Gh_A09G0127	0	0	0	0	0	0	AT1G14010.1	emp24/gp25L/p24 family/GOLD family protein
[truncated: 1,982 more rows]
