# Supplementary material for: Dynamic Roles for Small RNAs and DNA Methylation during Ovule and Fiber Development in Allotetraploid Cotton
Source: PLoS Genet. 2015 Dec 28;11(12):e1005724. doi: 10.1371/journal.pgen.1005724 (PMC4692501; doi:10.1371/journal.pgen.1005724)
Supplement: S4 Table — (XLSX) [file pgen.1005724.s009.xlsx]

## Sheet: Upstream_DMR
S4 Table. FO CHH-hyper DMRs overlapping genes
ID	Leaf_rep1 (FPKM)	Leaf_rep2 (FPKM)	Ovule_rep1 (FPKM)	Ovule_rep2 (FPKM)	Fiber_rep1 (FPKM)	Fiber_rep2 (FPKM)	Arabidops_homolog	Annotation
Gh_A01G0029	0	0	0	0	0	0	AT4G34940.1	armadillo repeat only 1
Gh_A01G0040	1.95632	1.91182	0.969844	0.602493	3.12724	2.88641	AT2G16405.1	Transducin/WD40 repeat-like superfamily protein
Gh_A01G0053	0	0	0	0	0	0
Gh_A01G0127	0	0	0	0	0	0
Gh_A01G0167	4.69047	3.32869	2.17027	1.75408	1.14763	1.02818	AT5G27600.1	long-chain acyl-CoA synthetase 7
Gh_A01G0172	5.23394	6.86469	6.88282	8.52613	10.9458	10.1446	AT1G04190.1	Tetratricopeptide repeat (TPR)-like superfamily
Gh_A01G0192	13.6451	14.0365	1.13929	0	0	0	AT2G05620.1	proton gradient regulation 5
Gh_A01G0200	0.676289	0.660903	0.625835	0.624834	0.77219	0.47895	AT5G07900.1	Mitochondrial transcription termination factor family
Gh_A01G0219	0.576365	0.563253	18.744	19.1704	0	0.408184	AT3G06740.1	GATA transcription factor 15
Gh_A01G0228	18.2005	16.9394	49.0384	42.9734	19.396	24.1425	AT5G49510.1	prefoldin 3
Gh_A01G0231	1.45881	2.85124	11.8605	11.4564	97.6918	102.538	AT3G17130.1	Plant invertase/pectin methylesterase inhibitor
Gh_A01G0247	2.32971	1.84982	2.71412	2.75783	0.748145	0.979631	AT1G16680.1	Chaperone DnaJ-domain superfamily protein
Gh_A01G0249	0	0	1.66342	2.90632	0	0	AT1G79040.1	photosystem II subunit R
Gh_A01G0307	1.22231	0.59725	0.387812	0.338793	0	0	AT1G17020.1	senescence-related gene 1
Gh_A01G0342	0	0	0	0	0	0
Gh_A01G0363	0	0	0	0	0	0	AT1G45616.1	receptor like protein 6
Gh_A01G0377	17.8034	18.5945	23.0358	19.1217	54.8093	54.9254	AT1G53320.1	tubby like protein 7
Gh_A01G0379	7.18337	6.89786	23.039	21.007	5.81986	5.97203	AT1G78810.1	unknown protein; Has 75 Blast hits to 52 proteins in
Gh_A01G0404	36.0355	34.5684	37.3054	34.273	273.013	288.232	AT3G15020.1	Lactate/malate dehydrogenase family protein
Gh_A01G0457	13.2515	12.794	11.4608	12.5383	3.39071	4.18356	AT5G53850.2	haloacid dehalogenase-like hydrolase family protein
Gh_A01G0468	0	0	0	0	0	0	AT4G21700.1	Protein of unknown function (DUF2921)
Gh_A01G0479	0.194587	0.19016	0.270105	0.134837	0.299944	0.275615	AT1G31840.1	Tetratricopeptide repeat (TPR)-like superfamily
Gh_A01G0554	0	0	0	0	0	0	AT3G47810.2	Calcineurin-like metallo-phosphoesterase
Gh_A01G0559	196.481	183.714	340.075	355.219	74.3655	82.8877	AT1G65290.1	mitochondrial acyl carrier protein 2
Gh_A01G0591	1.75748	3.0915	1.61707	0.974259	2.31172	1.64295	AT3G15160.1	unknown protein; Has 266 Blast hits to 264 proteins
Gh_A01G0595	10.3069	10.576	23.8449	25.2351	0.706108	0.364969	AT5G54840.1	Ras-related small GTP-binding family
Gh_A01G0599	288.844	297.242	45.9955	48.1843	1.49911	2.58283	AT1G50900.1	Ankyrin repeat family protein
Gh_A01G0629	15.919	15.5568	15.7836	19.8555	0.327175	0.225477	AT4G38460.1	geranylgeranyl reductase
Gh_A01G0721	0.756758	0.536168	0.900386	0.769098	1.61365	1.7686	AT1G55860.2	ubiquitin-protein ligase 1
Gh_A01G0726	0.104775	0.0511955	0	0	0	0	AT1G55850.1	cellulose synthase like E1
Gh_A01G0776	0	0	0	0	0	0	AT1G48670.1	auxin-responsive GH3 family protein
Gh_A01G0777	0	0	0	0	0	0
Gh_A01G0785	0.795869	0.972205	19.1752	16.9123	47.2993	46.0069	AT1G16300.1	glyceraldehyde-3-phosphate dehydrogenase of
Gh_A01G0839	0.18166	0.532583	0	0.167839	0	0	AT4G38260.1	Protein of unknown function (DUF833)
Gh_A01G0867	0.24252	0	0	0	0	0	AT4G35190.1	Putative lysine decarboxylase family protein
Gh_A01G0914	0.93618	0.332684	9.04591	6.99824	169.261	169.73	AT1G19900.1	glyoxal oxidase-related protein
Gh_A01G0950	6.1005	5.13534	9.39034	9.09629	7.03456	7.05808	AT1G45150.1	unknown protein; Has 219 Blast hits to 202 proteins
Gh_A01G0970	15.1764	15.847	9.48187	11.0445	11.1804	11.8522	AT5G44250.1	Protein of unknown function DUF829, transmembrane 53
Gh_A01G0972	7.76857	10.2912	0.136933	0.319	1.18269	1.71165	AT5G42750.1	BRI1 kinase inhibitor 1
Gh_A01G0980	0	0	0	0	0	0	AT4G25000.1	alpha-amylase-like
Gh_A01G1017	5.52508	6.29929	7.72151	6.74551	4.64131	5.21718	AT2G35040.1	AICARFT/IMPCHase bienzyme family protein
Gh_A01G1043	0	0	0	0	0	0
Gh_A01G1056	0.385003	0.405186	1.01011	0.875593	0.994168	1.19551	AT1G22310.2	methyl-CPG-binding domain 8
Gh_A01G1110	41.49	81.0923	0	0	0	0
Gh_A01G1196	0	0	0	0	0	0
Gh_A01G1213	6.28498	6.33196	10.2274	10.7156	34.8454	33.9564	AT1G14830.1	DYNAMIN-like 1C
Gh_A01G1216	0	0	0.34556	0	1.4923	1.23413	AT1G25210.1	UDP-3-O-acyl N-acetylglycosamine deacetylase family
Gh_A01G1223	0	0	0	0	0	0	AT1G70670.1	Caleosin-related family protein
Gh_A01G1304	0	0	0	0	0	0
Gh_A01G1316	0.135058	0.659929	10.6057	9.73303	2.68326	1.53038	AT1G70590.1	F-box family protein
Gh_A01G1341	3.15766	4.69782	4.71023	4.52852	2.42156	2.97056	AT1G60490.1	vacuolar protein sorting 34
Gh_A01G1365	0	0	0	0	0	0	AT2G21110.1	Disease resistance-responsive (dirigent-like protein)
Gh_A01G1418	0.0813228	0	0.12901	0.0751353	6.29556	6.50802	AT5G03570.1	iron regulated 2
Gh_A01G1430	0	0	0	0	0	0
Gh_A01G1453	0	0	0	0	0	0	AT2G17070.1	Arabidopsis protein of unknown function (DUF241)
Gh_A01G1538	0	0	0	0	0	0
Gh_A01G1567	1.92745	0.75344	1.37596	0.53424	7.1305	7.91715	AT1G68330.1	unknown protein; BEST Arabidopsis thaliana protein
Gh_A01G1568	0	0	0	0	0	0	AT5G64950.1	Mitochondrial transcription termination factor family
Gh_A01G1569	0	0	0	0	0	0	AT5G42905.1	Polynucleotidyl transferase, ribonuclease H-like
Gh_A01G1648	1.44543	2.21971	0	0	0	0	AT5G04010.1	F-box family protein
Gh_A01G1671	24.1063	22.5644	15.5502	17.3079	8.2574	8.8446	AT3G18140.1	Transducin/WD40 repeat-like superfamily protein
Gh_A01G1690	32.025	29.8408	40.6434	42.5247	134.7	140.406	AT3G58500.1	protein phosphatase 2A-4
Gh_A01G1710	0.27547	0.269203	2.51277	2.54511	0.18872	0.292634	AT5G06510.1	nuclear factor Y, subunit A10
Gh_A01G1714	0.427296	0.313181	1.27099	1.28305	0.365917	0.378266	AT2G35930.1	plant U-box 23
Gh_A01G1732	3.41583	2.81105	7.84307	6.81018	1.23165	1.14589	AT5G04820.1	ovate family protein 13
Gh_A01G1788	0	0	0	0	0	0
Gh_A01G1789	4.68616	5.72444	18.9337	17.0479	18.8612	18.1494	AT3G23620.1	Ribosomal RNA processing Brix domain protein
Gh_A01G1819	0.651687	0.477646	0	0.150526	0.111615	0.115382	AT5G03510.1	C2H2-type zinc finger family protein
Gh_A01G1835	1.99973	3.90848	0	0	0	0
Gh_A01G1846	1.43033	1.24248	2.52119	1.90884	1.14321	1.632	AT3G09760.1	RING/U-box superfamily protein
Gh_A01G1851	0.108781	0.0354353	0.115046	0	0.844602	0.796067	AT5G14770.1	Tetratricopeptide repeat (TPR)-like superfamily protein
Gh_A01G1854	23.5333	25.377	21.2412	18.5563	121.751	116.09	AT2G37110.1	PLAC8 family protein
Gh_A01G1866	0	0	0	0	0	0	AT4G36810.1	geranylgeranyl pyrophosphate synthase 1
Gh_A01G1886	350.921	329.308	329.683	332.984	624.914	644.819	AT3G46010.1	actin depolymerizing factor 1
Gh_A01G1891	0	0	0	0	0	0	AT3G18070.1	beta glucosidase 43
Gh_A01G1893	0	0	0	0	0	0
Gh_A01G1895	1.6118	0.286388	4.93957	5.14441	0.100384	0.207543	AT5G02030.1	POX (plant
Gh_A01G1908	0	0	2.59748	2.59332	0	0	AT1G07510.1	FTSH protease 10
Gh_A01G1944	1.52923	0.966989	2.92542	2.57642	0.554637	0.573355	AT5G01170.1	Protein of unknown function (DUF740)
Gh_A01G1977	0.399288	0.162585	0.0263928	0.0922271	0	0.0235648	AT1G47890.1	receptor like protein 7
Gh_A02G0043	79.042	84.2659	6.5485	7.06268	1.15213	1.62411	AT5G01840.1	ovate family protein 1
Gh_A02G0064	34.8098	38.9982	15.8952	16.6792	4.55649	5.01613	AT2G31810.1	ACT domain-containing small subunit of acetolactate
Gh_A02G0107	0	0	0	0	0	0	AT3G42170.1	BED zinc finger ;hAT family dimerisation domain
Gh_A02G0126	11.0284	13.3721	16.5234	18.3974	12.4524	11.4986	AT5G12890.1	UDP-Glycosyltransferase superfamily protein
Gh_A02G0210	6.2926	8.27518	7.39447	6.89046	46.8883	47.8655	AT1G04910.1	O-fucosyltransferase family protein
Gh_A02G0246	1.51603	1.30724	0.778095	0.411966	0.397115	0.0947346	AT4G13550.1	triglyceride lipases;triglyceride lipases
Gh_A02G0279	0.222156	0.379928	0.484586	0.461819	0.30439	0.530994	AT3G23590.1	REF4-related 1
Gh_A02G0300	18.4838	19.3039	14.2182	12.8081	1.87857	2.1937	AT3G04910.2	with no lysine (K) kinase 1
Gh_A02G0323	0	0	0	0	0.544063	0.401731	AT3G22750.1	Protein kinase superfamily protein
Gh_A02G0325	0	0	0.163787	0	0	0	AT3G04840.1	Ribosomal protein S3Ae
Gh_A02G0328	2.42447	2.36931	20.4808	19.488	1.78554	2.3609	AT3G22810.1	Plant protein of unknown function (DUF828) with plant
Gh_A02G0331	0	0	0	0	0	0	AT1G60690.1	NAD(P)-linked oxidoreductase superfamily protein
Gh_A02G0335	0	0	0	0	0	0	AT4G14640.1	calmodulin 8
Gh_A02G0341	7.82073	8.23071	5.24901	3.70548	2.19809	0.852102	AT4G14550.1	indole-3-acetic acid inducible 14
Gh_A02G0351	0	0	0	0	0	0	AT1G73430.2	sec34-like family protein
Gh_A02G0454	0.22697	0.295742	0.600106	0.908704	0	0	AT5G18670.1	beta-amylase 3
Gh_A02G0457	0.898903	1.58122	0	0.664408	3.69494	3.69232	AT5G18650.1	CHY-type/CTCHY-type/RING-type Zinc finger protein
Gh_A02G0468	4.22326	6.19078	9.37966	8.97446	4.91859	4.1873	AT5G18540.2	unknown protein; Has 1784 Blast hits to 634 proteins
Gh_A02G0469	0	0	0	0	0	0	AT5G24050.1	Domain of unknown function (DUF313)
Gh_A02G0486	12.4622	7.16394	44.1917	41.9923	293.796	287.617	AT4G15930.1	Dynein light chain type 1 family protein
Gh_A02G0489	58.6496	55.0073	12.1765	12.7285	0.539327	0.278764	AT5G49170.1	unknown protein; BEST Arabidopsis thaliana protein
Gh_A02G0491	16.4605	16.3587	14.126	12.8023	6.59407	7.67279	AT3G06810.1	acyl-CoA dehydrogenase-related
Gh_A02G0635	0.108492	0.212047	0.0860552	0.200474	1.41219	0.537839	AT1G34150.1	Pseudouridine synthase family protein
Gh_A02G0646	0	0	0	0	0	0	AT2G01050.1	zinc ion binding;nucleic acid binding
Gh_A02G0656	10.2456	11.4958	13.9208	13.2349	7.34402	7.72624	AT1G43190.2	polypyrimidine tract-binding protein 3
Gh_A02G0716	0	0	0	0	0	0
Gh_A02G0756	0	0	0	0	0	0	AT2G01050.1	zinc ion binding;nucleic acid binding
Gh_A02G0770	4.2816	3.91853	2.31801	1.75815	4.65595	5.96822	AT4G08500.1	MAPK/ERK kinase kinase
Gh_A02G0780	0	0	0	0	0	0	AT1G22130.1	AGAMOUS-like 104
Gh_A02G0839	0.201645	0.0492644	34.7878	28.0852	0.690718	0.428417	AT5G67360.1	Subtilase family protein
Gh_A02G0851	0	0	0	0	0	0	AT1G46480.1	WUSCHEL related homeobox 4
Gh_A02G0878	16.8502	14.0157	39.2804	39.1582	114.337	117.011	AT1G76550.1	Phosphofructokinase family protein
Gh_A02G0903	8.47091	7.64141	1.03371	1.20406	11.1602	10.6138	AT2G34770.1	fatty acid hydroxylase 1
Gh_A02G0904	0	0	0	0	0	0	AT2G27960.1	cyclin-dependent kinase-subunit 1
Gh_A02G0915	23.0508	21.4787	4.78357	4.9528	0.918125	1.32875	AT1G65260.1	plastid transcriptionally active 4
Gh_A02G0916	0	0	0	0	0	0
Gh_A02G1018	0	0	0	0	0	0	AT4G02550.2	unknown protein; BEST Arabidopsis thaliana protein
Gh_A02G1030	3.09152	3.41102	6.53916	5.49762	44.1354	45.9309	AT4G23640.1	Potassium transporter family protein
Gh_A02G1048	13.9925	12.2348	38.5537	36.6452	17.1539	17.8819	AT5G17440.1	LUC7 related protein
Gh_A02G1054	1.21591	0.826606	0.880588	1.07455	2.1006	1.7971	AT3G03305.1	Calcineurin-like metallo-phosphoesterase superfamily
Gh_A02G1070	286.491	276.97	11.6466	12.0937	15.4396	14.6709	AT5G36790.1	Haloacid dehalogenase-like hydrolase (HAD)
Gh_A02G1083	0	0	0	0	0	0
Gh_A02G1102	0.334496	0.217924	0.0884404	0.0515077	0.076386	0.157928	AT3G26540.1	Tetratricopeptide repeat (TPR)-like superfamily
Gh_A02G1109	1.57891	1.50343	1.89464	1.27176	1.16489	0.688118	AT3G22780.1	Tesmin/TSO1-like CXC domain-containing
Gh_A02G1143	0	0	0.573537	0.400833	0.0990727	0.307248	AT1G16770.1	unknown protein; Has 109 Blast hits to 109 proteins
Gh_A02G1145	0	0.102391	0.0415534	0.0484015	0.825463	1.07593	AT2G20000.1	CDC27 family protein
Gh_A02G1156	0	0.211865	0.171962	0	0	0	AT4G29080.1	phytochrome-associated protein 2
Gh_A02G1216	0	0	9.37149	0	0	0
Gh_A02G1264	15.8155	16.5596	12.8434	15.308	2.57974	2.6668	AT1G78020.1	Protein of unknown function (DUF581)
Gh_A02G1293	2.86412	2.58904	3.18054	2.58005	2.25649	2.28193	AT5G64860.1	disproportionating enzyme
Gh_A02G1315	1.22494	2.39415	13.6027	13.5809	0	0
Gh_A02G1322	0	0.701825	0	0	2.95201	3.05163
Gh_A02G1334	5.77966	4.91145	0.199322	0	1.54939	2.4915	AT1G79790.1	Haloacid dehalogenase-like hydrolase (HAD)
Gh_A02G1378	2.30143	3.1141	5.1956	5.56115	2.0618	3.63588	AT4G39740.1	Thioredoxin superfamily protein
Gh_A02G1403	0	0	45.97	96.3826	15.8817	8.20884
Gh_A02G1427	0	0	0.511769	0.238443	0.0884029	0	AT5G65740.2	zinc ion binding
Gh_A02G1454	0	0	0	0	0	0	AT4G15540.1	EamA-like transporter family
Gh_A02G1550	0	0	0	0	0	0	AT2G18630.1	Protein of unknown function (DUF677)
Gh_A02G1581	1.00244	0.629767	3.35092	4.03547	2.59987	2.78903	AT5G49555.1	FAD/NAD(P)-binding oxidoreductase family protein
Gh_A02G1609	0	0.0395639	0	0	0	0	AT5G35450.1	Disease resistance protein (CC-NBS-LRR class) family
Gh_A02G1614	0	0.622272	0.505075	1.76493	0	0.563693	AT3G51060.1	Lateral root primordium (LRP)
Gh_A02G1616	6.47825	5.73999	18.8413	14.4447	82.8453	83.0719	AT4G36250.1	aldehyde dehydrogenase 3F1
Gh_A02G1627	62.9438	63.5499	268.432	277.812	68.5792	68.7453	AT4G36130.1	Ribosomal protein L2 family
Gh_A02G1634	0	0	0.490306	0.475924	0	0	AT5G66230.2	Chalcone-flavanone isomerase family protein
Gh_A02G1644	0	0	0.118508	0	1.63769	1.85168	AT5G66150.1	Glycosyl hydrolase family 38 protein
Gh_A02G1691	11.3519	10.0166	0	0	0	0.0780527	AT3G51430.1	Calcium-dependent phosphotriesterase
Gh_A02G1693	0.267659	0.130785	5.6792	5.5023	0.137527	0.236947	AT2G17650.1	AMP-dependent synthetase and ligase family protein
Gh_A02G1697	1.28621	2.02508	9.06856	9.70481	7.48984	7.18595	AT2G17200.1	ubiquitin family protein
Gh_A03G0007	0	0	0	0	0.0463781	0	AT4G17895.1	ubiquitin-specific protease 20
Gh_A03G0008	4.20859	4.48674	9.63537	8.66048	15.137	16.2575	AT3G13940.1	DNA binding;DNA-directed RNA polymerases
Gh_A03G0011	0	0	0	0	0	0
Gh_A03G0045	0	0	0	0	0	0	AT4G10720.1	Ankyrin repeat family protein
Gh_A03G0058	0	0	0	0.162734	0	0	AT4G17540.1	unknown protein; Has 30201 Blast hits to 17322
Gh_A03G0059	0	0	0	0	0	0	AT5G54620.1	Ankyrin repeat family protein
Gh_A03G0061	0	0	0	0	0	0	AT3G01680.1	CONTAINS InterPro DOMAIN/s: Mediator complex subunit
Gh_A03G0062	17.0522	18.9092	0.140163	0.326524	0	0	AT2G35660.1	FAD/NAD(P)-binding oxidoreductase family protein
Gh_A03G0101	0	0	8.66199	6.92416	23.7643	24.8696	AT3G60670.1	PLATZ transcription factor family protein
Gh_A03G0157	0.804799	0.423495	4.27213	4.80458	0.89065	0.920707	AT1G63850.1	BTB/POZ domain-containing protein
Gh_A03G0177	1.86175	2.0923	7.38365	7.82644	69.0019	72.9787	AT5G56350.1	Pyruvate kinase family protein
Gh_A03G0217	0.645503	0.670244	0.832017	0.857311	0.829169	0.628578	AT5G58510.1	unknown protein; FUNCTIONS IN: molecular_function
Gh_A03G0234	0.807605	1.36322	0.116471	0.203498	1.10655	1.19589	AT5G58320.2	Kinase interacting (KIP1-like) family protein
Gh_A03G0244	161.163	225.973	266.783	239.536	609.654	327.52	AT2G31490.1	unknown protein; Has 55 Blast hits to 55 proteins
Gh_A03G0248	9.90177	4.83826	0.261802	0.609893	0	0	AT1G08110.4	lactoylglutathione lyase family protein / glyoxalase
Gh_A03G0249	2.2098	2.23666	3.38042	2.69792	11.7868	10.899	AT4G05160.1	AMP-dependent synthetase and ligase family protein
Gh_A03G0252	3.12096	2.92017	7.26858	5.39889	13.5566	14.6254	AT5G60790.1	ABC transporter family protein
Gh_A03G0288	2.53604	2.47835	9.33949	9.70709	2.94738	3.97694	AT2G28450.1	zinc finger (CCCH-type) family protein
Gh_A03G0326	24.5996	19.5881	28.1844	20.2026	20.2857	22.2608	AT5G59770.1	Protein-tyrosine phosphatase-like, PTPLA
Gh_A03G0416	0	0	0	0	0.0774704	0.0800848	AT5G24318.1	O-Glycosyl hydrolases family 17 protein
Gh_A03G0423	77.0915	158.606	1.07278	1.24958	0.926564	0	AT3G47070.1	LOCATED IN: thylakoid, chloroplast thylakoid
Gh_A03G0426	18.0195	25.0241	17.3021	18.401	3.57352	5.70909
Gh_A03G0441	0	3.28831	0	0	0	0
Gh_A03G0453	0	0	0.684667	0.797501	0	0	AT4G24910.1	Protein of unknown function (DUF579)
Gh_A03G0485	0.970447	1.76126	1.48453	2.17748	5.55614	5.25274	AT5G07300.1	Calcium-dependent phospholipid-binding Copine
Gh_A03G0541	4.58272	4.39234	6.08163	6.18822	4.95083	3.80722	AT5G63110.1	histone
Gh_A03G0564	0	0.0545687	0	0	0.0765087	0.0395454	AT3G01680.1	CONTAINS InterPro DOMAIN/s: Mediator complex subunit
Gh_A03G0585	9.47819	8.22183	14.7827	14.1687	3.93979	4.75154	AT3G47610.1	transcription regulators;zinc ion binding
Gh_A03G0592	0	0	0	0	0	0
Gh_A03G0692	0.629335	1.23004	0	0	0	0	AT2G26560.1	phospholipase A 2A
Gh_A03G0693	0.102719	0.702673	0	0	0	0	AT2G26560.1	phospholipase A 2A
Gh_A03G0752	0	0	0	0	0	0
Gh_A03G0756	0	0	0	0	0	0	AT3G52850.1
Gh_A03G0762	2.34292	1.87333	1.35156	1.77109	1.16734	0.60337	AT3G13062.2	Polyketide cyclase/dehydrase and lipid transport
Gh_A03G0768	23.8882	19.8305	9.98337	11.8659	24.8121	23.2846	AT1G17100.1	SOUL heme-binding family protein
Gh_A03G0771	2.76012	2.02299	0	1.91259	0	0
Gh_A03G0798	2.03564	1.67523	2.422	2.05399	3.33967	3.3765	AT1G18270.1	ketose-bisphosphate aldolase class-II family protein
Gh_A03G0862	0	0.125935	0.0511082	0.238123	0.132426	0.228159	AT2G02860.1	sucrose transporter 2
Gh_A03G0897	0.29229	0.714102	0.193203	0.585111	0.166869	0.0690003	AT1G69350.1	Tetratricopeptide repeat (TPR)-like superfamily
Gh_A03G0899	0	0	0	0	0	0	AT1G69390.1	homologue of bacterial MinE 1
Gh_A03G0932	0	0	0	0	0	0
Gh_A03G0975	0.68877	0.576943	1.20973	1.22728	1.31448	1.67242	AT1G60860.1	ARF-GAP domain 2
Gh_A03G0991	0	0	0	0	0	0	AT2G01900.1	DNAse I-like superfamily protein
Gh_A03G1013	11.3999	8.63703	8.43273	8.40233	7.63435	6.16845	AT1G68070.1	Zinc finger, C3HC4 type (RING finger) family protein
Gh_A03G1048	0	0	0	0	0	0
Gh_A03G1055	0	0	0	0	0	0	AT5G37810.1	NOD26-like intrinsic protein 4;1
Gh_A03G1058	27.2153	37.6779	16.6401	13.0962	63.703	57.0189
Gh_A03G1063	0	0	0.866194	0.756707	0.748132	0.773379	AT1G23030.1	ARM repeat superfamily protein
Gh_A03G1154	0	0	0	0	0	0	AT1G70330.1	equilibrative nucleotide transporter 1
Gh_A03G1163	0	0	0.705989	0.587383	0	0	AT3G26430.1	GDSL-like Lipase/Acylhydrolase superfamily protein
Gh_A03G1191	0	0	0	0	0	0	AT1G10710.1	poor homologous synapsis 1
Gh_A03G1211	20.4986	22.8546	178.574	175.201	60.9988	56.4224	AT1G60420.1	DC1 domain-containing protein
Gh_A03G1293	0	0	0	0	0	0
Gh_A03G1306	0	0	0	0	0	0
Gh_A03G1330	0	0	0	0	7.76719	5.8395	AT2G47620.1	SWITCH/sucrose nonfermenting 3A
Gh_A03G1337	0	0	0	0	0	0
Gh_A03G1360	0	0	0	0	0	0	AT1G06290.1	acyl-CoA oxidase 3
Gh_A03G1369	6.66423	7.6619	11.5049	8.69249	2.68562	0.694063
Gh_A03G1401	0	0	0	0	0	0	AT2G20830.2	transferases;folic acid binding
Gh_A03G1454	1.82659	2.38005	0.362212	0.562539	0	0	AT5G08240.1	unknown protein; BEST Arabidopsis thaliana protein
Gh_A03G1478	15.6633	14.7067	13.2767	13.3365	14.6231	13.4853	AT3G19980.1	flower-specific,
Gh_A03G1489	12.9848	13.6945	23.4543	24.7064	115.203	119	AT1G21070.1	Nucleotide-sugar transporter family protein
Gh_A03G1510	21.3724	20.4442	11.5708	10.5523	0.542292	0.240254	AT2G17230.1	EXORDIUM like 5
Gh_A03G1532	1.71664	1.29045	2.51379	2.07404	3.7543	4.11479	AT5G09420.1	translocon
Gh_A03G1547	0	0	0.276616	0.161101	0	0
Gh_A03G1599	57.9791	62.0412	19.526	16.7586	35.5044	32.8029	AT3G49870.1	ADP-ribosylation factor-like A1C
Gh_A03G1645	4.37945	4.66889	24.6321	22.8061	3.27304	3.3835	AT2G01640.2	unknown protein; FUNCTIONS IN: molecular_function
Gh_A03G1683	0.0243817	0	0.879945	0.901064	0.0501104	0.0345344	AT3G19050.1	phragmoplast orienting kinesin 2
Gh_A03G1692	1.00511	0.982246	3.69635	4.05224	0.813783	0.905958	AT3G19120.1	PIF / Ping-Pong family of plant transposases
Gh_A03G1705	2988.91	3054.7	32.2942	34.795	5.92715	1.44169	AT1G60950.1	2Fe-2S ferredoxin-like superfamily
Gh_A03G1737	3.72985	4.48155	8.39051	7.23108	3.93761	3.63746	AT2G21470.1	SUMO-activating enzyme 2
Gh_A03G1746	5.22917	5.4987	3.6869	3.89895	11.8157	13.4272	AT1G62020.1	Coatomer, alpha subunit
Gh_A03G1751	7.25465	6.27936	3.86364	6.70268	21.8682	21.0648	AT4G34640.1	squalene synthase 1
Gh_A03G1763	5.84535	7.05646	2.01825	2.03317	3.48632	4.0423	AT4G34740.1	GLN phosphoribosyl
Gh_A03G1764	0.901661	1.00703	2.79266	2.69752	0.970692	1.12508	AT1G32120.1	FUNCTIONS IN: molecular_function unknown; INVOLVED
Gh_A03G1773	0	0	0	0	0	0	AT4G38840.1	SAUR-like auxin-responsive protein family
Gh_A03G1774	0	0	0	0	0	0	AT4G38840.1	SAUR-like auxin-responsive protein family
Gh_A03G1781	0	0	0	0	0	0	AT4G38840.1	SAUR-like auxin-responsive protein family
Gh_A03G1785	0	0	0	0	0	0	AT4G34770.1	SAUR-like auxin-responsive protein family
Gh_A03G1825	0	0	0	0	0	0
Gh_A03G1826	48.5339	45.1184	1.80103	1.04892	0.0648144	0	AT2G16980.2	Major facilitator superfamily protein
Gh_A03G1877	39.3903	52.0192	107.244	95.9013	9.48145	6.7856	AT1G60870.1	maternal effect embryo arrest 9
Gh_A04G0013	8.52961	8.33556	20.7636	15.8971	6.64949	6.56145	AT5G56130.1	Transducin/WD40 repeat-like
Gh_A04G0075	0	0	0	0	0	0	ATCG00680.1	photosystem II reaction center protein B
Gh_A04G0081	3.22274	3.46437	15.7849	17.4186	2.59422	1.99706	AT1G50600.1	scarecrow-like 5
Gh_A04G0099	2.93894	2.19185	7.30021	7.93163	1.27163	0.76682	AT1G04950.2	TATA BOX ASSOCIATED FACTOR II 59
Gh_A04G0122	0	0	0	0	0.0962681	0.0995169	AT5G63020.1	Disease resistance protein (CC-NBS-LRR class) family
Gh_A04G0127	21.7458	20.8226	18.3615	19.2811	32.7388	31.7944	AT5G55070.1	Dihydrolipoamide succinyltransferase
Gh_A04G0133	27.7465	26.454	5.90471	2.50102	17.1542	20.6088	AT5G54980.1	Uncharacterised protein family (UPF0497)
Gh_A04G0155	0.617204	0.383831	6.27532	6.37637	23.4482	23.3256	AT1G28570.1	SGNH hydrolase-type esterase superfamily protein
Gh_A04G0161	11.2144	12.3197	20.6737	18.2213	11.2858	12.2143	AT4G27020.1	unknown protein; FUNCTIONS IN: molecular_function
Gh_A04G0179	0	0	0	0	0	0	AT5G28730.1	unknown protein; BEST Arabidopsis thaliana protein
Gh_A04G0185	0	0	0	0	0	0	AT4G23160.1	cysteine-rich RLK (RECEPTOR-like protein kinase)
Gh_A04G0248	9.58994	8.0938	16.9998	18.0562	6.17173	6.12276	AT1G52980.1	GTP-binding family protein
Gh_A04G0280	0	0	0	0	0	0	AT1G28130.1	Auxin-responsive GH3 family protein
Gh_A04G0310	2.66043	3.83796	13.6664	13.9287	1.38866	0.986924	AT5G57850.1	D-aminoacid aminotransferase-like PLP-dependent
Gh_A04G0317	0	0	0	0	0	0
Gh_A04G0338	0	0	0	0	0	0	AT1G43780.1	serine carboxypeptidase-like 44
Gh_A04G0400	3.62558	5.7477	0.127813	0.148877	0	0	AT3G26310.1	cytochrome P450, family 71, subfamily B,
Gh_A04G0411	1.56311	0	0	0	0	0	AT1G53680.1	glutathione S-transferase TAU 28
Gh_A04G0446	0.16845	0.164618	0	0	0.115403	0.119297	AT2G02650.1	Ribonuclease H-like superfamily protein
Gh_A04G0454	0	0	0	0	0	0	AT3G26040.1	HXXXD-type acyl-transferase family protein
Gh_A04G0461	191.871	202.702	26.2095	18.2147	2.6632	2.0648	AT3G52380.1	chloroplast RNA-binding protein 33
Gh_A04G0515	1.07888	1.24603	5.60134	5.43704	11.6915	9.58553
Gh_A04G0539	14.6816	14.7353	18.8057	21.3549	14.8153	15.8773	AT5G02130.1	Tetratricopeptide repeat (TPR)-like superfamily
Gh_A04G0546	0	0	0	0	0	0
Gh_A04G0559	0.767846	0.333501	0.812071	0.709425	0.584488	0.48337	AT5G03770.1	KDO transferase A
Gh_A04G0589	0.241223	0.117868	0.669681	0.7429	1.04663	1.11043	AT3G21540.1	transducin family protein / WD-40 repeat family
Gh_A04G0598	31.2445	24.4269	60.7184	44.7442	36.3886	24.3402	AT5G03460.1	unknown protein; FUNCTIONS IN: molecular_function
Gh_A04G0642	27.9568	29.5145	33.5057	38.4618	8.38807	8.96019	AT2G37110.1	PLAC8 family protein
Gh_A04G0650	2.9367	2.43317	6.63366	7.25502	17.8445	19.8483	AT2G37080.1	ROP interactive partner 3
Gh_A04G0770	0	0	0	0	0	0	AT1G42990.1	basic region/leucine zipper motif 60
Gh_A04G0839	20.8074	28.0803	0.39296	0.45772	10.3517	9.64847	AT1G68300.1	Adenine nucleotide alpha hydrolases-like superfamily
Gh_A04G0948	0	0	0	0	0	0
Gh_A04G0960	1.53374	7.49426	15.8153	9.06912	0.840595	0.651722	AT2G13820.1	Bifunctional inhibitor/lipid-transfer protein/seed
Gh_A04G0996	0	0	0	0	0	0	AT5G42500.1	Disease resistance-responsive (dirigent-like protein)
Gh_A04G1015	74.0685	77.4668	28.613	24.9702	13.8672	14.4954	AT1G49970.1	CLP protease proteolytic subunit 1
Gh_A04G1018	0	0	0	0	0	0	AT4G33865.1	Ribosomal protein S14p/S29e family protein
Gh_A04G1024	1.23162	0.802401	0.651278	0.568956	15.7502	15.991	AT2G23290.1	myb domain protein 70
Gh_A04G1050	214.119	218.685	53.7402	50.7464	122.603	120.863	AT2G21170.1	triosephosphate isomerase
Gh_A04G1069	1.96067	1.57794	3.84226	2.87708	12.6421	13.4772	AT5G60620.1	glycerol-3-phosphate acyltransferase 9
Gh_A04G1098	2.77018	2.11291	4.82334	4.86913	1.85152	1.86615	AT2G16090.1	RING/U-box superfamily protein
Gh_A04G1131	0	0	0	0	0	0
Gh_A04G1140	0	0	0	0	0	0
Gh_A04G1178	1.07895	0.856702	4.76049	4.23664	8.36186	9.26489	AT1G70570.1	anthranilate phosphoribosyltransferase, putative
Gh_A04G1181	2.28678	1.98645	3.3974	2.91766	0.845485	0.925431	AT1G70620.3	cyclin-related
Gh_A04G1207	0.662796	1.51134	1.40194	1.8371	0.151357	0.469394	AT1G67980.1	caffeoyl-CoA 3-O-methyltransferase
Gh_A04G1262	0	0	0	0	0	0	AT5G03490.1	UDP-Glycosyltransferase superfamily protein
Gh_A04G1276	0	0.433809	0.352106	0	0.304114	0	AT5G39670.1	Calcium-binding EF-hand family protein
Gh_A05G0040	7.77124	5.69583	7.19147	8.01763	9.93803	10.8238	AT5G25530.1	DNAJ heat shock family protein
Gh_A05G0091	0	0	0	0	0	0	AT1G48120.1	hydrolases;protein serine/threonine phosphatases
Gh_A05G0477	1.82348	1.93695	25.0286	26.2966	1.41218	1.51598	AT4G31890.1	ARM repeat superfamily protein
Gh_A05G0605	0.195683	0.382463	0.194019	0.0451987	0	0.138583	AT4G18750.1	Pentatricopeptide repeat (PPR) superfamily
Gh_A05G0624	0	0	0	0	0	0.0188384	AT3G43600.1	aldehyde oxidase 2
Gh_A05G0663	0.260717	0.764357	0	0	0	0	AT2G27730.1	copper ion binding
Gh_A05G0754	0	0.0881783	0.047714	0.0833658	0.123632	0.106503	AT2G29620.1	unknown protein; BEST Arabidopsis thaliana protein
Gh_A05G0800	31.0386	32.096	34.9256	40.6813	26.7036	24.282	AT5G59460.1	scarecrow-like transcription factor 11 (SCL11)
Gh_A05G0829	0	0	0	0	0	0	AT5G24910.1	cytochrome P450, family 714, subfamily A,
Gh_A05G0951	0	0.164618	0	0	0.115403	0	AT3G51680.1	NAD(P)-binding Rossmann-fold superfamily protein
Gh_A05G0954	5.3019	4.47474	3.76852	3.72159	17.6187	17.6525	AT5G49810.1	methionine S-methyltransferase
Gh_A05G0971	0	0	0	0	0	0	AT4G31540.1	exocyst subunit exo70 family
Gh_A05G1036	0.982203	0.822736	1.05732	0.972292	4.80637	3.87548	AT1G80630.1	RNI-like superfamily protein
Gh_A05G1060	0	0	0	0	0	0	AT1G63930.1	from the Czech 'roh' meaning 'corner'
Gh_A05G1063	2.16637	2.41952	0.736438	3.43121	0.848082	0.657527
Gh_A05G1105	0	0	0	0	0	0
Gh_A05G1121	3.00958	2.71488	10.4057	9.12607	7.03132	5.73838	AT3G13860.1	heat shock protein 60-3A
Gh_A05G1152	1.34991	1.69612	3.03743	3.18165	1.67975	1.81448	AT1G72390.1	CONTAINS InterPro DOMAIN/s: Spt20 family
Gh_A05G1172	0	0	0.479703	0.335255	0	0	AT5G40990.1	GDSL lipase 1
Gh_A05G1179	6.19665	5.25713	6.91363	6.10266	2.00598	1.83256	AT1G53840.1	pectin methylesterase 1
Gh_A05G1272	10.6098	12.1605	7.89618	7.01912	1.79472	2.04081
Gh_A05G1529	120.333	131.06	1.60293	1.27302	0.377578	0.520427	AT1G42970.1	glyceraldehyde-3-phosphate dehydrogenase B
Gh_A05G1635	0	0	0.809808	0.471632	0	0	AT1G44970.1	Peroxidase superfamily protein
Gh_A05G1746	0	0	0	0	0	0
Gh_A05G1752	4.33589	4.19119	13.3083	12.9324	9.62166	8.61129	AT5G42920.2	THO complex, subunit 5
Gh_A05G1780	4.58131	5.75626	15.2277	13.5045	36.019	40.3245	AT4G07390.1	Mannose-P-dolichol utilization defect 1 protein
Gh_A05G1831	0.121377	0.355847	0	0.112142	0	0	AT1G27461.1	unknown protein; Has 30201 Blast hits to 17322
Gh_A05G1836	4.22458	4.12847	9.59841	8.46786	3.13946	2.89045	AT3G25230.1	rotamase FKBP 1
Gh_A05G1873	11.596	11.3872	9.55511	8.42536	25.2981	24.2782	AT4G24520.1	P450 reductase 1
Gh_A05G1911	11.276	28.0496	63.4217	59.6671	16.1523	20.3272	AT3G26360.1	Ribosomal protein S21 family protein
Gh_A05G1947	0	0	0	0	0	0
Gh_A05G1995	10.6464	9.56064	28.6055	30.1295	7.88507	8.42288	AT5G64610.1	histone acetyltransferase of the MYST family 1
Gh_A05G2019	0.367294	0.440515	0.172153	0.447323	0.640505	0.697591	AT1G21580.1	Zinc finger C-x8-C-x5-C-x3-H type family protein
Gh_A05G2123	0	0	0	0	0	0	AT3G56640.1	exocyst complex component sec15A
Gh_A05G2135	13.4784	12.5445	23.673	25.7953	10.5529	9.31818	AT1G72175.1	RING/U-box protein with domain of unknown function
Gh_A05G2143	0	0.370554	1.50382	0	1.29885	1.20841	AT4G08900.1	arginase
Gh_A05G2179	0.0933374	0.182428	0.222105	0.172472	1.5986	1.05763	AT1G75780.1	tubulin beta-1 chain
Gh_A05G2204	0	0	0	0	0	0	AT2G21610.1	pectinesterase 11
Gh_A05G2220	0.615484	0.481185	0	0	0	0	AT1G19300.1
Gh_A05G2233	0	0	0	0	0	0
Gh_A05G2397	19.4884	15.8312	5.31372	3.71365	2.50334	2.07026	AT3G10970.1	Haloacid dehalogenase-like hydrolase (HAD)
Gh_A05G2408	8.07464	7.78284	0.701893	1.07305	2.84168	2.07589	AT3G54500.1	BEST Arabidopsis thaliana protein match is: dentin
Gh_A05G2427	0	0	0	0	0	0
Gh_A05G2436	0	0	0	0	0	0	AT5G07050.1	nodulin MtN21 /EamA-like transporter family protein
Gh_A05G2466	37.7812	38.439	49.2623	42.7965	77.4725	74.5891	AT2G38710.1	AMMECR1 family
Gh_A05G2479	0.0491031	0.0719791	0.0389484	0.0680507	0.168199	0.382525	AT2G36380.1	pleiotropic drug resistance 6
Gh_A05G2487	0	1.89791	0	0	0	0
Gh_A05G2491	0.297445	0.508687	0	0	0	0	AT3G25830.1	terpene synthase-like
Gh_A05G2494	0	0	0	0	0.953816	0.464002	AT5G04510.1	3'-phosphoinositide-dependent protein
Gh_A05G2496	10.05	10.4352	0.871897	1.30575	9.25185	7.00624	AT5G04490.1	vitamin E pathway gene 5
Gh_A05G2500	102.096	107.407	1.32758	0.515456	0	0
Gh_A05G2518	0.245116	0.319386	0	0	0	0	AT5G07990.1	Cytochrome P450 superfamily protein
Gh_A05G2612	0	0	0	0	0	0
Gh_A05G2638	28.7686	26.608	52.973	54.5834	26.5718	25.4675	AT1G26690.1	emp24/gp25L/p24 family/GOLD family protein
Gh_A05G2667	0.250166	0.314325	0.453557	0.198114	10.9197	10.377	AT4G27640.1	ARM repeat superfamily protein
Gh_A05G2671	0	0	0	0	0	0	AT1G68070.1	Zinc finger, C3HC4 type (RING finger) family protein
Gh_A05G2683	0	0.2335	2.02158	1.76605	0.982144	0.846075	AT1G15020.2	quiescin-sulfhydryl oxidase 1
Gh_A05G2757	0	0	1.14401	1.33254	0	0
Gh_A05G2784	5.1505	4.30268	19.8338	20.7998	16.4475	15.4729	AT1G70280.2	NHL domain-containing protein
Gh_A05G2786	2.04175	3.05946	1.83544	1.8864	1.49202	1.83157	AT5G40240.2	nodulin MtN21 /EamA-like transporter family protein
Gh_A05G2790	25.389	22.1291	4.08213	3.80389	1.17524	0	AT1G10522.2	unknown protein; FUNCTIONS IN: molecular_function
Gh_A05G2827	0	0	0	0	0	0
Gh_A05G2864	144.939	196.31	215.812	211.439	540.027	585.264	AT1G05720.1	selenoprotein family protein
Gh_A05G2893	0.461297	0.257601	0.0522713	0.121771	0	0.0933406	AT2G40280.1	S-adenosyl-L-methionine-dependent methyltransferases
Gh_A05G2919	21.2173	19.5664	66.3697	62.3981	81.8907	82.1147	AT5G14030.3	translocon-associated protein beta (TRAPB) family
Gh_A05G2986	0.291318	0	0	0	0	0	AT5G40690.1	CONTAINS InterPro DOMAIN/s: EF-Hand 1,
Gh_A05G2987	7.29315	9.23901	9.6415	7.36217	15.6369	16.6429	AT5G40660.1	ATP12 protein-related
Gh_A05G3040	0	0	0	0	0	0
Gh_A05G3050	73.8111	43.2792	46.8374	27.2781	0	20.9093	AT4G26055.1	unknown protein; FUNCTIONS IN: molecular_function
Gh_A05G3096	2.35804	0.977623	7.48156	9.04462	1.07697	1.21453	AT5G50180.1	Protein kinase superfamily protein
Gh_A05G3097	3.48373	3.52607	13.7177	15.1738	1.19332	1.93851	AT3G01590.1	Galactose mutarotase-like superfamily protein
Gh_A05G3100	3.02961	2.69634	7.42379	7.04774	7.3385	7.77773	AT5G19130.1	GPI transamidase component family protein / Gaa1-like
Gh_A05G3110	0	0	0	0	0	0
Gh_A05G3128	0.619469	0	0	0	0	0	AT3G28007.1	Nodulin MtN3 family protein
Gh_A05G3151	3.44068	3.80098	33.6989	28.7483	49.6027	50.5351	AT3G28480.1	Oxoglutarate/iron-dependent oxygenase
Gh_A05G3157	0	0	0	0	0	0
Gh_A05G3245	7.0806	6.39232	4.707	4.54816	7.89988	7.92769	AT5G08500.1	Transmembrane CLPTM1 family protein
Gh_A05G3253	6.39511	6.41125	14.8679	15.1788	10.953	9.87799	AT3G01160.1	FUNCTIONS IN: molecular_function unknown; INVOLVED
Gh_A05G3262	0	0	0.415588	0	0	0	AT5G45890.1	senescence-associated gene 12
Gh_A05G3265	1.54928	2.0484	0.578298	0.757802	9.11544	10.4557	AT3G58760.1	Integrin-linked protein kinase family
Gh_A05G3346	6.58421	5.92153	1.7787	1.41061	4.47805	4.93328	AT5G60900.1	receptor-like protein kinase 1
Gh_A05G3370	0	0.0766041	0	0.144847	0.107404	0.277571	AT2G02250.1	phloem protein 2-B2
Gh_A05G3440	8.32432	8.43905	0.154271	0.107817	0.159893	0.0826445	AT1G18485.1	Pentatricopeptide repeat (PPR) superfamily protein
Gh_A05G3491	360.506	332.8	3758.14	3480.14	1352.65	1363.31	AT5G05270.1	Chalcone-flavanone isomerase family protein
Gh_A05G3527	3.36901	2.79851	0.133614	0.311268	2.07725	1.78946	AT2G26200.1	S-adenosyl-L-methionine-dependent methyltransferases
Gh_A05G3583	2.87761	3.63924	8.99577	6.56847	1.15965	0.839148	AT3G12090.1	tetraspanin6
Gh_A06G0009	9.76352	10.6016	52.4898	53.1217	28.2417	19.9754	AT1G20430.1	unknown protein; Has 29 Blast hits to 29 proteins in
Gh_A06G0094	5.13899	5.44059	34.4781	27.301	0.880159	1.21315	AT1G47740.1	PPPDE putative thiol peptidase family protein
Gh_A06G0099	1.57477	1.18718	3.24766	2.99304	2.21934	1.91187	AT5G42620.2	metalloendopeptidases;zinc ion binding
Gh_A06G0125	20.5789	20.3367	30.2619	33.1127	29.3053	33.8969	AT1G47640.1	unknown protein; FUNCTIONS IN: molecular_function
Gh_A06G0136	0	0	0	0	0	0.208057	AT5G67300.1	myb domain protein r1
Gh_A06G0152	0	0	0	0	0	0
Gh_A06G0157	0	3.17299	0	0	0	0
Gh_A06G0165	0.557571	1.08977	0.331698	0.257574	1.90991	1.18462	AT1G45688.1	unknown protein; FUNCTIONS IN: molecular_function
Gh_A06G0175	17.8339	18.1501	6.77995	7.99478	2.45801	2.09255	AT5G52010.1	C2H2-like zinc finger protein
Gh_A06G0186	0	0	0	0	0	0	AT4G34215.1	Domain of unknown function (DUF303)
Gh_A06G0204	0	0	0.113293	0	0	0	AT1G27461.1	unknown protein; Has 30201 Blast hits to 17322
Gh_A06G0240	0	0.648842	0	0	0	0
Gh_A06G0280	0.660984	0.322973	0.393218	0.763367	0.113207	0	AT4G08980.2	F-BOX WITH WD-40 2
Gh_A06G0290	0.419373	0.491799	0.73182	0.464959	0.229845	0.594003	AT1G34630.1	BEST Arabidopsis thaliana protein match is:
Gh_A06G0350	32.1995	62.9339	25.5405	40.3744	319.86	166.142	AT1G77710.1	CONTAINS InterPro DOMAIN/s: Ubiquitin-like, Ufm1
Gh_A06G0404	0.395553	0.370447	0.104584	0.0913643	0.0677466	0.0817051	AT2G25660.1	embryo defective 2410
Gh_A06G0408	0.0928386	0.0907266	0	0	34.7268	38.2657	AT2G25680.1	molybdate transporter 1
Gh_A06G0442	7.54914	7.10416	13.0848	11.8829	8.04501	8.51452	AT2G11890.1	adenylate cyclases
Gh_A06G0457	4.13318	3.43328	11.8843	12.9836	16.7063	15.8065	AT2G10950.1	BSD domain-containing protein
Gh_A06G0466	3.97955	5.18536	10.3306	8.57912	15.6557	18.8316	AT5G52580.1	RabGAP/TBC domain-containing protein
Gh_A06G0511	19.8295	19.7014	21.4959	21.2216	27.7358	22.8204	AT5G19930.2	Protein of unknown function DUF92, transmembrane
Gh_A06G0531	0	0.17126	2.08508	2.59061	0.120059	0
Gh_A06G0607	0.230747	0.275608	0.549082	0.521132	1.089	1.01681	AT5G11700.1	LOCATED IN: vacuole; EXPRESSED IN: 24 plant structures;
Gh_A06G0620	0.350494	0.17126	0.417016	0.161913	0	0.248221	AT4G26220.1	S-adenosyl-L-methionine-dependent methyltransferases
Gh_A06G0637	2.72632	3.47517	0.047011	0.219034	3.16706	2.72829
Gh_A06G0684	0	0	0	0	0	0	AT1G79690.1	nudix hydrolase homolog 3
Gh_A06G0725	7.6056	6.10032	9.5044	8.35277	17.5976	17.1244	AT2G26260.1
Gh_A06G0727	0	0	3.1113	1.20802	0	0
Gh_A06G0728	0.195058	0.190621	0.309439	0.270326	0.868602	0.414423	AT5G21970.1	Ubiquitin carboxyl-terminal hydrolase family protein
Gh_A06G0794	5.95557	7.0302	24.368	20.1575	13.7349	14.1984	AT2G25970.1	KH domain-containing protein
Gh_A06G0796	0.400983	0.470233	0.190835	0.0740949	2.41742	3.18055	AT1G17720.2	Protein phosphatase 2A, regulatory subunit
Gh_A06G0833	0.91407	0.625292	1.70384	1.30901	0.187864	0.0323674	AT4G32880.1	homeobox gene 8
Gh_A06G0871	116.232	106.385	385.87	371.408	177.514	161.018	AT2G32060.2	Ribosomal protein L7Ae/L30e/S12e/Gadd45 family
Gh_A06G0900	0.514249	1.25637	0.305925	1.42537	1.49729	1.27467	AT4G32120.1	Galactosyltransferase family protein
Gh_A06G0918	0	0	0.159061	0	0.137381	0.426051	AT3G16630.2	P-loop containing
Gh_A06G0934	3.88925	4.1463	5.32854	4.57334	4.60226	5.00797	AT3G13550.1	Ubiquitin-conjugating enzyme
Gh_A06G0978	0.20649	0.201792	5.40497	4.5787	0	0.146237	AT4G31330.1	Protein of unknown function, DUF599
Gh_A06G0988	5.80831	5.95306	8.20294	7.46058	6.79371	6.92266	AT3G20800.1	Cell differentiation, Rcd1-like protein
Gh_A06G1030	2.15027	1.05068	0	0	0.184139	0	AT3G54200.1	Late embryogenesis abundant (LEA) hydroxyproline-rich
Gh_A06G1081	15.4867	15.1344	0.163787	0	0	0
Gh_A06G1102	0	0	0	0	0	0	AT1G52900.1	Toll-Interleukin-Resistance (TIR) domain family
Gh_A06G1103	0.229695	0.448938	1.09316	0.424437	0.31472	0.325341	AT5G18280.2	apyrase 2
Gh_A06G1116	0	0.164618	0	0	11.3095	10.4982	AT4G27460.1	Cystathionine beta-synthase (CBS) family protein
Gh_A06G1119	0	1.05655	2.57269	9.98889	3.33304	1.91418	AT4G21720.1	unknown protein; Has 2692 Blast hits to 975 proteins
Gh_A06G1129	0.113132	0.0552793	0	0	0	0	AT4G04960.1	Concanavalin A-like lectin protein kinase family
Gh_A06G1147	3.64344	4.23875	11.2846	10.4193	5.943	7.74088	AT1G28960.5	nudix hydrolase homolog 15
Gh_A06G1156	0	0	0.0441494	0	0	0	AT2G42620.1	RNI-like superfamily protein
Gh_A06G1168	13.5274	16.104	14.2415	14.9978	68.7474	65.8419	AT5G45750.1	RAB GTPase homolog A1C
Gh_A06G1186	4.88299	4.7719	9.50686	10.2533	4.86582	7.85943	AT1G05620.1	uridine-ribohydrolase 2
Gh_A06G1236	7.15408	5.38676	10.0468	11.2691	4.8208	5.89713	AT1G79650.2	Rad23 UV excision repair protein family
Gh_A06G1259	17.5663	20.4365	9.28903	8.50132	0	0
Gh_A06G1279	0	0	0	0	0.22869	0.866828	AT1G11580.1	methylesterase PCR A
Gh_A06G1281	0.0594706	0	0.283031	0.494512	0.0814847	0.0842346	AT3G20580.1	COBRA-like protein 10 precursor
Gh_A06G1345	0	0	0	0	0	0
Gh_A06G1370	16.592	22.0055	2.11512	1.91621	0	0.209831	AT4G16410.1	unknown protein; CONTAINS InterPro DOMAIN/s: Protein
Gh_A06G1382	1.05987	1.16523	10.2984	9.18027	1.08915	1.78268	AT5G47730.1	Sec14p-like phosphatidylinositol transfer family
Gh_A06G1391	0	0	4.97006	5.95453	0.613234	0.887501	AT1G02205.2	Fatty acid hydroxylase superfamily
Gh_A06G1414	0	0	0	0	0	0	AT3G05390.1	FUNCTIONS IN: molecular_function unknown; INVOLVED
Gh_A06G1437	0	0	0	0	0	0	AT5G09280.1	Pectin lyase-like superfamily protein
Gh_A06G1489	23.8976	24.5534	4.23778	4.20242	3.85802	2.40316	AT3G25660.1	Amidase family protein
Gh_A06G1514	7.15662	7.08016	14.1565	14.0405	31.2332	29.9095	AT5G04990.1	SAD1/UNC-84 domain protein 1
Gh_A06G1532	7.38924	7.32006	8.99241	7.85577	10.3325	8.96077	AT5G13860.1	ELCH-like
Gh_A06G1547	44.4425	45.5339	13.6033	13.0055	4.63229	4.30976	AT2G31890.1	RAP
Gh_A06G1557	0	0.256712	0.416726	0	191.121	190.501	AT2G39420.1	alpha/beta-Hydrolases superfamily protein
Gh_A06G1581	60.9071	64.1509	175.531	201.332	218.368	231.968	AT2G40590.1	Ribosomal protein S26e family protein
Gh_A06G1606	7.17686	6.82403	10.3853	10.6631	15.6804	13.1875	AT1G80620.1	S15/NS1, RNA-binding protein
Gh_A06G1614	0.899304	2.19711	0	0	0.308049	1.59223
Gh_A06G1617	0.064673	0.189605	1.48765	1.1353	0.0886128	0.27481	AT4G32250.3	Protein kinase superfamily protein
Gh_A06G1636	0.557904	0.545212	4.8678	4.6391	0	1.18533	AT3G15680.1	Ran BP2/NZF zinc finger-like superfamily protein
Gh_A06G1661	0.0881293	0.0861244	3.21558	4.3969	0.241504	0.249654	AT4G12540.1	unknown protein; Has 29 Blast hits to 26 proteins in
Gh_A06G1687	0	0.049336	0	0	0.276689	0.357533	AT1G12220.2	Disease resistance protein (CC-NBS-LRR class)
Gh_A06G1690	7.15981	10.1599	0.777964	0.362469	0	0.138921	AT5G48930.1	hydroxycinnamoyl-CoA shikimate/quinate
Gh_A06G1696	10.322	8.33292	2.49182	2.76426	2.56212	3.39019	AT1G67660.1	Restriction endonuclease, type II-like superfamily
Gh_A06G1700	0	0	0.357513	0.416432	0.51464	0.106402	AT3G61140.1	26S
Gh_A06G1702	2.67641	3.36282	4.7513	5.47544	5.19511	4.64836	AT1G17440.1	Transcription initiation factor TFIID
Gh_A06G1730	0.18554	0	0	0	0	0	AT5G47740.1	Adenine nucleotide alpha hydrolases-like superfamily
Gh_A06G1745	0.211695	0.827518	0.671664	1.27133	0	0	AT5G47530.1	Auxin-responsive family protein
Gh_A06G1783	2.27268	1.93623	1.98757	2.26128	11.1783	10.9777	AT4G05200.1	cysteine-rich RLK (RECEPTOR-like protein kinase)
Gh_A06G1784	0	0	0	0	0	0	AT4G23260.2	cysteine-rich RLK (RECEPTOR-like protein kinase)
Gh_A06G1799	0.647603	0.506296	1.23282	1.79499	1.41972	1.19245	AT2G20760.1	Clathrin light chain protein
Gh_A06G1805	0	0	0.241474	0.140635	0	0	AT4G32480.1	Protein of unknown function (DUF506)
Gh_A06G1806	0	0	2.53535	3.69148	0	0	AT3G16570.1	rapid alkalinization factor 23
Gh_A06G1816	0	0	0	0.200302	1.78228	3.22426	AT5G46060.1	Protein of unknown function, DUF599
Gh_A07G0012	0	0.534172	0.867134	0.378764	0.187236	0.774218	AT4G30170.1	Peroxidase family protein
Gh_A07G0027	0	0	1.73885	0	9.01105	9.31516
Gh_A07G0068	0	0	0	0	0.200767	0.155657	AT2G44970.2	alpha/beta-Hydrolases superfamily protein
Gh_A07G0078	2.23844	2.5521	0	0	0	0	AT1G58280.4	Phosphoglycerate mutase family protein
Gh_A07G0088	0	0	0	0	0	0	AT3G49690.1	myb domain protein 84
Gh_A07G0090	0	0.229011	14.1268	16.2384	0	0.165962	AT4G29170.1	Mnd1 family protein
Gh_A07G0093	0.732999	0.596936	0.872119	0.902972	0.920637	1.03823	AT2G19710.1	Regulator of Vps4 activity in the MVB pathway protein
Gh_A07G0175	0.48439	0.574807	2.71696	2.65325	3.50811	3.25895	AT4G32730.2	Homeodomain-like
Gh_A07G0179	1.56222	9.1601	7.4349	7.21681	4.28102	1.10637	AT3G16080.1	Zinc-binding ribosomal protein family protein
Gh_A07G0221	1.84049	2.09839	3.893	1.41705	0.210149	0	AT5G25390.2	Integrase-type DNA-binding superfamily protein
Gh_A07G0230	0.37595	0.489863	1.88861	2.43142	1.63119	1.33124	AT4G32272.1	Nucleotide/sugar transporter family protein
Gh_A07G0271	5.22998	5.111	9.33391	8.45611	6.27021	6.48181	AT5G10810.1	enhancer of rudimentary protein, putative
Gh_A07G0360	0	0	0	0	0	0
Gh_A07G0383	12.0591	10.4913	5.48251	4.34794	6.14574	5.93655	AT5G61670.1	Encodes a close homolog of the Cauliflower OR
Gh_A07G0390	15.8489	17.9575	23.3207	23.7685	16.6802	15.779	AT5G51120.1	polyadenylate-binding protein 1
Gh_A07G0441	0	0	0	0	0	0	AT5G13080.1	WRKY DNA-binding protein 75
Gh_A07G0445	1.18219	0.433236	1.87542	1.97969	1.56918	1.15119	AT5G50530.1	CBS / octicosapeptide/Phox/Bemp1 (PB1)
Gh_A07G0470	0.708729	0.900387	1.85513	1.37509	1.16529	0.752886	AT5G03860.2	malate synthase
Gh_A07G0500	9.64278	9.42341	18.4262	17.8182	1.20111	0.620823	AT5G23090.1	nuclear factor Y, subunit B13
Gh_A07G0509	0	0	0	0	0	0	AT1G74020.1	strictosidine synthase 2
Gh_A07G0550	0.406073	0.79367	2.0131	2.62624	3.06013	1.6536	AT1G48580.1	unknown protein; Has 91 Blast hits to 91 proteins in
Gh_A07G0581	7.70474	9.14292	4.58353	4.06773	127.813	130.372	AT1G18720.1	Protein of unknown function (DUF962)
Gh_A07G0603	0	0	0.189718	0	0	0	AT3G18260.1	Reticulon family protein
Gh_A07G0615	8.44831	6.62304	7.8794	9.77835	5.8514	7.1666	AT1G74210.1	PLC-like phosphodiesterases superfamily protein
Gh_A07G0651	1.57043	2.53816	4.74308	4.40863	6.70352	6.88697	AT5G38260.1	Protein kinase superfamily protein
Gh_A07G0686	2.88455	7.04733	0	1.33254	0	0	AT5G17450.1	Heavy metal transport/detoxification
Gh_A07G0700	0	0	0	0	0	0
Gh_A07G0727	0	0	0	0	0	0
Gh_A07G0757	5.0597	5.40815	3.46986	3.993	5.56055	6.04681	AT1G05090.1	dentin sialophosphoprotein-related
Gh_A07G0758	44.9455	33.8643	34.2899	36.7709	55.0014	58.5585	AT2G32580.1	Protein of unknown function (DUF1068)
Gh_A07G0841	6.48622	6.79688	3.44023	3.71838	0.0267687	0.0276721	AT3G25180.1	cytochrome P450, family 82, subfamily G,
Gh_A07G0858	0	0	0	0.568956	0.562508	0.581492	AT5G59990.1	CCT motif family protein
Gh_A07G0872	0	0	0	0	0	0
Gh_A07G0874	0.221832	0.108393	1.14371	0.307431	0.151973	0.078551	AT3G55350.1	PIF / Ping-Pong family of plant transposases
Gh_A07G0917	0	0	0	0	0	0	AT2G29410.1	metal tolerance protein B1
Gh_A07G0966	0	0	0	0	0	0	AT5G22810.1	GDSL-like Lipase/Acylhydrolase superfamily protein
Gh_A07G1080	5.2076	5.19515	3.2701	4.20996	0.966236	0.845176	AT1G31790.1	Tetratricopeptide repeat (TPR)-like superfamily
Gh_A07G1090	23.0799	17.5928	14.6455	17.9121	2.52987	0.980718	AT5G12320.1	ankyrin repeat family protein
Gh_A07G1113	0	0	0	0	0	0	AT4G16260.1	Glycosyl hydrolase superfamily protein
Gh_A07G1156	0	0	0	0	0	0
Gh_A07G1166	2.55754	1.94394	0.450807	1.5753	2.53085	2.41501	AT4G02090.1	unknown protein; FUNCTIONS IN: molecular_function
Gh_A07G1423	0	0	0	0	0.222188	0.34453	AT1G04950.2	TATA BOX ASSOCIATED FACTOR II 59
Gh_A07G1437	0	0	0	0	0	0
Gh_A07G1448	1.12149	0.535243	2.93762	2.60245	3.00178	2.67826	AT2G20190.1	CLIP-associated protein
Gh_A07G1457	0	0	0	0	0	0	AT3G52300.2	ATP synthase D chain, mitochondrial
Gh_A07G1470	31.9853	28.8936	68.8631	69.5334	22.2809	22.6521	AT5G48760.1	Ribosomal protein L13 family protein
Gh_A07G1490	0.156422	0.0764317	0.434257	0.794864	0	0	AT5G03795.1	Exostosin family protein
Gh_A07G1510	0.125379	0.306316	0	0.231679	0	0	AT1G48480.1	receptor-like kinase 1
Gh_A07G1545	8.49638	8.65893	8.27971	6.9528	0.415766	0.343838	AT3G02230.1	reversibly glycosylated polypeptide 1
Gh_A07G1554	8.39844	8.34708	15.8745	14.0991	65.4935	65.9827	AT2G17630.1	Pyridoxal phosphate (PLP)-dependent transferases
Gh_A07G1632	7.19306	22.8456	0	0	0	0
Gh_A07G1682	1.0797	2.26101	13.825	10.9731	20.2885	19.4439	AT2G32980.1	unknown protein; Has 158 Blast hits to 154 proteins
Gh_A07G1693	0	0	0	0	0	0
Gh_A07G1778	0	0	0	0	0	0
Gh_A07G1788	0	0	0	0	0	0
Gh_A07G1812	6.1939	8.07066	24.6673	26.2288	6.71862	6.39704	AT3G07260.1	SMAD/FHA domain-containing protein
Gh_A07G1820	0	0	0	1.35459	0.502215	0	AT3G25100.1	cell division cycle 45
Gh_A07G1834	2.3493	3.35548	5.01701	5.17594	0.371416	0.511934	AT3G24860.1	Homeodomain-like superfamily protein
Gh_A07G2021	0	0	0	0	0	0	AT3G27970.1	Exonuclease family protein
Gh_A07G2113	7.67591	15.0026	73.0621	21.2757	5.25864	0	AT3G27030.1	unknown protein; FUNCTIONS IN: molecular_function
Gh_A07G2120	4.93061	5.8892	0.289699	0	0	0.129329	AT3G01980.1	NAD(P)-binding Rossmann-fold superfamily protein
Gh_A08G0032	0	0	0	0	0	0	AT3G44900.1	cation/H+ exchanger 4
Gh_A08G0083	0	0	0	0	0	0
Gh_A08G0091	0	0	0	0	0	0
Gh_A08G0134	0	0	0	0	0	0	AT4G12560.2	F-box and associated interaction
Gh_A08G0197	1.23691	2.01462	1.96223	2.2856	2.2597	3.50394	AT5G57520.1	zinc finger protein 2
Gh_A08G0213	2.27438	2.4566	1.89898	2.21193	7.29866	7.20587	AT1G55900.1	Haloacid dehalogenase-like hydrolase
Gh_A08G0301	20.6477	19.4307	0.606582	0	0	0	AT2G46690.1	SAUR-like auxin-responsive protein family
Gh_A08G0337	0.267098	0.174014	2.89543	3.78389	85.6976	87.5178	AT5G17310.2	UDP-glucose pyrophosphorylase 2
Gh_A08G0355	0.749643	1.31866	0.475691	0.461738	0.342379	0.21236	AT2G47330.1	P-loop containing nucleoside triphosphate hydrolases
Gh_A08G0366	0	0	0	0	0	0	AT1G55530.1	RING/U-box superfamily protein
Gh_A08G0400	6.33158	7.52817	26.4502	30.7117	6.43419	5.82926	AT3G06190.1	BTB-POZ and MATH domain 2
Gh_A08G0416	0	0	0	0	0	0	AT3G23240.1	ethylene response factor 1
Gh_A08G0420	0.239522	0.175555	0.332479	0	1.5999	2.96853	AT1G04010.1	phospholipid sterol acyl transferase 1
Gh_A08G0423	2.8077	2.23839	5.80208	6.28041	0.8099	0.784905	AT2G20310.1	RPM1 interacting protein 13
Gh_A08G0457	0.373073	0.182293	0	0	0	0	AT2G04780.2	FASCICLIN-like arabinoogalactan 7
Gh_A08G0459	0	0	0	0	0	0	AT4G05590.2	CONTAINS InterPro DOMAIN/s: Uncharacterised protein
Gh_A08G0471	111.465	103.104	217.96	215.88	6.53369	5.48778	AT4G15000.1	Ribosomal L27e protein family
Gh_A08G0545	15.3608	19.6031	5.16035	4.84201	1.48566	0.38395	AT3G60370.1	FKBP-like peptidyl-prolyl cis-trans isomerase family
Gh_A08G0582	0.269759	0.234331	0.166423	0.0830782	0.0821367	0.212272	AT3G63370.1	Tetratricopeptide repeat (TPR)-like superfamily
Gh_A08G0595	0.975322	1.69446	1.89108	2.1026	2.85831	2.57104	AT1G03090.2	methylcrotonyl-CoA carboxylase alpha chain,
Gh_A08G0597	2.67017	3.47923	5.4462	5.40392	10.9757	14.4978	AT3G63250.1	homocysteine methyltransferase 2
Gh_A08G0670	1.38455	1.39285	0.904419	0.827725	0.864841	0.894027	AT1G03000.1	peroxin 6
Gh_A08G0725	0	0	0	0	0	0
Gh_A08G0752	0	0	0	0	0	0
Gh_A08G0769	0	0	0	0	0	0	AT5G17050.1	UDP-glucosyl transferase 78D2
Gh_A08G0773	0.0796451	0.0778332	0.252697	0.294341	3.71032	2.87665	AT5G57630.1	CBL-interacting protein kinase 21
Gh_A08G0813	0	0	0	0	0	0
Gh_A08G0815	5.41678	4.56841	13.3017	11.0377	6.15103	5.04485	AT2G12550.1	ubiquitin-associated (UBA)/TS-N domain-containing
Gh_A08G0830	13.3897	10.9042	1.32758	0	0	0
Gh_A08G0860	0	0	0	0	0	0	AT5G53460.3	NADH-dependent glutamate synthase 1
Gh_A08G0877	12.5911	12.864	69.154	67.243	125.991	122.407	AT5G23940.1	HXXXD-type acyl-transferase family
Gh_A08G0882	0.71275	0.954511	0.439717	0.634131	1.89892	2.13126	AT4G20850.1	tripeptidyl peptidase ii
Gh_A08G0998	0	0	0	0	0	0	AT5G52640.1
Gh_A08G1020	16.7962	17.1147	0.731124	2.17634	0.841962	0.725313	AT3G62910.1	Peptide chain release factor 1
Gh_A08G1048	0.852513	0.277706	1.57782	1.5753	16.3532	13.8863
Gh_A08G1118	34.3954	31.4418	4.56881	4.5615	4.84804	4.4289	AT4G01050.1	thylakoid rhodanese-like
Gh_A08G1136	0.25312	0	0	0	0	0
Gh_A08G1140	0.73786	0.480716	0.195089	0	1.01099	0.69674	AT2G46150.1	Late embryogenesis abundant (LEA) hydroxyproline-rich
Gh_A08G1227	0	0	0	0	0	0	AT2G45140.1	plant VAP homolog 12
Gh_A08G1264	24.0454	23.4984	34.5971	36.9404	11.4929	11.0887	AT5G47030.1	ATPase, F1 complex, delta/epsilon subunit
Gh_A08G1287	83.4533	82.6421	0.17652	0.20561	0.30492	0	AT5G12470.1	Protein of unknown function (DUF3411)
Gh_A08G1304	3.21572	2.9181	10.385	15.2797	3.30456	3.09074	AT4G15030.1	CONTAINS InterPro DOMAIN/s: Folate-sensitive fragile
Gh_A08G1313	0	0	0	0	0	0	AT3G08505.1	zinc finger (CCCH-type/C3HC4-type RING finger) family
Gh_A08G1346	16.3122	12.5986	13.8778	12.8225	15.3659	17.7477	AT4G19210.1	RNAse l inhibitor protein 2
Gh_A08G1370	0.30907	0.402718	2.12466	1.2374	0.282318	0.145923	AT1G80480.1	plastid transcriptionally active 17
Gh_A08G1380	6.17927	4.61137	8.10955	6.85095	14.4702	15.5155	AT5G45620.1	Proteasome component (PCI) domain protein
Gh_A08G1404	4.79843	3.96784	14.1997	14.8346	7.33326	6.79653	AT4G17940.1	Tetratricopeptide repeat (TPR)-like superfamily
Gh_A08G1502	0	0	0.556021	0	0	0	AT4G17500.1	ethylene responsive element binding
Gh_A08G1520	2.7571	1.89605	6.31778	7.4533	0.349786	0.289273
Gh_A08G1528	0	0	0.426397	1.24167	0	0	AT3G21420.1	2-oxoglutarate (2OG) and Fe(II)-dependent oxygenase
Gh_A08G1560	0	0	0	0	0	0	AT4G12300.1	cytochrome P450, family 706, subfamily A,
Gh_A08G1569	206.334	206.568	3.35967	2.42254	0.414535	0.285683	AT1G18170.1	FKBP-like peptidyl-prolyl cis-trans isomerase family
Gh_A08G1586	0	0	0	0	0	0	AT1G36370.1	serine hydroxymethyltransferase 7
Gh_A08G1588	0	0	0	0	0	0	AT2G45570.1	cytochrome P450, family 76, subfamily C,
Gh_A08G1628	0	0	0.78592	0	0	0	AT3G61230.1	GATA type zinc finger transcription factor family
Gh_A08G1663	0	0	0.0558742	0.0650823	0	0	AT3G63240.1	DNAse I-like superfamily protein
Gh_A08G1674	7.68224	8.57997	18.6763	18.8044	6.83503	4.59271	AT4G02640.2	bZIP transcription factor family protein
Gh_A08G1677	40.7362	39.3783	74.3056	79.4857	36.7737	39.577	AT3G54640.1	tryptophan synthase alpha chain
Gh_A08G1688	3.7515	3.23986	2.62967	2.5794	4.60226	3.33648	AT2G36070.1	translocase inner membrane subunit
Gh_A08G1689	40.5398	43.7467	14.3117	11.2893	11.9698	13.3443	AT1G06190.1	Rho termination factor
Gh_A08G1721	12.5959	14.2327	62.756	76.0076	1.61798	1.67258
Gh_A08G1740	42.2973	46.7769	67.7579	75.6405	14.6103	12.8379	AT3G25110.1	fatA acyl-ACP thioesterase
Gh_A08G1781	0.729139	0.285021	0	0	0	0	AT5G65790.1	myb domain protein 68
Gh_A08G1812	6.16007	6.1346	1.34951	1.24668	4.74266	4.11329	AT3G05820.1	invertase H
Gh_A08G1841	0	0	0	0	0.707314	1.16989
Gh_A08G1863	0	0	0.0692257	0	0	0	AT1G55020.1	lipoxygenase 1
Gh_A08G1924	0	0	0	0	0	0	AT5G16360.1	NC domain-containing protein-related
Gh_A08G1939	0	0	0	0	0	0	AT3G05030.2	sodium hydrogen exchanger 2
Gh_A08G2023	1.09292	1.00872	0.288966	0	0.99832	0.559006	AT1G33360.1	ATP-dependent Clp protease
Gh_A08G2041	12.7974	13.0341	22.3451	23.2251	7.771	7.0622	AT4G19710.2	aspartate kinase-homoserine
Gh_A08G2086	0.0983573	0.0961197	0.0780166	0	0	0	AT4G30440.1	UDP-D-glucuronate 4-epimerase 1
Gh_A08G2099	0	0	0	0	0	0	AT5G35110.1	unknown protein; BEST Arabidopsis thaliana protein
Gh_A08G2107	10.4281	9.30469	2.87705	2.30394	32.925	29.3803	AT2G43290.1	Calcium-binding EF-hand family protein
Gh_A08G2142	8.48741	2.76477	11.2203	0	3.87639	6.01081
Gh_A08G2189	0.0773406	0.151162	1.34962	2.14368	0.0529847	0.164319	AT2G26150.1	heat shock transcription factor A2
Gh_A08G2214	0	0	0	0	0	0
Gh_A08G2253	0.195474	0.445731	0.15505	0.481605	1.83019	1.4305	AT2G24300.2	Calmodulin-binding protein
Gh_A09G0024	0	0	0	0	0	0
Gh_A09G0043	0	0	0	0	0	0	AT2G13570.1	nuclear factor Y, subunit B7
Gh_A09G0050	1.98967	2.33329	1.02583	0.919145	0	0.140909	AT1G15110.1	phosphatidyl serine synthase family protein
Gh_A09G0057	0.871028	1.80883	0.302267	0.201189	0.186477	0.231324	AT5G08720.1	CONTAINS InterPro DOMAIN/s: Streptomyces
Gh_A09G0062	25.0447	25.2166	12.5664	14.0238	9.55373	9.33867	AT5G63860.1	Regulator of chromosome condensation (RCC1)
Gh_A09G0146	0	0	0	0	0	0	AT2G33160.1	glycoside hydrolase family 28 protein /
Gh_A09G0157	0.328874	0.578506	0.156517	0.182311	0	0	AT5G39785.1	Protein of unknown function (DUF1666)
Gh_A09G0199	0	0.0481468	0.0781578	0.0455191	2.32892	2.4773	AT4G08850.1	Leucine-rich repeat receptor-like protein kinase family
Gh_A09G0215	0	0	0	0	0	0	AT5G15110.1	Pectate lyase family protein
Gh_A09G0241	130.67	129.534	5.72764	5.2093	5.35356	4.62354	AT5G40240.2	nodulin MtN21 /EamA-like transporter family protein
Gh_A09G0339	0	0	0	0	0	0
Gh_A09G0347	0	0	0	0	0	0	AT3G50160.1	Plant protein of unknown function (DUF247)
Gh_A09G0350	0.309989	0.403916	0.245882	0.0954678	0.141579	0.0731784	AT5G14180.1	Myzus persicae-induced lipase 1
Gh_A09G0362	1.51373	1.38684	0.150086	0.0874098	0.194443	0.335009	AT3G01990.1	ACT domain repeat 6
Gh_A09G0373	0	0	0	0	1.39088	0.479273
Gh_A09G0404	0.631372	0.462757	6.00963	6.12501	10.4351	9.89298	AT3G49000.1	RNA polymerase III subunit RPC82 family protein
Gh_A09G0443	2.15525	3.18941	2.05144	2.44641	0.801542	0.654152	AT5G38640.1	NagB/RpiA/CoA transferase-like superfamily protein
Gh_A09G0445	0	0	0	0	0	0	AT3G18570.1	Oleosin family protein
Gh_A09G0446	0	0	0	0.588559	0	0	AT2G01050.1	zinc ion binding;nucleic acid binding
Gh_A09G0452	2.2522	2.84291	4.09391	4.50848	0.257157	0	AT1G18470.1	Transmembrane Fragile-X-F-associated protein
Gh_A09G0481	0	0	0	0.180217	0	0	AT1G68390.1	Core-2/I-branching
Gh_A09G0518	5.08691	4.06733	13.572	14.7405	0.792036	1.31002	AT3G24050.1	GATA transcription factor 1
Gh_A09G0534	356.252	372.025	1698.06	1700.76	100.285	93.318	AT5G19140.1	Aluminium induced protein with YGL and
Gh_A09G0542	3.03515	1.48305	1.89158	1.20181	1180.02	1216.31	AT2G33380.1	Caleosin-related family protein
Gh_A09G0560	0	0	0	0	0	0	AT1G06620.1	2-oxoglutarate (2OG) and Fe(II)-dependent oxygenase
Gh_A09G0585	3.90016	4.95486	5.7747	3.84364	4.09696	4.3273	AT5G18940.1	Mo25 family protein
Gh_A09G0601	0	0	0.323726	0	0	0	AT4G15720.1	Tetratricopeptide repeat (TPR)-like superfamily
Gh_A09G0642	0	0	0	0	0	0	AT1G09270.2	importin alpha isoform 4
Gh_A09G0653	7.15127	5.60926	1.04491	0.782428	1.35373	1.53269	AT3G17510.1	CBL-interacting protein kinase 1
Gh_A09G0668	0	0	0	0	0	0	AT3G54200.1	Late embryogenesis abundant (LEA) hydroxyproline-rich
Gh_A09G0712	18.1123	17.5868	43.0998	44.4101	20.8398	24.2565	AT4G18710.1	Protein kinase
Gh_A09G0718	1.18652	1.54603	0.501942	0.292331	0.108382	0.11204	AT4G18840.1	Pentatricopeptide repeat (PPR-like) superfamily
Gh_A09G0747	0	0	0	0	8.93	9.23136
Gh_A09G0765	0	0	0	0	0	0	AT1G66070.2	Translation initiation factor eIF3 subunit
Gh_A09G0780	0	0	0	0	0	0	AT5G25810.1	Integrase-type DNA-binding superfamily protein
Gh_A09G0786	4.71866	3.91962	29.3812	33.7872	2.90941	2.67342	AT3G27520.1	unknown protein; Has 28 Blast hits to 28 proteins in
Gh_A09G0839	144.523	138.607	52.4362	54.6762	0.279218	0.346369	AT5G22860.1	Serine carboxypeptidase S28 family protein
Gh_A09G0850	0.688888	1.12203	0	0.0530395	0	0.0406561	AT5G58620.1	zinc finger (CCCH-type) family protein
Gh_A09G0873	0	0	1.82613	0	0	0	AT4G25315.2	Expressed protein
Gh_A09G0878	11.7491	14.3523	46.5968	42.7423	43.5156	44.7241	AT5G03740.1	histone deacetylase 2C
Gh_A09G0881	0	0	0	0	0	0	ATCG01060.1	iron-sulfur cluster binding;electron carriers;4
Gh_A09G0958	17.3154	22.6995	0	0	0	0	AT1G08465.1	Plant-specific transcription factor YABBY family
Gh_A09G0973	0	0	0	0	0	0	AT3G58760.1	Integrin-linked protein kinase family
Gh_A09G0984	3.637	3.23115	6.81876	9.36806	4.00174	4.60511	AT3G07630.2	arogenate dehydratase 2
Gh_A09G0998	14.8371	13.2743	47.2408	28.3819	4454.99	4533.85	AT5G60490.1	FASCICLIN-like arabinogalactan-protein 12
Gh_A09G1000	0	0	0	0	0	0	AT5G60530.1	late embryogenesis abundant protein-related / LEA
Gh_A09G1048	11.0064	13.7624	2.22324	2.14749	3.55941	3.77636	AT5G13770.1	Pentatricopeptide repeat (PPR-like) superfamily
Gh_A09G1065	26.5224	24.8539	125.937	128.565	56.0037	55.0633	AT1G58684.1	Ribosomal protein S5 family protein
Gh_A09G1092	1.10068	0.537819	0.873054	1.77963	12.4419	12.2772	AT1G02100.1	Leucine carboxyl methyltransferase
Gh_A09G1093	0	0	0	0	0	0
Gh_A09G1103	21.6234	25.4967	14.4138	13.225	5.00749	6.97387	AT1G71920.2	HISTIDINE BIOSYNTHESIS 6B
Gh_A09G1141	0	0	0.150382	0	0	0	AT2G41750.1	DTW domain-containing protein
Gh_A09G1188	5.33724	6.18944	9.42654	9.99381	11.5544	10.4324	AT5G06830.1	unknown protein; CONTAINS InterPro DOMAIN/s: Protein
Gh_A09G1201	0	0	0	0	0	0	AT5G06740.1	Concanavalin A-like lectin protein kinase family
Gh_A09G1230	31.1787	32.3062	2.89404	3.67743	0.908938	0.548107	AT3G11945.1	homogentisate prenyltransferase
Gh_A09G1364	0.53429	0.717935	1.85411	1.2958	0.686312	0.898666	AT5G03450.1	Transducin/WD40 repeat-like superfamily protein
Gh_A09G1448	4.95847	4.03805	0.874008	0.763534	4.05748	3.80424	AT2G37660.1	NAD(P)-binding Rossmann-fold superfamily protein
Gh_A09G1463	0	0	0	0	0	0	AT2G37670.1	Transducin/WD40 repeat-like superfamily protein
Gh_A09G1472	0.0904227	0	2.07997	1.25314	19.2655	20.5561	AT2G37550.2	ARF-GAP domain 7
Gh_A09G1557	3.78119	3.69517	12.1371	13.6802	3.5104	3.92919	AT1G48410.1	Stabilizer of iron transporter SufD /
Gh_A09G1562	7.08839	6.56254	0.739801	2.41282	1.53352	0.792635	AT5G63060.1	Sec14p-like phosphatidylinositol transfer family
Gh_A09G1598	34.7243	34.6667	127.676	119.251	26.8126	25.7124	AT3G18490.1	Eukaryotic aspartyl protease family protein
Gh_A09G1630	5.50389	6.72335	7.63991	5.22638	7.33177	6.27991	AT4G25600.1	Oxoglutarate/iron-dependent oxygenase
Gh_A09G1654	0	5.77303	18.743	10.9159	12.1412	16.7346
Gh_A09G1676	0	0	0	0	0	0
Gh_A09G1761	82.3654	85.72	107.966	106.101	65.0362	61.6798	AT4G16830.1	Hyaluronan / mRNA binding family
Gh_A09G1772	2.005	1.95939	5.77551	6.04483	11.7117	11.6585	AT5G46750.1	ARF-GAP domain 9
Gh_A09G1781	0	0	0	0	0.367592	0.759995	AT5G46860.1	Syntaxin/t-SNARE
Gh_A09G1822	13.8683	17.8897	41.5811	33.5704	53.2053	50.09	AT1G18720.1	Protein of unknown function (DUF962)
Gh_A09G1857	1.18233	1.26048	1.19359	1.09238	0.883633	0.68509	AT4G14190.1	Pentatricopeptide repeat (PPR) superfamily protein
Gh_A09G1870	0	0	0	0	0	0	AT1G19800.2	trigalactosyldiacylglycerol 1
Gh_A09G1873	3.92249	1.27775	0	0	3.58298	7.40779	AT1G60750.1	NAD(P)-linked oxidoreductase superfamily protein
Gh_A09G1988	0	0	0	0	0	0	AT5G47230.1	ethylene responsive element
Gh_A09G2003	37.8882	41.8557	316.207	289.683	474.365	461.986	AT3G04400.1	Ribosomal protein L14p/L23e family protein
Gh_A09G2045	190.467	177.543	404.889	379.566	275.827	246.537	AT1G54580.1	acyl carrier protein 2
Gh_A09G2053	0	0	0.451146	0.525495	0	0	AT2G16920.1	ubiquitin-conjugating enzyme 23
Gh_A09G2082	0	0	0.565622	0.658837	0	0	AT5G27870.1	Plant invertase/pectin methylesterase inhibitor
Gh_A09G2092	0	0	0.830606	1.38213	0.512425	0.105944	AT3G06868.1	unknown protein; FUNCTIONS IN: molecular_function
Gh_A09G2101	5.60585	6.61667	3.86907	3.63226	2.99258	2.83578	AT4G15820.1	BEST Arabidopsis thaliana protein match is: embryo
Gh_A09G2110	4.44997	4.83193	31.7673	27.8661	1.0162	1.40066	AT4G15790.1	unknown protein; INVOLVED IN: biological_process
Gh_A09G2129	0	0	0	0	0.2015	0.31245	AT1G47980.1	unknown protein; FUNCTIONS IN: molecular_function
Gh_A09G2165	0	0	0	0	0	0	AT1G78790.1	unknown protein; CONTAINS InterPro DOMAIN/s: Protein
Gh_A10G0022	105.286	94.904	36.2269	39.5321	29.313	27.919	AT1G78890.1	unknown protein; BEST Arabidopsis thaliana protein
Gh_A10G0071	11.9878	10.3528	23.2188	22.0226	6.6847	5.3308	AT3G21215.1	RNA-binding (RRM/RBD/RNP motifs) family protein
Gh_A10G0085	1.52504	1.49035	4.83863	4.93153	6.92167	4.18515	AT4G12590.1	Protein of unknown function DUF106, transmembrane
Gh_A10G0086	0.36716	1.43523	2.76668	2.88341	0.377303	0.520048	AT4G22370.1	unknown protein; Has 12 Blast hits to 12 proteins in
Gh_A10G0147	685.124	703.156	2781.06	2808.19	439.439	433.248	AT4G05320.5	polyubiquitin 10
Gh_A10G0171	0	0	0	0	0	0
Gh_A10G0196	1.97601	1.37933	2.76154	2.78197	0.77356	1.13286	AT5G54310.1	ARF-GAP domain 5
Gh_A10G0251	31.8132	26.6268	2.29401	2.25016	0.104281	0.1078	AT5G22620.2	phosphoglycerate/bisphosphoglycerate mutase family
Gh_A10G0259	222.785	246.007	6.65582	6.29907	10.4194	8.46825	AT5G46110.1	Glucose-6-phosphate/phosphate
Gh_A10G0418	0	0	2.47993	0.722155	0.321287	0	AT2G35150.1	EXORDIUM like 1
Gh_A10G0446	0.32741	0.383954	0	0	0	0	AT1G56145.1	Leucine-rich repeat transmembrane protein kinase
Gh_A10G0548	90.2556	85.5132	102.366	96.1002	108.773	100.361	AT1G73030.1	SNF7 family protein
Gh_A10G0566	0	0.0416506	0.0676124	0.0393775	0	0	AT4G29990.1	Leucine-rich repeat transmembrane protein kinase
Gh_A10G0611	0	0	0	0	0	0	AT3G61640.1	arabinogalactan protein 20
Gh_A10G0637	3.32969	3.08268	0.973037	1.45722	0.240118	0	AT5G14100.1	non-intrinsic ABC protein 14
Gh_A10G0661	12.1814	16.5337	3.22075	1.25051	1.39088	1.91709	AT1G52565.1	unknown protein; FUNCTIONS IN: molecular_function
Gh_A10G0683	5.01525	4.6432	4.29214	4.02398	1.17543	2.52366	AT2G25590.1	Plant Tudor-like protein
Gh_A10G0773	0	0	0	0	0	0	AT2G21990.1	Protein of unknown function, DUF617
Gh_A10G0782	2.43025	3.45449	4.90679	3.87833	50.5532	47.5653	AT5G65400.1	alpha/beta-Hydrolases superfamily protein
Gh_A10G0800	0	0	0.264203	0.076936	0	0	AT4G37770.1	1-amino-cyclopropane-1-carboxylate synthase 8
Gh_A10G0821	4.11574	2.81548	2.06757	3.04208	1.12785	0.680116	AT3G50210.3	2-oxoglutarate (2OG) and Fe(II)-dependent oxygenase
Gh_A10G0826	0.353569	0.69105	0.841348	1.30667	0.726672	0.250399	AT4G33985.1	Protein of unknown function (DUF1685)
Gh_A10G0842	0.0563826	0.2755	0.447225	0.468835	0	0	AT2G23450.2	Protein kinase superfamily protein
Gh_A10G0846	1.47486	1.21957	1.25984	0.838552	11.5808	11.1681	AT4G33920.1	Protein phosphatase 2C family protein
Gh_A10G0850	13.5733	14.0862	29.1548	28.7435	3.45622	4.59367	AT2G18510.1	RNA-binding (RRM/RBD/RNP motifs) family
Gh_A10G0865	0	0	0	0	0	0
Gh_A10G0893	0	0	0	0	0	0	AT1G76800.1	Vacuolar iron transporter (VIT) family protein
Gh_A10G0937	1.99973	0	9.51709	3.69517	17.8098	11.3297	AT5G18850.1	unknown protein; FUNCTIONS IN: molecular_function
Gh_A10G0940	34.0848	31.9467	31.9516	31.9209	5.73159	5.8153	AT5G18900.1	2-oxoglutarate (2OG) and Fe(II)-dependent oxygenase
Gh_A10G0951	0	0	0.0986888	0.114953	0	0	AT3G06260.1	galacturonosyltransferase-like 4
Gh_A10G0966	27.0497	67.4074	0	0	0	0	AT5G43970.1	translocase of outer
Gh_A10G0989	0	0	0	0	0	0	AT4G05200.1	cysteine-rich RLK (RECEPTOR-like protein kinase)
Gh_A10G0994	0.908302	0.355055	0.144092	1.00703	0.49781	0.643263	AT4G23010.3	UDP-galactose transporter 2
Gh_A10G1021	0	0	0.0714696	0.0416239	0.0925924	0.255246	AT5G43745.1	Protein of unknown function (DUF1012)
Gh_A10G1065	57.6704	54.8214	189.214	194.724	80.814	80.1996	AT2G33220.1	GRIM-19 protein
Gh_A10G1085	1.06688	0.781958	4.01968	2.95713	14.0699	15.6781	AT2G32670.1	vesicle-associated membrane protein
Gh_A10G1120	7.74238	10.3405	26.612	27.5402	6.1882	5.66595	AT1G12910.1	Transducin/WD40 repeat-like superfamily
Gh_A10G1175	0	0	0	0	0	0
Gh_A10G1204	0.0851073	0.166342	0	0	0.408139	0.301366	AT1G62930.1	Tetratricopeptide repeat (TPR)-like superfamily
Gh_A10G1222	1.5309	0.66492	0.809535	0.471473	13.0516	14.9377	AT3G59390.1	unknown protein; FUNCTIONS IN: molecular_function
Gh_A10G1241	1.67449	1.63639	2.50882	2.12008	1.65702	2.19607	AT2G43400.1	electron-transfer flavoprotein:ubiquinone
Gh_A10G1263	0.24719	0.120783	0	0	0	0	AT1G58190.2	receptor like protein 9
Gh_A10G1305	6.69881	6.62166	0.305372	0.213418	4.16724	3.59899	AT2G30720.1	Thioesterase/thiol ester dehydrase-isomerase
Gh_A10G1343	2.34633	1.6815	9.73976	9.97192	4.71513	5.76049	AT1G61670.1	Lung seven transmembrane receptor family protein
Gh_A10G1375	4.43405	6.31406	5.62732	7.0229	9.19988	11.215	AT5G15310.1	myb domain protein 16
Gh_A10G1383	5.95012	6.49885	18.8785	18.1091	5.27525	6.44478	AT5G23550.1	Got1/Sft2-like vescicle transport protein family
Gh_A10G1433	1.92794	1.41306	1.78411	0.890627	2.20133	2.04806	AT2G39100.1	RING/U-box superfamily protein
Gh_A10G1471	2.23161	2.18085	31.862	36.5974	1.14663	0.790219	AT5G49120.1	Protein of unknown function (DUF581)
Gh_A10G1501	0	0	12.9343	11.2994	0	0
Gh_A10G1551	0	0	0	0	0	0	AT4G01960.1	unknown protein; BEST Arabidopsis thaliana protein
Gh_A10G1560	0	0	0	0	0	0	AT1G24430.1	HXXXD-type acyl-transferase family protein
Gh_A10G1637	1.12775	0.925762	0.465156	0.250068	0.58718	0.702838	AT1G68940.1	Armadillo/beta-catenin-like repeat family protein
Gh_A10G1657	0	0	0	0	0	0
Gh_A10G1670	4.04624	1.36876	3.08603	2.7319	0	0	AT1G08315.1	ARM repeat superfamily protein
Gh_A10G1694	2.12094	3.17184	4.12933	4.60201	1.95937	2.13929	AT1G29940.1	nuclear RNA polymerase A2
Gh_A10G1699	0	0	0	0	0	0
Gh_A10G1712	79.069	71.1092	167.524	166.25	138.212	143.062	AT3G12390.1	Nascent polypeptide-associated complex (NAC), alpha
Gh_A10G1731	0	0	8.10003	9.52478	2.19874	2.06631	AT3G54320.3	Integrase-type DNA-binding
Gh_A10G1744	43.2221	44.3946	3.56446	3.92541	0.2239	0.405047	AT3G56630.1	cytochrome P450, family 94, subfamily D,
Gh_A10G1754	6.89005	7.17629	12.0809	10.9727	14.1608	11.9421	AT5G06390.1	FASCICLIN-like arabinogalactan protein 17
Gh_A10G1804	32.4324	35.4434	101.241	87.8	15.5293	13.4602	AT5G04280.1	RNA-binding (RRM/RBD/RNP motifs) family protein with
Gh_A10G1819	0	0	0	0	2.33547	1.27815
Gh_A10G1824	25.4434	25.9575	39.9197	38.7487	36.5856	36.2362	AT3G54840.1	Ras-related small
Gh_A10G1829	0.228186	1.33797	2.53395	1.26495	10.4739	10.989	AT5G04270.1	DHHC-type zinc finger family protein
Gh_A10G1838	0	0	0	0	0	0	AT3G10910.1	RING/U-box superfamily protein
Gh_A10G1867	3.82418	5.31073	9.33944	10.1347	4.34348	5.77294	AT3G55070.1	LisH/CRA/RING-U-box domains-containing protein
Gh_A10G1891	110.964	108.189	222.69	206.942	58.7747	46.5691	AT1G75270.1	dehydroascorbate reductase 2
Gh_A10G1914	0	0	0	0	0	0	AT2G39490.1	F-box family protein
Gh_A10G1960	24.2794	23.5815	36.5082	30.1389	239.297	255.601	AT3G55360.1	3-oxo-5-alpha-steroid
Gh_A10G1964	0	0	0	0	0	0	AT2G39640.1	glycosyl hydrolase family 17 protein
Gh_A10G2029	0.566986	0	29.6823	26.7162	3.4959	2.00771
Gh_A10G2036	0.0651581	0.191027	7.85584	7.64547	25.8905	25.9336	AT5G05940.1	ROP guanine nucleotide exchange
Gh_A10G2047	0.213648	0.208787	0.33893	0.0986963	0.8782	1.1348	AT4G12560.2	F-box and associated interaction
Gh_A10G2097	10.3029	13.0153	35.28	41.7906	7.91909	9.78802
Gh_A10G2123	0.47581	0.557982	0.150964	0.263765	0.0977909	0.033697	AT3G55950.1	CRINKLY4 related 3
Gh_A10G2127	15.0242	19.5275	5.12436	7.9122	6.58739	7.44811	AT3G55960.1	Haloacid dehalogenase-like hydrolase (HAD)
Gh_A10G2138	13.8209	16.6989	42.8542	44.8088	13.7723	16.5507	AT5G05380.1	prenylated RAB acceptor 1.B3
Gh_A10G2141	0	0	0	0	0	0	AT2G13620.1	cation/hydrogen exchanger 15
Gh_A10G2144	2.06138	1.84661	3.54267	2.53939	3.41286	1.33822	AT2G40316.1	FUNCTIONS IN: molecular_function unknown; LOCATED IN:
Gh_A10G2167	0	0	0	0	0	0	AT3G56210.4	ARM repeat superfamily protein
Gh_A10G2175	0	0	0	0	0	0
Gh_A10G2181	0.238587	0.582897	2.55482	2.42477	3.35076	4.05523	AT3G51940.1	unknown protein; BEST Arabidopsis thaliana protein
Gh_A11G0028	10.0478	10.9189	6.24836	5.27291	0.991232	1.30932	AT1G48570.1	zinc finger (Ran-binding) family protein
Gh_A11G0063	0.107199	0.15714	0.552694	1.03995	1.4688	1.4045	AT5G51540.1	Zincin-like metalloproteases family protein
Gh_A11G0102	10.2712	11.1022	4.44388	4.88866	8.63589	7.27413	AT5G52660.1	Homeodomain-like superfamily protein
Gh_A11G0152	22.5778	20.4882	2.34518	1.24167	0.184139	0.190354	AT5G47610.1	RING/U-box superfamily protein
Gh_A11G0292	0	0	0	0	0.494984	0.682252	AT1G26670.1	Vesicle transport v-SNARE family
Gh_A11G0316	2.37308	2.46404	2.94113	1.6444	5.48694	5.46203	AT5G60850.1	OBF binding protein 4
Gh_A11G0411	0	0	0	0	0	0	AT1G79690.1	nudix hydrolase homolog 3
Gh_A11G0469	0.718225	0.818867	2.18383	2.43312	5.41249	4.83217	AT5G65420.1	CYCLIN D4;1
Gh_A11G0556	28.716	28.663	14.9819	13.1946	164.957	165.739	AT5G13870.1	xyloglucan
Gh_A11G0572	4.17247	6.40757	93.1412	69.9408	24.5013	20.6847
Gh_A11G0631	1.73338	2.25859	2.52067	4.53757	2.77085	1.22758	AT5G39670.1	Calcium-binding EF-hand family protein
Gh_A11G0633	1.15212	1.26665	12.1086	10.6446	2.0719	2.75378	AT5G61430.1	NAC domain containing protein
Gh_A11G0708	0.252731	0.232454	0.719318	0.645566	0.702754	0.736999	AT1G02080.2	transcription regulators
Gh_A11G0784	0	0	0	0	0	0
Gh_A11G0815	0.0940035	0.321527	0.149126	0	0.0322001	0.0998604	AT2G46060.1	transmembrane protein-related
Gh_A11G0825	8.70493	6.84463	12.7777	13.0346	64.5714	64.4122	AT4G01320.1	Peptidase family M48 family protein
Gh_A11G0849	0.566107	0.737638	0.898068	1.30759	1.48668	1.06912	AT2G46270.1	G-box binding factor 3
Gh_A11G0874	1.74677	1.70704	9.95853	10.3893	5.90864	4.48438	AT2G46420.1	Plant protein 1589 of unknown function
Gh_A11G0925	0.600966	0.293647	0	0	0	0	AT4G10490.1	2-oxoglutarate (2OG) and Fe(II)-dependent oxygenase
Gh_A11G1023	0.745476	0.520369	0.9292	0.688757	0.072959	0.226264	AT5G49220.1	Protein of unknown function (DUF789)
Gh_A11G1035	1.1171	0	0	0	0	0	AT4G02360.1	Protein of unknown function, DUF538
Gh_A11G1037	0	0	0	0	0	0	AT5G65310.1	homeobox protein 5
Gh_A11G1053	15.4104	15.1528	2.1127	1.84566	2.15059	0.875792	AT1G02910.1	tetratricopeptide repeat (TPR)-containing protein
Gh_A11G1096	0.700744	0.456535	0.370552	0.431619	0	0.110282	AT2G48030.1	DNAse I-like superfamily protein
Gh_A11G1149	0	0	0	0	0	0	AT3G22830.1	heat shock transcription factor A6B
Gh_A11G1206	15.7213	9.95562	5.98563	6.27485	2.49873	1.42513	AT1G06190.1	Rho termination factor
Gh_A11G1209	4.75395	5.30168	5.98895	5.32237	33.2582	36.8364	AT4G21150.3	ribophorin II (RPN2) family protein
Gh_A11G1261	7.0081	7.07952	0.687043	1.01852	1.61836	0.94802	AT5G48830.1	unknown protein; FUNCTIONS IN: molecular_function
Gh_A11G1295	0	0	0	0	0	0	AT2G22930.1	UDP-Glycosyltransferase superfamily protein
Gh_A11G1310	2.812	3.2765	5.31881	5.49588	97.212	98.8076	AT3G25290.1	Auxin-responsive family protein
Gh_A11G1328	5.48903	3.10556	16.9572	16.8157	1.97918	2.04597	AT3G07510.1	unknown protein; BEST Arabidopsis thaliana protein
Gh_A11G1371	0.513724	0.502037	0	0	0	0	AT5G48240.1	unknown protein; FUNCTIONS IN: molecular_function
Gh_A11G1410	82.162	81.7571	0.792348	0.922926	31.9078	28.2978	AT2G04570.1	GDSL-like Lipase/Acylhydrolase superfamily protein
Gh_A11G1423	5.44578	4.33635	9.59905	9.50382	1.79632	1.57126	AT1G05060.1	unknown protein; Has 34 Blast hits to 34 proteins in
Gh_A11G1508	2.3045	1.76949	1.74088	1.57153	2.14262	1.98178	AT5G15270.1	RNA-binding KH domain-containing protein
Gh_A11G1519	22.3161	24.5345	43.3677	36.5974	4.20432	9.08752
Gh_A11G1604	11.8148	17.3191	0	5.45796	16.1883	4.18366
Gh_A11G1609	916.242	916.66	10.1801	10.6155	1.67477	0.432821	AT5G66190.1	ferredoxin-NADP(+)-oxidoreductase 1
Gh_A11G1743	0	0	0	0	0	0	AT3G50390.1	Transducin/WD40 repeat-like superfamily protein
Gh_A11G1797	16.9153	19.2856	51.4325	51.3502	6.62195	10.8386	AT3G57870.1	sumo conjugation
Gh_A11G1831	0	0	0	0	0	0	AT2G24960.1	unknown protein; BEST Arabidopsis thaliana protein
Gh_A11G1877	0	0	0	0	0	0	AT5G10530.1	Concanavalin A-like lectin protein kinase family
Gh_A11G1908	0	0	0	0	0	0
Gh_A11G1964	0	0	0	0	0	0	AT5G35695.1	CONTAINS InterPro DOMAIN/s: Putative harbinger
Gh_A11G1970	0.558524	0.545818	0.516856	0.602034	1.97695	1.71404	AT2G23093.1	Major facilitator superfamily protein
Gh_A11G1990	0	0	0	0	0	0	AT5G43100.1	Eukaryotic aspartyl protease family protein
Gh_A11G1997	0.164183	0.0802237	0	0	0	0	AT4G37370.1	cytochrome P450, family 81, subfamily D,
Gh_A11G2022	0	0	0	0	0	0	AT5G17540.1	HXXXD-type acyl-transferase family protein
Gh_A11G2030	2.83627	1.99566	1.34983	0.838552	0	0	AT1G31350.1	KAR-UP F-box 1
Gh_A11G2036	0.301092	0.359629	1.23393	1.22092	0.58444	0.61601
Gh_A11G2100	0	0	0	0	1.57567	1.62884
Gh_A11G2129	12.8992	11.4052	17.7834	13.0528	11.0463	12.5066	AT3G05010.1	Protein of unknown function, transmembrane-40
Gh_A11G2130	679.516	731.046	295.972	312.806	232.763	233.442	AT5G27200.1	acyl carrier protein 5
Gh_A11G2154	0	0	0	0	0.144907	0
Gh_A11G2170	0	0	0	0	0	0
Gh_A11G2172	36.9357	35.2977	18.7761	19.608	19.8518	20.9553	AT3G04090.1	small and basic intrinsic protein 1A
Gh_A11G2178	0	0	0	0	0	0
Gh_A11G2220	0	0	0.0942993	0	0	0	AT3G04360.1	Calcium-dependent lipid-binding (CaLB domain) family
Gh_A11G2221	0	0	0	0	0	0	AT1G04520.1	plasmodesmata-located protein 2
Gh_A11G2230	0.886575	0.968335	1.44782	1.1564	3.21553	3.36098	AT3G04480.1	endoribonucleases
Gh_A11G2259	26.4664	28.9072	10.1878	12.9456	0.799929	1.37821	AT1G61520.3	photosystem I light harvesting complex gene 3
Gh_A11G2277	16.1455	15.9845	30.2168	31.2966	7.01255	5.97873	AT3G04560.1	unknown protein; FUNCTIONS IN: molecular_function
Gh_A11G2279	0	0	0	0	0	0	AT2G34930.1	disease resistance family protein / LRR family
Gh_A11G2281	0	0	0	0	0	0	AT3G23240.1	ethylene response factor 1
Gh_A11G2290	0.283332	0.415329	0.449476	0.130887	0	0	AT1G60690.1	NAD(P)-linked oxidoreductase superfamily protein
Gh_A11G2309	0	0	0	0	0	0	AT1G54530.1	Calcium-binding EF hand family protein
Gh_A11G2352	3.33769	3.10887	5.79129	4.91472	5.50213	4.8014	AT3G03940.1	Protein kinase family protein
Gh_A11G2388	0	0	0	0	0	0
Gh_A11G2397	0	0	0	0	0	0
Gh_A11G2510	0.578352	0.847792	0.458747	0.601142	1.46106	0.870381	AT3G07100.1	Sec23/Sec24 protein transport family
Gh_A11G2580	0.371926	0.363464	0	0	0	0	AT5G53950.1	NAC (No Apical Meristem) domain
Gh_A11G2643	3.85893	2.51409	9.03691	8.48886	4.90971	5.20554	AT5G27540.2	MIRO-related GTP-ase 1
Gh_A11G2650	11.4998	8.99056	18.2432	16.9998	36.2403	55.3806	AT5G18150.1	Methyltransferase-related protein
Gh_A11G2669	0	0	0	0	0	0	AT3G04360.1	Calcium-dependent lipid-binding (CaLB domain) family
Gh_A11G2702	24.4481	23.4937	0	0	0	0
Gh_A11G2706	0	0	0	0	0	0	AT5G16920.1	Fasciclin-like arabinogalactan family protein
Gh_A11G2707	7.99974	8.97593	15.9809	12.866	23.1398	21.1929	AT5G17060.1	ADP-ribosylation factor B1B
Gh_A11G2734	95.8171	86.7268	84.9762	93.4269	6.0556	3.00478	AT3G56880.1	VQ motif-containing protein
Gh_A11G2760	27.3201	24.0482	6.1915	6.05063	6.70715	4.96589	AT3G47930.1	L-galactono-1,4-lactone dehydrogenase
Gh_A11G2763	0	0	0	0	0	0	ATMG00300.1	Gag-Pol-related retrotransposon family protein
Gh_A11G2800	0	0	0	0	0	0	AT3G57440.1	unknown protein; Has 31 Blast hits to 31 proteins in
Gh_A11G2822	0	0	0	0	0	0	AT3G52360.1	unknown protein; FUNCTIONS IN: molecular_function
Gh_A11G2825	0	0	0	0	0	0
Gh_A11G2831	0.624525	0.305158	0	0	0	0	AT3G14470.1	NB-ARC domain-containing disease resistance protein
Gh_A11G2833	0	0	0	0	0	0	AT3G14460.1	LRR and NB-ARC domains-containing disease resistance
Gh_A11G2885	0	0	0	0	0	0	AT2G36870.1	xyloglucan endotransglucosylase/hydrolase 32
Gh_A11G2904	0.0707286	0	0	0	0	0	AT3G55150.1	exocyst subunit exo70 family
Gh_A12G0030	0.639159	0.416412	0.394317	0.131229	0.194612	0.050295	AT2G31530.1	SecY protein transport family protein
Gh_A12G0119	1.12535	0.785535	0.127518	0.445598	0.110137	0.0569269	AT1G22040.1	Galactose oxidase/kelch repeat superfamily protein
Gh_A12G0126	16.8243	19.7298	128.112	111.918	2.30521	2.383
Gh_A12G0127	12.6689	9.6294	13.3985	22.1094	1.44654	0.498452	AT5G64080.1	Bifunctional inhibitor/lipid-transfer protein/seed
Gh_A12G0159	4.04436	3.88809	3.79914	3.99993	7.48621	7.79319	AT1G50030.1	target of rapamycin
Gh_A12G0166	104.619	153.358	43.1513	38.6636	141.912	112.619
Gh_A12G0172	5.14724	3.99831	7.85148	7.19438	7.77591	8.87955	AT2G14835.1	RING/U-box superfamily protein
Gh_A12G0174	0	7.50128	109.593	92.1946	31.5518	16.3083	AT4G33865.1	Ribosomal protein S14p/S29e family protein
Gh_A12G0229	0	0	0	0.221773	0.0548149	0.0566647	AT4G39490.1	cytochrome P450, family 96, subfamily A,
Gh_A12G0244	3.15651	3.81052	13.3287	12.6089	15.0101	14.7934	AT4G20020.1	unknown protein; BEST Arabidopsis thaliana protein
Gh_A12G0249	37.5432	36.1796	51.4931	68.41	27.3278	27.6961	AT3G18820.1	RAB GTPase
Gh_A12G0269	0	0	0	0	0	0	AT5G42650.1	allene oxide synthase
Gh_A12G0280	64.8329	71.0657	15.7654	16.0317	4.64692	3.46317	AT5G09650.1	pyrophosphorylase 6
Gh_A12G0313	0	0	0	0	0	0	AT4G35200.1	Arabidopsis protein of unknown function (DUF241)
Gh_A12G0354	1.86867	1.49685	4.95693	4.13225	3.75663	4.29561	AT3G16620.1	translocon outer complex protein 120
Gh_A12G0376	0	0	3.34988	0.780388	135.985	134.891	AT1G75590.1	SAUR-like auxin-responsive protein family
Gh_A12G0401	21.7903	19.823	4.84796	4.25564	4.55128	5.64585	AT5G11880.1	Pyridoxal-dependent decarboxylase family protein
Gh_A12G0422	0.046383	0.135983	0.275931	0.21427	0.381315	0.295637	AT1G30410.1	multidrug resistance-associated
Gh_A12G0457	3.61882	2.27346	0	0	0	0	AT2G34960.1	cationic amino acid transporter 5
Gh_A12G0490	2.36968	2.17955	1.32679	1.15908	5.82524	6.81157	AT5G38380.1	FUNCTIONS IN: molecular_function unknown; INVOLVED
Gh_A12G0513	0.352517	0.430622	0.559231	0.977088	0.0603759	0.18724	AT1G66760.2	MATE efflux family protein
Gh_A12G0584	3.27717	2.13508	0	0	0	0	AT3G11480.1	S-adenosyl-L-methionine-dependent
Gh_A12G0590	44.7295	41.0106	67.3708	69.4189	140.65	156.252	AT1G01050.1	pyrophosphorylase 1
Gh_A12G0614	0	0	2.59338	0.302077	8.95962	5.09409	AT4G36800.1	RUB1 conjugating enzyme 1
Gh_A12G0632	0.444691	0.434575	2.82182	2.46514	0.609301	0.629864	AT3G50410.1	OBF binding protein 1
Gh_A12G0654	0.427523	0.417797	2.71287	5.13493	0.292889	1.21109	AT3G50350.2	Protein of unknown function (DUF1685)
Gh_A12G0672	0	0	0	0	0	0	AT1G55490.2	chaperonin 60 beta
Gh_A12G0675	0.290437	0.425744	0.230373	0.134169	0.0994867	0.411377	AT5G67210.1	Protein of unknown function (DUF579)
Gh_A12G0753	0	0	0	0	0	0	ATMG00860.1	DNA/RNA polymerases superfamily protein
Gh_A12G0759	0	0	0	0	0	0
Gh_A12G0770	0	0	0	0	0	0
Gh_A12G0801	0.56877	0.926384	2.25573	1.05099	0.649425	0.402805	AT4G14965.1	membrane-associated progesterone
Gh_A12G0842	0	0	0	0	0	0	AT5G65090.1	DNAse I-like superfamily protein
Gh_A12G0844	1.67438	1.63629	17.6276	16.8762	1.98133	3.0184	AT5G10110.1	unknown protein; BEST Arabidopsis thaliana protein
Gh_A12G0858	0	0	0	0	0.293386	0.151644	AT1G12244.1	Polynucleotidyl transferase, ribonuclease H-like
Gh_A12G0915	3.00157	2.82853	4.20898	4.01123	5.17754	4.669	AT3G24090.1	glutamine-fructose-6-phosphate transaminase
Gh_A12G0922	3.4994	2.39896	40.6828	41.9344	29.9494	31.8108	AT2G45290.1	Transketolase
Gh_A12G0923	17.3628	16.28	55.6469	51.8107	28.0765	26.5315	AT2G45300.1	RNA 3'-terminal phosphate cyclase/enolpyruvate
Gh_A12G0941	0	0	4.47106	3.94537	0.234039	0.282261	AT1G01900.1	subtilase family protein
Gh_A12G0999	0.0916147	0.179061	0.94469	1.01573	0.564874	0.259527	AT1G01430.1	TRICHOME BIREFRINGENCE-LIKE 25
Gh_A12G1017	1.25645	1.47344	2.59118	1.62519	0	0	AT4G00950.1	Protein of unknown function (DUF688)
Gh_A12G1018	78.2094	127.384	434.248	289.036	598.31	461.568	AT2G46540.1	unknown protein; FUNCTIONS IN: molecular_function
Gh_A12G1020	0	0	2.57614	2.84275	0.585529	0.242116	AT3G13540.1	myb domain protein 5
Gh_A12G1048	7.4703	8.18282	4.68824	4.1715	5.23026	4.99981	AT4G00820.1	IQ-domain 17
Gh_A12G1117	0.08895	0.0434632	0.317497	0.493094	0.822666	0.661445	AT4G01970.1	stachyose synthase
Gh_A12G1196	0	0	0	0	0	0	AT2G47800.1	multidrug
Gh_A12G1228	0	0	0	0	0	0
Gh_A12G1281	0.346517	0	0.824567	0.640304	0	0.245404
Gh_A12G1315	2.32812	2.67083	4.97794	5.89183	7.21197	8.53065	AT1G70330.1	equilibrative nucleotide transporter 1
Gh_A12G1350	0	0	2.91486	1.13174	0	0
Gh_A12G1358	0	0	0.0795938	0.0927108	0	0.0710651	AT1G24430.1	HXXXD-type acyl-transferase family protein
Gh_A12G1438	6.9031	7.63369	11.9597	12.0844	1.74234	1.80114	AT2G02180.1	tobamovirus multiplication protein 3
Gh_A12G1558	9.24817	7.92353	93.5542	78.0712	4.16598	3.49909	AT1G75290.1	NAD(P)-binding Rossmann-fold superfamily protein
Gh_A12G1605	0.116886	0.228453	0	0	0.240229	0.331115	AT2G02950.1	phytochrome kinase substrate 1
Gh_A12G1615	48.1802	49.0938	10.2532	13.0286	2.81771	2.9128	AT3G47490.1	HNH endonuclease
Gh_A12G1714	0.704453	0.590081	2.71403	1.95257	8.06647	8.3387	AT4G24880.1	unknown protein; Has 30201 Blast hits to 17322
Gh_A12G1728	2.3847	2.45992	52.4377	57.1625	7.07946	5.72335	AT5G63530.1	farnesylated protein 3
Gh_A12G1770	1.46668	1.03199	2.46634	2.65598	2.45171	2.70065	AT5G07360.1	Amidase family protein
Gh_A12G1818	0	0	0	0	0	0.0659248	AT2G35615.1	Eukaryotic aspartyl protease family protein
Gh_A12G1835	12.9279	13.183	26.7504	25.4464	15.9805	18.3111	AT5G45360.1	F-box family protein
Gh_A12G2061	8.75097	8.61922	14.1011	15.0244	8.54426	8.34462	AT4G11740.1	Ubiquitin-like superfamily protein
Gh_A12G2107	0	0.190473	0	0	0	0	AT5G41380.1	CCT motif family protein
Gh_A12G2115	0.749197	1.34228	2.07991	2.76878	0.256631	0.530584	AT4G01100.1	adenine nucleotide transporter 1
Gh_A12G2131	0.854119	0.324601	1.5808	1.62211	3.96597	3.79736	AT5G62050.1	homolog of yeast oxidase assembly
Gh_A12G2150	360.145	386.351	36.2552	30.8231	6.29871	5.39506	AT1G64510.1	Translation elongation factor EF1B/ribosomal protein
Gh_A12G2153	6.70556	4.68072	19.7556	21.315	3.71885	4.4097	AT1G64600.1	methyltransferases;copper ion binding
Gh_A12G2247	0	0	0.585268	0	1.34799	1.21929	AT3G61850.1	Dof-type zinc finger DNA-binding family protein
Gh_A12G2284	0	0.398844	0.323726	0.565615	69.3414	71.6815	AT4G11220.1	VIRB2-interacting protein 2
Gh_A12G2314	2.57232	2.43987	5.701	5.31242	18.0372	19.1282	AT3G49055.1	unknown protein; EXPRESSED IN: cotyledon; BEST
Gh_A12G2347	0	0	0	0	0	0	AT1G12740.1	cytochrome P450, family 87, subfamily A,
Gh_A12G2383	3.90777	5.34642	12.3985	10.8314	13.9212	12.177	AT5G62200.1	Embryo-specific protein 3, (ATS3)
Gh_A12G2384	1.34167	1.23402	1.25201	1.23959	3.83882	2.85052	AT5G62220.1	glycosyltransferase 18
Gh_A12G2456	0.226477	0.221324	0.299401	0.278994	0.0517185	0	AT1G73220.1	organic cation/carnitine transporter1
Gh_A12G2475	12.8208	14.1762	3.67628	3.72601	5.40197	5.79741	AT1G27510.1	Protein of unknown function (DUF3506)
Gh_A12G2476	2.53821	2.48047	1.00665	0.195424	0.289815	0	AT5G62820.1	Uncharacterised protein family (UPF0497)
Gh_A12G2499	17.8555	15.4262	25.8627	25.5822	103.71	105.927	AT5G62880.1	RAC-like 10
Gh_A13G0025	0.219035	0.214052	0.173738	0.101185	0	0	AT5G07050.1	nodulin MtN21 /EamA-like transporter family protein
Gh_A13G0036	0	0	0	0	0	0	AT2G45180.1	Bifunctional inhibitor/lipid-transfer protein/seed
Gh_A13G0041	0	0	0	0	0	0
Gh_A13G0055	0	0	0	0	0	0	AT5G45730.1	Cysteine/Histidine-rich C1 domain family protein
Gh_A13G0065	95.3689	186.399	37.8231	44.0564	65.3357	33.7703	AT3G10860.1	Cytochrome b-c1 complex, subunit 8 protein
Gh_A13G0111	0	0.23374	0	0	0	0	AT1G10370.1	Glutathione
Gh_A13G0122	84.435	180.031	6.0885	0	0	0	AT5G05365.1	Heavy metal transport/detoxification superfamily
Gh_A13G0133	0	0	0	0	0	0	AT5G17540.1	HXXXD-type acyl-transferase family protein
Gh_A13G0140	4.01032	6.48157	10.5217	12.6832	0.317008	0.436942	AT3G55960.1	Haloacid dehalogenase-like hydrolase (HAD)
Gh_A13G0156	1.14582	0.799826	1.68789	1.20988	0.224281	0.23185	AT4G00430.1	plasma membrane intrinsic protein
Gh_A13G0158	26.707	21.7235	56.9556	57.0333	74.3913	68.8606	AT1G07310.1	Calcium-dependent lipid-binding (CaLB domain) family
Gh_A13G0167	2.59422	2.65593	17.3437	18.6041	37.9149	40.1568	AT5G01090.1	Concanavalin A-like lectin family protein
Gh_A13G0177	5.14728	4.44528	13.8626	14.1564	4.59241	4.49307	AT1G11510.1	DNA-binding storekeeper protein-related
Gh_A13G0266	0	0	0	0	0	0
Gh_A13G0270	4.42267	2.04729	6.46219	5.80667	0.637873	1.15395	AT1G14730.1	Cytochrome b561/ferric reductase transmembrane
Gh_A13G0299	8.40893	6.61976	11.3018	12.1573	4.53398	5.01784	AT1G63850.1	BTB/POZ domain-containing protein
Gh_A13G0309	4.68537	4.93099	0.107204	0.0416239	0	0	AT4G22200.1	potassium transport 2/3
Gh_A13G0342	23.3724	21.3362	0	0.387918	0.383521	0.297348	AT3G48690.1	alpha/beta-Hydrolases superfamily
Gh_A13G0374	0	0	0.834657	0.897423	0	0	AT4G34131.1	UDP-glucosyl transferase 73B3
Gh_A13G0379	5.8802	4.40559	0	0	0	0	AT2G15310.1	ADP-ribosylation factor B1A
Gh_A13G0380	0.662767	1.0363	11.3026	9.91991	34.1446	35.4846	AT4G34200.1	D-3-phosphoglycerate dehydrogenase
Gh_A13G0402	23.8344	30.459	0	0	0	0
Gh_A13G0445	0	0	0	0	0	0
Gh_A13G0448	0.0674343	0	0.0534886	0.124607	0	0	AT1G69850.1	nitrate transporter 1:2
Gh_A13G0457	0	0	0	0	0	0
Gh_A13G0472	0	0	0	0	0.0152275	0	AT4G03550.1	glucan synthase-like
Gh_A13G0499	0	0	0	0	0	0	AT5G57100.1	Nucleotide/sugar transporter family protein
Gh_A13G0591	0.752511	0.565686	0.826462	0.588294	10.6279	10.9046	AT1G78160.1	pumilio 7
Gh_A13G0610	0	0	0	0	0	0
Gh_A13G0656	0	0	0	0	0	0	AT3G46620.1	zinc finger (C3HC4-type RING finger) family protein
Gh_A13G0718	0	0	0	0	0	0	AT2G01050.1	zinc ion binding;nucleic acid binding
Gh_A13G0726	0	0	0	0	0	0	AT2G03510.1	SPFH/Band 7/PHB domain-containing membrane-associated
Gh_A13G0731	0.0729561	0	0.0578686	0.0674053	0.149943	0.258339	AT4G24890.1	purple acid phosphatase 24
Gh_A13G0756	25.8377	25.505	44.6115	40.8715	7.06251	6.65395	AT3G47850.1	unknown protein; FUNCTIONS IN: molecular_function
Gh_A13G0783	0	0	0	0	0	0	AT2G26710.1	Cytochrome P450 superfamily
Gh_A13G0806	0	0	0	0	0	0	AT5G19790.1	related to AP2 11
Gh_A13G0831	0.588249	0.287433	13.8813	18.8864	0.604499	0.52075	AT1G08560.1	syntaxin of plants 111
Gh_A13G0862	0.321631	0.589339	1.05236	0.81719	1.51487	1.73682	AT1G54490.1	exoribonuclease 4
Gh_A13G0870	0	0	0	0	0	0
Gh_A13G0886	0	0	0	0	0	0
Gh_A13G0899	0.780232	1.42965	0.464158	0.360434	0.868602	0.483493	AT5G27710.1	unknown protein; Has 49 Blast hits to 49 proteins in
Gh_A13G0915	7.23507	6.33904	11.6756	10.8336	5.6403	5.1239	AT3G05700.1	Drought-responsive family protein
Gh_A13G0933	0.124704	0.304667	0	0	0	0	AT1G56560.1	Plant neutral invertase family protein
Gh_A13G0961	15.5104	15.5552	18.7164	17.6663	4.25038	4.86201	AT4G10070.1	KH domain-containing protein
Gh_A13G0966	15.5304	8.78675	15.5604	20.3904	16.2394	19.6819	AT4G20030.1	RNA-binding (RRM/RBD/RNP motifs) family protein
Gh_A13G0989	2.85235	5.26519	2.51386	2.78173	23.232	25.3627	AT1G33800.1	Protein of unknown function (DUF579)
Gh_A13G0993	17.9265	9.73263	12.6394	11.0417	0.909717	0.940418
Gh_A13G0996	94.1588	87.2572	168.688	158.99	152.369	148.314	AT1G72170.1	Domain of unknown function (DUF543)
Gh_A13G1019	0	0	0	0	0	0	AT1G19260.1	TTF-type zinc finger protein with HAT dimerisation
Gh_A13G1021	39.8621	43.0628	10.4319	11.0237	29.1666	30.8231	AT1G22700.1	Tetratricopeptide repeat (TPR)-like superfamily
Gh_A13G1049	2.44866	1.99413	0.683392	0.796015	2.57844	2.3122	AT1G79560.1	FTSH protease 12
Gh_A13G1082	0.725269	0.442981	0.0719101	0.167522	0.434761	0.834662	AT5G23810.1	amino acid permease 7
Gh_A13G1151	8.63999	6.67434	2.2844	3.041	0.338235	0.291375	AT1G04970.1	lipid-binding serum glycoprotein family protein
Gh_A13G1225	8.99403	9.01053	12.2041	11.8636	3.17771	2.72411	AT1G03530.1	nuclear assembly factor 1
Gh_A13G1251	21.7839	27.0942	26.7038	26.2254	5.20072	4.67498	AT3G60030.1	squamosa promoter-binding protein-like 12
Gh_A13G1254	0.389212	0.380358	0.617444	1.0788	0	1.10257	AT1G53170.1	ethylene response factor 8
Gh_A13G1275	0.156135	0.101722	0.165128	0.0721278	0.178276	0.129005	AT3G14980.1	Acyl-CoA N-acyltransferase with RING/FYVE/PHD-type zinc
Gh_A13G1346	0	0	0	0	0	0
Gh_A13G1364	40.1871	45.5398	123.775	117.708	157.574	169.553	AT5G16660.1	unknown protein; FUNCTIONS IN: molecular_function
Gh_A13G1369	0	0	11.1571	17.3278	0	0
Gh_A13G1370	1.41213	1.15	4.85374	4.24023	1.20928	1.75013	AT5G17510.1	unknown protein; BEST Arabidopsis thaliana protein
Gh_A13G1406	3.9608	3.1795	1.73915	0.784167	20.6903	20.8876	AT5G17850.1	Sodium/calcium exchanger family protein
Gh_A13G1411	2.21196	1.44109	6.04334	6.35806	3.08688	3.16204	AT5G35910.1	Polynucleotidyl transferase, ribonuclease H fold
Gh_A13G1462	3.61541	2.52369	0.819352	1.43157	0	0	AT1G54400.1	HSP20-like chaperones superfamily protein
Gh_A13G1487	1.10399	0.886221	4.06568	4.07999	2.67416	2.56894	AT1G09770.1	cell division cycle 5
Gh_A13G1597	0	0	0	0	0	0	AT1G51690.1	protein phosphatase 2A 55 kDa
Gh_A13G1639	0.654473	0.852779	4.84517	3.22495	1.04619	0.309	AT3G46210.5	Ribosomal protein S5 domain 2-like superfamily
Gh_A13G1685	1.10627	1.35137	4.82618	5.36601	0.189471	0.293798	AT2G05940.1	Protein kinase superfamily protein
Gh_A13G1716	0	0	0	0	0	0
Gh_A13G1749	0	0	0	0	0	0
Gh_A13G1770	71.6175	75.5136	95.1762	95.7702	21.9497	24.0252	AT2G34160.1	Alba DNA/RNA-binding protein
Gh_A13G1821	125.543	145.179	240.651	164.32	164.847	142.256	AT4G30010.1	unknown protein; FUNCTIONS IN: molecular_function
Gh_A13G1855	1.2042	0.23536	1.71929	1.33509	2.47492	2.72901	AT5G19630.1	alpha/beta-Hydrolases superfamily protein
Gh_A13G1894	6.07621	4.21405	6.52982	8.14921	4.02843	3.19269	AT1G62350.1	Pentatricopeptide repeat (PPR) superfamily protein
Gh_A13G1909	59.473	56.7638	182.248	177.482	127.936	130.85	AT3G13580.3	Ribosomal protein L30/L7 family protein
Gh_A13G1910	0.252845	0.98837	0.133704	0.077869	0.17322	0.238754	AT5G39940.1	FAD/NAD(P)-binding oxidoreductase family protein
Gh_A13G1913	0	0	6.69763	3.12056	30.0806	34.6838	AT3G45590.1	splicing endonuclease 1
Gh_A13G1970	0	0.3391	0	0	0	0	AT1G07440.1	NAD(P)-binding Rossmann-fold superfamily protein
Gh_A13G1993	3.76558	2.94394	1.79211	2.08745	0	0	AT5G59820.1	C2H2-type zinc finger family protein
Gh_A13G2018	0	0	0	0	0	0	AT3G57120.1	Protein kinase superfamily protein
Gh_A13G2019	0	0	0	0	0	0
Gh_A13G2052	4.26979	5.65327	5.46255	6.99906	4.15184	4.3895	AT2G30160.1	Mitochondrial substrate carrier family protein
Gh_D01G0039	0	0	0.074162	0.129576	6.75766	7.38301	AT4G39080.1	vacuolar proton ATPase A3
Gh_D01G0040	1.04739	1.49598	0.447347	0.148877	3.03579	2.45353	AT2G16405.1	Transducin/WD40 repeat-like superfamily protein
Gh_D01G0056	3.84265	3.50488	11.9887	11.2426	27.2906	29.5723	AT3G19000.1	2-oxoglutarate (2OG) and Fe(II)-dependent oxygenase
Gh_D01G0079	0	0	0	0	0	0	AT2G15320.1	Leucine-rich repeat (LRR) family protein
Gh_D01G0095	28.6339	31.6292	0.664456	0.492519	0.365203	0.269663	AT3G18830.1	polyol/monosaccharide transporter
Gh_D01G0127	0	0	0	0	0	0
Gh_D01G0143	112.982	110.325	1.8175	1.79133	0.241504	0.312067	AT5G23240.1	DNAJ heat shock N-terminal domain-containing protein
Gh_D01G0144	0	0	0	0	0.308049	0	AT5G08290.1	mRNA splicing factor, thioredoxin-like U5 snRNP
Gh_D01G0159	3.5005	4.25296	3.6771	4.19567	8.87957	9.71525	AT4G03340.1	Core-2/I-branching
Gh_D01G0162	1.13319	0.586275	2.22066	2.52504	0.0456664	0.0472075	AT4G03400.1	Auxin-responsive GH3 family protein
Gh_D01G0173	0	0	0	0	0	0	AT1G51130.1	Nse4, component of Smc5/6 DNA repair complex
Gh_D01G0174	0	0.143497	1.28118	1.35665	0.402383	0.571948	AT1G61310.1	LRR and NB-ARC domains-containing disease resistance
Gh_D01G0177	0	0	0	0	0	0	AT4G28380.1	Leucine-rich repeat (LRR) family protein
Gh_D01G0181	0	0	0	0	0	0.0931153	AT1G03790.1	Zinc finger C-x8-C-x5-C-x3-H type family protein
Gh_D01G0185	0.896618	0.250349	0.711194	1.53846	13.3382	10.8855	AT2G20560.1	DNAJ heat shock family protein
Gh_D01G0191	11.9514	15.5727	24.1643	19.0531	17.4993	16.2643	AT5G64680.1	unknown protein; FUNCTIONS IN: molecular_function
Gh_D01G0194	7.40399	6.99832	4.71751	4.48568	0.24946	0.343838	AT2G33550.1	Homeodomain-like superfamily protein
Gh_D01G0221	0	0	0	0	0	0	AT1G60730.1	NAD(P)-linked oxidoreductase superfamily protein
Gh_D01G0222	0	0	0	0	0	0	AT3G22845.1	emp24/gp25L/p24 family/GOLD family protein
Gh_D01G0230	0	0	2.96187	2.21785	0	0.188892	AT3G23130.1	C2H2 and C2HC zinc fingers
Gh_D01G0269	0.48715	0.476068	1.31378	1.08021	0.734225	0.690003	AT1G79090.2	FUNCTIONS IN: molecular_function unknown; INVOLVED
Gh_D01G0301	0.835053	1.28237	0	0	0.163452	0.337936	AT2G33060.1	receptor like protein 27
Gh_D01G0310	0	0	0	0	0	0
Gh_D01G0312	0	0	0	0	0	0
Gh_D01G0365	0	0	0	0	0	0	AT3G14840.2	Leucine-rich repeat transmembrane protein kinase
Gh_D01G0369	1.07511	1.41294	0.176435	0.308267	0.0507956	0.10502	AT3G14840.2	Leucine-rich repeat transmembrane protein kinase
Gh_D01G0412	0.850244	1.08656	3.99459	4.2299	0.179227	0.138957	AT1G06230.2	global transcription factor group E4
Gh_D01G0438	11.1719	13.5645	1.07412	0.938353	0.115965	0.359635	AT3G15110.1	unknown protein; FUNCTIONS IN: molecular_function
Gh_D01G0477	0	0	0	0	0	0	AT4G21700.1	Protein of unknown function (DUF2921)
Gh_D01G0485	0	0	1.35866	0	0	0
Gh_D01G0515	0	0	0	0	0	0
Gh_D01G0571	0	0	0	0	0	0	AT2G32280.1	Protein of unknown function (DUF1218)
Gh_D01G0572	0	0	0	0	0	0	AT5G54660.1	HSP20-like chaperones superfamily protein
Gh_D01G0621	11.3512	17.5638	18.0074	14.8573	18.7932	22.1071	AT3G13870.1	Root hair defective 3 GTP-binding protein
Gh_D01G0642	0.806351	1.57601	0.639595	0	0	0	AT4G38460.1	geranylgeranyl reductase
Gh_D01G0646	0	0	0	0	0	0
Gh_D01G0649	0.681012	0.443679	3.19604	2.30706	1.90508	2.37128	AT5G55060.1	unknown protein; FUNCTIONS IN: molecular_function
Gh_D01G0677	0	0	0.724715	0.0937943	3.40788	3.3072	AT4G22340.1	cytidinediphosphate diacylglycerol synthase 2
Gh_D01G0710	0	0	0	0	0	0	AT1G13110.1	cytochrome P450, family 71 subfamily B,
Gh_D01G0712	0	0	0	0	0.165588	0.171177	AT5G25180.1	cytochrome P450, family 71, subfamily B,
Gh_D01G0724	0.464043	0.906973	2.45385	3.50135	3.02013	2.95773	AT1G55900.1	Haloacid dehalogenase-like hydrolase
Gh_D01G0728	18.8618	14.179	672.099	721.197	7.95193	12.3304	AT3G13175.1	unknown protein; FUNCTIONS IN: molecular_function
Gh_D01G0807	2.38682	2.43854	0	0	0	0	AT1G16310.1	Cation efflux family protein
Gh_D01G0823	0.0769978	0	0.183223	0.0711395	0.580249	0.763422	AT1G66350.1	RGA-like 1
Gh_D01G0864	2884.54	2908.91	5384.99	5469.33	326.016	309.499	AT1G20696.2	high mobility group B3
Gh_D01G0894	0.102719	0.301146	0.244428	0.474517	0.0703709	0.436474	AT1G76250.1	unknown protein; INVOLVED IN: biological_process
Gh_D01G0949	1.42259	5.56092	1.50453	2.62871	0	0	AT1G75590.1	SAUR-like auxin-responsive protein family
Gh_D01G0974	2.20566	2.15548	87.476	59.0974	6.69184	6.47137	AT1G75390.1	basic leucine-zipper 44
Gh_D01G0988	25.9808	26.2417	4.97908	3.86642	4.53934	5.18649	AT5G42765.1	INVOLVED IN: biological_process unknown; LOCATED IN:
Gh_D01G1031	4.71849	3.58644	2.91098	1.45316	5.3876	5.19812	AT5G42890.1	sterol carrier protein 2
Gh_D01G1034	0	0	0.062196	0.0362229	0.456608	0.388721	AT5G43130.2	TBP-associated factor 4
Gh_D01G1052	0	0	0	0	0	0
Gh_D01G1062	1.47721	0.948656	1.57345	1.20884	9.4551	9.41551	AT1G27752.1	Ubiquitin system component Cue protein
Gh_D01G1073	0	0	0	0	0	0	AT5G51920.1	Pyridoxal phosphate (PLP)-dependent transferases
Gh_D01G1125	0.147035	0.14369	3.46968	2.54715	0.402926	0.728917	AT4G21070.1	breast cancer susceptibility1
Gh_D01G1234	0	0	0	0	0	0	AT3G14600.1	Ribosomal protein L18ae/LX family protein
Gh_D01G1264	1.3213	0.469542	25.3437	26.302	1.48124	0.340272	AT4G12080.1	AT-hook motif nuclear-localized protein 1
Gh_D01G1265	0	0	0	0	0	0	AT3G09925.1	Pollen Ole e 1 allergen and extensin family protein
Gh_D01G1309	2.0286	1.83739	3.64986	4.15993	0.10169	0.105122	AT1G70300.1	K+ uptake permease 6
Gh_D01G1338	1.75525	1.71531	1.35006	1.03199	2.5143	2.59915	AT2G30070.1	potassium transporter
Gh_D01G1378	0	0	0	0	0	0	AT5G41980.1	CONTAINS InterPro DOMAIN/s: Putative harbinger
Gh_D01G1383	6.04836	5.08453	11.8649	14.3009	16.8419	17.1339	AT1G68060.1	microtubule-associated proteins
Gh_D01G1385	1.5974	0.993403	1.7278	2.01254	1.19384	1.74835	AT1G25210.1	UDP-3-O-acyl N-acetylglycosamine deacetylase family
Gh_D01G1394	0.938532	1.29934	0.868513	0.361302	0.321486	0.221557	AT1G70650.1	Ran BP2/NZF zinc finger-like superfamily protein
Gh_D01G1398	0	0	0	0	0	0	AT1G48120.1	hydrolases;protein serine/threonine phosphatases
Gh_D01G1439	0	0	0	0	0	0
Gh_D01G1455	0.147062	0.143717	0	0.135873	0.2015	0.6249	AT5G26030.2	ferrochelatase 1
Gh_D01G1456	0	0	0	0	0	0	AT3G01410.2	Polynucleotidyl transferase, ribonuclease H-like
Gh_D01G1483	0	0	0.258901	0.120627	0.223613	0.23116	AT3G18060.1	transducin family protein / WD-40 repeat family
Gh_D01G1553	0	0	0	0	0	0	AT5G11200.2	DEAD/DEAH box RNA helicase family protein
Gh_D01G1560	2.88371	3.30822	5.61893	6.71869	2.70569	3.55175	AT1G13030.1	sphere organelles protein-related
Gh_D01G1584	0.155373	0.379595	0.123241	0.287103	0.266108	0	AT5G63380.1	AMP-dependent synthetase and ligase family protein
Gh_D01G1591	2.87017	2.80488	3.03548	1.98885	51.2879	55.8984
Gh_D01G1600	22.849	25.0144	16.4031	15.3653	25.858	26.9354	AT2G21170.1	triosephosphate isomerase
Gh_D01G1609	0	0	0	0	0.291528	0.241093	AT4G34880.1	Amidase family protein
Gh_D01G1612	0	0	0	0	0	0	AT2G21110.1	Disease resistance-responsive (dirigent-like protein)
Gh_D01G1671	66.8233	66.7589	80.5189	79.8283	118.677	115.146	AT1G16210.1	unknown protein; CONTAINS InterPro DOMAIN/s: Protein
Gh_D01G1736	0	1.79171	0	0	0	0	AT3G54100.1	O-fucosyltransferase family protein
Gh_D01G1755	0	0	3.02018	4.24217	9.74361	10.8655	AT1G50110.1	D-aminoacid aminotransferase-like PLP-dependent
Gh_D01G1770	3.13584	3.23796	0.750895	0.655982	0.28374	0.377119	AT4G33760.1	tRNA synthetase class II (D, K and N) family protein
Gh_D01G1787	0	0	0	0	0	0
Gh_D01G1791	0.124875	0.244069	0.237722	0.184599	0.393531	0.229937	AT1G58060.1	RNA helicase family protein
Gh_D01G1812	0.222542	0.10874	2.11823	2.36451	0.914759	0.63042	AT5G49920.1	Octicosapeptide/Phox/Bem1p family protein
Gh_D01G1849	0	0	0	0	0	0
Gh_D01G1916	0.659823	0.586193	5.51917	4.82155	2.21908	3.01614	AT3G20860.1	NIMA-related kinase 5
Gh_D01G1922	0.685179	0.557993	3.07973	3.16524	33.3278	36.3935	AT3G57650.1	lysophosphatidyl acyltransferase 2
Gh_D01G1974	85.6362	92.1595	15.8356	12.8632	90.7014	83.7164	AT3G11660.1	NDR1/HIN1-like 1
Gh_D01G1980	1.41626	2.42207	8.84657	9.48667	4.36616	4.01201	AT5G04820.1	ovate family protein 13
Gh_D01G1996	0	0.0525301	0.795884	0.79461	0.220951	0.253787	AT2G36200.1	P-loop containing nucleoside triphosphate hydrolases
Gh_D01G2015	55.6541	43.5824	63.732	61.6355	22.7251	20.8818	AT2G36320.1	A20/AN1-like zinc finger family protein
Gh_D01G2018	26.4881	50.7145	198.954	217.258	29.2567	18.3761	AT2G27710.4	60S acidic ribosomal protein family
Gh_D01G2030	8.05433	6.86932	20.7922	23.407	19.3628	18.0457	AT3G23620.1	Ribosomal RNA processing Brix domain protein
Gh_D01G2031	0	0	0	0	0	0.157102	AT3G52940.1	Ergosterol biosynthesis ERG4/ERG24
Gh_D01G2032	26.2663	30.9581	84.6	92.5119	36.0983	36.8655	AT5G03740.1	histone deacetylase 2C
Gh_D01G2043	92.7286	158.583	606.804	492.622	420.865	336.563	AT3G53020.1	Ribosomal protein L24e family
Gh_D01G2066	1.68789	1.46621	0.148759	0	0	0.132819	AT5G65790.1	myb domain protein 68
Gh_D01G2074	0	0	0	0	0	0
Gh_D01G2150	0	0	0	0	0	0	AT3G18080.1	B-S glucosidase 44
Gh_D01G2152	0	0	0	0	0.394858	0.816367
Gh_D01G2203	1.43927	0.791173	2.78271	2.57642	0.67789	0.254824	AT5G01170.1	Protein of unknown function (DUF740)
Gh_D01G2206	0.0562002	0.0549217	0	0.0519243	0.192509	0.199006	AT3G09060.1	Pentatricopeptide repeat (PPR) superfamily protein
Gh_D01G2216	502.54	716.421	52.6938	52.7126	9.10232	6.642	AT2G38140.1	plastid-specific ribosomal protein 4
Gh_D01G2225	20.9849	24.1189	55.6932	49.3852	22.9661	23.3672	AT5G01390.1	DNAJ heat shock family protein
Gh_D01G2261	0.533441	0.781958	0.211562	0	0.182726	0.566677
Gh_D02G0021	0	0	0.149678	0	0.452469	1.0023	AT5G01970.1	unknown protein; BEST Arabidopsis thaliana protein
Gh_D02G0067	0	0	0	0	0	0
Gh_D02G0081	11.3637	10.5763	0.0715368	0.0833261	0	0.383229	AT2G43820.1
Gh_D02G0100	0	0	0	0	0	0	AT3G49150.1	F-box/RNI-like superfamily protein
Gh_D02G0102	0.836588	0.613167	0.829473	1.25602	1.50447	1.55525	AT4G14103.1	F-box/RNI-like superfamily protein
Gh_D02G0114	1.11781	0.80108	0.0591096	0.206553	0.051053	0.158328	AT3G59690.1	IQ-domain 13
Gh_D02G0141	0.480606	0.559134	0	0	0	0.0324159	AT3G42170.1	BED zinc finger ;hAT family dimerisation domain
Gh_D02G0147	2.35878	2.30512	10.2529	8.36856	4.65397	2.94007	AT1G06110.1	SKP1/ASK-interacting protein 16
Gh_D02G0202	0	0.076628	0	0	0	0	AT1G79670.1	Wall-associated kinase family protein
Gh_D02G0216	0	0	0	0	0	0	AT5G44440.1	FAD-binding Berberine family protein
Gh_D02G0229	0.442893	0.432817	0	0	0	0	AT1G05560.1	UDP-glucosyltransferase 75B1
Gh_D02G0236	0	0	0	0	0	0	AT1G47890.1	receptor like protein 7
Gh_D02G0244	0	0	0	0	0	0	AT4G14040.1	selenium-binding protein 2
Gh_D02G0268	0.423543	0.768686	0.57592	0.0559026	1.16065	1.02842	AT2G31740.1	S-adenosyl-L-methionine-dependent methyltransferases
Gh_D02G0285	0.553708	0.231905	7.84285	6.06587	13.3852	14.9013	AT3G14640.1	cytochrome P450, family 72, subfamily A,
Gh_D02G0324	0	0	0	0	0	0	AT2G44380.1	Cysteine/Histidine-rich C1 domain family protein
Gh_D02G0361	1.65222	0.897018	2.18422	1.69612	1.76075	1.43013	AT1G31710.1	Copper amine oxidase family protein
Gh_D02G0383	4.5465	4.44307	10.8188	10.7879	5.09684	4.17117	AT3G22590.1	PLANT HOMOLOGOUS TO PARAFIBROMIN
Gh_D02G0387	0.133502	0	3.81215	3.08361	3.10963	3.02548	AT3G22740.1	homocysteine S-methyltransferase 3
Gh_D02G0434	0.568342	0.277706	30.4295	22.5793	14.6011	10.2638
Gh_D02G0448	0.0435825	0.042591	2.24701	2.01333	0	0	AT4G14330.1	P-loop containing nucleoside triphosphate hydrolases
Gh_D02G0462	0	0	0	0	0	0	AT3G23530.1	Cyclopropane-fatty-acyl-phospholipid synthase
Gh_D02G0491	0	0	0	0	0	0
Gh_D02G0513	0	0	0	0	0	0	AT3G59200.1	F-box/RNI-like superfamily protein
Gh_D02G0528	0	0	0	0	0	0	AT2G47810.1	nuclear factor Y, subunit B5
Gh_D02G0545	0	0	0	0	0	0	AT5G49130.1	MATE efflux family protein
Gh_D02G0559	0	0	0	0	0	0
Gh_D02G0624	7.99893	33.2221	20.6204	22.171	46.5795	26.9081	AT3G17300.1	unknown protein; Has 48 Blast hits to 48 proteins
Gh_D02G0651	0.134535	0.26295	0.746991	0.497197	0	0	AT3G06950.1	Pseudouridine synthase family protein
Gh_D02G0659	0	0	0	0	0	0	AT1G11910.1	aspartic proteinase A1
Gh_D02G0691	0	0	0	0	0	0	AT4G09800.1	S18 ribosomal protein
Gh_D02G0731	1.07478	1.11597	0.372973	0.186188	0.276117	0.0951451	AT2G39940.1	RNI-like superfamily protein
Gh_D02G0766	0	0.130785	0	0	0	0	AT1G21270.1	wall-associated kinase 2
Gh_D02G0770	0.132938	0.129914	0	0	0.197326	0.141221	AT1G21270.1	wall-associated kinase 2
Gh_D02G0780	51.2513	54.9878	12.798	12.4017	0.650211	0.288066	AT1G21600.1	plastid transcriptionally active 6
Gh_D02G0794	0	0	0	0	0	0	AT2G24960.1	unknown protein; BEST Arabidopsis thaliana protein
Gh_D02G0800	2.47707	2.42071	0.58944	0.68658	1.697	1.92969	AT1G21830.1	unknown protein; CONTAINS InterPro DOMAIN/s: Protein
Gh_D02G0803	7.74996	6.88513	1.53681	0.162734	0.120667	0.12474	AT2G24960.2	unknown protein; FUNCTIONS IN: molecular_function
Gh_D02G0865	5.42418	6.36094	0	5.01148	0.743203	3.07314	AT4G34210.1	SKP1-like 11
Gh_D02G0894	0.607335	0.692438	2.16781	2.15098	10.3325	10.1077	AT2G38185.1	RING/U-box superfamily protein
Gh_D02G0994	3.21187	2.30179	12.3985	11.2765	19.9503	20.017	AT1G20575.1	Nucleotide-diphospho-sugar transferases superfamily
Gh_D02G1011	0	0	0	0	0	0	AT4G00590.1	N-terminal nucleophile aminohydrolases (Ntn
Gh_D02G1015	17.6306	14.2387	5.01331	4.42573	8.75115	10.6013	AT1G22540.1	Major facilitator superfamily protein
Gh_D02G1021	0	0	0	0	0	0	AT1G71450.1	Integrase-type DNA-binding superfamily protein
Gh_D02G1036	0	0	0	0	0	0
Gh_D02G1048	0.856984	1.11665	3.51208	4.61872	0.0978509	0	AT3G13062.2	Polyketide cyclase/dehydrase and lipid transport
Gh_D02G1086	0	0	0	0	0	0
Gh_D02G1102	18.032	12.4389	23.8382	20.9067	0.968896	0.500797	AT2G43540.1	unknown protein; FUNCTIONS IN: molecular_function
Gh_D02G1123	0	0.091955	0	0	0	0	AT5G05800.1	unknown protein; BEST Arabidopsis thaliana protein
Gh_D02G1159	4.53289	3.4268	2.37437	1.73842	8.08578	7.38954	AT1G08660.1	MALE GAMETOPHYTE DEFECTIVE 2
Gh_D02G1174	5.86256	4.04413	4.65016	4.99168	13.6241	14.5723	AT3G47990.1	SUGAR-INSENSITIVE 3
Gh_D02G1186	0	0	0	0	0	0	AT1G76150.1	enoyl-CoA hydratase 2
Gh_D02G1231	0	0	1.32929	0.552983	0	0	AT5G17200.1	Pectin lyase-like superfamily protein
Gh_D02G1252	0.788474	1.15581	0.312708	0.182121	0.675214	0.4188	AT1G14290.1	sphingoid base hydroxylase 2
Gh_D02G1335	3.14757	3.07596	6.41993	4.15441	7.70123	7.0058
Gh_D02G1346	1.52719	0.678387	3.74422	2.30891	1.71205	1.96648	AT1G05260.1	Peroxidase superfamily protein
Gh_D02G1351	0	0	0	0	0	0	AT5G60390.2	GTP binding Elongation factor Tu family protein
Gh_D02G1359	0.934759	1.58659	2.30239	1.95455	2.39303	2.26474	AT1G60860.1	ARF-GAP domain 2
Gh_D02G1389	0.0952609	0.0620625	0.125934	0.0586754	0.108769	0	AT3G14470.1	NB-ARC domain-containing disease resistance protein
Gh_D02G1397	0	0	0	0	0	0	AT1G03110.1	Transducin/WD40 repeat-like superfamily
Gh_D02G1421	0	0	0	0	0	0
Gh_D02G1439	0	0	0	0	0	0
Gh_D02G1468	19.8445	26.0421	14.3914	11.0008	84.2899	80.3083
Gh_D02G1470	0	0	0	0	0	0	AT1G48120.1	hydrolases;protein serine/threonine phosphatases
Gh_D02G1486	0	0	0	0	0	0	AT1G27990.1	unknown protein; BEST Arabidopsis thaliana protein
Gh_D02G1487	0	0	0	0	0	0
Gh_D02G1493	0	0	0	0	0	0	AT5G13080.1	WRKY DNA-binding protein 75
Gh_D02G1497	0	0	0	0	0	0
Gh_D02G1513	0	0	0	0	0	0	AT4G02580.1	NADH-ubiquinone oxidoreductase 24 kDa subunit,
Gh_D02G1521	72.6674	82.7731	480.579	457.981	166.483	160.238	AT1G67360.1	Rubber elongation factor protein (REF)
Gh_D02G1528	1.13238	1.25417	1.61676	1.53447	0.827496	0.374247	AT1G67410.1	Exostosin family protein
Gh_D02G1554	0	0	0	0	46.5571	23.2879	AT3G48140.1	B12D protein
Gh_D02G1577	0	0	0	0	0	0	AT4G02120.1	CTP synthase family protein
Gh_D02G1605	13.6796	13.3684	4.50871	4.32836	2.01128	2.2561	AT1G67840.1	chloroplast sensor kinase
Gh_D02G1628	5.83612	6.47668	10.8276	10.3272	17.4838	15.5519	AT1G60780.1	Clathrin adaptor complexes medium subunit family
Gh_D02G1648	0.881344	0	0	0.542858	0	0
Gh_D02G1736	13.796	15.2502	10.6738	11.7015	71.5051	68.6327	AT1G77420.1	alpha/beta-Hydrolases superfamily protein
Gh_D02G1772	0.374355	0.0914597	1.33622	1.21055	0.705277	0.861639	AT1G28050.1	B-box type zinc finger protein with CCT domain
Gh_D02G1858	0.252581	0.0617086	0.550952	1.05013	0.389337	0.313037	AT1G03540.1	Pentatricopeptide repeat (PPR-like) superfamily
Gh_D02G1859	0	0	14.8091	34.4994	0	13.2223	AT1G52855.1	unknown protein; BEST Arabidopsis thaliana protein
Gh_D02G1915	21.131	21.3311	5.52562	5.25626	1.82945	1.23338	AT5G08280.1	hydroxymethylbilane synthase
Gh_D02G1921	0	0	0	0	0	0
Gh_D02G1927	1.66221	1.98538	3.44265	2.47425	4.61828	6.14752	AT5G23300.1	pyrimidine d
Gh_D02G1930	3.66683	3.58341	0	0	1.25604	2.59686	AT5G23370.1	GRAM domain-containing protein / ABA-responsive
Gh_D02G2040	0	0	0	0	1.02568	0.530149
Gh_D02G2070	32.1714	36.9176	83.4175	79.9948	67.7064	66.5393	AT1G49760.1	poly(A) binding protein 8
Gh_D02G2078	4.37642	4.63326	8.6784	10.4456	0.749553	0.516566	AT2G15570.1	Thioredoxin superfamily
Gh_D02G2095	0	0	0	0	0	0
Gh_D02G2103	0	0	1.09244	1.33663	0.150649	0.106554	AT3G19050.1	phragmoplast orienting kinesin 2
Gh_D02G2117	3.82853	2.86843	11.2361	12.3803	3.14744	3.5248	AT3G18990.1	AP2/B3-like transcriptional factor family
Gh_D02G2155	0	0	0	0	0	0	AT3G48530.1	SNF1-related protein kinase regulatory subunit
Gh_D02G2184	27.7749	26.8392	13.9749	12.8308	52.4694	58.4237	AT4G34640.1	squalene synthase 1
Gh_D02G2188	8.88194	9.51987	14.5448	16.677	12.366	11.1601	AT3G51100.1	unknown protein; Has 48 Blast hits to 48 proteins in
Gh_D02G2189	3.18728	3.34319	8.03949	9.58035	2.30001	2.28734	AT2G16485.1	nucleic acid binding;zinc ion binding;DNA binding
Gh_D02G2221	0	0	1.94324	1.13174	17.623	12.1451	AT2G21210.1	SAUR-like auxin-responsive protein family
Gh_D02G2224	4.44848	5.39063	10.8678	10.1929	15.116	18.2725	AT4G38790.1	ER lumen protein retaining receptor family protein
Gh_D02G2234	30.0991	30.2587	10.7378	12.1082	33.8411	40.2867	AT4G38690.1	PLC-like phosphodiesterases superfamily protein
Gh_D02G2282	0	0	0	0	0	0	AT5G45480.1	Protein of unknown function (DUF594)
Gh_D02G2293	8.92135	5.76423	7.07638	6.47144	7.42516	8.35456	AT2G17200.1	ubiquitin family protein
Gh_D02G2368	1.65983	1.47461	12.3279	9.06186	18.4008	17.5256	AT4G05460.1	RNI-like superfamily protein
Gh_D03G0059	0.578456	0.989269	3.90005	4.67639	0	0	AT5G42180.1	Peroxidase superfamily protein
Gh_D03G0066	642.122	625.8	653.262	663.324	250.131	248.64	AT5G42190.1	E3 ubiquitin ligase SCF complex subunit
Gh_D03G0078	0.186758	0.0730036	0.533288	0.207058	14.2019	13.8876	AT5G66150.1	Glycosyl hydrolase family 38 protein
Gh_D03G0094	52.3268	59.1033	154.593	139.957	44.8103	44.04	AT4G36130.1	Ribosomal protein L2 family
Gh_D03G0145	0	0	0	0	0	0	AT4G36630.1	Vacuolar sorting protein 39
Gh_D03G0172	0	0	0	0	0	0	AT2G18630.1	Protein of unknown function (DUF677)
Gh_D03G0182	5.43885	5.31512	15.2954	16.4456	29.4698	29.764	AT5G66590.1	CAP (Cysteine-rich secretory proteins, Antigen 5, and
Gh_D03G0204	0	0	0	0	0	0
Gh_D03G0218	0.437319	1.53853	4.44006	4.12127	10.1864	7.74277	AT4G36920.1	Integrase-type DNA-binding superfamily
Gh_D03G0221	0.0911341	0.445304	0.506011	0.673602	0.374607	0.322708	AT5G07980.1	dentin sialophosphoprotein-related
Gh_D03G0270	0	0	0	0	0	0	AT4G37680.1	heptahelical protein 4
Gh_D03G0282	0.0717509	0.210356	13.7728	12.4629	0.393243	1.0671	AT2G22840.1	growth-regulating factor 1
Gh_D03G0320	34.7732	33.9822	18.388	42.8367	0	0
Gh_D03G0328	1.54743	2.07932	2.07127	2.2339	2.71656	2.39728	AT4G38040.1	Exostosin family protein
Gh_D03G0330	0	0	0	0	0	0	AT3G57290.1
Gh_D03G0367	3.32564	2.55356	8.10209	9.65679	16.7621	15.4773	AT5G65270.1	RAB GTPase homolog A4A
Gh_D03G0372	0	0	0	0	0	0
Gh_D03G0451	0.618553	0.557982	10.1901	9.80326	0.358566	0.303273	AT2G21790.1	ribonucleotide reductase 1
Gh_D03G0493	2.85968	2.15585	1.5554	1.20782	3.19057	3.70329	AT3G02990.1	heat shock transcription factor A1E
Gh_D03G0510	0	0	0	0	0	0
Gh_D03G0529	0	0	0	0	0	0
Gh_D03G0543	1.74262	1.56106	1.03668	1.07336	4.4769	5.45074	AT1G17665.1	unknown protein; FUNCTIONS IN: molecular_function
Gh_D03G0546	0.150796	0.491219	0	0.185764	0	0	AT1G55180.1	phospholipase D alpha 4
Gh_D03G0610	6.76374	6.23573	0.50613	0.943264	0.0874289	0.0903794	AT1G76570.1	Chlorophyll A-B binding family protein
Gh_D03G0633	29.0447	33.8423	7.08865	5.16054	0	0
Gh_D03G0651	30.1988	33.1304	13.7717	13.1523	0.563726	0.407925	AT1G08450.1	calreticulin 3
Gh_D03G0663	6.31222	6.27498	6.3017	6.13361	13.7933	12.6403	AT3G56750.1	unknown protein; BEST Arabidopsis thaliana protein
Gh_D03G0700	12.4705	12.1868	6.32245	5.10756	0.440379	0	AT5G60750.1	CAAX amino terminal protease family protein
Gh_D03G0708	0	0	0	0	0	0
Gh_D03G0735	0	0	0	0	0	0
Gh_D03G0740	0	0	0	0	0	0
Gh_D03G0760	0	0	0	0	0	0	AT3G01410.2	Polynucleotidyl transferase, ribonuclease H-like
Gh_D03G0766	2.00516	3.61762	3.18097	3.8477	2.00772	1.74777	AT4G10925.3	Nuclear transport factor 2 (NTF2) family protein
Gh_D03G0793	0	0	0	0	2.62951	3.72969	AT4G00910.1	Aluminium activated malate transporter family protein
Gh_D03G0801	0	0	0	0	0	0
Gh_D03G0802	0	0	0	0	0	0
Gh_D03G0815	0.706783	0.789376	0.0800882	0	0.0691722	0.0357533	AT4G10540.1	Subtilase family protein
Gh_D03G0826	0	0.856674	0.695329	0.809919	0	0	AT1G63310.1	unknown protein; BEST Arabidopsis thaliana protein
Gh_D03G0860	3.70931	2.77654	7.95024	10.2813	2.10865	2.40338	AT5G62500.1	end binding protein 1B
Gh_D03G0863	30.592	30.6252	94.6945	95.9956	25.8142	21.9296	AT1G74560.1	NAP1-related protein 1
Gh_D03G0865	0	0	0	0	0	0	AT5G03260.1	laccase 11
Gh_D03G0919	0	0	0	0	0.0288446	0	AT5G15630.1	COBRA-like extracellular
Gh_D03G0926	2.86159	3.17783	3.24995	2.52369	0.133666	0.0460588	AT1G73880.1	UDP-glucosyl transferase 89B1
Gh_D03G0959	0	0	0	0	0	0	AT5G51520.1	Plant invertase/pectin methylesterase inhibitor
Gh_D03G0975	0	0	0.664643	0.221193	0.32803	0.3391	AT1G06990.1	GDSL-like Lipase/Acylhydrolase superfamily protein
Gh_D03G0994	1.09495	1.52863	0.496293	0.939384	1.17878	1.66168	AT5G51150.1	Mitochondrial import inner membrane translocase
Gh_D03G1004	2.08526	0.71923	0.972953	1.01997	6.21851	5.99402	AT5G51180.2	alpha/beta-Hydrolases superfamily protein
Gh_D03G1036	0.274121	0.53577	3.91378	3.96782	0.438191	0.51769	AT4G24710.1	P-loop containing nucleoside triphosphate hydrolases
Gh_D03G1041	0	0	0	0	0	0
Gh_D03G1044	0	0	0	0	0	0
Gh_D03G1057	0	0	0	0	0	0	AT5G51030.1	NAD(P)-binding Rossmann-fold superfamily protein
Gh_D03G1080	3.59328	3.51153	1.02043	1.1886	0.0607826	0.188502	AT5G63420.1	RNA-metabolising metallo-beta-lactamase family
Gh_D03G1085	0	0	0	0	0.946155	0.122261	AT4G24910.1	Protein of unknown function (DUF579)
Gh_D03G1086	2.59375	4.08375	6.17205	6.45697	5.57759	5.56173	AT5G37350.1	Serine/threonine-protein kinase Rio1
Gh_D03G1090	3.15094	2.15548	4.7487	9.89808	0.431731	0.892603
Gh_D03G1103	0	0	0	0	0	0
Gh_D03G1118	0	0	0	0	0	0
Gh_D03G1144	0.819429	0.97874	0.397203	0.420602	0.561377	0.451362	AT1G34300.1	lectin protein kinase family protein
Gh_D03G1160	0	0	0	0	0	0	AT5G59030.1	copper transporter 1
Gh_D03G1166	6.47988	6.71053	8.3618	6.523	12.4564	13.0138	AT5G59210.1	myosin heavy chain-related
Gh_D03G1183	0	0	0	0	0	0	AT5G59500.1	protein C-terminal S-isoprenylcysteine carboxyl
Gh_D03G1216	0	0	0.902292	0.35033	0.389655	1.47695	AT3G56930.1	DHHC-type zinc finger family protein
Gh_D03G1223	0	0	0	0	0	0	AT4G02580.1	NADH-ubiquinone oxidoreductase 24 kDa subunit,
Gh_D03G1261	32.189	39.5038	65.9088	65.7045	10.7697	7.42208	AT5G02610.2	Ribosomal L29 family protein
Gh_D03G1265	0	1.53705	0	0	0.359173	0	AT5G02640.1	unknown protein; BEST Arabidopsis thaliana protein
Gh_D03G1314	1.66803	1.16435	3.30769	2.36672	6.08102	6.20186	AT5G60790.1	ABC transporter family protein
Gh_D03G1323	0	0	0	0	0	0	AT1G08110.4	lactoylglutathione lyase family protein / glyoxalase
Gh_D03G1335	0.156071	0.30504	2.59969	2.45133	0	0	AT1G07150.1	mitogen-activated protein kinase kinase
Gh_D03G1337	0.40846	1.39709	0.890969	1.60387	5.10688	4.84532	AT1G07120.1	FUNCTIONS IN: molecular_function unknown; INVOLVED
Gh_D03G1338	9.53449	7.83292	1.20505	1.30684	1.97393	1.78084	AT1G07110.1	fructose-2,6-bisphosphatase
Gh_D03G1378	8.35974	9.19075	1.14766	0.59413	0.660822	0.455415	AT2G30320.1	Pseudouridine synthase family protein
Gh_D03G1409	3.42279	4.23691	2.71495	2.74072	5.00245	4.52486	AT1G55535.1	unknown protein; FUNCTIONS IN: molecular_function
Gh_D03G1414	2.0549	3.01222	2.44491	0.949276	2.28764	1.81911	AT5G20700.1	Protein of unknown function (DUF581)
Gh_D03G1431	0	0	0	0	0	0	AT1G63830.3	PLAC8 family protein
Gh_D03G1438	0.0650362	0.0635566	1.59918	1.92281	15.9953	15.1534	AT5G52430.1	hydroxyproline-rich glycoprotein family protein
Gh_D03G1444	8.90246	9.13133	18.9666	17.7418	25.7062	27.3553	AT1G63690.1	SIGNAL PEPTIDE PEPTIDASE-LIKE 2
Gh_D03G1445	0.322764	0.504674	0.81925	0.834979	1.2825	1.18863	AT1G63680.1	acid-amino acid
Gh_D03G1467	0.256136	0.43804	1.04123	0.591619	1.55734	1.56454	AT4G11670.1	Protein of unknown function (DUF810)
Gh_D03G1497	4.21961	4.78872	0.107967	0.754561	0	0	AT1G12550.1	D-isomer specific 2-hydroxyacid dehydrogenase family
Gh_D03G1507	5.18985	5.07178	0	0	0.313719	0.432408	AT4G12320.1	cytochrome P450, family 706, subfamily A,
Gh_D03G1605	0.224801	0.0549217	69.8089	75.4979	0.385019	0.278608	AT3G01680.1	CONTAINS InterPro DOMAIN/s: Mediator complex subunit
Gh_D03G1606	0	0	0	0	0	0	AT3G01680.1	CONTAINS InterPro DOMAIN/s: Mediator complex subunit
Gh_D03G1610	0	0	0	0	0	0	AT4G10720.1	Ankyrin repeat family protein
Gh_D03G1613	4.88097	3.60802	2.28323	2.19699	1.50046	1.63973	AT5G13210.1	Uncharacterised conserved protein UCP015417, vWA
Gh_D03G1664	17.2786	14.5199	17.0158	16.581	14.525	13.9511	AT1G32130.1	Transcription elongation factor (TFIIS)
Gh_D04G0021	15.1184	15.429	2.23899	2.16594	1.63882	1.59248	AT5G53170.1	FTSH protease 11
Gh_D04G0025	4.89235	7.7692	17.9477	16.6679	40.8484	42.1187	AT3G07950.1	rhomboid protein-related
Gh_D04G0032	0	0	0	0	0	0	AT5G04220.2
Gh_D04G0040	0.188408	0.429618	2.49075	1.62468	0.989578	1.42327	AT3G10370.1	FAD-dependent oxidoreductase family protein
Gh_D04G0052	7.84497	7.6665	0	0	0	0
Gh_D04G0074	1.77849	1.43132	39.2919	38.2279	17.237	16.3369	AT1G62440.1	leucine-rich repeat/extensin 2
Gh_D04G0077	2.10394	2.85566	5.00651	5.93958	2.56244	2.31781	AT1G75340.2	Zinc finger C-x8-C-x5-C-x3-H type family protein
Gh_D04G0109	13.3845	11.9487	2.5824	2.60691	2.42867	2.97177	AT5G05200.1	Protein kinase superfamily protein
Gh_D04G0120	7.67591	7.50128	60.885	14.1838	5.25864	0
Gh_D04G0142	6.55751	5.49285	0.990741	1.15402	0	0	AT3G27890.1	NADPH:quinone oxidoreductase
Gh_D04G0150	1.50015	1.88488	5.01463	4.55403	2.56932	1.97305	AT5G52070.1	Agenet domain-containing protein
Gh_D04G0170	0	0	0.0795938	0	0	0	AT3G44610.1	Protein kinase superfamily protein
Gh_D04G0185	0	0	0	0	0	0
Gh_D04G0188	5.55913	6.7652	2.74552	3.00417	3.44918	4.7541	AT1G05840.1	Eukaryotic aspartyl protease family protein
Gh_D04G0195	1.92639	2.10404	0.134824	0.0523476	0	0	AT3G17650.1	YELLOW STRIPE like 5
Gh_D04G0225	1.87543	2.3826	0	0	0	0	AT4G14620.1	Protein of unknown function (DUF506)
Gh_D04G0264	21.1878	22.6622	76.0905	75.22	20.573	21.031	AT2G02230.1	phloem protein 2-B1
Gh_D04G0271	4.05175	6.33532	0.749895	0.873477	0.0925262	0.0956488	AT1G31130.1	unknown protein; FUNCTIONS IN: molecular_function
Gh_D04G0272	0	0	0	0	8.22945	6.96041	AT1G43890.1	RAB
Gh_D04G0282	0	0	0	0	0	0
Gh_D04G0285	11.8899	9.44078	15.3254	15.3336	24.9459	25.6123	AT5G63880.1	SNF7 family protein
Gh_D04G0294	0	0.159353	0.12934	0.150656	0	0	AT5G63800.1	Glycosyl hydrolase family 35 protein
Gh_D04G0310	0.365032	0.624273	3.01606	3.51311	2.60497	2.90831	AT2G30800.1	helicase in vascular tissue and tapetum
Gh_D04G0339	13.628	14.5543	1.18588	1.11567	0.157575	0.447957	AT1G78570.1	rhamnose biosynthesis 1
Gh_D04G0345	0	0.128005	0.207794	0.121019	0.269208	0.556586	AT5G45890.1	senescence-associated gene 12
Gh_D04G0357	0.988882	2.89916	13.3344	13.2478	3.72607	2.10099
Gh_D04G0383	1.63505	2.63175	3.28043	2.75471	2.96509	2.86081	AT5G23520.1	smr (Small MutS Related) domain-containing protein
Gh_D04G0391	0.184555	0	0	0.341026	3.79307	4.70529	AT1G78070.1	Transducin/WD40 repeat-like superfamily protein
Gh_D04G0408	0.389621	0.271969	0.0441494	0	0.114395	0	AT5G45470.1	Protein of unknown function (DUF594)
Gh_D04G0435	4.01884	4.34082	5.70435	4.10391	2.17361	2.54656	AT3G01170.1	Ribosomal protein L34e superfamily protein
Gh_D04G0442	0.0989173	0	0.392304	0.731129	1.76193	0.910696	AT3G28960.1	Transmembrane amino acid transporter family protein
Gh_D04G0565	0.647551	0.870127	0.57784	0.373926	0.776346	0.343948	AT3G55080.1	SET domain-containing protein
Gh_D04G0592	0	0	0	0	0	0	AT2G29880.1	unknown protein; BEST Arabidopsis thaliana protein
Gh_D04G0599	2.26341	1.47461	0.83782	0.697067	11.7848	10.5795	AT2G39650.1	Protein of unknown function (DUF506)
Gh_D04G0632	0	0	0	0	0	0
Gh_D04G0681	5.54732	8.13168	8.14021	7.17535	15.7716	14.7324	AT3G56210.4	ARM repeat superfamily protein
Gh_D04G0705	23.5968	21.0671	41.8242	45.2178	56.8796	54.0539	AT5G14030.3	translocon-associated protein beta (TRAPB) family
Gh_D04G0708	35.5242	41.7878	6.91397	7.59754	1.91542	1.28121	AT3G26900.2	shikimate kinase like 1
Gh_D04G0753	5.47845	4.1046	9.12553	8.0986	50.2929	46.041	AT3G01820.1	P-loop containing nucleoside triphosphate hydrolases
Gh_D04G0794	9.12897	9.74299	20.4846	16.2029	6.66556	6.3801	AT2G20280.1	Zinc finger C-x8-C-x5-C-x3-H type family protein
Gh_D04G0819	0	0	0	0	0	0
Gh_D04G0822	0	0	0	0	0	0
Gh_D04G0826	0	0	0.67933	0	0	0	AT5G26749.1	C2H2 and C2HC zinc fingers superfamily protein
Gh_D04G0837	0	0	0	0	0	0	AT1G08845.1	Ribosomal L18p/L5e family protein
Gh_D04G0841	0	0	15.2817	0	0	0
Gh_D04G0876	0.680092	0.664621	0.899078	0.837797	0.155307	1.92658	AT1G14620.1	decoy
Gh_D04G0901	0.317456	0.434328	2.61878	3.16767	2.82729	2.06838	AT3G54750.2	unknown protein; Has 145 Blast hits to 145 proteins
Gh_D04G0968	0	0	0	0	0	0	AT3G50170.1	Plant protein of unknown function (DUF247)
Gh_D04G0996	0	0	0	0	0	0	AT2G37270.2	ribosomal protein 5B
Gh_D04G1007	0	0	0	0	0	0	ATCG00120.1	ATP synthase subunit alpha
Gh_D04G1023	3.86822	2.70015	2.33772	2.4677	0	0.130452	AT2G36630.1	Sulfite exporter TauE/SafE family protein
Gh_D04G1074	3.97974	4.51148	11.6167	12.9428	4.03515	3.94585	AT2G37020.1	Translin family protein
Gh_D04G1093	1.40087	1.58516	7.0179	5.38151	5.40471	3.86398	AT2G37160.1	Transducin/WD40 repeat-like superfamily protein
Gh_D04G1107	2.06134	1.16626	23.407	21.551	4.53388	4.37955	AT3G09730.2	unknown protein; FUNCTIONS IN: molecular_function
Gh_D04G1114	2.48981	2.12122	7.79835	7.19604	6.07939	6.8271	AT2G37080.1	ROP interactive partner 3
Gh_D04G1123	0	0	0	0	0	0	AT2G37290.1	Ypt/Rab-GAP domain of gyp1p superfamily protein
Gh_D04G1140	0	0	0.74783	0.871072	0	0	AT2G16190.1	BEST Arabidopsis thaliana protein match is:
Gh_D04G1147	0.178141	0.0348176	10.4845	10.0069	1.70858	1.2616	AT2G37420.1	ATP binding microtubule motor family protein
Gh_D04G1152	27.3373	33.8031	201.35	192.265	50.4518	42.6718	AT5G22880.1	histone B2
Gh_D04G1181	0	0	0.479703	0.335255	1.65728	1.11358	AT3G21420.1	2-oxoglutarate (2OG) and Fe(II)-dependent oxygenase
Gh_D04G1215	0	0	0	0	0	0
Gh_D04G1268	0.565408	0.884072	0.986655	1.04478	0.697233	0.720763	AT1G48175.1	Cytidine/deoxycytidylate deaminase family
Gh_D04G1282	0	0	0	0	0	0	AT1G66510.1	AAR2 protein family
Gh_D04G1285	0.545506	0.770027	0	0	0	0	AT3G53810.1	Concanavalin A-like lectin protein kinase family
Gh_D04G1312	0	0	0	0	0	0	AT5G45300.1	beta-amylase 2
Gh_D04G1319	12.4997	13.155	30.1256	26.2067	49.0746	40.857	AT2G38450.1	CONTAINS InterPro DOMAIN/s: Sel1-like
Gh_D04G1339	4.53425	4.69175	1.48093	0.246427	1.64453	3.77785	AT1G68260.1	Thioesterase superfamily protein
Gh_D04G1365	0.436057	0.284091	1.01458	0.966912	0.716966	0.555871	AT2G33540.1	C-terminal domain phosphatase-like 3
Gh_D04G1395	0	0	0	0	0	0
Gh_D04G1397	2.76404	2.83968	16.4151	17.6797	3.64154	3.66405	AT4G28300.1	Protein of unknown function (DUF1421)
Gh_D04G1442	59.9291	89.2001	0	0	0	0
Gh_D04G1443	7.38558	8.57086	6.22436	7.67661	0	0
Gh_D04G1502	0.260632	0.445731	0.671881	0.541805	0.71422	0.553743	AT4G33430.1
Gh_D04G1534	0	0	0	0	0	0	AT5G10530.1	Concanavalin A-like lectin protein kinase family
Gh_D04G1535	0	0	0.0429121	0	0	0	AT5G10530.1	Concanavalin A-like lectin protein kinase family
Gh_D04G1545	0.373349	0.182428	0.0740349	0	0.703383	0.594917	AT2G04305.1	Magnesium transporter CorA-like family protein
Gh_D04G1580	7.77679	7.45913	33.1272	32.3329	10.8528	11.4231	AT2G15430.1	DNA-directed
Gh_D04G1584	11.1426	11.902	4.59042	3.03258	0.355051	0.183517	AT2G15490.1	UDP-glycosyltransferase 73B4
Gh_D04G1585	110.347	127.444	323.054	335.513	146.727	142.798	AT2G09990.1	Ribosomal protein S5 domain 2-like superfamily
Gh_D04G1600	0.120535	0.353378	12.1422	11.5818	1.56895	0.938994	AT3G18990.1	AP2/B3-like transcriptional factor family
Gh_D04G1626	357.518	375.313	67.718	63.5877	174.924	165.572	AT2G21170.1	triosephosphate isomerase
Gh_D04G1678	0	0	0	0	0	0	AT1G20560.1	acyl activating enzyme 1
Gh_D04G1697	0	0	0	0	0	0	AT3G59650.1	mitochondrial ribosomal protein L51/S25/CI-B8 family
Gh_D04G1729	0	0	0	0	0	0
Gh_D04G1775	1.21773	1.19003	0.120737	0.28127	0.312842	0	AT1G23850.1	unknown protein; BEST Arabidopsis thaliana protein
Gh_D04G1790	8.93028	9.9271	7.08347	6.08498	6.11799	6.48257	AT1G10700.1	phosphoribosyl pyrophosphate (PRPP) synthase 3
Gh_D04G1791	0	0	0	0	0	0	AT1G10700.1	phosphoribosyl pyrophosphate (PRPP) synthase 3
Gh_D04G1823	0.163689	0.479896	0	0	0	0	AT1G67330.1	Protein of unknown function (DUF579)
Gh_D04G1824	43.7734	58.568	124.436	78.9859	1537.86	1330.94	AT1G27950.1	glycosylphosphatidylinositol-anchored lipid
Gh_D04G1892	6.85199	6.2776	0	0	0	0	AT2G03710.2	K-box region and MADS-box transcription
Gh_D05G0027	1.76356	2.45259	1.61406	1.88005	0.743498	0.864664	AT1G11290.1	Pentatricopeptide repeat (PPR) superfamily
Gh_D05G0080	6.39063	6.38826	9.05459	6.58047	20.7208	21.2819	AT5G57870.1	MIF4G domain-containing protein / MA3
Gh_D05G0186	43.7865	41.2055	5.14537	4.99444	0	0
Gh_D05G0192	34.6232	63.2769	6.06326	2.49264	1.2322	0
Gh_D05G0212	123.252	120.893	0.663003	0.842472	0.416462	0.0538146	AT3G24430.1	ATP binding
Gh_D05G0294	4.51789	4.94492	2.29349	2.33752	0.990442	0.255967	AT2G19580.1	tetraspanin2
Gh_D05G0336	2.12934	2.0809	0	0	2.69313	3.01602	AT3G14690.1	cytochrome P450, family 72, subfamily A,
Gh_D05G0348	0	0	0.94154	2.19341	0	0	AT3G14080.1	Small nuclear ribonucleoprotein family protein
Gh_D05G0438	15.6836	15.043	15.5502	13.8195	15.2215	16.8664	AT5G11810.1	unknown protein; Has 1807 Blast hits to 1807 proteins
Gh_D05G0591	2.53701	1.31713	42.8253	41.972	6.89795	6.34468	AT4G31890.1	ARM repeat superfamily protein
Gh_D05G0673	12.9526	13.7307	24.0307	24.9484	29.7793	28.7631	AT4G31300.3	N-terminal nucleophile aminohydrolases (Ntn
Gh_D05G0733	19.5078	17.5456	1.78013	1.7545	1.30096	1.22261	AT1G08500.1	early nodulin-like protein 18
Gh_D05G0812	0	0	0.0462226	0.05384	0.0798448	0.0412697	AT2G27460.1	sec23/sec24 transport family protein
Gh_D05G0830	0	0	0	0	0	0	AT2G27690.1	cytochrome P450, family 94, subfamily C,
Gh_D05G1051	39.7935	40.1954	30.2378	30.0846	0.916366	0.917688	AT5G11720.1	Glycosyl hydrolases family 31 protein
Gh_D05G1095	0	0.0511185	0	0	0	0	AT1G16760.1	Protein kinase protein with adenine nucleotide alpha
Gh_D05G1196	0	0	0	0	0	0	AT2G26700.1	AGC (cAMP-dependent, cGMP-dependent and protein
Gh_D05G1228	0	0	0	0	1.49934	2.10349	AT1G79960.1	ovate family protein 14
Gh_D05G1467	0	0	0	0	0	0	AT1G29240.1	Protein of unknown function (DUF688)
Gh_D05G1500	0	0	0	0	0	0	AT4G18450.1	Integrase-type DNA-binding superfamily protein
Gh_D05G1712	0	0	0	0	0.765308	0	AT1G20580.1	Small nuclear ribonucleoprotein family protein
Gh_D05G1742	1154.7	1898.03	22.8977	21.6926	1.31845	1.09035	AT1G20340.1	Cupredoxin superfamily protein
Gh_D05G1753	0	0.194845	0.158148	0	0.54637	0.423607	AT1G76010.1	Alba DNA/RNA-binding protein
Gh_D05G1795	4.55145	4.55135	2.77062	2.73824	7.469	7.0464	AT4G24160.1	alpha/beta-Hydrolases superfamily protein
Gh_D05G1831	0.241069	0.824548	0	0	0	0	AT1G19640.1	jasmonic acid carboxyl methyltransferase
Gh_D05G1836	1.24866	1.09823	102.609	85.3707	100.428	106.736	AT5G42800.1	dihydroflavonol 4-reductase
Gh_D05G1955	0	0	0	0	0	0	AT5G67090.1	Subtilisin-like serine endopeptidase family protein
Gh_D05G2035	0.8075	0.701449	0.925176	0.414479	2.45869	2.92291	AT1G10720.1	BSD domain-containing protein
Gh_D05G2043	0	0	0	0	0	0.235991
Gh_D05G2081	0	0	0	0	0	0	AT1G09935.1	Phosphoglycerate mutase family protein
Gh_D05G2171	0.120535	0.117793	0	0	0	0	AT4G19030.1	NOD26-like major
Gh_D05G2225	0.112715	0	1.16226	0.520695	25.1734	29.4554	AT4G08300.1	nodulin MtN21 /EamA-like transporter family protein
Gh_D05G2247	0	0	0	0	0	0
Gh_D05G2279	7.18055	6.871	0.237316	0.276426	0.102485	0	AT1G21390.1	embryo defective 2170
Gh_D05G2284	1.92304	2.81893	3.43203	3.10926	2.96424	2.04285	AT4G23650.1	calcium-dependent protein kinase 6
Gh_D05G2298	10.3862	9.13494	0	0	0	0	AT1G21350.3	Thioredoxin superfamily protein
Gh_D05G2347	67.002	65.4777	131.948	127.468	100.623	103.551	AT3G03773.1	HSP20-like chaperones superfamily protein
Gh_D05G2384	225.799	234.03	13.8376	21.2466	2.58045	1.96555	AT3G52150.1	RNA-binding (RRM/RBD/RNP motifs) family protein
Gh_D05G2397	16.7179	17.9589	44.337	49.4035	8.91774	9.03794	AT4G08900.1	arginase
Gh_D05G2401	207.718	215.368	2.7395	3.64682	0.338015	0.58237	AT1G71500.1	Rieske (2Fe-2S) domain-containing protein
Gh_D05G2409	0.151015	0.245965	0.19964	0.279049	0.758689	0.926892	AT4G10070.1	KH domain-containing protein
Gh_D05G2449	0	0	0	0	0	0	AT3G57620.1	glyoxal oxidase-related protein
Gh_D05G2459	0	0	0	0	0.325846	0.269474	AT3G50940.1	P-loop containing nucleoside triphosphate hydrolases
Gh_D05G2493	1.62343	1.5865	2.57539	0	0	0
Gh_D05G2521	0	0	0	0	0	0
Gh_D05G2535	23.414	33.4746	3.95513	2.80422	0.594095	0.614144	AT4G24380.1	INVOLVED IN: 10-formyltetrahydrofolate biosynthetic
Gh_D05G2549	4.30839	4.57126	0.78112	1.13731	0.505989	0.435888	AT1G78140.1	S-adenosyl-L-methionine-dependent methyltransferases
Gh_D05G2561	1.78602	0.698154	0	0	0	0	AT1G21830.1	unknown protein; CONTAINS InterPro DOMAIN/s: Protein
Gh_D05G2566	37.7079	40.8995	35.0371	34.0732	42.2981	41.0844	AT1G21750.1	PDI-like 1-1
Gh_D05G2576	0.118885	0.348542	1.60309	1.97712	2.93206	2.02068	AT1G76920.1	F-box family protein
Gh_D05G2590	0	0	109.421	109.897	0	0
Gh_D05G2611	1.15009	0.936605	0	0	0.393954	0.407249	AT1G65690.1	Late embryogenesis abundant (LEA) hydroxyproline-rich
Gh_D05G2740	27.3102	23.0722	23.1808	19.5727	26.4909	25.9389	AT1G54320.1	LEM3 (ligand-effect modulator 3) family protein /
Gh_D05G2747	91.9173	88.1551	23.3985	35.5495	6.15066	6.66101	AT4G40045.1	unknown protein; Has 30201 Blast hits to 17322
Gh_D05G2756	1.16846	0.951568	0.411921	0.41983	1.24521	1.28724	AT1G66920.2	Protein kinase superfamily protein
Gh_D05G2818	0	0	0	0	0	0
Gh_D05G2849	0	0	0	0	0	0
Gh_D05G2897	0	0	1.54004	1.79384	0.190019	0.196432	AT5G19390.4	Rho GTPase activation protein (RhoGAP) with PH domain
Gh_D05G2903	0	0	0	0	0	0
Gh_D05G2954	8.60782	7.59793	7.92893	10.2618	19.4033	17.895	AT1G69010.1	BES1-interacting Myc-like protein 2
Gh_D05G2978	0	0	0.913065	0	8.67475	4.89137
Gh_D05G3014	32.0985	32.4562	0.73585	0	0	0	AT1G67810.1	sulfur E2
Gh_D05G3048	0	0	0	0	0	0
Gh_D05G3052	0	0	0	0	0	0	AT1G04645.1	Plant self-incompatibility protein S1 family
Gh_D05G3087	2.4165	9.44612	0	0	0	0
Gh_D05G3089	0	0	0	0	0	0	AT2G38330.1	MATE efflux family protein
Gh_D05G3096	2.62226	2.91606	1.29101	0.5848	0.43363	0.320188	AT1G24100.1	UDP-glucosyl transferase 74B1
Gh_D05G3102	19.6036	18.8366	12.7697	12.5469	22.7337	21.3292	AT1G59900.1	pyruvate dehydrogenase complex
Gh_D05G3136	0	0	0	0	0	0
Gh_D05G3137	0	0.716394	1.74441	5.41837	0	0
Gh_D05G3139	19.2895	19.8711	29.7725	27.5198	39.2683	37.441	AT2G01190.1	Octicosapeptide/Phox/Bem1p family protein
Gh_D05G3212	0	0	0.695877	4.05279	0	0
Gh_D05G3225	7.1815	6.62822	8.01707	10.0755	18.1308	21.6624	AT3G14410.1	Nucleotide/sugar transporter family protein
Gh_D05G3233	0	0	0	0	0	0
Gh_D05G3264	0	0	0	0	0	0	AT4G16730.1	terpene synthase 02
Gh_D05G3273	0	0	0	0	0	0	AT3G49340.1	Cysteine proteinases superfamily protein
Gh_D05G3308	0	0	0	0	0	0	AT1G43780.1	serine carboxypeptidase-like 44
Gh_D05G3331	0	0	0	0	0	0
Gh_D05G3338	0.400115	0.462105	0.721294	0.87377	0.523304	0.566725	AT4G27190.1	NB-ARC domain-containing disease resistance protein
Gh_D05G3353	0	0	0	0	0	0
Gh_D05G3360	0	0	0.800983	1.5161	0	0	AT5G53900.2	Serine/threonine-protein kinase WNK (With No
Gh_D05G3364	0.125317	0	0	0	0	0	AT4G27190.1	NB-ARC domain-containing disease resistance protein
Gh_D05G3376	0	0	0	0	0	0	AT4G27220.1	NB-ARC domain-containing disease resistance protein
Gh_D05G3384	0	0	0	0	0	0	AT4G27190.1	NB-ARC domain-containing disease resistance protein
Gh_D05G3409	0	0	0	0	0	0
Gh_D05G3427	0	0	0	0	0	0
Gh_D05G3449	0	0	2.00993	1.17058	0	0	AT4G16295.1	S-protein homologue 1
Gh_D05G3464	4.33096	3.87973	0	0	0	0.2556
Gh_D05G3466	0	0	0	0	0	0
Gh_D05G3467	0	0	1.37428	3.52167	0	0
Gh_D05G3530	0	0	0	0	0	0	AT3G15160.1	unknown protein; Has 266 Blast hits to 264 proteins
Gh_D05G3552	0	0	0	0	0.39899	0.55976	AT3G47570.1	Leucine-rich repeat protein kinase family protein
Gh_D05G3631	0	0	0	0	0	0	AT5G55340.1	MBOAT (membrane bound O-acyl transferase) family
Gh_D05G3645	0	0	0	0	0	0	AT2G05160.1	CCCH-type zinc fingerfamily protein with RNA-binding
Gh_D05G3663	0	0	0	0	0	0	AT1G47890.1	receptor like protein 7
Gh_D05G3668	0	0	0	0	0	0	AT3G05660.1	receptor like protein 33
Gh_D05G3701	1.07868	1.05414	0.285203	0.332204	0	0	AT4G26490.1	Late embryogenesis abundant (LEA) hydroxyproline-rich
Gh_D05G3707	0	0	0	0	0.788057	0.962771	AT3G13235.3	ubiquitin family protein
Gh_D05G3720	0	0	0	0	0	0	AT5G41700.1	ubiquitin conjugating enzyme 8
Gh_D05G3723	0	0	0	0	0	0
Gh_D06G0016	1.2439	1.2156	4.21571	3.65672	2.71146	2.88305	AT4G29860.1	Transducin/WD40 repeat-like superfamily
Gh_D06G0017	111.001	110.399	90.5435	86.1904	116.764	106.488	AT1G19910.1	ATPase, F0/V0 complex,
Gh_D06G0019	4.46841	1.09169	0	0	0	0	AT4G29860.1	Transducin/WD40 repeat-like superfamily
Gh_D06G0044	0	0	0	0	0.586737	0.606538	AT2G21600.1	endoplasmatic reticulum retrieval
Gh_D06G0094	1.72251	2.2149	6.83146	5.52822	1.36639	1.60512	AT2G26490.1	Transducin/WD40 repeat-like superfamily protein
Gh_D06G0096	0	0	0	0	0	0	AT4G31940.1	cytochrome P450, family 82, subfamily C,
Gh_D06G0109	13.8761	13.4169	14.6753	13.7022	6.18664	5.19953	AT2G26510.1	Xanthine/uracil permease family protein
Gh_D06G0128	6.14641	7.78631	10.3826	9.88526	9.5133	9.51192	AT4G33380.1	unknown protein; Has 194 Blast hits to 189 proteins
Gh_D06G0138	0	0.878678	0	0	0	0
Gh_D06G0146	2.14398	1.52379	6.80239	6.84296	11.6169	10.4906	AT4G17650.1	Polyketide cyclase / dehydrase and lipid transport
Gh_D06G0186	0	0	0	0	0	0
Gh_D06G0272	2.29813	1.77304	4.70109	5.02882	0.331455	0.599622	AT2G22490.2	Cyclin D2;1
Gh_D06G0292	0.690422	1.82173	4.32636	3.18946	5.10836	3.71609	AT1G22460.1	O-fucosyltransferase family protein
Gh_D06G0314	0	0	0	0	0	0	AT5G42310.1	Pentatricopeptide repeat (PPR-like) superfamily
Gh_D06G0333	0	0	0	0	0	0
Gh_D06G0346	0	0	0.831708	0.484387	0	0
Gh_D06G0388	0.255949	0.250126	0.0676726	0.394125	0	0	AT4G08250.1	GRAS family transcription factor
Gh_D06G0409	2.15638	2.40367	2.83291	2.64604	8.70223	9.04363	AT3G44340.1	clone eighty-four
Gh_D06G0419	10.9203	10.6719	15.5915	15.8909	12.9053	16.4343	AT1G21720.1	proteasome beta subunit C1
Gh_D06G0457	0.814608	0.31843	5.42761	7.37576	2.90199	2.76916	AT5G25220.2	KNOTTED1-like homeobox gene 3
Gh_D06G0493	2.83965	3.0922	6.7572	6.14671	1.33399	1.20663	AT2G11520.1	calmodulin-binding receptor-like cytoplasmic
Gh_D06G0506	0.312262	0	5.20139	4.90457	0	0	AT4G28640.1	indole-3-acetic acid inducible 11
Gh_D06G0509	3.26427	2.90001	3.6092	3.19869	8.53859	7.63584	AT3G33520.1	actin-related protein 6
Gh_D06G0520	13.6505	11.572	15.3934	13.5236	34.8155	36.2234	AT5G20190.1	Tetratricopeptide repeat (TPR)-like superfamily
Gh_D06G0531	0	0	0.332791	0.0969087	0	0	AT1G80170.1	Pectin lyase-like superfamily protein
Gh_D06G0542	14.915	15.1206	22.5554	26.2726	37.8163	37.2169	AT5G20080.1	FAD/NAD(P)-binding oxidoreductase
Gh_D06G0612	40.3351	50.1677	255.949	240.537	8.7923	3.89529	AT3G16120.1	Dynein light chain type 1 family protein
Gh_D06G0623	0	0	0	0	0	0	AT4G23160.1	cysteine-rich RLK (RECEPTOR-like protein kinase)
Gh_D06G0627	0	0	0	0	0	0	AT4G28840.1	unknown protein; FUNCTIONS IN: molecular_function
Gh_D06G0695	5.97658	5.00624	12.1149	13.0596	7.08406	6.65128	AT1G51760.1	peptidase M20/M25/M40 family protein
Gh_D06G0703	0.619469	1.00896	0.818935	2.09857	2.40487	3.94839	AT4G26220.1	S-adenosyl-L-methionine-dependent methyltransferases
Gh_D06G0707	0	0	0	0	0	0
Gh_D06G0721	5.11635	4.50816	10.2455	9.06669	13.2161	12.8899	AT4G29680.1	Alkaline-phosphatase-like family protein
Gh_D06G0722	0	0	0	0.515456	0	0
Gh_D06G0732	0	0	0	0	0	0
Gh_D06G0736	0	0	0	0	0	0	AT5G56960.1	basic helix-loop-helix (bHLH) DNA-binding family
Gh_D06G0738	12.1208	11.96	31.5493	26.5286	114.559	112.008	AT2G19480.3	nucleosome assembly protein 1;2
Gh_D06G0766	0	0.247362	1.20464	0.701584	0.346817	0.537781
Gh_D06G0775	0	0	0	0	0	0
Gh_D06G0780	0	0	0	0	0	0
Gh_D06G0830	0	0	0	0	0	0
Gh_D06G0834	0	0	0	0	0	0
Gh_D06G0840	0	0	0	0	0	0
Gh_D06G0851	0	0	0	0	0	0
Gh_D06G0865	6.83382	6.13476	2.89937	2.34935	12.9564	11.818	AT4G33220.1	pectin methylesterase 44
Gh_D06G0916	0	0	0	0	0	0
Gh_D06G0930	0	0	0	0	0	0
Gh_D06G0973	0	0	0	0	0	0	AT4G37235.1	Uncharacterised protein family (UPF0497)
Gh_D06G0982	73.1898	69.2289	6.45044	7.68043	1.48566	1.79177	AT2G25810.1	tonoplast intrinsic protein 4;1
Gh_D06G1005	0.639689	0.468852	1.90275	2.65958	1.6434	2.49167	AT4G32750.1	unknown protein; Has 30201 Blast hits to 17322
Gh_D06G1132	0	0	0	0	1.53852	0.530149	AT5G57510.1	unknown protein; Has 27 Blast hits to 27 proteins in
Gh_D06G1159	0	0	0	0	0	0	AT5G57100.1	Nucleotide/sugar transporter family protein
Gh_D06G1175	9.01801	14.4869	12.4444	10.3863	7.70146	8.13634	AT3G20790.1	NAD(P)-binding Rossmann-fold superfamily protein
Gh_D06G1178	1.65388	1.83919	2.03563	2.10765	1.44561	1.69634	AT1G73730.1	ETHYLENE-INSENSITIVE3-like
Gh_D06G1197	0.310913	0.10128	0.0822051	0.38301	0	0	AT5G50080.1	ethylene response factor 110
Gh_D06G1210	34.8443	34.0516	17.646	14.9822	4.407	3.60662	AT4G09750.1	NAD(P)-binding Rossmann-fold superfamily protein
Gh_D06G1214	0	0	0	0	0	0	AT1G71740.1	unknown protein; Has 82 Blast hits to 82 proteins in
Gh_D06G1241	0.437737	0.427778	0.752291	0.539242	1.74934	1.96338	AT1G80880.1	Tetratricopeptide repeat (TPR)-like superfamily
Gh_D06G1255	39.4078	35.6134	11.2034	12.473	32.0764	30.5062	AT1G80460.1	Actin-like ATPase superfamily protein
Gh_D06G1261	2.5159	2.9504	5.50788	3.81215	65.8417	69.4179	AT3G21190.1	O-fucosyltransferase family protein
Gh_D06G1267	13.9697	11.6443	1.79247	2.37258	0.422225	0.872949	AT1G78915.1	Tetratricopeptide repeat (TPR)-like superfamily
Gh_D06G1311	16.5671	13.7141	0.1546	0.900389	0.534111	0.138034
Gh_D06G1333	0	0	0	0	0	0
Gh_D06G1361	0	0	1.37617	0.801483	0	0	AT5G60200.1	TARGET OF MONOPTEROS 6
Gh_D06G1367	0	0	0	0	0	0	AT3G26990.1	ENTH/VHS family protein
Gh_D06G1369	2.73538	3.18721	0.667597	0.388809	160.44	157.211	AT4G27460.1	Cystathionine beta-synthase (CBS) family protein
Gh_D06G1378	5.90298	5.56266	8.82097	9.20338	37.5517	42.4023	AT4G04910.1	AAA-type ATPase family protein
Gh_D06G1436	0	0	0	0	0	0	AT2G42620.1	RNI-like superfamily protein
Gh_D06G1446	0.417255	0.815525	1.98579	2.31305	0.571709	0.295501
Gh_D06G1457	7.29447	6.68694	0.358422	0.596414	0.442241	0.0914331	AT4G18810.2	NAD(P)-binding Rossmann-fold superfamily protein
Gh_D06G1475	13.1485	15.7294	26.6127	26.3906	1.70837	1.92658	AT4G18930.1	RNA ligase/cyclic nucleotide phosphodiesterase family
Gh_D06G1479	10.0982	10.3619	5.707	7.23063	12.1931	9.29702	AT4G18060.1	SH3 domain-containing protein
Gh_D06G1491	2.82855	2.7642	7.57213	7.84002	4.60226	2.50399
Gh_D06G1492	1.20247	1.00724	0.272513	0.317423	0	0	AT4G18260.1	Cytochrome b561/ferric reductase transmembrane
Gh_D06G1493	0	0	0	0	0	0
Gh_D06G1507	10.9473	10.0869	11.1643	11.2703	7.92835	7.08836	AT2G34590.1	Transketolase family protein
Gh_D06G1513	0.80959	1.31862	9.34706	9.30836	3.88246	3.44013	AT1G72280.1	endoplasmic reticulum oxidoreductins 1
Gh_D06G1514	5.90742	34.6382	0	0	4.04708	0
Gh_D06G1526	3.2668	2.79342	32.4981	31.6915	27.7888	29.2086	AT5G45100.1	SBP (S-ribonuclease binding protein) family protein
Gh_D06G1549	0	0	0	0	0	0	ATCG00360.1	Tetratricopeptide repeat (TPR)-like superfamily
Gh_D06G1558	0	0	0	0	0	0	AT1G53708.1	ROTUNDIFOLIA like 9
Gh_D06G1568	0	0	0	0	0	0	AT5G33406.1	hAT dimerisation domain-containing protein /
Gh_D06G1573	9.40171	7.77431	2.00776	1.67046	0.412882	0	AT3G14130.1	Aldolase-type TIM barrel family protein
Gh_D06G1581	7.50393	7.49036	14.3275	13.866	4.55329	3.83389	AT5G49880.1	mitotic checkpoint family protein
Gh_D06G1595	1.59922	1.71913	1.2685	0.591019	0	0	AT4G21220.1	Trimeric LpxA-like enzymes superfamily protein
Gh_D06G1600	3247.32	3139.99	1209.24	1227.84	3167.49	3179.85	AT4G02890.1	Ubiquitin family protein
Gh_D06G1647	9.59686	10.1941	3.30965	5.01161	74.8939	72.6933	AT5G42570.1	B-cell receptor-associated 31-like
Gh_D06G1662	0	0	0	0	0	0	AT2G20060.1	Ribosomal protein L4/L1 family
Gh_D06G1676	0.846071	1.44694	5.70435	5.86273	300.103	291.656	AT3G25070.1	RPM1 interacting protein 4
Gh_D06G1678	0	0	0	0	0	0
Gh_D06G1695	86.592	85.8654	1.84029	2.21272	3.84547	2.54416	AT5G47560.1	tonoplast dicarboxylate transporter
Gh_D06G1736	0	0	0	0	0	0	AT1G02205.1	Fatty acid hydroxylase superfamily
Gh_D06G1787	0.602596	0.420634	1.26323	1.43164	0.619243	0.670624	AT5G05660.1	sequence-specific DNA binding transcription
Gh_D06G1809	0	0	0	0	0	0
Gh_D06G1830	0	0	0	0	0	0
Gh_D06G1852	0	0	0	0	0	0
Gh_D06G1893	0.394237	1.73371	0.469061	0.728484	0.945299	0.5584	AT5G04200.1	metacaspase 9
Gh_D06G1926	0	0	0	0	0	0	AT1G15960.1	NRAMP metal ion transporter 6
Gh_D06G1949	2.30893	2.42997	5.07167	3.52808	6.81395	6.85523	AT1G79610.1	Na+/H+ antiporter 6
Gh_D06G1993	0.0954233	0	0.0756894	0.0881631	0	0	AT1G52570.1	phospholipase D alpha 2
Gh_D06G2005	24.5204	22.4411	29.6373	29.4871	44.796	55.1283	AT1G80230.1	Rubredoxin-like superfamily protein
Gh_D06G2023	0	0	0	0	0	0
Gh_D06G2024	0	0	0	0	0	0	AT1G52330.1	Late embryogenesis abundant (LEA) hydroxyproline-rich
Gh_D06G2029	2.01142	2.6848	2.02349	1.26914	6.68828	6.42759	AT1G79810.1	Pex2/Pex12 N-terminal
Gh_D06G2049	0	0	0	0	0	0	AT3G13850.1	LOB domain-containing protein 22
Gh_D06G2053	0.453803	0.554349	2.51969	1.36265	1.08813	2.2497	AT1G72880.1	Survival protein SurE-like phosphatase/nucleotidase
Gh_D06G2058	0	0	0	0	0	0	AT5G48930.1	hydroxycinnamoyl-CoA shikimate/quinate
Gh_D06G2080	3.01999	2.64386	1.99621	2.84835	3.23273	3.11904	AT1G17440.1	Transcription initiation factor TFIID
Gh_D06G2102	1.04287	1.27393	0	0	0	0.369281
Gh_D06G2103	1.23962	3.36504	4.58854	2.79962	13.8709	12.5832	AT1G30300.1	Metallo-hydrolase/oxidoreductase superfamily protein
Gh_D06G2181	1.709	1.04383	2.20281	2.28951	5.61988	5.29516	AT1G11060.1	WAPL (Wings apart-like protein regulation of
Gh_D06G2209	0.752765	1.28737	3.43327	2.52116	3.93227	3.13203	AT1G11800.1	endonuclease/exonuclease/phosphatase family protein
Gh_D06G2226	6.17457	5.53951	47.6919	42.6456	15.8109	17.5631	AT1G12050.1	fumarylacetoacetase, putative
Gh_D07G0046	0	0	0	0	0	0	AT3G24503.1	aldehyde dehydrogenase 2C4
Gh_D07G0050	5.90742	11.5461	0	0	0	0
Gh_D07G0051	0.671333	1.53081	3.37249	3.30802	3.98596	3.32808	AT4G13270.1	Late embryogenesis abundant (LEA) hydroxyproline-rich
Gh_D07G0058	17.3158	18.6938	2.44494	2.09402	1.49061	1.15569	AT5G19540.1	unknown protein; FUNCTIONS IN: molecular_function
Gh_D07G0067	0.107034	0.0522994	0.297146	0	1.42988	1.36443	AT4G29010.1	Enoyl-CoA hydratase/isomerase family
Gh_D07G0073	2.54077	2.81403	0.806133	0.782486	1.10241	1.55947	AT4G32360.1	Pyridine nucleotide-disulphide oxidoreductase family
Gh_D07G0074	1.07514	3.15203	26.2234	27.0683	1.10484	1.14212	AT3G22320.1	Eukaryotic rpb5 RNA
Gh_D07G0094	0	0	0	0	0	0	AT5G56580.1	MAP kinase kinase 6
Gh_D07G0117	170.644	186.381	535.446	514.716	632.665	581.151	AT5G20570.1	RING-box 1
Gh_D07G0128	88.2206	87.351	220.084	213.341	131.721	138.804	AT1G74940.1	Protein of unknown function (DUF581)
Gh_D07G0145	1.70149	1.2093	13.8643	13.3623	30.0953	29.5773	AT4G33220.1	pectin methylesterase 44
Gh_D07G0160	0	0	0.380392	0.177232	2.82549	2.85291	AT2G26310.1	Chalcone-flavanone isomerase family protein
Gh_D07G0178	0.195474	0.191027	0.206733	0.481605	0.937414	0.830614	AT5G26160.1	unknown protein; BEST Arabidopsis thaliana protein
Gh_D07G0215	2.74977	3.44664	4.9312	4.80496	2.98954	3.34444	AT2G25760.1	Protein kinase family protein
Gh_D07G0294	4.11294	8.03875	8.855	13.3	33.6112	28.9199	AT4G32150.1	vesicle-associated membrane protein
Gh_D07G0301	39.0013	50.8187	53.3792	52.2845	15.7171	14.0812
Gh_D07G0384	0	0	0	0	0.536073	0.383652	AT5G35160.2	Endomembrane protein 70 protein family
Gh_D07G0435	0	0	0	0	0	0	AT5G07610.1	F-box family protein
Gh_D07G0437	7.63764	9.24873	5.39965	5.5225	11.3748	12.2291	AT5G51220.1	ubiquinol-cytochrome C chaperone family protein
Gh_D07G0447	4.2648	4.3115	2.21634	2.98921	4.6345	2.60375	AT5G61670.1	Encodes a close homolog of the Cauliflower OR
Gh_D07G0448	17.6001	21.3071	2.08363	1.45621	1.25974	0.186036
Gh_D07G0457	27.344	32.8885	1.54922	1.24929	0.617568	0.744811	AT5G51100.1	Fe superoxide dismutase 2
Gh_D07G0468	14.0804	17.1503	19.0999	21.3048	224.101	233.543	AT1G01630.1	Sec14p-like phosphatidylinositol transfer family
Gh_D07G0505	0	0	0	0	0	0	AT5G13080.1	WRKY DNA-binding protein 75
Gh_D07G0530	0	0	0	0	0	0	AT5G63390.1	O-fucosyltransferase family protein
Gh_D07G0555	13.6003	14.2075	6.57181	6.21053	9.53151	10.9603	AT3G48330.2	protein-l-isoaspartate methyltransferase 1
Gh_D07G0562	7.48085	7.31066	1.10199	0.54306	2.96518	3.06525	AT5G50210.1	quinolinate synthase
Gh_D07G0569	0.789298	0.964177	4.33031	4.80086	2.56849	2.3291	AT3G18600.1	P-loop containing nucleoside triphosphate hydrolases
Gh_D07G0599	3.71654	4.39661	8.76625	9.03622	4.55625	4.77927	AT1G73740.1	UDP-Glycosyltransferase superfamily protein
Gh_D07G0674	18.9469	19.5168	138.832	132	16.1376	14.9415	AT3G08900.1	reversibly glycosylated polypeptide 3
Gh_D07G0687	29.1105	30.6365	25.3106	27.4128	24.2577	28.9419	AT2G33040.1	gamma subunit of Mt ATP synthase
Gh_D07G0717	0.650309	0.540188	0.967168	0.961329	2.6731	2.86693	AT1G67140.1	HEAT repeat-containing protein
Gh_D07G0735	23.5351	24.1561	14.3921	12.6336	19.3662	17.5988	AT3G02420.1	unknown protein; FUNCTIONS IN: molecular_function
Gh_D07G0761	8.20578	7.59705	30.283	28.6499	6.09505	5.68902	AT1G71090.1	Auxin efflux carrier family protein
Gh_D07G0797	194.15	189.734	56.201	52.061	3.05768	0.790219
Gh_D07G0803	6.6434	6.14601	19.8134	17.2681	1.09231	1.06644	AT1G06570.1	phytoene desaturation 1
Gh_D07G0805	0	0	0	0	1.91884	3.20427	AT4G18260.1	Cytochrome b561/ferric reductase transmembrane
Gh_D07G0831	0	0	0	0	0	0
Gh_D07G0838	16.4093	13.4937	37.3013	40.398	13.5723	12.8966	AT4G15410.1	serine/threonine protein phosphatase 2A 55 kDa
Gh_D07G0846	10.3725	10.1365	8.22743	9.58332	106.59	80.8043
Gh_D07G0851	0	0	0	0	0	0	AT3G07880.1	Immunoglobulin E-set superfamily protein
Gh_D07G0852	0	0	2.4737	3.84182	0	0	AT2G27790.2	RNA-binding (RRM/RBD/RNP motifs) family protein
Gh_D07G0859	0	0	0.343334	0	1.48269	0.919634	AT5G48170.1	F-box family protein
Gh_D07G0939	23.3907	21.9442	46.7546	46.6798	25.6393	30.149	AT2G39460.2	ribosomal protein L23AA
Gh_D07G0973	0	0	0	0	0	0	AT5G24860.1	flowering promoting factor 1
Gh_D07G1002	2.74363	2.31139	4.12735	4.54531	0	0	AT3G11340.1	UDP-Glycosyltransferase superfamily protein
Gh_D07G1014	0.453803	1.33044	1.25984	2.30602	4.74112	4.90112	AT2G29660.1	zinc finger (C2H2 type) family protein
Gh_D07G1067	4.05711	3.28513	0.0612969	0.107098	0.50295	0.43783	AT4G13650.1	Pentatricopeptide repeat (PPR) superfamily protein
Gh_D07G1132	0	0	0	0	0	0	AT2G29880.1	unknown protein; BEST Arabidopsis thaliana protein
Gh_D07G1190	13.3864	13.0818	11.3503	14.5003	3.47857	4.90359	AT5G12320.1	ankyrin repeat family protein
Gh_D07G1241	4.97292	4.60401	3.8753	2.98243	2.39078	2.28611
Gh_D07G1264	1.35076	0.848594	0.191325	0.0445711	0.0330495	0.0341649	AT1G02640.1	beta-xylosidase 2
Gh_D07G1287	0	0	0	0.0954678	1.55737	1.0245	AT1G22240.1	pumilio 8
Gh_D07G1324	0	0	0	0	0	0
Gh_D07G1360	15.9136	12.2191	10.1432	10.502	11.8755	12.2763	AT2G46580.1	Pyridoxamine 5'-phosphate oxidase family protein
Gh_D07G1371	2.8477	1.56115	1.87314	1.60429	2.61708	2.75459	AT2G46500.1
Gh_D07G1377	0	0	0	0	0	0	AT5G53130.1	cyclic nucleotide gated channel 1
Gh_D07G1383	0	0	9.49262	8.29275	0	0	AT5G53200.1	Homeodomain-like superfamily protein
Gh_D07G1386	0	0	0	0	0	0	AT4G01070.1	UDP-Glycosyltransferase superfamily
Gh_D07G1394	2.55883	3.12577	21.3114	18.3221	3.94428	0.906087	AT3G61640.1	arabinogalactan protein 20
Gh_D07G1480	0	0	0	0	0	0	AT5G65005.1	Polynucleotidyl transferase, ribonuclease H-like
Gh_D07G1499	0	0	0	0	0	0
Gh_D07G1516	0	0	0.189958	0.147509	0	0.113069	AT5G46050.1	peptide transporter 3
Gh_D07G1528	437.857	494.653	25.1097	32.3265	2.73944	1.88793	AT4G28660.1	photosystem II reaction center PSB28 protein
Gh_D07G1555	0	0	0	0	0	0
Gh_D07G1574	0.153561	0.75034	4.14135	3.8307	0.631215	0.543764	AT5G48720.2	x-ray induced transcript 1
Gh_D07G1579	0	0	6.05079	4.69864	1.74202	1.80081
Gh_D07G1614	0	0	0	0	0	0
Gh_D07G1716	15.2567	44.7289	125.05	110.418	0	5.40244	AT3G61110.1	ribosomal protein S27
Gh_D07G1720	0	0	0	0	0	0
Gh_D07G1725	3.6219	2.84549	3.15454	2.49335	2.62727	3.62124	AT3G06540.1	Rab escort protein
Gh_D07G1775	5.69891	7.08815	8.32156	8.49629	14.1972	11.8328	AT3G02420.1	unknown protein; FUNCTIONS IN: molecular_function
Gh_D07G1780	0	0	0	0	0	0	AT1G53680.1	glutathione S-transferase TAU 28
Gh_D07G1801	0	0	0	0	0	0	AT2G38940.1	phosphate transporter 1;4
Gh_D07G1810	2.59066	3.42251	5.0992	5.27467	8.57828	8.08633	AT5G38880.1	unknown protein; Has 474 Blast hits to 433 proteins
Gh_D07G1898	0.0785647	0.0767773	0.0623172	0	2.20676	1.78047	AT3G14630.1	cytochrome P450, family 72, subfamily A,
Gh_D07G1970	2.02895	1.51625	2.13003	0.992422	12.2647	11.5798	AT4G12650.1	Endomembrane protein 70 protein family
Gh_D07G1972	0.474756	0.618608	1.03558	0.877269	2.33094	2.35357	AT4G12780.1	Chaperone DnaJ-domain superfamily protein
Gh_D07G1977	0	0	0	0	0	0	AT1G05680.1	Uridine diphosphate glycosyltransferase 74E2
Gh_D07G1982	2.77468	1.12981	4.40173	3.20446	1.26726	1.14627	AT3G07525.1	autophagocytosis-associated family
Gh_D07G2005	0	0	0.355974	1.1057	0	0	AT3G07340.1	basic helix-loop-helix (bHLH) DNA-binding superfamily
Gh_D07G2036	1.88438	1.84151	3.98582	3.19184	0.10758	0	AT5G48720.2	x-ray induced transcript 1
Gh_D07G2052	0	0	0.347665	0	0	0	AT5G26594.1	response regulator 24
Gh_D07G2064	0	1.09169	14.1773	11.3532	0.765308	0	AT3G04300.1	RmlC-like cupins superfamily protein
Gh_D07G2091	0	0	6.19575	0	0	0	AT3G28917.1	mini zinc finger 2
Gh_D07G2097	1.02416	0.800688	0.162472	0.283871	1.47343	1.1605	AT5G15300.1	Pentatricopeptide repeat (PPR) superfamily protein
Gh_D07G2100	4.71341	6.42074	7.8172	6.73014	4.9904	6.2715	AT5G15330.1	SPX domain gene 4
Gh_D07G2101	420.378	439.162	304.681	295.579	410.652	397.905	AT5G39570.1	FUNCTIONS IN: molecular_function unknown; INVOLVED
Gh_D07G2183	0	0	163.207	116.987	1.2048	0	AT3G28857.1	basic helix-loop-helix (bHLH) DNA-binding family
Gh_D07G2187	4.16538	4.18529	1.25644	1.62611	0.763649	0.415484	AT5G39980.1	Tetratricopeptide repeat (TPR)-like superfamily
Gh_D07G2236	11.815	10.6802	8.08301	9.82444	35.6147	34.411	AT5G40300.1	Uncharacterised protein family (UPF0497)
Gh_D07G2254	5.78699	6.46324	0	0	0	0	AT5G14570.1	high affinity nitrate transporter 2.7
Gh_D07G2258	0.761368	0	3.62349	4.92408	0	0	AT3G01570.1	Oleosin family protein
Gh_D07G2264	0	0	0	0	0	0
Gh_D07G2268	0.175813	0.601345	1.32481	1.21827	0	0.0622556	AT5G39090.1	HXXXD-type acyl-transferase family protein
Gh_D07G2286	25.8629	25.1145	32.4594	31.4569	33.9786	35.4731	AT5G40650.1	succinate dehydrogenase 2-2
Gh_D07G2291	0	0	0	0	0	0	AT5G14340.1	myb domain protein 40
Gh_D07G2300	3.2558	4.64003	4.51936	3.69744	0.743498	1.63325	AT3G14900.1	unknown protein; FUNCTIONS IN: molecular_function
Gh_D07G2346	51.1708	39.6207	3.12219	5.09142	0	0	AT5G41050.1	Pollen Ole e 1 allergen and extensin family protein
Gh_D07G2353	7.72521	8.25502	11.2817	8.80506	2.57201	2.50542	AT5G14060.1	Aspartate kinase family protein
Gh_D07G2355	0.0468749	0	0.037181	0	0.0321132	0	AT3G02010.1	Pentatricopeptide repeat (PPR) superfamily protein
Gh_D08G0002	29.7567	28.7493	18.6856	22.3899	41.6211	43.9836	AT1G06890.2	nodulin MtN21 /EamA-like transporter family protein
Gh_D08G0018	0	0	0.0848516	0.0988351	0	0.0189399	AT5G59190.1	subtilase family protein
Gh_D08G0032	59.4123	66.747	155.849	149.98	37.177	48.7022	AT2G39460.2	ribosomal protein L23AA
Gh_D08G0070	0	0	0	0	0	0	AT3G44900.1	cation/H+ exchanger 4
Gh_D08G0086	0	0	7.38473	6.58691	0.0574612	0	AT4G33790.1	Jojoba acyl CoA reductase-related male
Gh_D08G0099	144.63	132.999	246.367	237.898	336.235	318.366	AT3G11510.1	Ribosomal protein S11 family protein
Gh_D08G0112	13.8639	13.3282	11.0862	10.7263	11.7373	11.7343	AT5G22000.3	RING-H2 group F2A
Gh_D08G0140	1.33549	1.82715	0.0706203	0.246776	0.243979	0.315266	AT5G12200.1	pyrimidine 2
Gh_D08G0141	0	0	0	0	0	0
Gh_D08G0203	0.452948	0.238347	0.49746	0.354103	0.0238698	0.0246753	AT3G11080.1	receptor like protein 35
Gh_D08G0209	7.27422	6.23573	3.54291	4.00887	2.79772	2.89214	AT3G10572.1	3-phosphoinositide-dependent protein kinase-1,
Gh_D08G0214	0	0	0	0	0	0	AT2G07040.1	Leucine-rich repeat protein kinase
Gh_D08G0227	0	0	0	0	0	0
Gh_D08G0230	0	0	0	0	0	0	AT1G29660.1	GDSL-like Lipase/Acylhydrolase superfamily protein
Gh_D08G0255	1.0678	0.933669	2.36263	1.9212	2.88764	2.18907	AT1G11390.1	Protein kinase superfamily protein
Gh_D08G0270	0.866953	0.635423	1.20341	1.15142	0	0	AT4G15560.1	Deoxyxylulose-5-phosphate
Gh_D08G0277	0	0.207972	0.844013	0.786485	0	0	AT4G30230.1	unknown protein; Has 42 Blast hits to 42 proteins in
Gh_D08G0287	0	0	0	0	0	0	AT5G55290.1	ATPase, V0 complex, subunit E
Gh_D08G0300	10.3861	11.8414	73.0363	73.7744	44.2986	44.9235	AT5G56030.1	heat shock protein
Gh_D08G0304	3.34471	3.56577	4.82366	3.65209	16.8731	15.9351	AT5G56230.1	prenylated RAB acceptor 1.G2
Gh_D08G0325	0	0	0	0.122404	0	0	AT3G57670.1	C2H2-type zinc finger family protein
Gh_D08G0338	5.1471	7.46389	9.61402	12.7324	20.0197	20.5777	AT5G47080.1	casein kinase II beta chain 1
Gh_D08G0358	2.71557	1.89557	3.3079	2.95698	5.18252	5.28873	AT4G00110.1	UDP-D-glucuronate 4-epimerase 3
Gh_D08G0366	0.464267	0.70118	5.72469	5.3033	1.50356	1.76354	AT1G01950.1	armadillo repeat kinesin 2
Gh_D08G0440	0	0	0	0.264715	0	0	AT1G31040.1	PLATZ transcription factor family protein
Gh_D08G0476	0	0	0	0	0	0
Gh_D08G0504	7.25225	5.36333	20.2113	15.574	147.172	132.566	AT4G02580.1	NADH-ubiquinone oxidoreductase 24 kDa subunit,
Gh_D08G0508	0	0	0.0987376	0.0575048	0.724876	0.705261	AT1G04010.1	phospholipid sterol acyl transferase 1
Gh_D08G0532	17.2752	12.3602	52.119	47.8825	49.2419	48.0636	AT3G25520.1	ribosomal protein L5
Gh_D08G0537	0.630836	0.57245	0.518247	0.395498	2.99436	3.68577	AT3G07650.3	CONSTANS-like 9
Gh_D08G0607	4.72966	3.69765	19.5081	23.597	22.0334	9.37878	AT4G30800.1	Nucleic acid-binding, OB-fold-like protein
Gh_D08G0608	0	0	0	0	1.07168	0.184641	AT5G47030.1	ATPase, F1 complex, delta/epsilon subunit
Gh_D08G0684	0	0	0.988597	1.53536	1.85001	0.588444	AT3G63310.1	Bax inhibitor-1 family protein
Gh_D08G0712	0.14342	0.420472	88.9606	79.6374	1.9651	1.62513	AT1G03170.1	Protein of unknown function (DUF3049)
Gh_D08G0730	0	0	0	0	0	0	AT3G63110.1	isopentenyltransferase 3
Gh_D08G0736	0	0	0	0	0	0	AT2G48020.1	Major facilitator superfamily protein
Gh_D08G0789	9.27549	7.03278	4.43974	3.54611	8.76481	8.72083	AT5G27690.1	Heavy metal transport/detoxification superfamily
Gh_D08G0799	3.79503	3.53209	3.72692	3.50628	22.6564	19.1975	AT4G02425.1	unknown protein; FUNCTIONS IN: molecular_function
Gh_D08G0821	0	0	0	0	0	0
Gh_D08G0855	0	0	0	0	0	0	AT5G57200.1	ENTH/ANTH/VHS superfamily protein
Gh_D08G0879	0	0	0	0	0	0
Gh_D08G0907	0	0	0	0	0	0	AT5G57500.1	Galactosyltransferase family protein
Gh_D08G0946	25.8012	28.5182	40.084	36.9902	56.0755	54.1874	AT2G23810.1	tetraspanin8
Gh_D08G0952	2.82656	2.30188	99.6454	90.097	14.846	14.3461	AT2G23910.1	NAD(P)-binding Rossmann-fold superfamily protein
Gh_D08G0966	0	0	0	0	0	0
Gh_D08G0972	0	0	0	0	0	0	ATMG00300.1	Gag-Pol-related retrotransposon family protein
Gh_D08G0980	33.7767	36.5612	13.3958	11.3775	12.052	11.5451	AT5G65940.1	beta-hydroxyisobutyryl-CoA hydrolase 1
Gh_D08G0985	1.64269	2.23597	2.83862	2.927	5.90823	6.31536	AT5G20350.1	Ankyrin repeat family protein with DHHC zinc
Gh_D08G0989	16.1761	15.6631	27.3686	23.1037	29.0267	26.065	AT2G12550.1	ubiquitin-associated (UBA)/TS-N domain-containing
Gh_D08G0992	0	0	0	0	0	0	AT4G02580.1	NADH-ubiquinone oxidoreductase 24 kDa subunit,
Gh_D08G0998	57.0141	64.7968	161.129	163.101	193.85	198.897	AT5G23740.1	ribosomal protein S11-beta
Gh_D08G1022	0	0	0	0.0517568	0.153511	0.119019	AT1G48840.1	Plant protein of unknown function (DUF639)
Gh_D08G1045	1.5038	0.857259	0.695804	1.15782	2.40386	1.24249	AT5G53140.1	Protein phosphatase 2C family protein
Gh_D08G1083	19.2481	17.1566	18.623	18.9562	14.7805	17.6761	AT5G52200.2	phosphoprotein phosphatase inhibitors
Gh_D08G1103	0.743851	1.09039	4.32681	2.97811	0.339733	1.1414	AT2G43950.1	chloroplast outer envelope protein 37
Gh_D08G1114	7.27706	6.51888	0	0	0	0	AT4G00880.1	SAUR-like auxin-responsive protein family
Gh_D08G1146	115.119	144.643	17.0583	23.3759	4.33331	2.68773
Gh_D08G1175	0.0899545	0.175816	0	0	0	0	AT4G00870.1	basic helix-loop-helix (bHLH) DNA-binding superfamily
Gh_D08G1181	0	0.165531	0.268711	0	0.522192	1.01965	AT1G64650.1	Major facilitator superfamily protein
Gh_D08G1244	0	0	0	0	0	0	AT4G39670.1	Glycolipid transfer protein (GLTP) family protein
Gh_D08G1299	0	9.86784	12.014	4.66465	27.6707	50.0579
Gh_D08G1324	0	0	0	0	1.42853	2.5843	AT4G02060.2	Minichromosome maintenance (MCM2/3/5) family
Gh_D08G1344	0	0	0	0	0	0
Gh_D08G1363	0.559833	0.777454	6.61412	6.77855	0.968924	0.87642	AT3G62010.1	unknown protein; LOCATED IN: cellular_component
Gh_D08G1400	71.2636	64.7255	6.54236	7.46813	2.59929	1.98605	AT4G01050.1	thylakoid rhodanese-like
Gh_D08G1408	1878.41	1906.52	49.1963	48.0013	6.34604	5.4193	AT4G01150.1	unknown protein; FUNCTIONS IN: molecular_function
Gh_D08G1419	0	0	0	0	0.520225	0.358521
Gh_D08G1423	0	0	0	0.22724	0	0	AT2G46150.1	Late embryogenesis abundant (LEA) hydroxyproline-rich
Gh_D08G1512	0	0	0	0	0	0	AT2G42500.1	protein phosphatase 2A-3
Gh_D08G1616	0.0477117	0.233131	0.908273	0.881631	0	0	AT5G48060.1	C2 calcium/lipid-binding plant
Gh_D08G1621	7.35388	6.08096	8.97396	8.88494	6.71736	4.94097	AT2G38250.1	Homeodomain-like superfamily protein
Gh_D08G1627	9.89915	11.2863	7.16648	6.46025	0.32294	0.945876	AT1G31410.1	putrescine-binding periplasmic protein-related
Gh_D08G1641	16.4437	15.234	18.7299	17.8057	23.6572	27.7629	AT4G19210.1	RNAse l inhibitor protein 2
Gh_D08G1658	4.10135	4.1622	0	0	0	0.111715	AT1G72030.1	Acyl-CoA N-acyltransferases (NAT) superfamily protein
Gh_D08G1664	0	0	0.519576	0.504335	0	0	AT1G80480.1	plastid transcriptionally active 17
Gh_D08G1671	0	0	0	0	0	0	AT5G45530.1	Protein of unknown function (DUF594)
Gh_D08G1700	6.23022	10.0592	8.1647	7.00754	3.52592	4.41226	AT5G52980.1	CONTAINS InterPro DOMAIN/s: ATPase, vacuolar ER
Gh_D08G1701	4.56648	5.35512	46.6046	36.4244	7.61249	7.3304	AT2G23910.1	NAD(P)-binding Rossmann-fold superfamily protein
Gh_D08G1773	0	0	0	0	0	0
Gh_D08G1804	7.64731	2.242	0	0	4.71514	4.33268	AT1G34320.1	Protein of unknown function (DUF668)
Gh_D08G1806	0.0562913	0.110021	0	0	0	0	AT1G55390.1	Cysteine/Histidine-rich C1 domain family protein
Gh_D08G1869	5.16904	4.00303	6.11142	4.77576	8.21831	6.97611	AT4G12250.1	UDP-D-glucuronate 4-epimerase 5
Gh_D08G1895	0	0	0	0	0	0	AT2G45550.1	cytochrome P450, family 76, subfamily C,
Gh_D08G1929	0.18959	0.926384	0.300764	0	10.0011	7.11622	AT5G07250.1	RHOMBOID-like protein 3
Gh_D08G1960	561.593	575.814	12.307	11.7129	990.429	1016.62	AT5G12250.1	beta-6 tubulin
Gh_D08G1971	0.714407	1.04723	0	0	0	0	AT1G12540.1	basic helix-loop-helix (bHLH) DNA-binding superfamily
Gh_D08G2027	35.8832	33.7734	63.4572	63.181	31.6355	29.5786	AT3G54640.1	tryptophan synthase alpha chain
Gh_D08G2031	8.85531	18.544	64.2195	64.2837	45.0664	39.42	AT3G49100.1	Signal recognition particle, SRP9/SRP14 subunit
Gh_D08G2034	0	0	0	0	1.36998	0
Gh_D08G2035	0.0330839	0.0323313	0.183694	0.0917002	0.86128	0.984067	AT1G08730.1	Myosin family protein with Dil domain
Gh_D08G2059	7.12212	18.5602	59.317	48.2551	70.7491	46.2358	AT1G04070.1	translocase of outer membrane 22-I
Gh_D08G2064	0.711104	0.729673	6.76854	5.3217	1.38842	1.61154	AT4G28760.2	Protein of unknown function (DUF3741)
Gh_D08G2070	0	0	0.334988	0.390194	0	0	AT4G16295.1	S-protein homologue 1
Gh_D08G2126	47.9481	54.1462	41.8958	43.5968	2.81558	2.8028	AT5G60800.2	Heavy metal transport/detoxification superfamily
Gh_D08G2191	0	0	0	0	0	0
Gh_D08G2197	2.78432	3.46306	12.0464	14.0317	6.06929	8.06672	AT4G11060.1	mitochondrially targeted single-stranded DNA
Gh_D08G2231	10.4847	7.63802	15.7255	15.4991	11.2314	10.2604	AT1G55000.3	peptidoglycan-binding LysM domain-containing protein
Gh_D08G2289	0	0	0	0	0	0
Gh_D08G2290	0.664953	0.779791	0	0	0	0	AT2G05260.1	alpha/beta-Hydrolases superfamily protein
Gh_D08G2313	0.483208	0.472215	0.622828	0.61386	2.81382	3.63598	AT3G03810.1	O-fucosyltransferase family protein
Gh_D08G2335	0	0	0	0	0	0
Gh_D08G2359	0	0	1.19673	0.619532	0	0	AT5G19040.1	isopentenyltransferase 5
Gh_D08G2370	10.5119	12.3273	3.66872	3.6906	0.720153	1.6378	AT2G44870.1	unknown protein; FUNCTIONS IN: molecular_function
Gh_D08G2383	1.32979	1.34595	3.2962	2.85213	1.49667	1.21083	AT2G38770.1	P-loop containing nucleoside triphosphate
Gh_D08G2415	0.471728	0.518621	0.514488	0.708235	0.12119	0.37584	AT1G33360.1	ATP-dependent Clp protease
Gh_D08G2427	5.99804	6.18723	2.64312	2.1551	4.33744	4.48382	AT2G41000.1	Chaperone DnaJ-domain superfamily protein
Gh_D08G2428	0	0	0	0	0	0
Gh_D08G2459	0.690726	1.10895	1.76105	1.36751	4.15744	3.45916	AT5G57870.1	MIF4G domain-containing protein / MA3
Gh_D08G2491	0.315094	0.923777	1.24966	0.87336	0	0	AT5G20120.1	unknown protein; Has 54 Blast hits to 54 proteins in
Gh_D08G2527	0	0	0.339686	0	0.44008	0.454931	AT5G11590.1	Integrase-type DNA-binding superfamily protein
Gh_D08G2558	0.132553	0.129538	0.788556	0.673574	0	0	AT5G57070.1	hydroxyproline-rich glycoprotein family protein
Gh_D08G2560	0	1.34866	6.02062	5.10023	0.472728	0	AT2G06255.1	ELF4-like 3
Gh_D08G2593	0	0	0	0	0	0	AT5G25950.1	Protein of Unknown Function (DUF239)
Gh_D08G2599	0	0	1.07865	1.08889	0.0621087	0	AT4G10720.1	Ankyrin repeat family protein
Gh_D08G2640	0	0	0	0	0	0	AT2G24370.1	Protein kinase protein with adenine nucleotide alpha
Gh_D09G0014	0.0660248	0	0	0	0	0	AT1G53270.1	ABC-2 type transporter family protein
Gh_D09G0017	0	0	0	0	0	0	AT5G15720.1	GDSL-motif lipase 7
Gh_D09G0020	0	0	0	0	0	0
Gh_D09G0070	0.315094	0.615851	0	0	0	0	AT3G12900.1	2-oxoglutarate (2OG) and Fe(II)-dependent oxygenase
Gh_D09G0074	0.27894	0.272594	0	0.0644292	0.0477743	0	AT5G45110.1	NPR1-like protein 3
Gh_D09G0086	0	0.674332	2.18932	1.91259	0	0	AT3G02120.1	hydroxyproline-rich glycoprotein family protein
Gh_D09G0090	0	0	0.223909	0.521618	0	0.0666389	AT3G02100.1	UDP-Glycosyltransferase superfamily protein
Gh_D09G0098	3.891	3.70499	13.9281	13.6424	2.66566	2.89694	AT3G29310.1	calmodulin-binding protein-related
Gh_D09G0110	42.9812	41.07	0.252537	0.147078	0.109058	0	AT3G29240.2	Protein of unknown function (DUF179)
Gh_D09G0120	0	0	0.164766	0.383839	0	0
Gh_D09G0135	0	0	15.0166	20.4616	0.244714	0	AT1G26800.1	RING/U-box superfamily protein
Gh_D09G0147	1.50482	0	126.523	120.958	65.9793	58.6145	AT3G50890.1	homeobox protein 28
Gh_D09G0163	0	0	0	0	0	0
Gh_D09G0185	0.814938	0	12.9281	16.1881	0	0	AT3G01220.1	homeobox protein 20
Gh_D09G0186	0	0	0	0	0	0	AT4G08850.1	Leucine-rich repeat receptor-like protein kinase
Gh_D09G0192	0	0	0	0	0	0	AT3G28630.1	Protein of unknown function (DUF569)
Gh_D09G0195	1.24743	1.21905	0	0	0	0	AT3G16180.1	Major facilitator superfamily protein
Gh_D09G0198	13.9477	13.6304	153.443	131.666	183.213	194.55	AT5G39950.1	thioredoxin 2
Gh_D09G0205	8.34266	7.66974	22.1069	24.0944	4.27598	3.85134	AT3G28730.1	high mobility group
Gh_D09G0218	0	0	0	0	0	0	AT5G25540.1	CTC-interacting domain 6
Gh_D09G0232	0	0	2.88827	2.46712	0.582073	0.0859595	AT3G01330.1	DP-E2F-like protein 3
Gh_D09G0247	3.01117	2.6157	2.4946	2.53477	6.1887	4.59676	AT5G14880.1	Potassium transporter family protein
Gh_D09G0280	0.389265	0.361389	2.0224	2.06797	1.52007	1.68164	AT3G27670.1	ARM repeat superfamily protein
Gh_D09G0311	13.1931	14.2699	0.507996	0	0.263253	0.0907126	AT5G14370.1	CCT motif family protein
Gh_D09G0338	1.02745	2.76121	6.92723	5.93297	1.2318	1.09146	AT5G14280.1	DNA-binding storekeeper protein-related
Gh_D09G0342	0	0	0	0	0	0	AT4G29510.1	arginine
Gh_D09G0358	0.186537	0	3.40308	3.27454	0.511172	0.792635	AT2G47140.1	NAD(P)-binding Rossmann-fold superfamily protein
Gh_D09G0364	14.265	13.2219	2.09969	1.22286	1.30975	1.35395	AT3G01920.1	DHBP synthase RibB-like alpha/beta domain
Gh_D09G0375	0	0	0	0	0	0	AT5G11200.3	DEAD/DEAH box RNA helicase family protein
Gh_D09G0407	0	0	0	0	0	0
Gh_D09G0433	83.7763	82.1992	269.807	262.048	84.8229	97.6931	AT4G25740.1	RNA binding Plectin/S10 domain-containing protein
Gh_D09G0474	0	0	0	0	0	0	AT3G25855.1	Copper transport protein family
Gh_D09G0479	0	0	0	0	0	0
Gh_D09G0488	0	0	0.0842146	0.196186	0	0	AT1G68390.1	Core-2/I-branching
Gh_D09G0502	0	0	0	0.171093	9.07088	8.65569	AT3G18180.1	Glycosyltransferase family 61 protein
Gh_D09G0504	0.105207	0	2.67039	2.52726	4.1083	3.35285	AT3G18180.1	Glycosyltransferase family 61 protein
Gh_D09G0518	0	2.06199	0	0	0	0	AT3G06120.1	basic helix-loop-helix (bHLH) DNA-binding
Gh_D09G0523	12.0314	14.4841	16.182	21.4264	16.2461	18.5232	AT5G19070.1	SNARE associated Golgi protein family
Gh_D09G0531	0	0	0	0	0	0
Gh_D09G0559	0	0	0	0	0	0	AT1G06620.1	2-oxoglutarate (2OG) and Fe(II)-dependent oxygenase
Gh_D09G0564	0	0	0	0	0	0	AT1G06620.1	2-oxoglutarate (2OG) and Fe(II)-dependent oxygenase
Gh_D09G0568	0	0	0	0	0	0
Gh_D09G0608	0	0	1.84666	2.43155	0	0	AT4G18180.1	Pectin lyase-like superfamily protein
Gh_D09G0623	0.288466	0.169142	0.366097	0.533037	0.434772	0.490303	AT3G16890.1	pentatricopeptide (PPR) domain protein 40
Gh_D09G0647	4.16519	3.831	0.534441	0.509332	0.209817	0.130138	AT3G06510.1	Glycosyl hydrolase superfamily protein
Gh_D09G0691	0.477569	0.311136	0.126269	0.147078	0	0	AT4G21585.1	endonuclease 4
Gh_D09G0717	1.15748	1.53513	0.459055	0.0763868	0.906253	0.878285	AT2G39200.1	Seven transmembrane MLO family protein
Gh_D09G0724	0	0	0	0	0	0	AT4G34480.1	O-Glycosyl hydrolases family 17 protein
Gh_D09G0764	0	0	0	0	0	0	ATCG01110.1	NAD(P)H dehydrogenase subunit H
Gh_D09G0771	7.09868	5.85064	15.3316	15.5667	34.5111	36.766	AT1G51710.1	ubiquitin-specific protease 6
Gh_D09G0786	7.61501	5.43821	4.06552	3.24721	7.72505	10.3711	AT1G79870.1	D-isomer specific 2-hydroxyacid dehydrogenase family
Gh_D09G0790	0	0	0	0	0	0	AT1G79900.1	Mitochondrial substrate carrier family
Gh_D09G0828	0	0	0	0	0	0
Gh_D09G0844	1.23348	1.2443	1.51492	1.43372	7.46901	7.60836	AT1G08190.1	vacuolar protein
Gh_D09G0856	0	0	0	0	0	0	AT5G22890.1	C2H2 and C2HC zinc fingers superfamily protein
Gh_D09G0879	2.97365	2.71227	4.24564	5.31164	3.39533	2.10595	AT1G80980.1	unknown protein; FUNCTIONS IN: molecular_function
Gh_D09G0893	1.57397	1.57393	2.64211	2.57024	5.69243	6.14376	AT5G22770.3	alpha-adaptin
Gh_D09G0901	7.17381	6.5215	16.1444	18.0343	11.658	10.5155	AT5G03740.1	histone deacetylase 2C
Gh_D09G0945	2.64923	2.11824	0.764131	0.44503	0.824974	0.852815	AT5G22360.1	vesicle-associated membrane protein
Gh_D09G0959	4.27341	5.84667	10.0334	9.79171	7.49477	6.41606	AT2G27260.1	Late embryogenesis abundant (LEA) hydroxyproline-rich
Gh_D09G0968	0	0	0	0	0	0
Gh_D09G0972	141.903	155.268	85.6201	94.1274	36.975	34.3576	AT5G42850.2	Thioredoxin superfamily protein
Gh_D09G0973	4.03668	4.6211	9.23971	11.1886	3.87165	4.57406	AT5G22100.1	RNA cyclase family protein
Gh_D09G0994	0	0	0	0	0	0	AT3G58760.1	Integrin-linked protein kinase family
Gh_D09G1018	7.73202	8.78144	23.5375	17.5697	2511.53	2558.85	AT5G60490.1	FASCICLIN-like arabinogalactan-protein 12
Gh_D09G1019	0	0.12947	0	0	0.0907623	0	AT5G60520.1	Late embryogenesis abundant (LEA) protein-related
Gh_D09G1030	9.57659	10.3986	31.5661	33.4256	17.3496	20.1958	AT3G13580.3	Ribosomal protein L30/L7 family protein
Gh_D09G1032	1.1162	1.22716	1.02766	1.10494	3.2909	3.48666	AT2G26780.1	ARM repeat superfamily protein
Gh_D09G1042	91.0832	148.352	78.2675	75.9716	13.8666	13.4386	AT3G12490.2	cystatin B
Gh_D09G1059	2.5154	5.16217	0.698323	1.16201	0.172326	0.178142	AT1G30200.2	F-box family protein
Gh_D09G1061	10.1924	11.845	1.74802	0.381767	0	0	AT4G31530.1	NAD(P)-binding Rossmann-fold superfamily protein
Gh_D09G1070	0	0	0	0	0	0	AT2G24840.1	AGAMOUS-like 61
Gh_D09G1101	8.93692	7.21472	3.90394	3.82931	9.22817	6.51261	AT1G71860.1	protein tyrosine phosphatase 1
Gh_D09G1126	10.6271	12.706	3.67312	4.27845	0.732109	0.840907	AT3G57180.1	P-loop containing nucleoside triphosphate
Gh_D09G1148	1.05864	1.23161	1.31954	1.63015	2.93555	2.35629	AT2G41770.1	Protein of unknown function (DUF288)
Gh_D09G1202	0	0	6.86882	10.5465	0	0
Gh_D09G1245	0	0	0	0	0	0
Gh_D09G1265	36.2527	35.428	27.6734	28.6324	65.6956	69.5691	AT5G06370.1	NC domain-containing protein-related
Gh_D09G1273	0	0	0	0	0	0	AT3G52460.1	hydroxyproline-rich glycoprotein family protein
Gh_D09G1294	67.3485	67.2049	3.83186	4.46335	0	0	AT2G36145.1	unknown protein; FUNCTIONS IN: molecular_function
Gh_D09G1328	6.62152	21.2615	182.325	173.918	34.9943	28.1363	AT3G44590.1	60S acidic ribosomal protein family
Gh_D09G1362	0	0	0	0	0	0	AT5G27730.1	Protein of unknown function (DUF1624)
Gh_D09G1364	10.1712	12.4247	24.2032	21.1439	38.3245	27.0122	AT5G03460.1	unknown protein; FUNCTIONS IN: molecular_function
Gh_D09G1365	24.7611	33.7496	47.5505	49.3665	50.8903	47.0701	AT5G03455.1	Rhodanese/Cell cycle control
Gh_D09G1372	0	0.0630843	0.460828	0.41749	1.23827	0.594315	AT4G05160.1	AMP-dependent synthetase and ligase family protein
Gh_D09G1381	0	0	0	0	0	0	AT3G09870.1	SAUR-like auxin-responsive protein family
Gh_D09G1393	7.98663	7.73525	1.58374	1.97651	0.0488528	0	AT2G36990.1	RNApolymerase
Gh_D09G1503	0.21548	0.126347	0.683672	0.437987	0.265719	0.42729	AT3G09560.2	Lipin family protein
Gh_D09G1504	10.5797	9.30513	17.0888	15.8173	133.693	134.254	AT3G09570.1	Lung seven transmembrane receptor family protein
Gh_D09G1524	0	0	0	0	1.52489	0.900771
Gh_D09G1557	0.968448	1.26189	3.84085	2.83342	5.86063	5.60118	AT5G01470.2	S-adenosyl-L-methionine-dependent methyltransferases
Gh_D09G1570	15.9322	18.9611	22.0215	18.655	3.67431	2.56945	AT2G38270.1	CAX-interacting protein 2
Gh_D09G1581	117.215	113.632	371.302	348.974	64.6269	65.7453	AT5G58420.1	Ribosomal protein S4 (RPS4A) family protein
Gh_D09G1607	17.0792	17.8906	10.0939	9.69471	13.9949	13.7557	AT1G71840.1	transducin family protein / WD-40 repeat family
Gh_D09G1631	0.428249	0.209253	0	0	0	0.151644	AT3G17730.1	NAC domain containing protein 57
Gh_D09G1638	0	0	0	0	0	0	AT1G26500.1	Pentatricopeptide repeat (PPR) superfamily protein
Gh_D09G1679	0	0.329236	0	0	0	0	AT1G73830.2	BR enhanced expression 3
Gh_D09G1703	0.267003	0.521858	1.16482	1.23344	2.01211	3.97095	AT5G51910.2	TCP family transcription factor
Gh_D09G1733	0.0757618	0.111057	0.540846	0.524981	0.103806	0.187792	AT5G52950.1	unknown protein; Has 30201 Blast hits to 17322
Gh_D09G1746	0	0	0	0	0	0	ATCG00380.1	chloroplast ribosomal protein S4
Gh_D09G1748	13.0401	12.4133	6.00237	7.49096	2.26811	2.05755	AT5G53350.1	CLP protease regulatory subunit X
Gh_D09G1810	0	0	0	0	0	0
Gh_D09G1842	0.65673	0.401119	0.130229	0.227536	0	0	AT2G45550.1	cytochrome P450, family 76, subfamily C,
Gh_D09G1926	0.330752	0.58181	0	0	0.0906372	0.093696	AT3G24220.1	nine-cis-epoxycarotenoid dioxygenase 6
Gh_D09G2016	5.99479	6.56853	0.144092	0.671355	0	0	AT3G54420.1	homolog of carrot EP3-3
Gh_D09G2050	363.994	767.69	11.6705	10.0476	0.438253	0	AT2G38540.1	lipid transfer protein 1
Gh_D09G2063	0	0	0	0	0	0	AT3G06100.1	NOD26-like intrinsic protein 7;1
Gh_D09G2075	0.395941	0.257956	26.0669	24.7536	3.79754	2.99101	AT5G26230.1	unknown protein; FUNCTIONS IN: molecular_function
Gh_D09G2116	0.600161	0.586507	5.37251	5.38655	0.352423	0.425036	AT4G14740.2	Plant protein of unknown function (DUF828) with plant
Gh_D09G2140	16.9605	16.18	44.363	44.896	23.331	21.9734	AT3G22960.1	Pyruvate kinase family protein
Gh_D09G2154	0.950916	1.0271	2.18339	1.98833	2.98299	3.29632	AT5G43670.1	Sec23/Sec24 protein transport family protein
Gh_D09G2180	0	0	0	0	0	0	AT5G59540.2	2-oxoglutarate (2OG) and Fe(II)-dependent oxygenase
Gh_D09G2183	9.70611	12.7908	0.466597	0.407619	4.93675	4.89505	AT1G06620.1	2-oxoglutarate (2OG) and Fe(II)-dependent oxygenase
Gh_D09G2198	0.807213	0.26295	2.24097	2.36169	0.645176	0.285835	AT2G33310.3	auxin-induced protein 13
Gh_D09G2213	7.29858	7.13254	15.2326	14.443	87.3074	82.0423	AT3G23410.1	fatty alcohol oxidase 3
Gh_D09G2234	0.629194	0.711966	0.551608	0.458938	0.317616	0.257977	AT3G24320.1	MUTL protein homolog 1
Gh_D09G2260	0	0	2.16145	1.19257	0	0	AT1G53023.1	Ubiquitin-conjugating enzyme family protein
Gh_D09G2296	10.8566	10.2856	16.6969	18.6828	5.67759	7.16042	AT3G06850.2	2-oxoacid dehydrogenases
Gh_D09G2307	0.152216	0.297506	4.95023	6.75047	0.312842	0.3234	AT4G15830.1	ARM repeat superfamily protein
Gh_D09G2327	1.3075	5.111	0	0	0	0	AT3G21460.1	Glutaredoxin family protein
Gh_D09G2330	9.2643	9.74996	27.1326	26.5562	15.2975	15.309	AT3G06590.1	basic helix-loop-helix (bHLH) DNA-binding superfamily
Gh_D09G2340	0	0	0	0	0	0	AT1G02400.1	gibberellin 2-oxidase
Gh_D09G2356	0	0	0	0	0	0
Gh_D09G2357	0	0	0	0	0.344308	0.177964	AT1G76420.1	NAC (No Apical Meristem) domain
Gh_D09G2378	0	0	0	0	0	0	AT5G63290.1	Radical SAM superfamily protein
Gh_D10G0046	204.193	196.402	104.795	90.6434	500.304	509.556	AT1G05850.1	Chitinase
Gh_D10G0055	0	0	0	0	0	0	AT3G14490.1	Terpenoid cyclases/Protein prenyltransferases
Gh_D10G0062	4.58945	4.20472	7.05314	5.83036	2.94764	2.74241	AT5G44450.1	methyltransferases
Gh_D10G0099	0	0	0.1546	0	0.934694	0.69017	AT4G05530.1	indole-3-butyric acid response 1
Gh_D10G0102	3.2883	3.21349	5.21653	5.36137	5.30061	5.89046	AT3G20300.1	Protein of unknown function (DUF3537)
Gh_D10G0133	0	0	0.763902	0.500509	4.82466	5.15799	AT1G50660.1	unknown protein; INVOLVED IN: biological_process
Gh_D10G0169	0	0	1.00496	2.73136	0	0	AT4G21310.1	Protein of unknown function (DUF1218)
Gh_D10G0185	5.47757	8.32683	0	0	0.138985	0	AT4G21500.1	unknown protein; FUNCTIONS IN: molecular_function
Gh_D10G0215	1.27347	1.70757	4.83914	4.67895	1.05504	1.09064	AT4G04920.2	sensitive to freezing 6
Gh_D10G0244	0	0	0	0	0	0	AT4G28390.1	ADP/ATP carrier 3
Gh_D10G0373	0.462871	1.24394	0.458935	0.213827	1.6648	2.04879	AT3G59090.2	CONTAINS InterPro DOMAIN/s: Protein of unknown
Gh_D10G0514	0	0	0	0	0	0
Gh_D10G0516	0.353032	0.345	0.933412	0.761067	0.564331	0.500037	AT3G13840.1	GRAS family transcription factor
Gh_D10G0562	30.5246	24.332	2.18383	2.98611	0.410037	0.423875	AT1G17650.1	glyoxylate reductase 2
Gh_D10G0615	0	0	0	0	0	0	AT2G19860.1	hexokinase 2
Gh_D10G0649	3.36927	3.60922	4.62547	6.22584	4.39451	4.9558	AT3G16170.1	AMP-dependent synthetase and ligase family protein
Gh_D10G0650	0.115718	0.22617	1.10144	0.534567	3.17105	3.27807	AT1G17290.1	alanine aminotransferas
Gh_D10G0693	16.1785	14.3831	4.90137	4.98251	2.23211	2.62571	AT1G80310.1	sulfate transmembrane transporters
Gh_D10G0723	0	0	0	0	0	0
Gh_D10G0731	0	0	18.743	10.9159	0	0
Gh_D10G0744	10.4422	11.9864	15.2507	11.8682	14.4211	14.8491	AT1G48900.1	Signal recognition particle, SRP54 subunit protein
Gh_D10G0761	9.00436	9.14236	8.30168	8.69742	6.4892	5.42453	AT3G27020.1	YELLOW STRIPE like 6
Gh_D10G0789	6.76717	7.23711	5.16514	4.54176	14.1269	14.1515	AT5G49720.1
Gh_D10G0793	99.2104	89.9889	230.874	247.436	51.7786	50.8696	AT2G02390.1	glutathione S-transferase zeta 1
Gh_D10G0811	0	0	0	0	0	0.327506	AT3G01850.2	Aldolase-type TIM barrel family protein
Gh_D10G0843	32.4089	30.1225	3.91188	3.74289	2.29268	1.74636	AT5G14660.1	peptide deformylase 1B
Gh_D10G0903	13.213	13.9689	32.7754	33.0717	5.76036	5.78463	AT2G18510.1	RNA-binding (RRM/RBD/RNP motifs) family
Gh_D10G0930	1.36504	1.33398	3.46478	3.5313	0	0
Gh_D10G0951	1.37191	0.670351	14.7995	15.3371	5.92121	5.24661	AT4G37530.1	Peroxidase superfamily protein
Gh_D10G0956	4.37386	1.64398	20.5491	20.2054	3.91845	3.81241
Gh_D10G0958	3.97839	3.61018	6.98751	11.0271	8.76064	10.2638
Gh_D10G0970	0.164324	0.513875	1.51196	1.67004	0.270182	0.2793	AT2G14170.2	aldehyde dehydrogenase 6B2
Gh_D10G0985	0	0	0	0	0	0
Gh_D10G1016	1.19994	1.86244	3.07932	2.80422	2.51454	2.34946	AT2G22140.1	essential meiotic endonuclease 1B
Gh_D10G1020	0	0	0	0	0	0
Gh_D10G1063	18.7929	16.0374	11.1274	10.0266	11.0614	9.93504	AT1G43890.1	RAB
Gh_D10G1067	0	0	0	0	0	0
Gh_D10G1073	1.40003	1.71022	3.60912	6.14416	7.67309	7.18841	AT5G23550.1	Got1/Sft2-like vescicle transport protein family
Gh_D10G1148	0	0	0	0	0	0
Gh_D10G1150	0.514249	0.628187	6.01653	5.22634	0	0.0910482	AT5G01840.1	ovate family protein 1
Gh_D10G1166	4.32525	5.22795	3.43078	3.36519	3.27507	3.3856	AT5G48930.1	hydroxycinnamoyl-CoA shikimate/quinate
Gh_D10G1280	0	0	0	0	0	0
Gh_D10G1285	2.76967	2.38823	7.6245	12.4936	2.90199	3.11531	AT2G43110.1	unknown protein; Has 212 Blast hits to 211 proteins
Gh_D10G1322	0	0	0	0	0	20.9093
Gh_D10G1339	0.36135	0.0441412	0.429933	0.292125	1.73289	2.23921	AT4G14200.1	Pentatricopeptide repeat (PPR) superfamily protein
Gh_D10G1381	0	0	0	0	0.146654	0.0758018	AT1G47890.1	receptor like protein 7
Gh_D10G1415	0	1.65035	1.33953	6.24112	0	0
Gh_D10G1467	0	0	0	0	0	0	AT5G50260.1	Cysteine proteinases superfamily protein
Gh_D10G1505	0.630188	0.923777	1.99945	1.16448	33.0274	36.3736	AT5G26330.1	Cupredoxin superfamily protein
Gh_D10G1518	0	0	0	0	0	0
Gh_D10G1533	3.05973	1.74424	4.65168	7.06732	2.09617	0.722303	AT4G14410.2	basic helix-loop-helix (bHLH) DNA-binding
Gh_D10G1568	0	0	0	0	0	0	AT4G02580.1	NADH-ubiquinone oxidoreductase 24 kDa subunit,
Gh_D10G1587	1.40021	1.36836	0	0	0	0	AT2G05620.1	proton gradient regulation 5
Gh_D10G1668	0.892473	1.10698	3.92071	4.12285	1.97535	2.43097	AT3G06400.2	chromatin-remodeling protein 11
Gh_D10G1735	0	0	0	0	0	0
Gh_D10G1787	3.71817	2.6217	3.84521	4.56587	7.64176	7.89966	AT4G16180.2	unknown protein; FUNCTIONS IN: molecular_function
Gh_D10G1791	0	0	0	0	0	0
Gh_D10G1800	0	0	0	0	37.1965	36.681	AT1G47960.1	cell wall / vacuolar inhibitor of
Gh_D10G1807	0	0	0	0	0	0	AT2G29880.1	unknown protein; BEST Arabidopsis thaliana protein
Gh_D10G1808	0	0	0	0	0	0	AT1G29950.1	basic helix-loop-helix (bHLH) DNA-binding superfamily
Gh_D10G1825	0	0.238669	2.32462	1.12821	0	0	AT1G48130.1	1-cysteine peroxiredoxin 1
Gh_D10G1873	1.94016	0.237003	0	0.224068	0	0	AT1G18980.1	RmlC-like cupins superfamily protein
Gh_D10G1876	0.262688	0.513423	0	0	0	0
Gh_D10G1914	1.44503	0.70608	0.764131	0.44503	0.659979	0.852815	AT2G18020.1	Ribosomal protein L2 family
Gh_D10G1921	0	0	0.136933	0.1595	0.827886	0.366782	AT5G12330.4	Lateral root primordium (LRP) protein-related
Gh_D10G1928	0.475092	0.928568	2.44947	5.48681	4.23121	3.70108	AT3G05010.1	Protein of unknown function, transmembrane-40
Gh_D10G1929	0	0	0	0	0	0	AT3G06730.1	Thioredoxin z
Gh_D10G1970	0.661273	0.969344	1.66098	2.44384	15.3274	14.5959	AT1G74320.1	Protein kinase superfamily protein
Gh_D10G1974	0	0	0	0	0	0	AT1G65570.1	Pectin lyase-like superfamily protein
Gh_D10G1995	0.462691	0.208692	0.536392	0.953626	4.24268	4.91519	AT5G06120.2	ARM repeat superfamily protein
Gh_D10G2031	1.33983	0.476125	1.54581	1.01281	2.75368	3.36417	AT3G52060.1	Core-2/I-branching
Gh_D10G2035	1.45945	1.74319	8.74655	9.58869	2.88844	1.95233	AT3G61220.1	NAD(P)-binding Rossmann-fold superfamily protein
[truncated: 306 more rows]

## Sheet: Body_DMR
ID	Leaf_rep1 (FPKM)	Leaf_rep2 (FPKM)	Ovule_rep1 (FPKM)	Ovule_rep2 (FPKM)	Fiber_rep1 (FPKM)	Fiber_rep2 (FPKM)	Arabidops_homolog	Annotation
Gh_A01G0017	4.45932	3.23539	6.96704	7.99036	6.43402	6.41191	AT2G16940.2	Splicing factor, CC1-like
Gh_A01G0038	0	0	0	0	0	0	AT4G39070.1	B-box zinc finger family protein
Gh_A01G0047	0	0	0.0472528	0	0.0408122	0	AT2G18470.1	roline-rich extensin-like receptor kinase 4
Gh_A01G0051	0	0	0	0	0	0	AT1G09790.1	COBRA-like protein 6 precursor
Gh_A01G0098	0	0	0	0	0	0	AT1G47530.1	MATE efflux family protein
Gh_A01G0167	4.69047	3.32869	2.17027	1.75408	1.14763	1.02818	AT5G27600.1	long-chain acyl-CoA synthetase 7
Gh_A01G0193	1.40923	1.37717	1.9282	1.92046	2.53428	2.69466	AT2G33340.1	MOS4-associated complex 3B
Gh_A01G0254	0.0662309	0	0	0.0305959	0	0	AT1G11330.2	S-locus lectin protein kinase family protein
Gh_A01G0269	0.0633755	0	0	0	0	0	AT3G12900.1	2-oxoglutarate (2OG) and Fe(II)-dependent oxygenase
Gh_A01G0301	0.254977	0.74753	0.404494	1.17789	0.524042	0.541728
Gh_A01G0307	1.22231	0.59725	0.387812	0.338793	0	0	AT1G17020.1	senescence-related gene 1
Gh_A01G0316	0	0	0	0	0.0511627	0.105779
Gh_A01G0317	0	0	0	0	0	0
Gh_A01G0326	0.0314376	0	0	0.0290457	0	0	AT3G14840.2	Leucine-rich repeat transmembrane protein kinase
Gh_A01G0332	0	0	0	0	0	0
Gh_A01G0341	0.491067	0	0.649188	0.60494	0.112141	0.115925	AT3G10050.1	L-O-methylthreonine resistant 1
Gh_A01G0351	32.2446	28.1074	9.17894	6.64334	20.089	18.8574	AT1G78680.1	gamma-glutamyl hydrolase 2
Gh_A01G0355	0	0	0	0	0	0	AT3G47570.1	Leucine-rich repeat protein kinase family protein
Gh_A01G0383	0	0	0	0	0	0	AT1G45616.1	receptor like protein 6
Gh_A01G0394	0	0	0	0	3.35931	4.29516	AT1G53290.1	Galactosyltransferase family protein
Gh_A01G0395	9.43384	7.69853	38.3402	39.2672	53.636	50.1425	AT1G53280.1	Class I glutamine amidotransferase-like superfamily
Gh_A01G0415	1.71567	0.372587	0.151207	0	0.652987	0.54002	AT3G15050.1	IQ-domain 10
Gh_A01G0446	0	0	0	0	0	0	AT3G15260.2	Protein phosphatase 2C family protein
Gh_A01G0468	0	0	0	0	0	0	AT4G21700.1	Protein of unknown function (DUF2921)
Gh_A01G0481	0	0	0	0.171424	0	0	AT5G07990.1	Cytochrome P450 superfamily protein
Gh_A01G0536	0	0	0	0	0	0	AT4G27290.1	S-locus lectin protein kinase family protein
Gh_A01G0601	0.291768	0.0950435	0	0	0.4664	0.48214	AT3G59200.1	F-box/RNI-like superfamily protein
Gh_A01G0691	0	0	0	0	0	0
Gh_A01G0699	0	0	0	0	0.176647	0.121739	AT5G25180.1	cytochrome P450, family 71, subfamily B,
Gh_A01G0720	2.2379	1.88533	0.73452	0.427785	1.21594	0.983722	AT3G13180.1	NOL1/NOP2/sun family protein / antitermination NusB
Gh_A01G0788	1.59253	0.389074	2.52637	1.10352	15.5469	18.8912	AT5G51510.1	unknown protein; CONTAINS InterPro DOMAIN/s: Protein
Gh_A01G0790	0	0	0	0	0.242224	0	AT4G00231.1	ARM repeat superfamily protein
Gh_A01G0799	1.84879	2.3566	8.86248	7.42663	21.2014	20.1521	AT1G79440.1	aldehyde dehydrogenase 5F1
Gh_A01G0800	0.592893	0.337986	1.52841	1.689	1.0493	0.734805	AT1G79460.1	Terpenoid cyclases/Protein
Gh_A01G0838	903.596	942.517	2500.02	2552.34	133.287	123.417	AT1G20696.2	high mobility group B3
Gh_A01G0839	0.18166	0.532583	0	0.167839	0	0	AT4G38260.1	Protein of unknown function (DUF833)
Gh_A01G0853	1.3996	0.663157	1.54749	1.48904	1.56902	1.59193	AT1G42440.1	FUNCTIONS IN: molecular_function unknown; INVOLVED
Gh_A01G0903	0.224701	0.329383	0	0	0	0	AT1G19940.1	glycosyl hydrolase 9B5
Gh_A01G1016	0.263099	0.321392	3.026	1.94465	1.03641	1.44404	AT1G65590.1	beta-hexosaminidase 3
Gh_A01G1065	0.44742	0.397492	0.838835	0.714016	0.222923	0.259252	AT4G24580.1	Rho GTPase activation protein (RhoGAP) with PH
Gh_A01G1083	0	0	0	0	0	0	AT2G41740.1	villin 2
Gh_A01G1093	0.31562	0.514067	1.91934	1.45803	1.36943	1.56466
Gh_A01G1094	5.24276	4.09879	13.7232	12.5941	10.0568	12.2527	AT2G41860.2	calcium-dependent protein kinase 14
Gh_A01G1107	0	0	0	0	0	0	AT3G57650.1	lysophosphatidyl acyltransferase 2
Gh_A01G1108	0	0	0.752821	1.00216	0.0928873	0.096022	AT3G57670.1	C2H2-type zinc finger family protein
Gh_A01G1160	2.04251	2.2564	0.774838	1.14868	0	0	AT2G36630.1	Sulfite exporter TauE/SafE family protein
Gh_A01G1182	0	0	0	0	0	0	AT3G53180.1	glutamate-ammonia
Gh_A01G1183	0.0251493	0.0122886	0	0	0.775322	0.721339	AT5G15680.1	ARM repeat superfamily protein
Gh_A01G1216	0	0	0.34556	0	1.4923	1.23413	AT1G25210.1	UDP-3-O-acyl N-acetylglycosamine deacetylase family
Gh_A01G1259	2.29871	0.816878	18.0675	17.5697	13.3143	12.2837
Gh_A01G1286	0	0	0.22717	0.189005	0.392413	0.231803	AT1G27880.1	DEAD/DEAH box RNA helicase family protein
Gh_A01G1332	0	0	0	0	0.119731	0.154714	AT1G67420.2	Zn-dependent exopeptidases superfamily protein
Gh_A01G1342	0	0	0	0	0	0	AT1G10640.1	Pectin lyase-like superfamily protein
Gh_A01G1363	0	0	0	0	0.0811685	0.251723	AT4G34880.1	Amidase family protein
Gh_A01G1395	0	0	0	0	0	0	AT1G49920.1	MuDR family transposase
Gh_A01G1436	0.11051	0.359988	0	0	0	0	AT1G47670.1	Transmembrane amino acid transporter family protein
Gh_A01G1469	2.02943	1.37078	3.00642	2.64709	0.797393	0.676352	AT4G38350.1	Patched family protein
Gh_A01G1561	0	0	0	0	0	0
Gh_A01G1600	12.0193	10.5713	2.74094	2.22097	13.2777	13.4066	AT5G54160.1	O-methyltransferase 1
Gh_A01G1616	0	0	0	0	0	0	AT5G06710.1	homeobox from Arabidopsis thaliana
Gh_A01G1651	1.25616	1.11599	1.63045	1.68813	1.64292	1.77924	AT3G57360.1	unknown protein; BEST Arabidopsis thaliana protein
Gh_A01G1666	0.410671	0.515994	0.465347	0.325222	0.884225	0.706323	AT3G20860.1	NIMA-related kinase 5
Gh_A01G1672	2.39813	2.56677	4.16669	3.48176	28.0861	26.6077	AT3G57650.1	lysophosphatidyl acyltransferase 2
Gh_A01G1695	0	0	0	0	0	0	AT5G27740.1	ATPase family associated
Gh_A01G1712	0.0724995	0.0708501	0	0	0	0	AT5G23960.2	terpene synthase 21
Gh_A01G1737	10.3045	12.9851	0	0.501078	0.278662	0.192044	AT1G52340.1
Gh_A01G1740	0	0	0	0	0	0	AT1G52340.1
Gh_A01G1750	0	0	0	0	0	0
Gh_A01G1795	4.76331	4.42971	0.426575	0	0	0	AT5G03760.1
Gh_A01G1803	104.32	90.6191	459.7	342.694	452.629	303.727	AT3G53020.1	Ribosomal protein L24e family
Gh_A01G1813	40.0323	47.3185	0.756035	1.05676	0.914182	1.08004	AT3G10060.1	FKBP-like peptidyl-prolyl cis-trans isomerase family
Gh_A01G1863	19.8355	21.7452	1.00856	1.29224	0	0	AT1G49390.1	2-oxoglutarate (2OG) and Fe(II)-dependent oxygenase
Gh_A01G1872	0	0.521306	0.211562	0	0	0.566677	AT2G37390.1	Chloroplast-targeted copper chaperone protein
Gh_A01G1899	0	0.0518998	0	0	0	0	AT3G55610.1	delta 1-pyrroline-5-carboxylate synthase 2
Gh_A01G1905	0.420096	0.478962	0.0555364	0	0.575602	0.694198	AT5G60020.1	laccase 17
Gh_A01G1930	0	0	0	0	0	0	AT1G45616.1	receptor like protein 6
Gh_A01G1936	0.126227	0	0	0	0	0	AT5G01140.1	Protein of unknown function (DUF674)
Gh_A02G0053	0	0	0	0	0	0	AT2G40435.1	BEST Arabidopsis thaliana protein match is:
Gh_A02G0055	2.2756	2.47093	13.3704	13.8607	0.981578	1.07439	AT3G08860.1	PYRIMIDINE 4
Gh_A02G0058	0.359561	0.351381	0	0	13.0555	14.6419	AT3G03080.1	Zinc-binding dehydrogenase family protein
Gh_A02G0088	0.113822	0	0	0	0	0
Gh_A02G0103	0	0.111827	0.272296	0.296026	0.0940729	0.178287	AT3G42170.1	BED zinc finger ;hAT family dimerisation domain
Gh_A02G0108	0	0	0	0	0	0
Gh_A02G0136	0	0	0	0	0	0	AT4G01350.1	Cysteine/Histidine-rich C1 domain family protein
Gh_A02G0166	0	0	0	0	0	0	AT5G48570.1	FKBP-type peptidyl-prolyl
Gh_A02G0193	0	0	0	0	0.485265	0.802627	AT4G13800.1	Protein of unknown function (DUF803)
Gh_A02G0196	0	0	0	0	0	0	AT3G11010.1	receptor like protein 34
Gh_A02G0217	0	0	0	0	0.509437	0.368641	AT3G07130.1	purple acid phosphatase 15
Gh_A02G0219	0.47569	0.232434	4.33913	2.78348	0.380202	0.112295	AT3G14640.1	cytochrome P450, family 72, subfamily A,
Gh_A02G0236	16.1343	14.5711	279.254	229.05	16.5419	13.948	AT5G13930.1	Chalcone and stilbene synthase family
Gh_A02G0247	0.204064	0.199422	0	0	0	0	AT2G29420.1	glutathione S-transferase tau 7
Gh_A02G0259	0.707799	0	0.561424	0.217982	0	0	AT2G29420.1	glutathione S-transferase tau 7
Gh_A02G0260	4.51338	4.17856	0.188421	0	0.325478	0.336462	AT2G29420.1	glutathione S-transferase tau 7
Gh_A02G0261	0.161408	0.157736	1.15225	0.894764	1.32694	1.60034	AT2G29420.1	glutathione S-transferase tau 7
Gh_A02G0272	0	0	0	0	0	0	AT2G33170.1	Leucine-rich repeat receptor-like protein kinase
Gh_A02G0315	10.9606	10.1619	6.13031	4.93349	0.192536	0.0995169	AT1G59960.1	NAD(P)-linked oxidoreductase superfamily protein
Gh_A02G0322	0	0	0	0	0	0	AT3G22740.1	homocysteine S-methyltransferase 3
Gh_A02G0328	2.42447	2.36931	20.4808	19.488	1.78554	2.3609	AT3G22810.1	Plant protein of unknown function (DUF828) with plant
Gh_A02G0368	1.62912	0.857259	0	0	0	0	AT1G06620.1	2-oxoglutarate (2OG) and Fe(II)-dependent oxygenase
Gh_A02G0381	11.7673	11.0629	0	0	0	0
Gh_A02G0398	0	0	0	0	0.135394	0.174954	AT3G23430.1	phosphate 1
Gh_A02G0517	0.81395	0.729147	2.8515	2.75741	3.06693	3.02632	AT3G16910.1	acyl-activating enzyme 7
Gh_A02G0533	0.473628	0.56571	0.667876	0.34035	0.0721055	0.149078	AT5G49470.3	PAS domain-containing protein tyrosine kinase family
Gh_A02G0556	0	0	0.0599845	0.0310533	0.454764	0.642684	AT1G48090.1	calcium-dependent lipid-binding family protein
Gh_A02G0557	0	0	0	0	0	0
Gh_A02G0579	2.45035	2.71154	2.42951	2.19733	3.35739	2.98582	AT2G47070.1	squamosa promoter binding protein-like 1
Gh_A02G0629	0	0.41703	0.451316	0	0	0	AT1G43722.1	unknown protein; BEST Arabidopsis thaliana protein
Gh_A02G0646	0	0	0	0	0	0	AT2G01050.1	zinc ion binding;nucleic acid binding
Gh_A02G0686	0	0	0	0	0	0	AT1G77120.1	alcohol dehydrogenase 1
Gh_A02G0688	0	0	0	0	0	0	AT1G77120.1	alcohol dehydrogenase 1
Gh_A02G0716	0	0	0	0	0	0
Gh_A02G0723	0	0	0	0	0	0	AT1G21240.1	wall associated kinase 3
Gh_A02G0724	0.195842	0.255182	0	0.180941	0	0	AT1G21270.1	wall-associated kinase 2
Gh_A02G0745	1.86904	1.31915	10.9953	13.239	1.28045	1.25012	AT1G21700.1	SWITCH/sucrose nonfermenting 3C
Gh_A02G0802	0.192166	0.281691	1.56236	1.46475	0.888636	0.64644	AT4G24580.1	Rho GTPase activation protein (RhoGAP) with PH
Gh_A02G0873	171.434	173.177	707.959	655.57	177.777	176.875	AT1G20696.2	high mobility group B3
Gh_A02G0881	2.41928	2.65645	5.19629	5.22386	2.25333	2.23312	AT1G31480.1	shoot gravitropism 2 (SGR2)
Gh_A02G0883	0.272687	0.799451	2.16295	2.26746	0.498169	1.35183	AT4G10890.1	unknown protein; CONTAINS InterPro DOMAIN/s: Protein
Gh_A02G0913	2.14208	1.81424	2.40704	2.24298	4.57372	4.12126	AT3G23640.2	heteroglycan glucosidase 1
Gh_A02G1015	0	0	0	0	0	0	AT3G21000.1	Gag-Pol-related retrotransposon family protein
Gh_A02G1020	0	0	0	0	0	0	ATMG00860.1	DNA/RNA polymerases superfamily protein
Gh_A02G1049	1.46294	2.28745	4.33214	4.2351	11.0246	10.5678	AT3G56930.1	DHHC-type zinc finger family protein
Gh_A02G1050	10.0295	11.531	18.518	20.4017	28.5235	30.1427	AT5G36890.2	beta glucosidase 42
Gh_A02G1055	98.9043	112.63	1.94505	3.0208	0	0	AT1G74670.1	Gibberellin-regulated family protein
Gh_A02G1061	1.76046	1.81599	1.08608	0.903622	2.68014	2.5628	AT2G41710.1	Integrase-type DNA-binding superfamily protein
Gh_A02G1070	286.491	276.97	11.6466	12.0937	15.4396	14.6709	AT5G36790.1	Haloacid dehalogenase-like hydrolase (HAD)
Gh_A02G1080	0	0	0	0	0	0.0758864	AT1G77380.1	amino acid permease 3
Gh_A02G1084	2.09134	1.93984	1.74319	1.14623	0.752796	1.12965	AT1G21650.3	Preprotein translocase SecA family protein
Gh_A02G1100	0.0361094	0.0705759	0.0572838	0.100086	0	0	AT1G21270.1	wall-associated kinase 2
Gh_A02G1105	0	0	0	0	0	0
Gh_A02G1123	4.90504	3.44145	11.3727	10.1095	6.46223	5.25518	AT1G55170.1	unknown protein; BEST Arabidopsis thaliana protein
Gh_A02G1176	3.18212	2.7642	5.04809	3.59334	2.66446	1.75279	AT3G62870.1	Ribosomal protein L7Ae/L30e/S12e/Gadd45 family
Gh_A02G1210	35.1874	32.2377	25.5847	29.801	2.51107	1.55749	AT5G16650.1	Chaperone DnaJ-domain superfamily protein
Gh_A02G1285	9.54054	10.8774	4.61146	4.63688	0.885093	0.914963	AT5G64940.1	ABC2 homolog 13
Gh_A02G1294	28.194	27.6826	0.843902	0.614361	0	0	AT2G21960.1	unknown protein; LOCATED IN: chloroplast; EXPRESSED
Gh_A02G1514	0	0	0	0	0	0	AT1G14870.1	PLANT CADMIUM RESISTANCE 2
Gh_A02G1525	0	0	0	0	0	0	AT2G26560.1	phospholipase A 2A
Gh_A02G1532	13.0454	11.659	3.75872	2.52388	0.420123	0.394819	AT2G23450.2	Protein kinase superfamily protein
Gh_A02G1582	0	0	0	0	0	0
Gh_A02G1648	0.925459	1.35661	1.46814	1.42508	0.211339	0.436942	AT4G35000.1	ascorbate peroxidase 3
Gh_A02G1702	0	0	0.208581	0.121477	2.07174	1.39673	AT4G35590.1	RWP-RK domain-containing protein
Gh_A03G0045	0	0	0	0	0	0	AT4G10720.1	Ankyrin repeat family protein
Gh_A03G0049	0	0	2.44495	1.5765	0	0.0389816	AT3G01680.1	CONTAINS InterPro DOMAIN/s: Mediator complex subunit
Gh_A03G0061	0	0	0	0	0	0	AT3G01680.1	CONTAINS InterPro DOMAIN/s: Mediator complex subunit
Gh_A03G0065	2.95504	3.88051	7.98402	9.47042	4.42849	3.79315	AT4G16845.1	VEFS-Box of polycomb protein
Gh_A03G0097	0.888719	0.935308	6.72393	7.26358	0.187337	0.0968298	AT1G12110.1	nitrate
Gh_A03G0124	1.22937	1.84659	5.95912	5.55295	7.43959	7.31984	AT1G63430.1	Leucine-rich repeat protein kinase family protein
Gh_A03G0248	9.90177	4.83826	0.261802	0.609893	0	0	AT1G08110.4	lactoylglutathione lyase family protein / glyoxalase
Gh_A03G0252	3.12096	2.92017	7.26858	5.39889	13.5566	14.6254	AT5G60790.1	ABC transporter family protein
Gh_A03G0317	0	0	0	1.03211	0	0	AT2G39390.1	Ribosomal L29 family protein
Gh_A03G0338	0	0	0	0	0	0
Gh_A03G0405	1518.2	1625.99	125.512	114.193	73.8878	78.8902	AT4G37300.1	maternal effect embryo arrest 59
Gh_A03G0407	1.67982	1.64161	25.938	27.7293	12.0452	12.9276	AT1G07350.2	RNA-binding (RRM/RBD/RNP motifs) family protein
Gh_A03G0432	4.91147	4.34262	1.25221	0.918361	0.801135	0.786763	AT5G58800.2	Quinone reductase family protein
Gh_A03G0435	3.87596	4.6381	4.14102	4.75038	0.379337	0.224079	AT1G07230.1	non-specific phospholipase C1
Gh_A03G0456	0.547477	0.152863	6.32774	6.35891	3.05412	3.32336	AT5G63520.1	CONTAINS InterPro DOMAIN/s: F-box domain, Skp2-like
Gh_A03G0476	0	0.0410465	0	0	0	0	AT5G51060.1	NADPH/respiratory burst oxidase
Gh_A03G0522	0	0	0	0	0.310373	0.320847	AT2G44900.1	ARABIDILLO-1
Gh_A03G0553	2.52664	3.59151	4.55482	3.39549	1.88832	2.11472	AT5G63840.1	Glycosyl hydrolases family 31 protein
Gh_A03G0573	0	0	0	0	0	0	AT3G01270.1	Pectate lyase family protein
Gh_A03G0631	0.12465	0.0406047	0	0	0	0	AT5G15630.1	COBRA-like extracellular
Gh_A03G0661	1.05876	1.81067	0.20995	0.4891	0.90667	0.937268	AT1G26170.1	ARM repeat superfamily protein
Gh_A03G0691	0.923198	1.35329	4.7598	6.82365	2.21364	0.653812	AT5G23540.1	Mov34/MPN/PAD-1 family protein
Gh_A03G0708	10.0897	9.96935	1.15174	1.23835	5.22887	5.53717	AT2G21520.1	Sec14p-like phosphatidylinositol transfer family
Gh_A03G0790	1.35349	0	0	0	0.927254	3.35491	AT3G15410.2	Leucine-rich repeat (LRR) family protein
Gh_A03G0798	2.03564	1.67523	2.422	2.05399	3.33967	3.3765	AT1G18270.1	ketose-bisphosphate aldolase class-II family protein
Gh_A03G0813	1.76578	0.934703	4.3769	4.35048	1.71375	1.04211	AT3G24800.1	proteolysis 1
Gh_A03G0856	0.0901033	0.0440267	0.464553	0.998974	4.19752	4.33918	AT1G69830.1	alpha-amylase-like 3
Gh_A03G0900	0	0	0	0	0	0	AT1G13950.1	eukaryotic
Gh_A03G0920	0.51493	0.594709	2.71056	2.85451	0.609329	0.861959	AT1G69220.1	Protein kinase superfamily protein
Gh_A03G0938	0.500031	0.61613	0.103467	0.0803454	0.491503	0.338727	AT1G68890.1	magnesium ion binding;thiamin pyrophosphate
Gh_A03G0960	0.539855	0.468955	0.713686	0.720461	0.287658	0.212404	AT1G05260.1	Peroxidase superfamily protein
Gh_A03G0975	0.68877	0.576943	1.20973	1.22728	1.31448	1.67242	AT1G60860.1	ARF-GAP domain 2
Gh_A03G0996	1.16319	1.75118	1.96996	1.53942	2.19681	2.53812	AT2G01980.1	sodium proton exchanger, putative
Gh_A03G1025	0	0	0.639595	0.993334	0	0
Gh_A03G1051	0	0	0	0	0	0
Gh_A03G1072	0	0.164618	0	0	0	0.119297	AT4G17910.1	transferases, transferring acyl groups
Gh_A03G1073	0	0	0	0	0	0	AT3G01410.2	Polynucleotidyl transferase, ribonuclease H-like
Gh_A03G1124	0.276567	0	0.219372	0.255524	14.2103	16.1589	AT1G13440.1	glyceraldehyde-3-phosphate dehydrogenase
Gh_A03G1238	6.58102	6.05299	1.02354	0.357665	0	0	AT5G40210.1	nodulin MtN21 /EamA-like transporter family protein
Gh_A03G1245	2.38693	1.80591	0.305372	0.213418	0.0527499	0.272651	AT1G60030.1	nucleobase-ascorbate transporter 7
Gh_A03G1272	0.268261	0.524317	0.340454	0.322206	0.0735126	0.0949918	AT1G27170.2	transmembrane receptors;ATP binding
Gh_A03G1381	0	0.207512	0.336858	0.392373	0	0.0751908	AT4G32490.1	early nodulin-like protein 4
Gh_A03G1389	2.84756	2.63934	1.1177	0.962858	12.5496	12.786	AT4G03550.1	glucan synthase-like
Gh_A03G1391	0	0	0.558727	0.400496	0.556814	0.805848	AT4G35160.1	O-methyltransferase family protein
Gh_A03G1416	305.677	345.723	8.43665	8.75885	0.475221	0.327506	AT4G03280.1	photosynthetic electron transfer C
Gh_A03G1453	0	0	0	0	0	0	AT4G14320.2	Zinc-binding ribosomal protein family protein
Gh_A03G1496	0	0.0668077	0.759154	0.757939	0.0936687	0.19366	AT1G76490.1	hydroxy methylglutaryl CoA
Gh_A03G1558	2.07724	3.85697	71.6733	74.2729	3.55771	3.53067	AT2G23970.1	Class I glutamine amidotransferase-like superfamily
Gh_A03G1564	2.69611	2.59086	3.17217	3.15524	6.31078	6.55558	AT5G64410.1	oligopeptide transporter 4
Gh_A03G1595	0.212619	0.692605	5.67783	4.78008	1.01963	1.40539	AT1G49960.1	Xanthine/uracil permease family protein
Gh_A03G1601	0	0.068012	0.165608	0.1286	6.57965	7.29457	AT4G33840.1	Glycosyl hydrolase family 10 protein
Gh_A03G1619	0	0	2.28585	1.59754	0.789716	1.22455	AT4G33925.1	unknown protein; Has 30201 Blast hits to 17322
Gh_A03G1704	0	0	0	0	0	0	AT1G11000.1	Seven transmembrane MLO family protein
Gh_A03G1717	0	0	0	0	0	0	AT2G21610.1	pectinesterase 11
Gh_A03G1778	0	0	0	0	0	0	AT4G38840.1	SAUR-like auxin-responsive protein family
Gh_A03G1841	0	0	0	0	0	0	AT1G29500.1	SAUR-like auxin-responsive protein family
Gh_A03G1850	0.0669148	0	2.12306	1.73106	0.687634	0.758229	AT1G76270.1	O-fucosyltransferase family protein
Gh_A03G1906	0	0	0	0	0	0	AT3G26600.1	armadillo repeat only 4
Gh_A04G0030	10.7729	11.2239	11.8642	12.6678	0.609947	0.882744	AT1G55760.1	BTB/POZ domain-containing protein
Gh_A04G0032	0	0	0	0	0	0	AT5G50220.1	F-box family protein
Gh_A04G0059	0.524276	0.512349	0	0	0.359173	1.48518
Gh_A04G0078	0	0	0	0	0	0	AT1G43780.1	serine carboxypeptidase-like 44
Gh_A04G0080	0	0	0	0	0	0	AT2G05160.1	CCCH-type zinc fingerfamily protein with RNA-binding
Gh_A04G0087	0	0.285021	0	0	4.09607	3.61465	AT1G50590.1	RmlC-like cupins superfamily protein
Gh_A04G0131	0.852616	0.833219	0	0	0	0	AT5G55050.1	GDSL-like Lipase/Acylhydrolase superfamily protein
Gh_A04G0147	8.48039	8.09247	7.7554	6.36031	5.94648	6.35913	AT1G50710.1	unknown protein; Has 109 Blast hits to 109 proteins
Gh_A04G0155	0.617204	0.383831	6.27532	6.37637	23.4482	23.3256	AT1G28570.1	SGNH hydrolase-type esterase superfamily protein
Gh_A04G0163	0.111628	0.109089	0	0	0	0	AT4G12300.1	cytochrome P450, family 706, subfamily A,
Gh_A04G0169	0	0	0	0	0	0
Gh_A04G0191	0	0	0	0	0.820643	1.00883	AT3G20720.2	unknown protein; FUNCTIONS IN: molecular_function
Gh_A04G0198	0.233654	0.304451	0	0	0	0	AT5G23960.2	terpene synthase 21
Gh_A04G0201	0.223257	0	0.26563	0.206271	0	0	AT3G20640.1	basic helix-loop-helix (bHLH) DNA-binding superfamily
Gh_A04G0228	0	0	0.342696	0.133057	0.295986	0.101992	AT1G52820.1	2-oxoglutarate (2OG) and Fe(II)-dependent oxygenase
Gh_A04G0230	0.222133	0	0.117464	0	0.101453	0.0524385	AT5G54380.1	protein kinase family protein
Gh_A04G0250	0	0	0	0	0	0	AT4G16730.1	terpene synthase 02
Gh_A04G0287	0	0	0	0	0	0	AT4G27220.1	NB-ARC domain-containing disease resistance protein
Gh_A04G0303	6.85179	6.36112	0.724642	0.633048	1.25175	1.37486	AT5G53920.1	ribosomal protein L11 methyltransferase-related
Gh_A04G0311	0.884382	0.783238	0.416509	0.817094	0.435473	0.391452	AT3G03300.1	dicer-like 2
Gh_A04G0344	87.0935	84.159	2.01135	2.61315	0.868602	0.828845	AT3G14930.1	Uroporphyrinogen decarboxylase
Gh_A04G0371	1.14582	1.43969	2.0774	2.41976	0.224281	0.463701
Gh_A04G0378	0	6.48774	0	0.876237	0	0.335829
Gh_A04G0391	0	0	0.138752	0.0808091	0	0	AT1G80960.1	F-box and Leucine Rich Repeat domains containing
Gh_A04G0418	0	0	0	0	0	0
Gh_A04G0450	0.964146	1.61522	2.07577	4.07218	1.98156	1.65826	AT3G58530.1	RNI-like superfamily protein
Gh_A04G0512	0	0	0	0.19906	0.590411	0.305168
Gh_A04G0628	2.09184	0.876109	5.4518	7.45464	0.204727	0.211636	AT5G03230.1	Protein of unknown function, DUF584
Gh_A04G0648	63.0615	44.8446	43.9165	47.7726	35.0377	52.2367	AT5G60390.3	GTP binding Elongation factor Tu family protein
Gh_A04G0677	0.0868083	0.169667	0.550848	0.802035	0.178413	0.0614779	AT3G53540.1	unknown protein; LOCATED IN: plasma membrane;
Gh_A04G0682	0	0	0	0.264969	0	0	AT2G37420.1	ATP binding microtubule motor family protein
Gh_A04G0743	0	0	0	0.0646889	0	0	AT3G09220.1	laccase 7
Gh_A04G0747	0	0.250349	0.609595	0.473371	0	0.0907126	AT3G09210.1	plastid transcriptionally active 13
Gh_A04G0774	1.89019	1.26387	0.0789101	0.367658	1.09047	0.422728	AT5G01510.1	Protein of unknown function, DUF647
Gh_A04G0839	20.8074	28.0803	0.39296	0.45772	10.3517	9.64847	AT1G68300.1	Adenine nucleotide alpha hydrolases-like superfamily
Gh_A04G0841	0	0	0	0	0	0	AT1G68260.1	Thioesterase superfamily protein
Gh_A04G0899	0	0	0	0	0	0	AT3G51000.1	alpha/beta-Hydrolases superfamily protein
Gh_A04G0932	0	0	0	0	0	0	AT5G23210.3	serine carboxypeptidase-like 34
Gh_A04G0940	7.1842	7.10435	0.407035	0.553133	0	0	AT5G23210.1	serine carboxypeptidase-like 34
Gh_A04G0957	0	0	0	0	0	0	AT5G64570.1	beta-D-xylosidase 4
Gh_A04G0989	0	0	0	0	0	0	AT5G10530.1	Concanavalin A-like lectin protein kinase family
Gh_A04G1020	0.165749	0.0809891	0.197207	0.153138	0.28388	0.29346	AT3G19553.1	Amino acid permease family protein
Gh_A04G1037	0	0.277706	0	0	0	0	AT1G14870.1	PLANT CADMIUM RESISTANCE 2
Gh_A04G1060	0	0	0	0	0.0569116	0	AT2G16405.1	Transducin/WD40 repeat-like superfamily protein
Gh_A04G1093	60.3067	61.9708	1.81193	2.11054	1.87796	1.29423	AT5G24150.1	FAD/NAD(P)-binding oxidoreductase family
Gh_A04G1094	2.81315	1.46621	0	0	0.128483	0	AT1G58440.1	FAD/NAD(P)-binding oxidoreductase family
Gh_A04G1096	5.35393	6.59333	6.80165	5.06722	3.28022	3.57589	AT4G37760.1	squalene epoxidase 3
Gh_A04G1215	0	0.115784	0	0	0.162337	0	AT4G10310.1	high-affinity K+ transporter 1
Gh_A04G1216	0	0	0	0	0	0	AT4G10310.1	high-affinity K+ transporter 1
Gh_A04G1221	0	0	0	0	0.751003	0.603826	AT4G27760.1	NAD(P)-binding Rossmann-fold superfamily
Gh_A04G1237	2.25745	1.37881	0.111913	0.782136	0.676613	0.399684	AT5G17460.2	unknown protein; FUNCTIONS IN: molecular_function
Gh_A05G0235	0.156071	0.0762601	0.123795	0.072098	27.6927	27.4114	AT4G33080.2	AGC (cAMP-dependent, cGMP-dependent and protein
Gh_A05G0307	44.7512	41.5407	7.02438	7.09106	0.566249	0.836227	AT4G33110.1	S-adenosyl-L-methionine-dependent methyltransferases
Gh_A05G0716	0.205899	0	0.163318	0.126822	0.0470194	0
Gh_A05G0927	0	0	0	0	0	0	AT2G28120.1	Major facilitator superfamily protein
Gh_A05G0954	5.3019	4.47474	3.76852	3.72159	17.6187	17.6525	AT5G49810.1	methionine S-methyltransferase
Gh_A05G1079	2.8897	2.28089	2.46841	2.46446	7.49995	7.20208	AT3G16270.1	ENTH/VHS family protein
Gh_A05G1106	0	0.121649	0.197475	0.172514	0	0	AT3G14460.1	LRR and NB-ARC domains-containing disease resistance
Gh_A05G1212	5.93284	4.90589	0.361993	0	0	0	AT4G19830.1	FKBP-like peptidyl-prolyl cis-trans isomerase family
Gh_A05G1224	54.5484	50.424	12.7822	15.0985	1.86592	1.71457	AT2G34640.1	plastid transcriptionally active 12
Gh_A05G1314	0	0	0	0	0	0	AT4G18550.1	alpha/beta-Hydrolases superfamily protein
Gh_A05G1385	2.24425	2.53061	2.60174	6.061	2.36539	1.71165	AT1G61150.4	LisH and RanBPM domains containing protein
Gh_A05G1520	9.3224	8.55578	3.05425	2.54648	10.0242	10.6496	AT5G47780.1	galacturonosyltransferase 4
Gh_A05G1605	0	0	0	0	0	0
Gh_A05G1711	0	0	0	0	0	0	AT5G25900.1	GA requiring 3
Gh_A05G1761	0	0	0	0	0	0	AT5G67090.1	Subtilisin-like serine endopeptidase family protein
Gh_A05G1877	3.83046	4.29976	30.7937	31.7077	8.54634	8.39485	AT2G01710.1	Chaperone DnaJ-domain superfamily protein
Gh_A05G1943	0.164571	0.0804137	0	0	0	0	AT1G34630.1	BEST Arabidopsis thaliana protein match is:
Gh_A05G1947	0	0	0	0	0	0
Gh_A05G1950	0	0.0756043	0	0	0	0	AT4G08850.1	Leucine-rich repeat receptor-like protein kinase family
Gh_A05G1973	0	0	0	0	0	0
Gh_A05G1974	0	0	0	0	0	0
Gh_A05G2032	0.130897	0.20467	0	0	0	0	AT1G21270.1	wall-associated kinase 2
Gh_A05G2048	0.109864	0	0	0	0	0	AT5G13930.1	Chalcone and stilbene synthase family
Gh_A05G2061	0.217953	0.0709983	0.288133	0.0671234	1.04521	0.926131	AT4G38470.1	ACT-like protein tyrosine kinase family protein
Gh_A05G2112	2.70622	3.73363	0.631343	0.441233	0	0	AT5G09360.1	laccase 14
Gh_A05G2186	0	0	0	0	0	0
Gh_A05G2205	0	0	0	0	0	0	AT2G21610.1	pectinesterase 11
Gh_A05G2211	0.6749	0.835425	0.642394	0.78983	0.0616484	0.0955933	AT5G47910.1	respiratory burst oxidase homologue D
Gh_A05G2246	1.96555	2.24097	0.324805	0.0756666	12.624	10.9041	AT4G37370.1	cytochrome P450, family 81, subfamily D,
Gh_A05G2256	0	0	0	0	0	0	AT4G08170.2	Inositol 1,3,4-trisphosphate 5/6-kinase family
Gh_A05G2307	16.2988	12.3442	6.46406	4.89407	24.0069	21.9314	AT1G21720.1	proteasome beta subunit C1
Gh_A05G2322	0.263961	0	0	0	0	0	AT1G71697.1	choline kinase 1
Gh_A05G2363	0	0	0	0	0	0	AT2G33590.1	NAD(P)-binding Rossmann-fold superfamily protein
Gh_A05G2378	3.79999	3.18773	2.02721	1.67776	5.22966	5.21563	AT2G40730.1	Protein kinase family protein with ARM repeat domain
Gh_A05G2493	0	0.0705759	0	0	0	0	AT4G20140.1	Leucine-rich repeat transmembrane protein kinase
Gh_A05G2501	0	0	0	0	0	0	AT5G04460.1	RING/U-box superfamily protein
Gh_A05G2502	0	0	0	0	0	0	AT5G46330.1	Leucine-rich receptor-like protein kinase family
Gh_A05G2514	1.31346	0.962685	0.0651145	0	0	0	AT5G04310.1	Pectin lyase-like superfamily protein
Gh_A05G2584	0	0	0	0	0.451202	0.155476	AT4G11000.1	Ankyrin repeat family protein
Gh_A05G2588	0	0	0.240042	0.139801	2.07324	2.46469	AT2G39490.1	F-box family protein
Gh_A05G2614	1.15112	0	0	0	0	0
Gh_A05G2686	0	0	0	0	0	0	AT3G02960.1	Heavy metal transport/detoxification superfamily
Gh_A05G2740	2.80968	3.82445	7.40222	8.99295	11.2055	13.4313	AT1G48880.1	TRICHOME BIREFRINGENCE-LIKE 7
Gh_A05G2746	0	0	0	0	0	0	AT1G48120.1	hydrolases;protein serine/threonine phosphatases
Gh_A05G2769	0	0	0	0	0.468741	0.42399	AT1G71140.1	MATE efflux family protein
Gh_A05G2802	2.57776	2.29011	8.17869	9.95956	12.8435	16.2643	AT1G69980.1	unknown protein; LOCATED IN: endomembrane system;
Gh_A05G2842	2.07981	1.88006	9.36206	9.31963	2.42224	1.36246	AT3G23790.1	AMP-dependent synthetase and ligase family
Gh_A05G2863	35.7255	52.6259	0.625089	0.970805	0	0	AT2G30695.2	FUNCTIONS IN: molecular_function unknown; INVOLVED
Gh_A05G2865	13.9304	11.5928	88.7418	83.0552	15.2845	15.3379	AT2G43710.1	Plant stearoyl-acyl-carrier-protein
Gh_A05G2879	0	0	0.0905358	0.0703041	0.0781958	0.0269449	AT5G05570.2	transducin family protein / WD-40 repeat family
Gh_A05G2894	0	0	0	0	0	0	AT1G09870.1	histidine acid phosphatase family protein
Gh_A05G2911	0	0	0	0	0	0	AT1G02205.2	Fatty acid hydroxylase superfamily
Gh_A05G2920	0	0	0	0	0	0
Gh_A05G2979	8.79835	8.09242	5.74727	6.21624	6.55946	6.78082	AT3G27310.1	plant UBX domain-containing protein 1
Gh_A05G3056	0	0	0	0	0	0	AT3G46010.2	actin depolymerizing factor 1
Gh_A05G3076	0.910208	0.821078	0.833047	0.452822	0.431701	0.247928	AT3G55080.1	SET domain-containing protein
Gh_A05G3137	0.19621	0.191746	0.259389	0.0604272	0.896136	0.741103	AT3G01420.1	Peroxidase
Gh_A05G3154	0	0	0	0	0	0
Gh_A05G3160	0	0	0	0	0	0	AT3G54320.1	Integrase-type DNA-binding
Gh_A05G3204	18.3341	16.1253	13.0883	10.1635	30.145	31.1623
Gh_A05G3249	3.04506	3.09481	1.06274	0.90028	0.166889	0.258782	AT2G30390.1	ferrochelatase 2
Gh_A05G3250	18.808	21.03	2.47115	3.03831	1.14622	1.34833	AT5G08650.1	Small GTP-binding protein
Gh_A05G3287	0	0.0550568	0.163854	0.277611	0.0128655	0.0398991	AT1G06490.1	glucan synthase-like 7
Gh_A05G3308	0.0543541	0.159353	0	0	0.148948	0.0384938	AT5G63800.1	Glycosyl hydrolase family 35 protein
Gh_A05G3330	2.92236	2.1253	1.34768	2.0721	1.48991	1.82897	AT2G13650.3	golgi nucleotide sugar transporter 1
Gh_A05G3362	0.957082	1.00212	0.108451	0.189485	0.421509	0.19366	AT1G28130.1	Auxin-responsive GH3 family protein
Gh_A05G3364	2.43448	1.98258	0.643673	0.74975	0.83391	0.718377	AT2G02240.1	F-box family protein
Gh_A05G3394	43.8118	45.6575	78.587	77.4295	58.4104	61.3472	AT5G36230.1	ARM repeat superfamily protein
Gh_A05G3400	4.58058	5.83629	2.48352	2.41067	0.953341	1.47827	AT5G08640.2	flavonol synthase 1
Gh_A05G3407	0	1.01914	0.2068	0.48176	0.178613	0.369281
Gh_A05G3409	0	0	0	0	0	0	AT5G04510.2	3'-phosphoinositide-dependent protein
Gh_A05G3410	0	0	0	0	0	0
Gh_A05G3435	0	0	0	0	0	0	AT1G69550.1	disease resistance protein (TIR-NBS-LRR class)
Gh_A05G3441	2.6038	3.49877	7.83102	9.32205	2.6014	1.69035	AT5G52070.1	Agenet domain-containing protein
Gh_A05G3447	6.81242	6.10265	5.5264	5.1974	2.1214	2.52194	AT3G52240.1	unknown protein; Has 220 Blast hits to 193 proteins
Gh_A05G3448	2.23927	2.59864	1.11011	1.16375	0.191761	0.0991161	AT3G54290.1	FUNCTIONS IN: molecular_function unknown; INVOLVED
Gh_A05G3478	7.10296	5.9029	3.01666	2.84204	2.8737	2.53498	AT1G79600.1	Protein kinase superfamily protein
Gh_A05G3507	0.101708	0.049697	0	0	0	0	AT1G20670.1	DNA-binding bromodomain-containing protein
Gh_A05G3543	11.1226	10.2975	2.55386	1.93809	1.30341	0.898263	AT2G39930.1	isoamylase 1
Gh_A05G3598	0.877871	0.765982	0.96988	0.955914	3.20039	3.9301	AT3G10380.1	subunit of exocyst complex 8
Gh_A06G0032	1.5395	1.50447	1.11011	1.16375	0.0958803	0.0991161	AT4G24180.1	THAUMATIN-LIKE PROTEIN 1
Gh_A06G0036	2.7611	2.5698	0.10429	0.121477	0	0	AT3G57240.1	beta-1,3-glucanase 3
Gh_A06G0052	0	0	0	0	0	0	AT1G19940.1	glycosyl hydrolase 9B5
Gh_A06G0093	0.33329	0.651416	0	0	0	0	AT1G75100.1	J-domain protein required for chloroplast
Gh_A06G0109	0	0	0	0	0	0	AT4G19390.1	Uncharacterised protein family (UPF0114)
Gh_A06G0113	0.111499	0.108962	0.0442202	0.103015	0	0	AT2G23450.2	Protein kinase superfamily protein
Gh_A06G0143	0	0	0	0	0	0	AT2G26560.1	phospholipase A 2A
Gh_A06G0144	15.2348	17.0151	0.493231	0.670268	0.0710005	0	AT2G26560.1	phospholipase A 2A
Gh_A06G0227	2.79714	3.24604	3.09691	4.41488	1.67674	2.43491	AT1G09980.1	Putative serine esterase family protein
Gh_A06G0246	1.68537	2.58819	0.0477439	0.111224	0	0	AT1G09890.1	Rhamnogalacturonate lyase family protein
Gh_A06G0247	0	0	0	0	0	0.0452958	AT1G09910.1	Rhamnogalacturonate lyase family protein
Gh_A06G0254	0.0108916	0.0106438	0.0345568	0.0503146	0.104463	0.138843	AT1G58230.1	binding
Gh_A06G0272	0.592399	0.463138	9.67971	8.53829	1.46103	0.419539	AT1G22430.2	GroES-like zinc-binding dehydrogenase family protein
Gh_A06G0280	0.660984	0.322973	0.393218	0.763367	0.113207	0	AT4G08980.2	F-BOX WITH WD-40 2
Gh_A06G0342	0	0	0.145615	0.169612	0	0	AT1G13700.1	6-phosphogluconolactonase 1
Gh_A06G0361	8.95906	9.84965	86.1638	73.669	0.767213	1.11035	AT4G08300.1	nodulin MtN21 /EamA-like transporter family protein
Gh_A06G0371	0	0	0	24.5703	0	0
Gh_A06G0389	0.592355	0.506519	0	0	0	0	AT1G77410.1	beta-galactosidase 16
Gh_A06G0403	32.2585	37.2564	2.84304	3.46209	1.89745	1.49996	AT5G11450.1	Mog1/PsbP/DUF1795-like photosystem II reaction center
Gh_A06G0404	0.395553	0.370447	0.104584	0.0913643	0.0677466	0.0817051	AT2G25660.1	embryo defective 2410
Gh_A06G0779	0.554541	0.338703	7.5326	8.0695	0.0474884	0.147273	AT3G13790.2	Glycosyl hydrolases family 32 protein
Gh_A06G0793	0	0	0	0	0	0	AT5G26030.2	ferrochelatase 1
Gh_A06G0795	18.1489	15.883	49.8476	51.5555	27.2795	32.9961	AT5G11770.1	NADH-ubiquinone oxidoreductase 20 kDa subunit,
Gh_A06G0800	0.96397	0.785034	0.764618	1.1875	1.54093	0.341344	AT4G33000.1	calcineurin B-like protein 10
Gh_A06G0930	2.45399	0.899312	0.243312	0	1.89134	2.38965	AT1G55260.1	Bifunctional inhibitor/lipid-transfer protein/seed
Gh_A06G0935	1.08253	1.38341	4.75566	3.53905	0.513432	0.53076	AT3G13560.1	O-Glycosyl hydrolases family 17 protein
Gh_A06G0942	0.158838	0.206966	0.167987	0.342424	0.14509	0.637443	AT5G24970.2	Protein kinase superfamily protein
Gh_A06G0953	0	0	0	0	0	0
Gh_A06G0960	17.2696	18.4565	8.69429	7.03069	4.99717	5.52881	AT4G30190.1	H(+)-ATPase 2
Gh_A06G0978	0.20649	0.201792	5.40497	4.5787	0	0.146237	AT4G31330.1	Protein of unknown function, DUF599
Gh_A06G0991	22.8458	24.4977	3.37066	3.34983	1.60252	1.18723	AT2G40840.1	disproportionating enzyme 2
Gh_A06G1000	1.28636	1.63969	0.354901	0.258368	0.957898	0.950616	AT1G71810.1	Protein kinase superfamily protein
Gh_A06G1020	0	0	0	0	0.219853	0	AT1G78930.1	Mitochondrial transcription termination factor family
Gh_A06G1031	0	0.233159	0	0	0	0	AT1G80130.1	Tetratricopeptide repeat (TPR)-like superfamily
Gh_A06G1044	13.0598	11.061	3.02137	2.51378	0.223676	0.385374	AT1G78915.1	Tetratricopeptide repeat (TPR)-like superfamily
Gh_A06G1053	0.10426	0.305664	0	0	0.142853	0.147674	AT2G03070.1	mediator subunit 8
Gh_A06G1068	0	0	0	0	0	0	AT4G05200.1	cysteine-rich RLK (RECEPTOR-like protein kinase)
Gh_A06G1073	0.118334	0.0578208	0	0	0	0	AT4G23180.1	cysteine-rich RLK (RECEPTOR-like protein
Gh_A06G1127	0	0	0	0	0	0
Gh_A06G1137	0	0	0	0	0	0
Gh_A06G1152	0	0	0	0	0	0
Gh_A06G1167	0.36413	0.237231	0.192551	0	0.166307	0.0859595	AT1G29280.1	WRKY DNA-binding protein 65
Gh_A06G1200	0.433593	0.635594	0	0.200302	0	0	AT2G34530.1	unknown protein; FUNCTIONS IN: molecular_function
Gh_A06G1227	0	0.0656454	0	0	0	0.0475725	AT5G45160.1	Root hair defective 3 GTP-binding protein (RHD3)
Gh_A06G1245	0.974267	1.25133	3.06906	3.08619	1.20142	1.02511	AT1G72390.1	CONTAINS InterPro DOMAIN/s: Spt20 family
Gh_A06G1275	0	0	8.97624	2.61388	0	0
Gh_A06G1288	0	0	0	0	0	0	AT4G21760.1	beta-glucosidase 47
Gh_A06G1315	8.94795	8.1026	1.10695	0.455072	0	0	AT5G64840.1	general control non-repressible 5
Gh_A06G1413	0	0	0	0.0653472	0.048455	0.10018	AT2G40370.1	laccase 5
Gh_A06G1420	0	0	0	0	0	0	AT2G40320.1	TRICHOME BIREFRINGENCE-LIKE 33
Gh_A06G1462	0	0	0	0	0	0	AT5G59100.1	Subtilisin-like serine endopeptidase family protein
Gh_A06G1504	1.3336	1.04261	6.98154	5.66783	4.38542	3.77785	AT5G04910.1	unknown protein; Has 71 Blast hits to 71 proteins in
Gh_A06G1509	15.3122	16.7222	20.1553	21.8824	17.2572	16.0452	AT3G49601.1	FUNCTIONS IN: molecular_function unknown; INVOLVED
Gh_A06G1526	0	0	0	0	0	0	AT5G04200.1	metacaspase 9
Gh_A06G1553	0.162554	0.158856	0.257874	0.200248	0.259847	0.268616	AT3G07530.1	CONTAINS InterPro DOMAIN/s: Beta-Casp domain
Gh_A06G1567	0	0	0	0	0	0	AT5G03040.1	IQ-domain 2
Gh_A06G1570	0	0	0.93862	0.775894	0	0	AT2G35800.1	mitochondrial substrate carrier family protein
Gh_A06G1578	0	0	0	0	0	0	AT5G36110.1	cytochrome P450, family 716, subfamily A,
Gh_A06G1584	0.606095	0.333172	0.60094	0.769973	7.16264	6.57271	AT2G40730.1	Protein kinase family protein with ARM repeat domain
Gh_A06G1600	0	0	0	0	0	0	AT4G27290.1	S-locus lectin protein kinase family protein
Gh_A06G1605	0	0	0	0	0	0	AT1G78955.1	camelliol C synthase 1
Gh_A06G1607	2.42497	1.82293	4.4388	6.37673	0.511172	0.264212
Gh_A06G1653	1.44596	1.41306	1.01949	0.445313	6.05367	6.0304	AT1G79810.1	Pex2/Pex12 N-terminal
Gh_A06G1655	0.0561095	0	0	0.103681	1.23007	1.39079	AT3G16270.1	ENTH/VHS family protein
Gh_A06G1714	0	0	0	0	0	0	AT4G39230.1	NmrA-like negative transcriptional regulator family
Gh_A06G1744	22.1692	21.2636	30.7729	25.9823	1.68752	0.726865	AT5G23070.1	Thymidine kinase
Gh_A06G1762	0	0	0	0	0	0	AT4G22030.1	F-box family protein with a domain of unknown
Gh_A06G1786	0.382744	0.420792	0.683081	0.795653	0.0983294	0.0677652	AT4G21390.1	S-locus lectin protein kinase family protein
Gh_A06G1804	7.86938	6.737	0.309519	0.180264	0	0	AT1G28240.1	Protein of unknown function (DUF616)
Gh_A06G1824	16.2758	13.6333	7.3771	10.4106	12.7432	13.2999	AT1G28960.5	nudix hydrolase homolog 15
Gh_A07G0023	2.69261	2.99252	0.544412	0.341455	0.0542548	0.0747811	AT1G52780.1	Protein of unknown function (DUF2921)
Gh_A07G0042	0	0	0	0	0	0	AT4G29010.1	Enoyl-CoA hydratase/isomerase family
Gh_A07G0063	0.124799	0.0406533	0.0989903	0.115304	0	0	AT3G24503.1	aldehyde dehydrogenase 2C4
Gh_A07G0088	0	0	0	0	0	0	AT3G49690.1	myb domain protein 84
Gh_A07G0117	0	0	0	0	0	0	AT5G57030.1	Lycopene beta/epsilon cyclase protein
Gh_A07G0126	1.28021	1.25109	9.25198	9.46247	2.72861	2.317	AT2G19385.1	zinc ion binding
Gh_A07G0168	0	0	0.0540127	0	4.43182	3.95446	AT5G11540.1	D-arabinono-1,4-lactone oxidase family protein
Gh_A07G0175	0.48439	0.574807	2.71696	2.65325	3.50811	3.25895	AT4G32730.2	Homeodomain-like
Gh_A07G0242	0.0726066	0.14191	0.287956	0.352182	0.0497416	0.0385652	AT2G31650.1	homologue of trithorax
Gh_A07G0263	1.9088	2.26333	14.3331	14.2732	3.57435	3.53276	AT3G23780.2	nuclear RNA polymerase D2A
Gh_A07G0342	0	0	0.429576	0.437824	26.7602	31.4508	AT2G45510.1	cytochrome P450, family 704, subfamily A,
Gh_A07G0398	0	0	1.26143	1.12132	0.0573418	0.118554	AT5G51060.1	NADPH/respiratory burst oxidase
Gh_A07G0468	1.70666	2.97309	4.64972	4.86754	0.254175	0.367853	AT5G63380.1	AMP-dependent synthetase and ligase family protein
Gh_A07G0491	0	0	0	0	0	0	AT3G48270.1	cytochrome P450, family 71, subfamily A,
Gh_A07G0508	0	0	0	0	0	0	AT1G74020.1	strictosidine synthase 2
Gh_A07G0534	2.76275	3.7468	5.41142	5.7302	36.2706	37.2151	AT1G17840.1	white-brown complex
Gh_A07G0537	0	0	0	0	0	0
Gh_A07G0538	0	0	0	0	0	0	AT1G23820.1	spermidine synthase 1
Gh_A07G0555	0	0.188504	0.612007	0.801973	0.330369	0.341518	AT5G40200.1	DegP protease 9
Gh_A07G0573	0.732212	0.429333	6.15635	9.33573	0.300976	0.414844	AT5G08640.2	flavonol synthase 1
Gh_A07G0575	1.95936	0.820622	0	0.129306	0.0958803	0.297348	AT5G50130.1	NAD(P)-binding Rossmann-fold superfamily protein
Gh_A07G0605	39.3423	36.3802	3.52328	8.20783	0.434722	1.04858	AT5G60910.1	AGAMOUS-like 8
Gh_A07G0673	3.56851	4.80686	0.153002	0.267324	0	0	AT1G66780.1	MATE efflux family protein
Gh_A07G0698	0	0	0	0	0	0	AT1G66370.1	myb domain protein 113
Gh_A07G0702	0	0	0	0	0	0
Gh_A07G0703	0.201695	0.197107	0	0	0	0	AT1G66370.1	myb domain protein 113
Gh_A07G0714	4.67293	5.43966	7.71291	6.22213	0.400169	0.438007	AT4G37370.1	cytochrome P450, family 81, subfamily D,
Gh_A07G0718	2.81385	3.97198	12.5236	13.5765	5.99735	9.29963	AT5G39790.1	5'-AMP-activated protein kinase-related
Gh_A07G0725	3.08843	3.01817	0.816577	1.21055	0	0	AT3G30180.1	brassinosteroid-6-oxidase 2
Gh_A07G0739	0.136116	0.13302	0	0	0	0	AT2G43000.1	NAC domain containing protein 42
Gh_A07G0767	0	0	0.0726685	0	0	0	AT2G05760.1	Xanthine/uracil permease family protein
Gh_A07G0769	2.64039	3.12767	0.634652	1.25671	0.0548149	0.0566647	AT2G32990.1	glycosyl hydrolase 9B8
Gh_A07G0820	0	0	0	0	0	0	AT5G48410.1	glutamate receptor 1.3
Gh_A07G0823	0	0	0	0	0	0	AT3G07520.1	glutamate receptor 1.4
Gh_A07G0840	0.117677	0.115	0.0933412	0.434895	0	0	AT5G59790.1	Domain of unknown function (DUF966)
Gh_A07G0841	6.48622	6.79688	3.44023	3.71838	0.0267687	0.0276721	AT3G25180.1	cytochrome P450, family 82, subfamily G,
Gh_A07G0845	5.86954	4.95824	11.3631	13.6033	1.02232	1.26818	AT4G13040.3	Integrase-type DNA-binding superfamily protein
Gh_A07G0917	0	0	0	0	0	0	AT2G29410.1	metal tolerance protein B1
Gh_A07G0922	0.605086	1.18264	1.43986	0.931748	0.276356	0.428524	AT5G37290.1	ARM repeat superfamily protein
Gh_A07G0940	0	0	0	0	0.158298	0.0272734	AT2G29940.1	pleiotropic drug resistance 3
Gh_A07G1006	0	0.0917067	0	0	0	0	AT5G22400.1	Rho GTPase activating protein with
Gh_A07G1047	0	0	0.597966	0	0	0	AT4G24580.1	Rho GTPase activation protein (RhoGAP) with PH
Gh_A07G1052	0.350007	0	5.55249	6.46754	1.19892	1.73513	AT2G27130.1	Bifunctional inhibitor/lipid-transfer protein/seed
Gh_A07G1074	1.11093	0.857096	1.94788	2.70106	7.89118	7.41214	AT5G60550.1	geminivirus rep interacting kinase 2
Gh_A07G1104	0.310645	0.425009	0.147842	0.0574019	4.68199	4.576	AT4G27760.1	NAD(P)-binding Rossmann-fold superfamily
Gh_A07G1119	1.55685	0	0.926165	1.0788	0	0.275642	AT5G07630.1	lipid transporters
Gh_A07G1196	0.0767456	0.0749997	0	0	0	0	AT2G37280.1	pleiotropic drug resistance 5
Gh_A07G1233	2.16967	7.42109	6.02342	7.01607	9.66164	12.2926
Gh_A07G1235	2.36173	3.462	2.80997	2.54571	8.89889	8.36292	AT5G56290.1	peroxin 5
Gh_A07G1236	1.58439	1.48641	1.307	1.11252	8.33616	7.45054	AT2G46700.1	CDPK-related kinase 3
Gh_A07G1250	0	0	0.0539071	0	0	0	AT4G10840.1	Tetratricopeptide repeat (TPR)-like superfamily
Gh_A07G1322	0	0	0	0	0	0	AT4G00630.2	K+ efflux antiporter 2
Gh_A07G1323	0	0	0	0	0	0	AT3G61220.2	NAD(P)-binding Rossmann-fold superfamily protein
Gh_A07G1352	0.257124	0.376912	2.8553	1.78171	0	0	AT2G45400.1	NAD(P)-binding Rossmann-fold superfamily protein
Gh_A07G1514	5.18025	3.08146	3.39435	3.74565	3.086	2.71162	AT3G21610.1	Acid phosphatase/vanadium-dependent
Gh_A07G1558	0	0	0	0	0.515948	0.53336	AT5G63980.1	Inositol
Gh_A07G1616	14.5596	23.4349	5.43464	3.16513	1.76021	0	AT5G15802.1	unknown protein; FUNCTIONS IN: molecular_function
Gh_A07G1631	7.91012	9.0443	0.376457	0.51158	0.216764	0.280099	AT5G24910.1	cytochrome P450, family 714, subfamily A,
Gh_A07G1658	0.639708	0	1.01483	0	0	0
Gh_A07G1668	0	0	0	0	1.74328	3.60422
Gh_A07G1669	0	0	0.119689	0	0	0	AT3G20800.1	Cell differentiation, Rcd1-like protein
Gh_A07G1672	0	0	0	0	0.340773	0.0704547	AT2G32590.1	LOCATED IN: chloroplast; EXPRESSED IN: 17 plant
Gh_A07G1719	0	0	0	0	0	0	AT1G01060.3	Homeodomain-like superfamily protein
Gh_A07G1805	44.5663	50.3363	73.2325	76.9635	145.81	146.503	AT4G13010.1	Oxidoreductase, zinc-binding dehydrogenase family
Gh_A07G1838	0.534346	1.04438	6.951	7.05978	11.8973	12.4124	AT2G32700.6	LEUNIG_homolog
Gh_A07G1895	0.813495	0.856141	0	0	0	0	AT5G63710.1	Leucine-rich repeat protein kinase family protein
Gh_A07G2005	0.738436	1.73193	0.351435	0.545802	0.101178	0	AT5G26280.1	TRAF-like family protein
Gh_A07G2015	9.59967	9.66994	9.13731	8.45993	28.1275	27.5079	AT5G40300.1	Uncharacterised protein family (UPF0497)
Gh_A07G2139	5.43885	9.66385	0	0.456822	2.0324	1.75082	AT3G26760.1	NAD(P)-binding Rossmann-fold superfamily protein
Gh_A08G0025	0.088805	0.0867847	0	0	0	0	AT3G51860.1	cation exchanger 3
Gh_A08G0077	1.28357	1.0453	0	0	0	0.101003	AT3G45650.1	nitrate excretion transporter1
Gh_A08G0152	1.7733	2.32955	3.25126	2.60529	4.5607	4.79696	AT5G58100.1	unknown protein; INVOLVED IN: pollen exine formation;
Gh_A08G0168	0	0	0	0	0	0	AT3G20560.1	PDI-like 5-3
Gh_A08G0184	12.4923	14.0034	3.20581	3.0552	3.77572	3.83217	AT1G28130.1	Auxin-responsive GH3 family protein
Gh_A08G0193	2.05901	2.01217	0.300853	0.400496	0	0	AT4G15560.1	Deoxyxylulose-5-phosphate
Gh_A08G0227	0.626225	1.00797	1.89922	2.31432	0.605671	0.678287	AT2G44420.1	protein N-terminal asparagine amidohydrolase family
Gh_A08G0232	51.263	55.3121	133.671	129.379	28.3736	29.1714	AT3G20820.1	Leucine-rich repeat (LRR) family protein
Gh_A08G0263	23.5771	24.0425	21.9537	37.8839	120.089	121.963	AT4G16520.2	Ubiquitin-like superfamily protein
Gh_A08G0440	0.653737	0.724047	0.207417	0.201333	0.0597153	0	AT3G22400.1	PLAT/LH2 domain-containing lipoxygenase family
Gh_A08G0443	10.0899	11.6212	4.00164	2.88545	3.12705	3.74299	AT3G25480.1	Rhodanese/Cell cycle control phosphatase superfamily
Gh_A08G0521	2.99679	6.10128	0	0	0	0	AT1G28710.1	Nucleotide-diphospho-sugar transferase family protein
Gh_A08G0677	2.28221	2.42853	3.98252	3.88913	3.45708	3.44804	AT4G02560.1	Homeodomain-like superfamily protein
Gh_A08G0688	0.60059	0.469542	23.724	23.7495	119.733	126.326	AT3G62860.1	alpha/beta-Hydrolases superfamily protein
Gh_A08G0721	1.84409	1.62192	4.14438	2.49888	3.20049	3.39557	AT1G55320.1	acyl-activating enzyme 18
Gh_A08G0723	0	0.0543938	1.10373	0.565677	0.953295	0.985467	AT3G13600.1	calmodulin-binding family protein
Gh_A08G0739	0.38078	0.248078	0.0335592	0.156359	0.405791	0.299633	AT1G55550.1	P-loop containing nucleoside triphosphate hydrolases
Gh_A08G0741	0	0	0	0	0	0	AT5G56350.1	Pyruvate kinase family protein
Gh_A08G0796	7.66991	8.25885	3.66151	3.87125	4.71935	5.23068	AT1G05500.1
Gh_A08G0813	0	0	0	0	0	0
Gh_A08G0820	0	0	0.401548	0	2.60112	3.04743	AT2G12646.1	PLATZ transcription factor family protein
Gh_A08G0828	0	0	0	0	0	0	AT2G14120.3	dynamin related protein
Gh_A08G0991	0	0	0	0	0	0	AT1G15520.1	pleiotropic drug
Gh_A08G0992	0	0	0	0	0	0	AT2G30900.1	TRICHOME BIREFRINGENCE-LIKE 43
Gh_A08G0998	0	0	0	0	0	0	AT5G52640.1
Gh_A08G1001	0	0	0.94154	0	1.62642	0.840652
Gh_A08G1026	0	0	0	0	0	0	AT2G18390.1	ADP-ribosylation factor
Gh_A08G1052	0	0	0	0	0	0	AT1G52740.1	histone H2A protein 9
Gh_A08G1099	1.84401	1.80206	0.13297	0	0	0.118722	AT2G46640.2	unknown protein; FUNCTIONS IN: molecular_function
Gh_A08G1145	0.0500091	0.0488714	0.138835	0.0924083	0.556731	0.460416	AT2G45540.1	WD-40 repeat family protein / beige-related
Gh_A08G1148	0	0	15.7935	20.6721	0.421881	0.145373	AT2G45650.1	AGAMOUS-like 6
Gh_A08G1203	0	0.554087	0	0	0.388433	0.803083	AT2G18390.1	ADP-ribosylation factor
Gh_A08G1256	1.28999	0.980497	0.341071	0.353137	1.73476	1.99633	AT1G02145.3	homolog of asparagine-linked glycosylation
Gh_A08G1336	141.353	136.57	2.4338	2.38388	0.66884	0.642025	AT4G19410.2	Pectinacetylesterase family protein
Gh_A08G1369	0.515345	0.167874	0	0	0	0	AT5G45580.1	Homeodomain-like superfamily protein
Gh_A08G1371	0.387057	0.34673	1.76532	1.87744	0.596624	0.342644	AT4G19020.1	chromomethylase 2
Gh_A08G1432	0	0	0	0	0	0	AT3G30280.1	HXXXD-type acyl-transferase family protein
Gh_A08G1468	0	0	0	0	0	0	AT4G17615.1	calcineurin B-like protein 1
Gh_A08G1479	4.81862	3.01376	5.9625	5.52048	2.11274	2.59355	AT4G29890.1	choline monooxygenase, putative (CMO-like)
Gh_A08G1493	1.6294	3.41215	8.49316	7.74222	7.49501	8.2425	AT1G02130.1	RAS 5
Gh_A08G1508	0	0	0	0	0	0	AT1G55390.1	Cysteine/Histidine-rich C1 domain family protein
Gh_A08G1584	0.192745	0.56508	1.07019	1.95888	0	0.409508	AT3G13960.1	growth-regulating factor 5
Gh_A08G1636	0.290954	0.379113	1.3847	1.6129	0.132885	0.13737	AT5G41315.1	basic helix-loop-helix (bHLH) DNA-binding
Gh_A08G1677	40.7362	39.3783	74.3056	79.4857	36.7737	39.577	AT3G54640.1	tryptophan synthase alpha chain
Gh_A08G1683	1.12386	1.46438	1.06124	1.23613	2.19981	2.88047	AT2G31240.1	Tetratricopeptide repeat (TPR)-like superfamily
Gh_A08G1763	2.15042	1.868	2.2111	1.76605	1.30953	1.24091	AT2G28390.1	SAND family protein
Gh_A08G1801	0	0	0.182478	0.0303644	0.0900608	0.1862	AT2G30110.1	ubiquitin-activating enzyme 1
Gh_A08G1938	55.4891	54.1758	15.3469	14.4069	39.8011	39.8147	AT3G04290.1	Li-tolerant lipase 1
Gh_A08G1956	0	0	0	0	0	0	AT3G13610.1	2-oxoglutarate (2OG) and Fe(II)-dependent oxygenase
Gh_A08G1972	0	0	0	0	0	0	AT5G17210.1	Protein of unknown function (DUF1218)
Gh_A08G1990	0	0.122527	0.0497251	0.115839	0.085895	0	AT4G24120.1	YELLOW STRIPE like 1
Gh_A08G2034	0	0.307926	0.249931	0.58224	0	0	AT4G24015.1	RING/U-box superfamily protein
Gh_A08G2083	0.253502	0.247735	8.24415	8.02184	0.0434175	0.0897655	AT5G57800.1	Fatty acid hydroxylase
Gh_A08G2085	0	0	0	0	0	0	AT5G57810.1	tetraspanin15
Gh_A08G2110	0	0	0	0	0	0	AT3G33530.1	Transducin family protein / WD-40 repeat family protein
Gh_A08G2135	0	0	0	0	0	0	AT4G14746.1	CONTAINS InterPro DOMAIN/s: EGF-like
Gh_A08G2224	0	0	0	0.19923	0	0	AT3G13510.1	Protein of Unknown Function (DUF239)
Gh_A09G0020	0	0	0	0	0	0	AT5G15720.1	GDSL-motif lipase 7
Gh_A09G0032	0.0894911	0.0874552	0.141968	0.0826822	0	0	AT3G50120.1	Plant protein of unknown function (DUF247)
Gh_A09G0033	0	0	0	0	0	0	AT2G30900.1	TRICHOME BIREFRINGENCE-LIKE 43
Gh_A09G0054	0.876645	1.5816	2.24652	3.23978	1.20115	0.573086	AT1G21610.3	wound-responsive family protein
Gh_A09G0077	0.273991	0.133879	0	0	0	0.0485103	AT5G45110.1	NPR1-like protein 3
Gh_A09G0079	0.20649	1.00896	2.12923	2.86169	5.09266	2.63226	AT4G19645.2	TRAM, LAG1 and CLN8 (TLC) lipid-sensing domain
Gh_A09G0081	0.0964462	0.471261	0.765008	0.356433	1.71792	2.80045	AT5G15610.2	Proteasome component (PCI) domain protein
Gh_A09G0147	0	0	0	0	0	0	AT5G07830.1	glucuronidase 2
Gh_A09G0148	0	0	0	0	0	0	AT5G61250.2	glucuronidase 1
Gh_A09G0150	0	0	0	0	0	0	AT1G26810.1	galactosyltransferase1
Gh_A09G0157	0.328874	0.578506	0.156517	0.182311	0	0	AT5G39785.1	Protein of unknown function (DUF1666)
Gh_A09G0182	0.245116	0.159693	0	0	0	0	AT4G08850.1	Leucine-rich repeat receptor-like protein kinase family
Gh_A09G0199	0	0.0481468	0.0781578	0.0455191	2.32892	2.4773	AT4G08850.1	Leucine-rich repeat receptor-like protein kinase family
Gh_A09G0201	0	0	0	0	0	0	AT5G15140.1	Galactose mutarotase-like superfamily protein
Gh_A09G0236	1.03364	0.985485	2.09969	2.81839	2.33164	2.19608	AT5G15020.2	SIN3-like 2
Gh_A09G0241	130.67	129.534	5.72764	5.2093	5.35356	4.62354	AT5G40240.2	nodulin MtN21 /EamA-like transporter family protein
Gh_A09G0249	2.57701	2.69009	1.76534	1.08225	0.521616	0.497741	AT5G14880.1	Potassium transporter family protein
Gh_A09G0257	0	0	0.110124	0	0	0	AT5G40310.1	Exonuclease family protein
Gh_A09G0261	0	0	0	0	0	0	AT1G14790.1	RNA-dependent RNA polymerase 1
Gh_A09G0305	0	0	0	0	0	0	AT3G25810.1	Terpenoid cyclases/Protein prenyltransferases
Gh_A09G0390	1.09436	1.81344	2.22672	1.53863	0.651939	0.808729	AT5G62090.1	SEUSS-like 2
Gh_A09G0399	0	0	0	0	0	0	AT3G48900.2	single-stranded DNA endonuclease family protein
Gh_A09G0402	2.65072	3.05438	2.85569	3.03389	4.01139	4.00667	AT5G23890.1	LOCATED IN: mitochondrion, chloroplast thylakoid
Gh_A09G0427	0	0.237003	0	0.224068	1.16302	1.20227	AT1G08220.1	FUNCTIONS IN: molecular_function unknown; INVOLVED
Gh_A09G0496	0	0	0	0	0	0	AT3G18180.1	Glycosyltransferase family 61 protein
Gh_A09G0502	179.695	188.264	24.2051	24.3052	0.110907	0.114649	AT3G18080.1	B-S glucosidase 44
Gh_A09G0507	0.244225	0	0.774872	2.48207	78.303	69.3572	AT2G32670.1	vesicle-associated membrane protein
Gh_A09G0576	0	0	0	0	0	0	AT2G05590.2	TLD-domain containing nucleolar protein
Gh_A09G0594	0.221223	0.594523	1.05284	1.22635	2.04601	2.5459	AT3G05030.1	sodium hydrogen exchanger 2
Gh_A09G0642	0	0	0	0	0	0	AT1G09270.2	importin alpha isoform 4
Gh_A09G0673	0.120535	0	0	0	0.165153	0	AT4G21410.1	cysteine-rich RLK (RECEPTOR-like protein kinase)
Gh_A09G0704	0.329143	0.964964	0.326344	0.228075	0.22549	0.34965	AT2G39200.1	Seven transmembrane MLO family protein
Gh_A09G0720	0	0	0	0	0	0	AT1G74960.1	fatty acid biosynthesis 1
Gh_A09G0725	0	0	0.0742343	0	13.9132	13.7199	AT4G34480.1	O-Glycosyl hydrolases family 17 protein
Gh_A09G0731	0.758298	0.635183	9.62367	10.1087	0.197904	0.153437	AT1G56130.1	Leucine-rich repeat transmembrane protein kinase
Gh_A09G0742	0	0	0.285968	0.333096	0.0411651	0	AT3G42170.1	BED zinc finger ;hAT family dimerisation domain
Gh_A09G0745	0	0	0	0	0	0	AT1G30040.2	gibberellin 2-oxidase
Gh_A09G0781	0	0.0481468	0.508026	0.318634	0.0675048	0.104674	AT3G16230.2	Predicted eukaryotic LigT
Gh_A09G0804	0	0	0	0	3.15133	1.62884	AT5G11200.1	DEAD/DEAH box RNA helicase family protein
Gh_A09G0856	0.179781	0	2.28162	1.82712	3.07912	3.05571	AT1G80900.1	magnesium transporter 1
Gh_A09G0861	20.636	20.7727	22.9426	24.2752	2.97426	3.47394	AT1G80600.1	HOPW1-1-interacting 1
Gh_A09G0889	3.64702	4.27686	1.15712	3.70649	121.178	113.386	AT2G27740.1	Family of unknown function (DUF662)
Gh_A09G0898	0	0	0	0	0	0	AT5G42080.1	dynamin-like
Gh_A09G1006	0	0	0.137027	0.319219	0.0591752	0	AT3G53960.1	Major facilitator superfamily protein
Gh_A09G1016	3.29866	3.22362	0.11376	0.132508	0	0	AT4G15960.1	alpha/beta-Hydrolases superfamily protein
Gh_A09G1040	10.8811	11.3065	0.327753	0.763534	0	0	AT4G31530.1	NAD(P)-binding Rossmann-fold superfamily protein
Gh_A09G1053	0	0.121589	36.3175	31.2671	0.255712	0.0881141	AT5G54160.1	O-methyltransferase 1
Gh_A09G1074	0	0.27802	0	0	0	0	AT5G12870.1	myb domain protein 46
Gh_A09G1075	0.349279	0.472615	0.703273	0.794349	0.662636	0.532777	AT4G34890.1	xanthine dehydrogenase 1
Gh_A09G1177	1.79481	1.60146	2.2902	3.38861	0.374225	0.442119	AT3G12160.1	RAB GTPase homolog A4D
Gh_A09G1179	0.277035	0.0902443	0.0732478	0	0.0632641	0	AT5G06905.1	cytochrome P450, family 712, subfamily A,
Gh_A09G1207	0.85217	0.951752	1.38406	1.72463	1.64022	1.72431	AT3G12020.1	P-loop containing nucleoside triphosphate hydrolases
Gh_A09G1216	1.92639	2.7131	14.8306	16.2801	3.22171	3.41069	AT5G06610.1	Protein of unknown function (DUF620)
Gh_A09G1264	6.62589	7.83285	5.04372	6.0724	63.4036	64.8244	AT3G11680.1	Aluminium activated malate transporter family protein
Gh_A09G1371	0	0	0	0	0.235049	0	AT4G05160.1	AMP-dependent synthetase and ligase family protein
Gh_A09G1451	0	0	0	0	0	0	AT5G61770.2	PETER PAN-like protein
Gh_A09G1575	0	0.127591	1.96765	2.59349	3.66725	3.46739	AT1G73680.1	alpha dioxygenase
Gh_A09G1597	0	0	0	0	0	0	AT1G49030.1	PLAC8 family protein
Gh_A09G1962	0	0	0	0	0	0	AT4G23990.1	cellulose synthase like G3
Gh_A09G2067	2.2457	2.58476	3.52298	1.98262	6.87193	6.85644	AT5G49360.1	beta-xylosidase 1
Gh_A09G2110	4.44997	4.83193	31.7673	27.8661	1.0162	1.40066	AT4G15790.1	unknown protein; INVOLVED IN: biological_process
Gh_A09G2148	0	0	0	0	0	0	AT5G07830.1	glucuronidase 2
Gh_A09G2207	0	0	0	0.030193	0.0671644	0	AT4G25120.1	P-loop containing nucleoside triphosphate
Gh_A10G0002	0.346735	0.112949	0.550058	0.160177	7.75972	7.28492	AT3G58610.1	ketol-acid reductoisomerase
Gh_A10G0004	1.52338	1.89739	3.19854	3.20131	5.32053	5.62701	AT1G79690.1	nudix hydrolase homolog 3
Gh_A10G0025	0.539727	0.351632	3.06812	2.65953	0.308132	0.0637061	AT1G51550.1	Kelch repeat-containing F-box family protein
Gh_A10G0045	0.829308	0.960523	1.02325	1.13513	1.89382	2.13175	AT4G20400.1	JUMONJI 14
Gh_A10G0091	6.15055	6.01062	24.393	23.6774	0	0.725973	AT4G22310.1	Uncharacterised protein family (UPF0041)
Gh_A10G0142	0	0	0	0	0	0	AT1G61820.1	beta glucosidase 46
Gh_A10G0151	3.23906	3.16537	1.79845	2.69335	0	0	AT4G21215.1	unknown protein; Has 35333 Blast hits to 34131
Gh_A10G0159	1.12456	1.03433	0	0	0	0	AT4G23180.1	cysteine-rich RLK (RECEPTOR-like protein
Gh_A10G0206	0	0	0	0	0	0.0450471	AT4G21490.1	NAD(P)H dehydrogenase B3
Gh_A10G0239	1.02032	0.598266	7.9313	7.91861	1.81742	0.433558	AT5G01520.1	RING/U-box superfamily protein
Gh_A10G0396	5.68776	4.83905	14.1184	14.2194	3.07143	3.5542	AT1G30220.1	inositol transporter 2
Gh_A10G0424	0	0	0	0	0	0	AT1G31260.1	zinc transporter 10 precursor
Gh_A10G0498	0	0	0	0	0	0	AT1G72540.1	Protein kinase superfamily protein
Gh_A10G0537	4.305	3.69341	0.357353	0.277497	0.017147	0.0709027	AT3G21250.2	multidrug resistance-associated protein 6
Gh_A10G0566	0	0.0416506	0.0676124	0.0393775	0	0	AT4G29990.1	Leucine-rich repeat transmembrane protein kinase
Gh_A10G0567	28.8139	32.3373	20.9168	18.8138	64.1023	53.9355	AT3G16370.1	GDSL-like Lipase/Acylhydrolase superfamily protein
Gh_A10G0578	0	0	0.258166	0.601422	0	0	AT4G26080.1	Protein phosphatase 2C family protein
Gh_A10G0644	3.15822	2.64893	3.76749	3.58422	2.87918	2.6065	AT1G15780.1	unknown protein; BEST Arabidopsis thaliana protein
Gh_A10G0656	0	0	0	0	0.312653	0.161602	AT4G27500.1	proton pump interactor 1
Gh_A10G0662	130.848	137.45	112.884	104.803	254.713	261.253	AT1G52570.1	phospholipase D alpha 2
Gh_A10G0667	0	0.0517416	0.209983	0.195671	0.253908	0.187483	AT5G17200.1	Pectin lyase-like superfamily protein
Gh_A10G0674	0	0	0	0	0.0798079	0	AT1G80190.1	partner of SLD five 1
Gh_A10G0732	1.50035	1.28294	3.27269	3.81203	0.513931	0.265638	AT5G41980.1	CONTAINS InterPro DOMAIN/s: Putative harbinger
Gh_A10G0770	29.9082	30.3011	64.6689	66.9741	42.8314	47.0891	AT4G39660.1	alanine:glyoxylate aminotransferase 2
Gh_A10G0793	0.209473	0.102354	0.858459	0.903165	0.143507	0.197799	AT2G14170.2	aldehyde dehydrogenase 6B2
Gh_A10G0938	0	0	0.0718422	0.0418409	0.0620501	0.0962162	AT5G18860.1	inosine-uridine preferring nucleoside hydrolase
Gh_A10G1015	0	0	0	0	0	0	AT2G04865.1	Aminotransferase-like, plant mobile domain family
Gh_A10G1018	0	0	0.187801	0.0729168	0	0	AT1G04280.1	P-loop containing nucleoside triphosphate hydrolases
Gh_A10G1021	0	0	0.0714696	0.0416239	0.0925924	0.255246	AT5G43745.1	Protein of unknown function (DUF1012)
Gh_A10G1026	2.20566	2.77133	0.499863	0.29112	10.1457	7.36397	AT5G26330.1	Cupredoxin superfamily protein
Gh_A10G1029	10.5314	8.78565	15.0769	10.9167	95.7288	94.9574	AT3G22845.1	emp24/gp25L/p24 family/GOLD family protein
Gh_A10G1055	0	0	0	0	0	0	AT2G33580.1	Protein kinase superfamily protein
Gh_A10G1061	0	0	0	0	0.0522693	0.108067	AT5G43900.1	myosin 2
Gh_A10G1086	0	0	0	0	0	0
Gh_A10G1091	25.4035	26.3771	0.923538	0.782355	0.145029	0	AT4G13670.1	plastid transcriptionally active 5
Gh_A10G1123	12.3048	10.9393	4.54117	4.3027	3.62951	4.38741	AT2G32810.1	beta galactosidase 9
Gh_A10G1143	1.1748	1.34774	2.22833	2.12364	2.02958	2.53216	AT3G23790.1	AMP-dependent synthetase and ligase family
Gh_A10G1153	0	0	0.0697513	0	0.15061	0.0622773	AT1G62930.1	Tetratricopeptide repeat (TPR)-like superfamily
Gh_A10G1161	1.89729	2.32609	8.89275	9.6571	1.3707	1.6124	AT3G04240.1	Tetratricopeptide repeat (TPR)-like superfamily
Gh_A10G1168	2.30224	6.7496	3.65226	1.06354	9.46336	8.15228
Gh_A10G1179	0.0997693	0	0	0	0	0	AT1G69730.1	Wall-associated kinase family protein
Gh_A10G1210	5.14724	5.03014	10.2593	10.6087	0.0904176	0	AT1G05805.1	basic helix-loop-helix (bHLH) DNA-binding superfamily
Gh_A10G1214	5.31314	8.11292	17.2526	15.0335	10.5786	9.17179	AT2G43080.1	P4H isoform 1
Gh_A10G1260	0	0	0	0	0	0	AT1G09780.1	Phosphoglycerate mutase,
Gh_A10G1267	0	0	0	0	0	0
Gh_A10G1271	7.62471	8.33655	0.479041	0.348742	6.98199	7.05723	AT3G54420.1	homolog of carrot EP3-3
Gh_A10G1344	0	0	0	0.44503	0	0	AT5G43180.1	Protein of unknown function, DUF599
Gh_A10G1390	8.47004	7.24268	12.3871	13.9394	36.2668	40.1151	AT1G43890.1	RAB
Gh_A10G1392	1.52025	2.22849	0.904391	0.585241	0.433957	0.269161	AT5G63980.1	Inositol
Gh_A10G1463	16.8569	19.158	37.9336	32.7639	3.76393	4.86369	AT3G23570.1	alpha/beta-Hydrolases superfamily protein
Gh_A10G1474	0	0	0	0	0	0	AT5G49190.1	sucrose synthase 2
Gh_A10G1509	0	0	0	0	0	0
Gh_A10G1510	0	0	6.69976	6.63329	0	0
Gh_A10G1528	0	0.395512	0.449431	0.0747853	0	0	AT3G17040.1	high chlorophyll fluorescent 107
Gh_A10G1552	25.7321	28.4996	8.4364	6.65681	2.35049	2.42981	AT1G47960.1	cell wall / vacuolar inhibitor of
Gh_A10G1586	0.391328	0.424917	0.500089	0.703022	0.104258	0.09238	AT2G40770.1	zinc ion binding;DNA binding;helicases;ATP
Gh_A10G1646	2.88602	3.34918	1.71688	1.74985	0.432504	0.191614	AT3G07940.1	Calcium-dependent ARF-type GTPase activating protein
Gh_A10G1648	2.25897	2.75947	0.0447952	0.20871	1.4702	1.83978	AT1G79600.1	Protein kinase superfamily protein
Gh_A10G1689	0	0	0	0	0	0	AT4G08850.1	Leucine-rich repeat receptor-like protein kinase family
Gh_A10G1707	9.75039	10.4179	0.618718	0.720683	0.178129	0.0920702	AT1G65570.1	Pectin lyase-like superfamily protein
Gh_A10G1710	0	0	0.190554	0.110979	0.0822909	0.085068	AT5G54160.1	O-methyltransferase 1
Gh_A10G1730	0	0	0	0	0	0
Gh_A10G1737	2.67965	1.66644	1.64242	2.02563	4.25568	5.17565	AT5G05920.1	deoxyhypusine synthase
Gh_A10G1739	0.109221	0.587048	0.0433167	0.0504553	0	0	AT5G51790.1	basic helix-loop-helix (bHLH) DNA-binding superfamily
Gh_A10G1781	0	0	0	0	0	0	AT3G48310.1	cytochrome P450, family 71, subfamily A,
Gh_A10G1789	0	0	0	0	0	0	AT4G24350.1	Phosphorylase superfamily protein
Gh_A10G1819	0	0	0	0	2.33547	1.27815
Gh_A10G1883	4.18294	3.679	0.580631	0.289851	71.2834	70.2082	AT2G39420.1	alpha/beta-Hydrolases superfamily protein
Gh_A10G1900	0	0	0.167775	0	0	0.149798	AT5G01150.1	Protein of unknown function (DUF674)
Gh_A10G1911	0	0	0	0	0	0	AT2G21480.1	Malectin/receptor-like protein kinase family protein
Gh_A10G1915	0	0	0	0	0	0	AT1G19260.1	TTF-type zinc finger protein with HAT dimerisation
Gh_A10G1944	0	0	0	0	0	0	AT5G13180.1	NAC domain containing protein 83
Gh_A10G1950	0	0	0	0.126753	0	0	AT2G16050.1	Cysteine/Histidine-rich C1 domain family protein
Gh_A10G1955	0.693669	0.903852	2.01746	1.70904	1.10885	0.491259	AT3G26020.4	Protein phosphatase 2A regulatory B subunit family
Gh_A10G1956	0	0	0	0	0	0	AT3G47570.1	Leucine-rich repeat protein kinase family protein
Gh_A10G1976	0.178065	0.0870071	0	0	0	0	AT1G15910.1	XH/XS domain-containing protein
Gh_A10G2025	0	0	0	0	0	0	AT3G46850.1	Subtilase family protein
Gh_A10G2030	0.147148	0.0719003	0.0583587	0.135952	0.604852	0.67737	AT3G02420.1	unknown protein; FUNCTIONS IN: molecular_function
Gh_A10G2034	0	0	0	0	3.14343	3.24951	AT5G05960.1	Bifunctional inhibitor/lipid-transfer protein/seed
Gh_A10G2067	0.315153	0.307983	0	0	0.259087	0.0446385	AT5G45060.1	Disease resistance protein (TIR-NBS-LRR class) family
Gh_A10G2068	0.0861625	0.168405	0	0	0	0	AT5G17680.1	disease resistance protein (TIR-NBS-LRR class),
Gh_A10G2072	0.120592	0.0589245	0	0	0	0	AT4G12010.1	Disease resistance protein (TIR-NBS-LRR class) family
Gh_A10G2073	0	0	0	0	0	0	AT5G17680.1	disease resistance protein (TIR-NBS-LRR class),
Gh_A10G2122	0	0	0	0	0	0	AT3G08510.2	phospholipase C 2
Gh_A10G2145	4.93733	4.88047	0	0	0	0	AT5G05460.1	Glycosyl hydrolase family 85
Gh_A10G2147	18.9294	19.7448	26.2952	27.1852	4.97226	3.95924	AT2G40300.1	ferritin 4
Gh_A10G2166	90.9115	103.517	78.6071	84.2467	19.2644	19.9145	AT3G10985.1	senescence associated gene 20
Gh_A10G2173	0.915648	0.766986	0.155633	0.181282	1.07536	0.787422
Gh_A10G2174	0.0667375	0.0782631	0.0635232	0.0246639	1.11559	1.0209	AT4G27190.1	NB-ARC domain-containing disease resistance protein
Gh_A11G0042	0.18978	0.061821	0.0501777	0	0.0433385	0.0896021	AT5G45140.1	nuclear RNA polymerase C2
Gh_A11G0057	0	0	0	0	0	0	AT3G18550.2	TCP family transcription factor
Gh_A11G0067	0	0	0	0	0	0	AT4G12320.1	cytochrome P450, family 706, subfamily A,
Gh_A11G0077	15.1853	13.7198	7.27239	5.2943	0	0	AT5G62165.3	AGAMOUS-like 42
Gh_A11G0189	0	0	0	0	0	0	AT1G63020.1	nuclear RNA
Gh_A11G0199	2.06725	2.24469	4.37263	3.81993	15.4213	14.6404	AT5G41210.1	glutathione S-transferase THETA
Gh_A11G0293	1.32599	1.37681	5.45606	4.36443	0.454207	0.352152	AT5G55670.1	RNA-binding (RRM/RBD/RNP motifs) family protein
Gh_A11G0320	0	0	0	0	0	0
Gh_A11G0426	0.15919	0	0	0	0	0	AT4G36990.1	heat shock factor 4
Gh_A11G0516	1.92068	2.14512	3.26459	4.30961	5.45128	6.60684	AT3G51520.1	diacylglycerol acyltransferase family
Gh_A11G0543	0.150376	0.146955	0.954222	0.764141	0.772651	0.532484	AT5G23490.1	unknown protein; BEST Arabidopsis thaliana protein
Gh_A11G0647	0	0	4.07598	4.7477	1.17347	1.21308	AT5G15460.1	membrane-anchored ubiquitin-fold protein 2
Gh_A11G0658	1.60202	1.37465	0.80582	0.613713	0.321225	0.442754	AT1G69830.1	alpha-amylase-like 3
Gh_A11G0663	3.30444	3.04986	7.57198	7.29333	0.754606	0.260024	AT5G19440.1	NAD(P)-binding Rossmann-fold superfamily protein
Gh_A11G0719	0	0	0	0	0.214808	0.222057	AT1G62620.1	Flavin-binding monooxygenase family protein
Gh_A11G0751	20.3979	20.1711	8.66759	9.79687	9.1498	7.10827	AT2G45510.1	cytochrome P450, family 704, subfamily A,
Gh_A11G0839	0.155521	0.0506609	0.205597	0.191584	0.781327	0.587415	AT2G46180.1	golgin candidate 4
Gh_A11G0865	0	0	0	0	0	0	AT4G01070.1	UDP-Glycosyltransferase superfamily
Gh_A11G0867	0	0	0	0	0	0	AT4G27250.1	NAD(P)-binding Rossmann-fold superfamily protein
Gh_A11G0922	2.06046	3.52378	16.0167	14.4681	0.282318	0.145923	AT3G61950.1	basic helix-loop-helix (bHLH) DNA-binding superfamily
Gh_A11G0936	0	0	0	0	0	0	AT1G18010.1	Major facilitator superfamily protein
Gh_A11G0942	0	0	0	0	0	0	AT3G53480.1	pleiotropic drug resistance 9
Gh_A11G1154	0	0	0	0	0	0	AT2G41790.1	Insulinase (Peptidase family M16) family protein
Gh_A11G1200	3.16877	1.76953	0.598443	0.139413	0	0	AT3G02100.1	UDP-Glycosyltransferase superfamily protein
Gh_A11G1367	0	0.901011	0	0	0	0
Gh_A11G1460	58.2773	81.713	21.7986	16.7472	59.1528	52.4529
Gh_A11G1470	4.97645	4.15154	0	0.112142	0	0	AT1G13680.1	PLC-like phosphodiesterases superfamily protein
Gh_A11G1521	0	0	0	0	0	0	AT5G38280.1	PR5-like receptor kinase
Gh_A11G1522	0	0.0607156	0	0	0	0.044	AT1G67000.1	Protein kinase superfamily protein
Gh_A11G1600	0	0	3.91501	2.88013	0	0	AT3G51280.1	Tetratricopeptide repeat (TPR)-like superfamily
Gh_A11G1673	0.0840776	0.410824	0.13338	0.466084	0	0	AT1G43910.1	P-loop containing nucleoside triphosphate hydrolases
Gh_A11G1680	6.12331	7.24115	7.67322	8.03449	31.7267	33.0161	AT5G66420.2	LOCATED IN: cellular_component unknown; EXPRESSED IN:
Gh_A11G1685	0	0	0	0	0	0	AT3G50900.1	unknown protein; BEST Arabidopsis thaliana protein
Gh_A11G1748	0.631135	0.493422	0	0	0	0	AT4G31940.1	cytochrome P450, family 82, subfamily C,
Gh_A11G1787	0	0	0	0	0	0
Gh_A11G1831	0	0	0	0	0	0	AT2G24960.1	unknown protein; BEST Arabidopsis thaliana protein
Gh_A11G1852	0.453267	0.664434	0	0	0	0.120377	AT1G17840.1	white-brown complex
Gh_A11G1877	0	0	0	0	0	0	AT5G10530.1	Concanavalin A-like lectin protein kinase family
Gh_A11G1889	0	0	0	0	0	0
Gh_A11G1950	0	0	0	0	0	0	AT2G14750.1	APS kinase
Gh_A11G2005	0	0	0	0	0	0	AT3G19450.1	GroES-like zinc-binding
Gh_A11G2013	0	0	0	0	0	0	AT5G28730.1	unknown protein; BEST Arabidopsis thaliana protein
Gh_A11G2026	1.23428	1.68869	1.0443	0.6082	0.676471	0.291375	AT3G03560.1	unknown protein; LOCATED IN: plasma membrane;
Gh_A11G2039	18.6939	20.0295	22.5099	21.8496	13.1155	11.325	AT5G17770.1	NADH:cytochrome B5 reductase 1
Gh_A11G2042	0	0	0	0	0	0	AT1G19260.1	TTF-type zinc finger protein with HAT dimerisation
Gh_A11G2060	0.267098	0.174014	0.141241	0	1.09791	1.45022	AT3G44340.1	clone eighty-four
Gh_A11G2062	1.8373	1.44799	0.846197	0.547584	6.29352	5.91828	AT3G03720.1	cationic amino acid transporter 4
Gh_A11G2106	0.325615	0.212138	1.1192	1.0028	0.185895	0.115301	AT1G55850.1	cellulose synthase like E1
Gh_A11G2107	5.40522	6.79949	0.273664	0.265636	0.0393939	0.0407233	AT1G55850.1	cellulose synthase like E1
Gh_A11G2114	0.0602583	0	0.0238984	0.0278368	0.103205	0.128026	AT4G27190.1	NB-ARC domain-containing disease resistance protein
Gh_A11G2150	0	0	0	0	0	0
Gh_A11G2176	0	0	0	0	0	0.101571	AT3G42170.1	BED zinc finger ;hAT family dimerisation domain
Gh_A11G2178	0	0	0	0	0	0
Gh_A11G2184	0	0	0	0	0	0
Gh_A11G2192	0	0	0	0	0	0	AT3G05950.1	RmlC-like cupins superfamily protein
Gh_A11G2196	0	0	0	0	0	0
Gh_A11G2207	0	0	0	0	0	0	AT5G18450.1	Integrase-type DNA-binding superfamily protein
Gh_A11G2222	0.0455836	0.178186	0	0	0	0	AT3G51550.1	Malectin/receptor-like protein kinase family
Gh_A11G2240	1.61709	1.49856	3.36148	3.16843	2.17748	1.99428	AT1G09770.1	cell division cycle 5
Gh_A11G2265	0	0	0	0	0	0	AT2G37690.1	phosphoribosylaminoimidazole carboxylase, putative /
Gh_A11G2287	0	0.129965	0	0	0	0	AT1G60710.1	NAD(P)-linked oxidoreductase superfamily protein
Gh_A11G2291	3.81452	2.73368	0.403422	0.234953	0	0	AT1G60690.1	NAD(P)-linked oxidoreductase superfamily protein
Gh_A11G2358	0.0695703	0.0679876	0.286951	0.411373	0.152517	0.118248	AT4G27190.1	NB-ARC domain-containing disease resistance protein
Gh_A11G2371	1.72115	2.04242	0.0487574	0.227171	0	0	AT4G04750.1	Major facilitator superfamily protein
Gh_A11G2447	52.0096	54.9925	101.734	93.9667	98.882	90.2288	AT3G05590.1	ribosomal protein L18
Gh_A11G2457	26.9863	24.9371	1.74738	1.86574	3.26996	6.37059	AT3G05625.1	Tetratricopeptide repeat (TPR)-like superfamily
Gh_A11G2505	0	0	0	0	0	0	AT3G13080.2	multidrug resistance-associated
Gh_A11G2507	0	0	0	0	0	0	AT3G13080.1	multidrug resistance-associated
Gh_A11G2552	0.150578	0.0981018	0	0	0	0	AT4G27290.1	S-locus lectin protein kinase family protein
Gh_A11G2561	0	0	0	0	0	0
Gh_A11G2572	0	0	0	0	0.177465	0.091727	AT4G05120.1	Major facilitator superfamily
Gh_A11G2604	0.849949	1.04729	0.0879361	0.102428	3.13928	2.87883	AT3G14840.2	Leucine-rich repeat transmembrane protein kinase
Gh_A11G2654	0	0	0	0	0	0	AT1G70110.1	Concanavalin A-like lectin protein kinase family
Gh_A11G2680	0.571101	0.353469	0	0.0175883	0.273876	0.21571	AT5G17680.1	disease resistance protein (TIR-NBS-LRR class),
Gh_A11G2684	0	0	0	0	0	0	AT5G17680.1	disease resistance protein (TIR-NBS-LRR class),
Gh_A11G2763	0	0	0	0	0	0	ATMG00300.1	Gag-Pol-related retrotransposon family protein
Gh_A11G2782	0	0	0	0	0	0	AT1G51190.1	Integrase-type DNA-binding superfamily protein
Gh_A11G2801	0	0	0	0	0	0	AT3G57410.1	villin 3
Gh_A11G2828	0	0	0	0	0.300976	0.518555	AT5G06510.1	nuclear factor Y, subunit A10
Gh_A11G2860	0.20527	1.003	0	0	0	0
Gh_A11G2863	0.493392	0.321445	0	0	0	0
Gh_A11G2868	0.510841	0.392244	0.376255	0.269699	1.92483	1.86058	AT2G36370.1	ubiquitin-protein ligases
Gh_A11G2869	0	0	0	0	0	0	AT3G10270.1	DNA GYRASE B1
Gh_A11G2906	0.896504	0.876109	0	0	0	0	AT3G25920.1	ribosomal protein L15
Gh_A11G2914	5677.99	9768.85	3945.9	2434.55	468.972	272.284
Gh_A12G0021	0.325791	0.0636758	5.89188	5.65885	0.133916	0.0461452	AT3G63280.1	NIMA-related kinase 4
Gh_A12G0022	0.48237	0.471396	4.59137	3.39822	0.20654	0.170808	AT3G51895.1	sulfate transporter 3;1
Gh_A12G0055	0	0	3.58121	4.56246	0	0	AT4G11290.1	Peroxidase superfamily protein
Gh_A12G0060	8.55569	9.16619	0.0502692	0.234214	0.390758	0.583476	AT2G47940.1	DEGP protease 2
Gh_A12G0099	11.1627	10.7978	0.2101	0.209764	1.16655	1.28631	AT5G58140.1	phototropin 2
Gh_A12G0116	0	0	0	0	0	0	AT1G03050.1	ENTH/ANTH/VHS superfamily protein
Gh_A12G0150	0	0	0	0	0	0	AT2G14210.1	AGAMOUS-like 44
Gh_A12G0165	0	0	0.207085	0.321617	9.3007	8.81336	AT1G49960.1	Xanthine/uracil permease family protein
Gh_A12G0188	1.19443	1.35402	2.65277	2.95752	11.6197	12.0118	AT4G34260.1	1,2-alpha-L-fucosidases
Gh_A12G0200	10.473	11.2207	8.61203	8.96603	9.93955	10.0709	AT3G19420.1	PTEN 2
Gh_A12G0246	1.11576	1.22667	6.25043	6.24963	19.683	20.1003	AT1G10950.1	transmembrane nine 1
Gh_A12G0377	0.274532	0.201215	0	0	0	0	AT4G34740.1	GLN phosphoribosyl
Gh_A12G0415	31.4897	32.5487	84.8595	81.7797	55.1081	55.7528	AT1G57720.1	Translation elongation factor EF1B, gamma chain
Gh_A12G0422	0.046383	0.135983	0.275931	0.21427	0.381315	0.295637	AT1G30410.1	multidrug resistance-associated
Gh_A12G0423	0	0.0718268	0	0.0452712	0.184627	0.121455	AT1G30410.1	multidrug resistance-associated
Gh_A12G0433	62.8655	56.5383	5.05874	4.62976	12.1714	8.71075	AT1G31160.1	HISTIDINE TRIAD NUCLEOTIDE-BINDING 2
Gh_A12G0436	67.3128	111.414	85.139	52.6665	29.0815	24.4798
Gh_A12G0478	0.207896	0.406332	7.7504	7.77916	0.569704	0.809779	AT1G65900.1	unknown protein; FUNCTIONS IN: molecular_function
Gh_A12G0482	0	0	0	0	1.0162	2.45115	AT1G28490.2	syntaxin of plants 61
Gh_A12G0492	0	0	0	0	0	0
Gh_A12G0515	0.13999	0.0684026	0.0370132	0	0.46354	0.446136	AT1G30410.1	multidrug resistance-associated
Gh_A12G0584	3.27717	2.13508	0	0	0	0	AT3G11480.1	S-adenosyl-L-methionine-dependent
Gh_A12G0665	3.16392	2.33781	0.67331	0.57038	0.793006	0.109302	AT2G23420.1	nicotinate phosphoribosyltransferase 2
Gh_A12G0687	13.2919	14.5771	2.57719	2.45611	0.303534	0.209185	AT5G67370.1	Protein of unknown function (DUF1230)
Gh_A12G0767	0	0	0	0	0	0
Gh_A12G0777	1.65631	1.76145	1.6229	1.71033	4.03824	3.62252	AT5G10490.1	MSCS-like 2
Gh_A12G0804	11.4914	8.29772	11.3431	12.2687	3.98003	4.11435	AT5G10240.1	asparagine synthetase 3
Gh_A12G0806	0.58577	0.286222	5.45941	5.00611	0	0.103711	AT4G39955.1	alpha/beta-Hydrolases superfamily protein
Gh_A12G0847	0	0	0	0	0	0	AT1G79400.1	cation/H+ exchanger 2
Gh_A12G0879	0	0	0	0	0	0	AT1G02120.1	GRAM domain family protein
Gh_A12G0884	0	0	0	0	0.179963	0	AT1G02140.1	mago nashi family protein
Gh_A12G0898	1.26057	1.34388	4.12071	4.28805	3.6899	4.26079	AT3G60240.4	eukaryotic translation initiation factor 4G
Gh_A12G0922	3.4994	2.39896	40.6828	41.9344	29.9494	31.8108	AT2G45290.1	Transketolase
Gh_A12G0934	0	0	0.645507	0.835429	1.36284	1.60094	AT3G61050.2	Calcium-dependent lipid-binding
Gh_A12G0948	0	0	0	0	0	0	AT3G16857.2	response regulator 1
Gh_A12G0962	1.43927	2.02189	9.56111	8.31103	4.93011	5.79725	AT4G01330.1	Protein kinase superfamily protein
Gh_A12G0966	0	0	0	0	0	0	AT4G00290.1	Mechanosensitive ion channel protein
Gh_A12G0999	0.0916147	0.179061	0.94469	1.01573	0.564874	0.259527	AT1G01430.1	TRICHOME BIREFRINGENCE-LIKE 25
Gh_A12G1004	2.20172	2.313	0.873197	0.81368	0.565635	0.389816	AT4G01010.1	cyclic nucleotide-gated channel 13
Gh_A12G1042	14.5337	14.2031	61.8876	62.8992	1.74681	1.80576	AT4G00850.1	GRF1-interacting factor 3
Gh_A12G1074	0	0	0	0	0	0	AT1G02310.1	Glycosyl hydrolase superfamily protein
Gh_A12G1084	0.0803821	0.314214	0.0637588	0	0.275342	0.170781	AT4G01720.1	WRKY family transcription factor
Gh_A12G1085	0.322274	0.70862	2.81189	1.86096	0	0.0570589	AT4G01730.1	DHHC-type zinc finger family protein
Gh_A12G1176	1.07849	0.772901	0.0570304	0.265716	0	0	AT4G02320.1	Plant invertase/pectin methylesterase inhibitor
Gh_A12G1192	1.14803	0.940955	2.14434	2.80567	2.38485	2.41288	AT2G47680.1	zinc finger (CCCH type) helicase family protein
Gh_A12G1211	0	0	0	0	0	0	AT3G20015.1	Eukaryotic aspartyl protease family protein
Gh_A12G1230	0	0	0.0443626	0.0516735	0.306528	0.514917	AT1G50200.1	Alanyl-tRNA synthetase
Gh_A12G1293	0	0	0	0	0	0	AT1G17100.1	SOUL heme-binding family protein
Gh_A12G1332	0.345803	0.389926	1.01276	0.884749	0.601372	0.357929	AT1G10760.1	Pyruvate phosphate dikinase,
Gh_A12G1342	0.158926	0.0776552	12.0387	9.32397	5.71607	5.51505	AT3G26320.1	cytochrome P450, family 71, subfamily B,
Gh_A12G1372	0.264689	0.258667	0	0	0	0	AT3G60360.1	embryo sac development arrest 14
Gh_A12G1405	0	0	0	0	0	0	AT1G14830.1	DYNAMIN-like 1C
Gh_A12G1538	2.66937	2.43474	2.25849	2.66358	24.0175	22.6603	AT1G25480.1	Aluminium activated malate transporter family protein
Gh_A12G1580	0.252454	0.246711	0.800983	0.699738	0.86476	0.357578	AT5G16970.1	alkenal reductase
Gh_A12G1598	0.22912	0.537378	0.981381	0.804413	5.80776	6.58791	AT3G47780.1	ABC2 homolog 6
Gh_A12G1636	0	0	0	0	0	0	AT1G58684.1	Ribosomal protein S5 family protein
Gh_A12G1669	1.3848	2.25549	9.51961	11.0884	1.26494	0.653812
Gh_A12G1684	5.44201	5.59567	4.54179	3.84748	2.75565	2.51351	AT5G14420.4	RING domain ligase2
Gh_A12G1726	0	0	0	0	0	0	AT5G50680.1	SUMO activating enzyme 1B
Gh_A12G1747	105.144	103.092	3.04277	2.89982	1.43348	1.60534	AT5G23660.1	homolog of Medicago
Gh_A12G1914	0	0	0.711194	0.591714	0.175502	0.0907126	AT4G25300.1	2-oxoglutarate (2OG) and Fe(II)-dependent oxygenase
Gh_A12G1939	0.0595573	0.0582024	0.0944813	0.0550259	0.0272012	0.0281191	AT4G17610.1	tRNA/rRNA methyltransferase (SpoU) family protein
Gh_A12G2053	0	0	0	0	0	0	AT4G22980.1	FUNCTIONS IN: molecular_function unknown; INVOLVED
Gh_A12G2180	1.49379	1.98782	2.99998	2.64281	1.76368	1.84571	AT1G32810.2	RING/FYVE/PHD zinc finger superfamily protein
Gh_A12G2194	0.532302	2.60096	0.84444	0.983603	1.45868	0.753956	AT2G18196.1	Heavy metal transport/detoxification superfamily
Gh_A12G2213	0	0.199422	11.816	11.5008	36.0687	35.4072	AT5G24600.1	Protein of unknown function, DUF599
Gh_A12G2235	0	0	2.06	1.19975	0	0	AT5G53650.1	unknown protein; FUNCTIONS IN: molecular_function
Gh_A12G2278	45.7056	50.6612	29.9274	26.0737	26.4787	31.2827	AT5G53160.2	regulatory components of ABA receptor 3
Gh_A12G2321	0	0	0.0842146	0	0.0727361	0.225572	AT5G23870.1	Pectinacetylesterase family protein
Gh_A12G2347	0	0	0	0	0	0	AT1G12740.1	cytochrome P450, family 87, subfamily A,
Gh_A12G2422	0	0	1.81243	1.72728	0	0	AT2G44190.1	Family of unknown function (DUF566)
Gh_A12G2440	0	0	0	0.0489924	0	0	AT3G55130.1	white-brown complex homolog 19
Gh_A13G0001	0.161137	0.0787356	0.38344	0.297754	2.75981	4.33648	AT1G20160.1	Subtilisin-like serine endopeptidase family
Gh_A13G0004	0	0	0	0	0	0	AT3G56960.1	phosphatidyl inositol monophosphate 5 kinase 4
Gh_A13G0042	0	0.627227	0.763644	0.889493	0	0.454545	AT5G05330.1	HMG-box (high mobility group) DNA-binding family
Gh_A13G0052	44.1684	43.626	221.091	247.616	114.336	112.05	AT2G40600.1	appr-1-p processing enzyme family protein
Gh_A13G0063	0	0	0	0	0	0	AT5G05180.1	unknown protein; BEST Arabidopsis thaliana protein
Gh_A13G0080	0	0	0	0	0	0
Gh_A13G0090	0	0	0	0	0	0	AT2G44380.1	Cysteine/Histidine-rich C1 domain family protein
Gh_A13G0103	0	0	0	0	0	0	AT1G05160.1	cytochrome P450, family 88,
Gh_A13G0117	0	0	0	0	0	0	AT1G13750.1	Purple acid phosphatases superfamily protein
Gh_A13G0192	0	0	30.7931	28.2437	0	0	AT3G19500.1	basic helix-loop-helix (bHLH) DNA-binding superfamily
Gh_A13G0259	0	2.86558	0	0	0	0
Gh_A13G0320	0	0	3.16649	3.60255	0	0	AT1G09790.1	COBRA-like protein 6 precursor
Gh_A13G0323	0.259041	0.379722	26.7112	29.3182	2.57324	1.83454	AT3G18990.1	AP2/B3-like transcriptional factor family
Gh_A13G0365	0	0	0	0	0	0	AT5G53390.1	O-acyltransferase (WSD1-like) family protein
Gh_A13G0425	0	0	0	0	0.289815	0	AT3G57230.1	AGAMOUS-like 16
Gh_A13G0429	0.286514	0.279996	0.454524	0.794145	2.94429	4.86985
Gh_A13G0444	0	0	0.276281	0.107271	0.477247	0.411128	AT2G36690.1	2-oxoglutarate (2OG) and Fe(II)-dependent oxygenase
Gh_A13G0449	0	0	0.156033	0	0	0	AT2G02720.1	Pectate lyase family protein
Gh_A13G0457	0	0	0	0	0	0
Gh_A13G0462	7.35031	5.96749	12.1986	14.209	7.12727	7.68814	AT3G02540.3	Rad23 UV excision repair protein family
Gh_A13G0466	0	0	0	0	0	0	AT4G29090.1	Ribonuclease H-like superfamily protein
Gh_A13G0491	24.231	25.2634	18.9139	19.1077	6.07971	6.77675	AT2G20900.3	diacylglycerol kinase 5
Gh_A13G0549	0.890255	0.483335	0.94153	0.548347	1.69416	1.19091	AT5G08370.1	alpha-galactosidase 2
Gh_A13G0600	4.54408	3.77041	0.0680065	0.079214	0	0	AT1G22360.1	UDP-glucosyl transferase 85A2
Gh_A13G0608	30.9905	31.3419	25.1532	26.6349	0.740618	0.510408	AT2G36690.1	2-oxoglutarate (2OG) and Fe(II)-dependent oxygenase
Gh_A13G0669	0	0	0	0	0	0
Gh_A13G0720	1.24615	0.989465	0.154444	0.143917	0	0	AT1G26560.1	beta glucosidase 40
Gh_A13G0820	4.38839	5.02075	4.71189	4.64784	8.10265	7.61808	AT2G34970.1	Trimeric LpxA-like enzyme
Gh_A13G0823	0	0	1.03735	0.906232	0	0	AT5G56360.1	calmodulin-binding protein
Gh_A13G0842	0.594426	0.232361	3.30047	3.40503	0	0	AT5G33370.1	GDSL-like Lipase/Acylhydrolase superfamily protein
Gh_A13G0856	0	0	0.339109	1.57998	0	0	AT5G44250.1	Protein of unknown function DUF829, transmembrane 53
Gh_A13G0875	0	0	0	0	0	0
Gh_A13G0898	133.538	135.467	1.80707	1.78105	0.120059	0	AT3G56650.1	Mog1/PsbP/DUF1795-like photosystem II reaction center
Gh_A13G0902	0.667331	0.326075	0.132331	0	0	0	AT3G16640.1	translationally controlled tumor protein
Gh_A13G0926	0.294124	0	0	0	0	0	AT1G23380.1	KNOTTED1-like homeobox gene 6
Gh_A13G0928	17.3862	18.7577	1.02051	1.86335	0.500262	0.763405	AT1G56500.1	haloacid dehalogenase-like hydrolase family protein
Gh_A13G0970	6.52854	6.86335	7.29686	6.67156	6.37006	6.30482	AT4G10030.1	alpha/beta-Hydrolases superfamily protein
Gh_A13G0981	1.44448	2.25859	0	0	0	0	AT1G71692.1	AGAMOUS-like 12
Gh_A13G1010	0	0.433809	0	0	0	0.943131
Gh_A13G1043	0	0	0	0	0	0	AT3G01140.1	myb domain protein 106
Gh_A13G1054	0	0	0	0	0.13749	0.0710651	AT1G16300.1	glyceraldehyde-3-phosphate dehydrogenase of
Gh_A13G1072	0.605571	0.887692	1.84129	1.86499	2.4892	3.71685	AT4G26430.1	COP9 signalosome subunit 6B
Gh_A13G1105	0	0	0.378022	0.38528	0.163249	0.337516	AT4G26600.1	S-adenosyl-L-methionine-dependent methyltransferases
Gh_A13G1135	0	0	0	0	0	0	AT3G13080.1	multidrug resistance-associated
Gh_A13G1145	0	0	0	0	2.74801	2.84075	AT1G49980.1	DNA/RNA polymerases superfamily protein
Gh_A13G1182	0.363583	0.444139	1.08147	0.4199	0.560441	0.7081	AT4G26340.1	F-box/RNI-like/FBD-like domains-containing protein
Gh_A13G1216	0	0.0465711	0.6426	0.462309	0.45707	0.303747	AT5G54280.2	myosin 2
Gh_A13G1234	0.106824	0	0	0	0	0	AT5G54190.1	protochlorophyllide oxidoreductase A
Gh_A13G1249	0.196715	0	0	0	0	0	AT3G23550.1	MATE efflux family protein
Gh_A13G1257	0	0	0	0	0	0	AT5G53850.2	haloacid dehalogenase-like hydrolase family protein
Gh_A13G1300	0.123032	0.240465	0.553	0.303122	0.899061	0.580876	AT1G53470.1	mechanosensitive channel of small
Gh_A13G1303	0	0	0	0	0	0
Gh_A13G1315	0.334496	0.435849	0.0442202	0.103015	0.038193	0	AT3G12900.1	2-oxoglutarate (2OG) and Fe(II)-dependent oxygenase
Gh_A13G1326	2.27438	3.62641	0	0	0.164015	0	AT1G78550.1	2-oxoglutarate (2OG) and Fe(II)-dependent oxygenase
Gh_A13G1391	0	0	0	0.471155	0	0	AT3G24190.1	Protein kinase superfamily protein
Gh_A13G1409	0.298724	0.145964	0.770077	1.24198	1.38139	1.26934	AT1G28760.1	Uncharacterized conserved protein (DUF2215)
Gh_A13G1436	15.7482	14.3501	23.6324	20.6452	31.9291	28.9373	AT5G18290.2	Aquaporin-like superfamily protein
Gh_A13G1450	223.881	229.667	1420.98	1438.41	543.175	514.203	AT1G08830.1	copper/zinc superoxide dismutase 1
Gh_A13G1453	0.659304	0.495619	4.88764	4.91999	0.15635	0.107751	AT1G55850.1	cellulose synthase like E1
Gh_A13G1463	0	0	0.0652687	0.076025	0	0	AT5G54160.1	O-methyltransferase 1
Gh_A13G1588	2.55776	2.58652	4.41046	4.89071	2.16369	2.00044	AT2G25170.1	chromatin remodeling factor
Gh_A13G1620	0	0	0	0	0	0	AT1G31740.1	beta-galactosidase 15
Gh_A13G1628	0.100531	0.0982437	0	0	0	0	AT4G23180.1	cysteine-rich RLK (RECEPTOR-like protein
Gh_A13G1657	1.51442	2.16303	1.57084	2.90602	0.558655	1.48502	AT5G11960.1	Protein of unknown function (DUF803)
Gh_A13G1786	0	0	0	0	0	0	AT1G52820.1	2-oxoglutarate (2OG) and Fe(II)-dependent oxygenase
Gh_A13G1788	0	0	0	0	0	0	AT1G52800.1	2-oxoglutarate (2OG) and Fe(II)-dependent oxygenase
Gh_A13G1791	0	0	0	0	0	0	AT1G52800.1	2-oxoglutarate (2OG) and Fe(II)-dependent oxygenase
Gh_A13G1798	0	0	0	0	0	0	AT4G03070.1	2-oxoglutarate (2OG) and
Gh_A13G1805	0	0	0	0	0	0	AT5G57880.1	multipolar spindle 1
Gh_A13G1810	0	0	0	0	0	0	AT2G07050.1	cycloartenol synthase 1
Gh_A13G1812	0	0	0	0	0.863463	0.446301	AT4G28050.1	tetraspanin7
Gh_A13G1829	0	0.0673377	0	0.0636626	1.03853	0.878381	AT5G19820.1	ARM repeat superfamily protein
Gh_A13G1848	0	0	0	0	0	0	AT5G66430.1	S-adenosyl-L-methionine-dependent methyltransferases
Gh_A13G1914	47.6844	0	226.939	88.1128	98.0035	202.622
Gh_A13G1970	0	0.3391	0	0	0	0	AT1G07440.1	NAD(P)-binding Rossmann-fold superfamily protein
Gh_A13G2014	0	0	0.269535	0.062791	0	0	AT1G08040.1	Protein of unknown function (DUF707)
Gh_A13G2018	0	0	0	0	0	0	AT3G57120.1	Protein kinase superfamily protein
Gh_D01G0016	5.60793	4.82007	12.755	10.1752	7.26721	8.42161	AT2G16940.2	Splicing factor, CC1-like
Gh_D01G0039	0	0	0.074162	0.129576	6.75766	7.38301	AT4G39080.1	vacuolar proton ATPase A3
Gh_D01G0093	0.0859494	0	0	0	0	0	AT1G47530.1	MATE efflux family protein
Gh_D01G0108	0	0	0	0	0	0	AT1G02170.1	metacaspase 1
Gh_D01G0119	0	0	0.116471	0.135665	0	0	AT4G38270.1	galacturonosyltransferase 3
Gh_D01G0145	0	0	0	0	0	0	AT5G08200.1	peptidoglycan-binding LysM domain-containing protein
Gh_D01G0147	0	0	0	0	0	0	AT3G17820.1	glutamine synthetase 1.3
Gh_D01G0161	0	0	0.136256	0	12.5923	10.7058	AT2G20840.1	Secretory carrier membrane protein (SCAMP) family
Gh_D01G0173	0	0	0	0	0	0	AT1G51130.1	Nse4, component of Smc5/6 DNA repair complex
Gh_D01G0197	0	0	0	0	0	0	AT5G13200.1	GRAM domain family protein
Gh_D01G0235	0	0	7.40716	7.57961	0.0896854	0	AT3G23510.1	Cyclopropane-fatty-acyl-phospholipid synthase
Gh_D01G0240	7.67591	7.50128	0	0	0	0	AT1G48330.1	unknown protein; BEST Arabidopsis thaliana protein
Gh_D01G0252	0	0	0.0539071	0	0	0	AT1G11330.1	S-locus lectin protein kinase family protein
Gh_D01G0264	0	0	0.036735	0.128367	0	0	AT1G11330.1	S-locus lectin protein kinase family protein
Gh_D01G0289	167.205	165.726	2.7041	2.12424	0.760404	0.112295	AT3G14420.2	Aldolase-type TIM barrel family protein
Gh_D01G0293	0	0	0	0	0	0	AT1G43080.1	Pectin lyase-like superfamily protein
Gh_D01G0333	0	0.0864836	0	0	0.151569	0.0313369	AT4G27220.1	NB-ARC domain-containing disease resistance protein
Gh_D01G0336	0	0	0	0	0	0	AT1G60360.1	RING/U-box superfamily protein
Gh_D01G0366	0	0	0	0	0	0	AT3G14840.2	Leucine-rich repeat transmembrane protein kinase
Gh_D01G0368	0.0535995	0.10476	0	0	0	0	AT3G14840.2	Leucine-rich repeat transmembrane protein kinase
Gh_D01G0369	1.07511	1.41294	0.176435	0.308267	0.0507956	0.10502	AT3G14840.2	Leucine-rich repeat transmembrane protein kinase
Gh_D01G0386	0.0569965	0.2228	0	0	0	0	AT4G20140.1	Leucine-rich repeat transmembrane protein kinase
Gh_D01G0389	1.4281	2.23298	0.135932	0	0	0	AT5G38260.1	Protein kinase superfamily protein
Gh_D01G0496	1.09991	0.921328	2.11879	1.45174	0	0	AT5G07990.1	Cytochrome P450 superfamily protein
Gh_D01G0552	0.195721	0.0478171	0.058217	0.0226037	0	0	AT4G21380.1	receptor kinase 3
Gh_D01G0618	0	0	0	0	0	0	AT2G01050.1	zinc ion binding;nucleic acid binding
Gh_D01G0622	0	0	0	0	0	0	AT5G61090.1	Polynucleotidyl transferase, ribonuclease H-like
Gh_D01G0653	0	0	0	0	0	0	AT4G36480.1	long-chain base1
Gh_D01G0714	3.09144	2.3345	0	0	0	0	AT5G25120.1	ytochrome p450, family 71, subfamily B,
Gh_D01G0735	3.75996	2.96781	2.52356	3.07306	3.07125	3.07248	AT4G25434.1	nudix hydrolase homolog 10
Gh_D01G0745	3.42994	2.86488	0	0	0.0401675	0	AT1G55850.1	cellulose synthase like E1
Gh_D01G0776	0	0	0	0	0.0646384	0	AT1G16520.1	unknown protein; FUNCTIONS IN: molecular_function
Gh_D01G0797	6.22325	6.3672	9.2468	9.79888	7.20583	7.55247	AT5G08450.2	CONTAINS InterPro DOMAIN/s: Histone deacetylation
Gh_D01G0813	0	0.0807964	17.772	18.7911	3.45509	3.16183	AT1G55790.1	Domain of unknown function (DUF2431)
Gh_D01G0848	5.55177	5.98193	3.38742	2.76197	52.9879	51.2812	AT4G35300.1	tonoplast monosaccharide transporter2
Gh_D01G0886	0.707975	0.432418	0.701955	0.490582	1.66726	1.41016	AT1G42440.1	FUNCTIONS IN: molecular_function unknown; INVOLVED
Gh_D01G0907	6.25119	3.59994	73.1368	70.6477	3.05899	1.97639	AT5G42250.1	Zinc-binding alcohol dehydrogenase family protein
Gh_D01G0916	0.197273	0.192785	0.0782381	0	1.28391	0.908111	AT2G16990.2	Major facilitator superfamily protein
Gh_D01G1010	2.11594	1.50386	16.1733	18.0389	0.131782	0	AT4G33280.1	AP2/B3-like transcriptional factor family protein
Gh_D01G1051	0	0	0	0	0	0
Gh_D01G1081	0.597669	1.75222	0.237035	0	0	0	AT1G75850.1	VPS35 homolog B
Gh_D01G1089	0.125153	0.061153	4.11975	4.1049	0.514442	0.487486	AT1G09890.1	Rhamnogalacturonate lyase family protein
Gh_D01G1091	3.15637	2.69899	0.312952	0.182264	0	0.139709	AT4G24510.1	HXXXD-type acyl-transferase family
Gh_D01G1093	0.651608	0	0	0	1.78562	0.461471	AT2G25660.1	embryo defective 2410
Gh_D01G1157	0	1.16501	0	0	0	0.422137
Gh_D01G1200	3.27649	3.55126	5.33956	4.89856	6.52995	6.96127	AT5G06560.1	Protein of unknown function, DUF593
Gh_D01G1206	1.52677	1.98939	2.42206	1.88081	0.697311	2.16253
Gh_D01G1268	0	0	0	0	0	0	AT5G03530.1	RAB
Gh_D01G1276	0	0	0	0	0	0	AT5G27730.1	Protein of unknown function (DUF1624)
Gh_D01G1284	4.91164	5.0068	9.58861	8.74336	3.71298	4.34805	AT2G34680.1	Outer arm dynein light chain 1 protein
Gh_D01G1287	0	0	0	0	0	0	AT5G65310.2	homeobox protein 5
Gh_D01G1326	0	0	0	0	0.0461718	0.0715951	AT5G15680.1	ARM repeat superfamily protein
Gh_D01G1372	2.67908	3.59994	6.19803	5.77557	2.52367	2.29262	AT1G50300.1	TBP-associated factor 15
Gh_D01G1379	0	0	0	0	0	0
Gh_D01G1419	3.12295	4.23875	0	0	3.09036	3.19465	AT1G14870.1	PLANT CADMIUM RESISTANCE 2
Gh_D01G1426	0	0	0	0	0	0	AT1G14870.1	PLANT CADMIUM RESISTANCE 2
Gh_D01G1445	0	0	0	0	0	0
Gh_D01G1451	0	0	0.156354	0	0	0.1396	AT1G62850.2	Class I peptide chain release factor
Gh_D01G1453	0	0	0	0	0	0	AT3G31430.1	unknown protein; FUNCTIONS IN: molecular_function
Gh_D01G1454	0	0	0	0	0	0
Gh_D01G1457	0	0	0	0	0	0
Gh_D01G1503	3.45211	4.31817	3.06678	2.9343	3.12178	3.27603	AT5G43270.2	squamosa promoter binding protein-like 2
Gh_D01G1526	0	0	0.174135	0	0	0
Gh_D01G1675	0.11051	0.179994	2.80501	2.41642	0.656143	0.339143	AT1G47670.1	Transmembrane amino acid transporter family protein
Gh_D01G1688	0	0	0	0	0	0	AT4G35200.1	Arabidopsis protein of unknown function (DUF241)
Gh_D01G1692	0	0	0	0	0	0.0827788	AT2G17080.1	Arabidopsis protein of unknown function (DUF241)
Gh_D01G1701	1.84979	2.03367	0.733622	0.427261	5.06903	4.09383	AT2G30920.1	coenzyme Q 3
Gh_D01G1706	1.64884	1.41686	1.66864	1.65472	1.12959	0.885854	AT4G38350.1	Patched family protein
Gh_D01G1755	0	0	3.02018	4.24217	9.74361	10.8655	AT1G50110.1	D-aminoacid aminotransferase-like PLP-dependent
Gh_D01G1761	0	0	0	0	0	0	AT5G39390.1	Leucine-rich repeat protein kinase family protein
Gh_D01G1820	0	0	0	0	0	0	AT1G35910.1	Haloacid dehalogenase-like hydrolase (HAD)
Gh_D01G1864	6.00713	5.87047	18.2517	17.7791	7.11473	6.41746	AT1G21880.2	lysm domain GPI-anchored protein 1 precursor
Gh_D01G1867	0.11848	0.463138	0.939777	0.766257	0	0	AT4G08300.1	nodulin MtN21 /EamA-like transporter family protein
Gh_D01G1873	0.256579	0.417903	0	0	0	0	AT1G36990.1	unknown protein; LOCATED IN: chloroplast; EXPRESSED
Gh_D01G1895	0.159656	0	0	0	0	0	AT3G57200.1	unknown protein; BEST Arabidopsis thaliana protein
Gh_D01G1901	1.19293	0.816056	0.094623	0.110217	210.444	203.353	AT2G41290.1	strictosidine synthase-like 2
Gh_D01G1912	0	0	0	0	0	0
Gh_D01G1946	0	0	0	0	0	0	AT5G27740.1	ATPase family associated
Gh_D01G1985	0	0	0	0	0	0	AT1G52340.1
Gh_D01G2042	0	0	0	0	0	0	AT5G03790.1	homeobox 51
Gh_D01G2091	0.29066	0.0473413	2.38236	1.7903	0.199126	0.0686155	AT3G09660.1	minichromosome maintenance 8
Gh_D01G2106	1.63185	1.68333	0.43146	0.0837609	0	0	AT1G49390.1	2-oxoglutarate (2OG) and Fe(II)-dependent oxygenase
Gh_D01G2145	0	0	0	0	0	0	AT3G06880.2	Transducin/WD40 repeat-like superfamily protein
Gh_D01G2221	0	0	0	0	0	0	AT3G11170.1	fatty acid desaturase 7
Gh_D01G2234	0.233771	0	0.0927132	0	0.320305	0.331115	AT3G09010.1	Protein kinase superfamily protein
Gh_D01G2236	0.177232	0.10392	0	0	0	0.0502065	AT1G47890.1	receptor like protein 7
Gh_D01G2237	0.765172	0.478569	0.0485545	0.113113	0.0419365	0.0216759	AT1G47890.1	receptor like protein 7
Gh_D02G0073	0.762905	0.248516	25.9199	29.8391	5.05232	5.13277	AT3G03080.1	Zinc-binding dehydrogenase family protein
Gh_D02G0081	11.3637	10.5763	0.0715368	0.0833261	0	0.383229	AT2G43820.1
Gh_D02G0083	0	0	0	0	0	0	AT4G27500.1	proton pump interactor 1
Gh_D02G0087	0.0426202	0.0833013	0.0338062	0	0.321183	0.392389	AT5G49960.1	unknown protein; CONTAINS InterPro DOMAIN/s: Protein
Gh_D02G0137	0	0	0	0	0	0
Gh_D02G0138	0	0	0	0	0	0	AT3G06910.1	UB-like protease 1A
Gh_D02G0141	0.480606	0.559134	0	0	0	0.0324159	AT3G42170.1	BED zinc finger ;hAT family dimerisation domain
Gh_D02G0207	0	0	0	0	0.185841	0.192113	AT5G48570.1	FKBP-type peptidyl-prolyl
Gh_D02G0262	0	0	0	0	0	0
Gh_D02G0283	0	0	0	0	0	0	AT3G07130.1	purple acid phosphatase 15
Gh_D02G0300	0.0621999	0.0911774	0	0	0	0
Gh_D02G0326	0.234342	0.229011	0	1.08256	0.642175	0.331924	AT2G29420.1	glutathione S-transferase tau 7
Gh_D02G0330	0.717544	0.70122	0.189718	0.66295	0	0.169389	AT2G29420.1	glutathione S-transferase tau 7
Gh_D02G0340	0	0	0	0	0	0	AT5G45480.1	Protein of unknown function (DUF594)
Gh_D02G0348	118.027	119.889	9.05986	8.20783	3.47778	2.54656	AT5G19140.1	Aluminium induced protein with YGL and
Gh_D02G0368	0	0	0.95837	1.11631	0	0	AT4G03550.1	glucan
Gh_D02G0385	0	0	0	0	0	0	AT1G47890.1	receptor like protein 7
Gh_D02G0450	0.0982566	0.0480106	0.311747	0.363123	1.91845	1.87881	AT3G23430.1	phosphate 1
Gh_D02G0566	0	0	0	0	0	0
Gh_D02G0571	0	0	0	0	0	0
Gh_D02G0575	0	0	0	0	0	0
Gh_D02G0599	0	0	0.250833	0.340866	0.361074	0.261282	AT5G49470.3	PAS domain-containing protein tyrosine kinase family
Gh_D02G0691	0	0	0	0	0	0	AT4G09800.1	S18 ribosomal protein
Gh_D02G0695	20.5454	18.5779	3.3717	3.81826	7.7657	6.68981	AT1G71695.1	Peroxidase superfamily protein
Gh_D02G0728	0	0	0	0	0	0	AT3G42170.1	BED zinc finger ;hAT family dimerisation domain
Gh_D02G0732	0.114952	0	2.73539	2.76136	0.0787518	0	AT1G77120.1	alcohol dehydrogenase 1
Gh_D02G0737	0	0	0	0	0	0	AT1G77940.1	Ribosomal protein L7Ae/L30e/S12e/Gadd45 family
Gh_D02G0766	0	0.130785	0	0	0	0	AT1G21270.1	wall-associated kinase 2
Gh_D02G0768	0.259977	0.254062	0	0	0	0	AT1G21270.1	wall-associated kinase 2
Gh_D02G0770	0.132938	0.129914	0	0	0.197326	0.141221	AT1G21270.1	wall-associated kinase 2
Gh_D02G0826	0.198072	0.367775	0.031422	0.0366003	0.0814174	0.16833	AT1G22060.1	LOCATED IN: vacuole; EXPRESSED IN: 23 plant structures;
Gh_D02G0831	0.919407	0.549078	0.24309	0.188768	0	0.0361737	AT1G78060.1	Glycosyl hydrolase family protein
Gh_D02G0903	1.63287	1.4116	0.19926	0.348147	0.301176	0.489249	AT4G34110.1	poly(A) binding protein 2
Gh_D02G1008	0	0	0	0	0	0	AT4G25950.1	vacuolar ATP synthase G3
Gh_D02G1011	0	0	0	0	0	0	AT4G00590.1	N-terminal nucleophile aminohydrolases (Ntn
Gh_D02G1036	0	0	0	0	0	0
Gh_D02G1044	19.5531	20.0684	5.37764	4.7206	2.92816	2.26153	AT3G06980.1	DEA(D/H)-box RNA helicase family protein
Gh_D02G1087	21.6225	27.0347	32.0318	32.0225	47.2715	52.0195	AT2G43640.2	Signal recognition particle, SRP9/SRP14 subunit
Gh_D02G1090	0	0	0	0	0	0	AT1G15060.1	Uncharacterised conserved protein UCP031088,
Gh_D02G1104	0.998758	1.1262	1.34067	0.780804	5.42123	5.22332	AT2G30710.1	Ypt/Rab-GAP domain of gyp1p superfamily protein
Gh_D02G1120	4.51446	2.94117	7.1617	5.5613	7.21648	2.13144
Gh_D02G1123	0	0.091955	0	0	0	0	AT5G05800.1	unknown protein; BEST Arabidopsis thaliana protein
Gh_D02G1147	0	0	0.589114	0.6862	0.127204	0.328743	AT1G68570.1	Major facilitator superfamily protein
Gh_D02G1187	0.354231	0.576955	0.655609	0.32728	0.728034	0.334491	AT5G56040.2	Leucine-rich receptor-like protein kinase family
Gh_D02G1194	0.450312	0.377201	2.39825	2.28828	3.74609	3.69028	AT3G17740.1	unknown protein; FUNCTIONS IN: molecular_function
Gh_D02G1204	0	0	0	0	0	0	AT5G40390.1	Raffinose synthase family protein
Gh_D02G1207	0.746976	0.866854	0.814685	1.07835	9.43522	9.81976	AT3G02850.1	STELAR K+ outward rectifier
Gh_D02G1222	1.70372	1.19669	3.61073	3.95983	5.12469	4.6755	AT1G18270.1	ketose-bisphosphate aldolase class-II family protein
Gh_D02G1226	0	0	0	0	0	0	AT5G27260.1	unknown protein; BEST Arabidopsis thaliana protein
Gh_D02G1290	0	0	0.20526	0	0	0	AT3G03790.3	ankyrin repeat family protein / regulator of
Gh_D02G1301	1.66061	1.4876	2.19532	2.68497	0.0632033	0.0326681	AT1G69220.1	Protein kinase superfamily protein
Gh_D02G1313	0.937717	3.11571	9.3718	9.70335	7.70897	8.23477	AT2G03780.1	Translin family protein
Gh_D02G1332	0	0	0.581469	0	1.00443	0
Gh_D02G1359	0.934759	1.58659	2.30239	1.95455	2.39303	2.26474	AT1G60860.1	ARF-GAP domain 2
Gh_D02G1385	2.57323	2.14669	2.63846	2.02953	2.06386	2.04461	AT2G01980.1	sodium proton exchanger, putative
Gh_D02G1423	14.8533	15.234	6.53236	4.61968	0.503749	0.52075	AT2G01660.1	plasmodesmata-located protein 6
Gh_D02G1436	0	0	0	0	0	0
Gh_D02G1447	36.3592	26.2261	15.1067	3.99915	21.0541	19.0058	AT1G70840.1	MLP-like protein 31
Gh_D02G1448	3.14757	4.39423	2.13998	1.24632	8.31733	14.6485
Gh_D02G1449	0	0	0	0	0	0
Gh_D02G1470	0	0	0	0	0	0	AT1G48120.1	hydrolases;protein serine/threonine phosphatases
Gh_D02G1477	0	0	0	0	0	0
Gh_D02G1565	0	0	0	0	0	0
Gh_D02G1574	2.42483	1.62915	0.961685	0.98015	4.25686	5.15183	AT1G24470.1	beta-ketoacyl reductase 2
Gh_D02G1595	0	0	0	0	0	0
Gh_D02G1604	0	0	1.41716	2.71189	0	0	AT3G26430.1	GDSL-like Lipase/Acylhydrolase superfamily protein
Gh_D02G1676	1.73552	2.08743	0	0.616721	0	0	AT5G40210.1	nodulin MtN21 /EamA-like transporter family protein
Gh_D02G1685	0.836727	0.98123	0.199107	0.231919	0	0	AT1G60030.1	nucleobase-ascorbate transporter 7
Gh_D02G1709	0	0	0	0	0	0
Gh_D02G1733	126.735	141.519	11.1534	11.6417	1.00085	1.68127	AT3G25920.1	ribosomal protein L15
Gh_D02G1739	6.02377	5.412	8.2845	7.94424	6.38986	6.77753	AT1G25375.1	Metallo-hydrolase/oxidoreductase superfamily protein
Gh_D02G1851	0.155769	0.114169	1.79155	0.971443	0.426859	0.248212	AT4G35160.1	O-methyltransferase family protein
Gh_D02G1877	84.0863	103.439	4.02948	4.13312	1.40249	1.39613	AT4G03280.1	photosynthetic electron transfer C
Gh_D02G1913	0.410875	0	0.407381	0.189807	0	0	AT4G14320.1	Zinc-binding ribosomal protein family protein
Gh_D02G1992	0	0	0	0	0	0	AT1G22150.1	sulfate transporter 1;3
Gh_D02G2000	16.0484	14.8579	4.68983	3.12155	0	0.299093
Gh_D02G2001	0.0831091	0.0541456	0.922906	0.895834	0.702219	0.62782	AT5G09550.1	GDP dissociation inhibitor family protein / Rab
Gh_D02G2012	0.219536	1.07271	0	0	0	0	AT3G57230.1	AGAMOUS-like 16
Gh_D02G2040	0	0	0	0	1.02568	0.530149
Gh_D02G2073	0.715929	1.13692	1.98755	2.23242	0	0.0633779	AT5G53390.1	O-acyltransferase (WSD1-like) family protein
Gh_D02G2240	12.5686	12.2117	0.288133	0.20137	0.398176	0.102903	AT4G34950.1	Major facilitator superfamily protein
Gh_D02G2289	0	0	1.22076	2.28747	0.0458422	0.0473893	AT1G76270.1	O-fucosyltransferase family protein
Gh_D02G2377	3.00662	3.23205	5.72363	4.23625	2.26577	2.23577	AT1G31070.2	N-acetylglucosamine-1-phosphate
Gh_D03G0027	0.109864	0	0.261431	0.609029	24.7625	23.3418	AT3G51430.1	Calcium-dependent phosphotriesterase
Gh_D03G0111	5.45798	6.02953	1.56857	1.97324	0.216764	0.224079	AT4G36380.1	Cytochrome P450 superfamily protein
Gh_D03G0139	9.66056	9.92493	2.16128	2.97518	0	0	AT5G66550.1	Maf-like protein
Gh_D03G0141	0.0728033	0	2.42539	1.88339	0.0498763	0	AT5G49555.1	FAD/NAD(P)-binding oxidoreductase family protein
Gh_D03G0143	0	0	0	0	0	0	AT3G50860.1	Clathrin adaptor complex small chain family protein
Gh_D03G0146	0.876616	1.71335	1.39066	1.21488	1.20111	1.24165	AT3G50845.1	Protein of unknown function (DUF59)
Gh_D03G0151	0	0	0	0	0	0	AT2G18470.1	roline-rich extensin-like receptor kinase 4
Gh_D03G0189	19.5631	18.013	0	0	0	0	AT2G26560.1	phospholipase A 2A
Gh_D03G0206	0	0	0	0	0	0	AT4G31500.1	cytochrome P450,
Gh_D03G0224	0	0	0	0	0	0	AT3G50210.3	2-oxoglutarate (2OG) and Fe(II)-dependent oxygenase
Gh_D03G0237	3.17038	3.7049	2.44439	2.29417	1.24547	1.58582	AT2G23150.1	natural resistance-associated
Gh_D03G0248	11.7728	9.55496	7.99281	7.46645	16.2674	16.5337	AT2G23070.1	Protein kinase superfamily protein
Gh_D03G0310	0	0	0	0	0	0	AT5G33406.1	hAT dimerisation domain-containing protein /
Gh_D03G0380	0	0	0	0	0	0	AT1G74100.1	sulfotransferase 16
Gh_D03G0390	0	0	0	0	0.0725145	0	AT1G70330.1	equilibrative nucleotide transporter 1
Gh_D03G0391	1.0135	1.98088	13.1639	13.4606	7.72443	6.63931	AT2G22500.1	uncoupling protein 5
Gh_D03G0501	0	0	0	0	0	0	AT5G19440.1	NAD(P)-binding Rossmann-fold superfamily protein
Gh_D03G0519	0	0	0	0	0	0	AT3G13870.1	Root hair defective 3 GTP-binding protein (RHD3)
Gh_D03G0621	0	0	0	0	0	0
Gh_D03G0642	1.29521	0.63287	1.13009	1.79499	0.621127	0.458635	AT3G10250.1	Plant protein 1589 of unknown function
Gh_D03G0651	30.1988	33.1304	13.7717	13.1523	0.563726	0.407925	AT1G08450.1	calreticulin 3
Gh_D03G0701	2.58825	2.28557	4.50173	4.6674	7.54129	7.66329	AT4G23640.1	Potassium transporter family protein
Gh_D03G0714	0	0	2.28322	2.57085	0.65734	0.679524	AT5G41610.1	cation/H+ exchanger 18
Gh_D03G0761	0	0	0	0	0	0
Gh_D03G0801	0	0	0	0	0	0
Gh_D03G0803	0.202303	0.1318	0	0	0	0	AT4G24040.1	trehalase 1
Gh_D03G0808	0.396486	0.968666	0	0	0	0
Gh_D03G0819	0	0	0	0	0	0
Gh_D03G0915	0	0	0	0	0	0.0864541	AT3G42170.1	BED zinc finger ;hAT family dimerisation domain
Gh_D03G0919	0	0	0	0	0.0288446	0	AT5G15630.1	COBRA-like extracellular
Gh_D03G1032	0.154828	0.201741	0.245618	0.238413	0	0.146199	AT1G50890.1	ARM repeat superfamily protein
Gh_D03G1063	1.66282	0.928568	4.89894	5.70628	0.162739	0.504693	AT2G04940.1	scramblase-related
Gh_D03G1148	0	0.108048	0	0	0	0	AT5G59010.1	Protein kinase protein with tetratricopeptide repeat
Gh_D03G1183	0	0	0	0	0	0	AT5G59500.1	protein C-terminal S-isoprenylcysteine carboxyl
Gh_D03G1272	0	0	0	0	0	0
Gh_D03G1279	6.56542	6.06807	0.441328	0.678558	2.92742	2.72675	AT3G45780.2	phototropin 1
Gh_D03G1360	0	0	0	0	0.434722	0	AT1G07060.1	unknown protein; Has 30 Blast hits to 30 proteins in
Gh_D03G1492	26.2626	28.8733	19.7154	22.5312	5.03349	4.31768	AT1G62990.1	KNOTTED-like homeobox of Arabidopsis
Gh_D03G1542	0.376383	0.091955	1.49273	1.39098	0.128927	0.0666389	AT1G12260.1	NAC 007
Gh_D03G1564	0	0.11945	2.32687	2.48448	0	0	AT5G47500.1	Pectin lyase-like superfamily protein
Gh_D03G1570	0	0	0	0	0.026471	0.0273644	AT5G36930.1	Disease resistance protein (TIR-NBS-LRR class) family
Gh_D03G1571	0	0	0	0	0	0	AT5G36930.2	Disease resistance protein (TIR-NBS-LRR class) family
Gh_D03G1574	0.19548	0.136452	0.0221506	0	0	0	AT5G36930.2	Disease resistance protein (TIR-NBS-LRR class) family
Gh_D03G1575	0	0	0	0	0	0
Gh_D03G1586	0	0	0	0	0	0	AT2G39810.1	ubiquitin-protein ligases
Gh_D03G1650	0	0	0	0	0	0	AT1G32260.1	unknown protein; FUNCTIONS IN: molecular_function
Gh_D04G0001	0.150242	0	11.3213	8.05101	0.51464	0.425607	AT5G24580.1	Heavy metal transport/detoxification superfamily
Gh_D04G0010	9.01528	11.1374	62.0643	67.8921	0.93226	1.68651	AT5G53420.1	CCT motif family protein
Gh_D04G0015	3.01891	2.42341	0.342085	0.19923	0.0738646	0.0763573	AT5G59220.1	highly ABA-induced PP2C gene 1
Gh_D04G0123	0.661418	1.61593	5.50866	5.27069	4.24806	4.27432	AT1G61670.1	Lung seven transmembrane receptor family protein
Gh_D04G0188	5.55913	6.7652	2.74552	3.00417	3.44918	4.7541	AT1G05840.1	Eukaryotic aspartyl protease family protein
Gh_D04G0208	0.181519	0.354778	1.63177	1.78888	0.414518	0.299955	AT3G01680.1	CONTAINS InterPro DOMAIN/s: Mediator complex subunit
Gh_D04G0243	0.0186549	0.0364609	0.406917	0.491212	0.268383	0.244412	AT3G18770.1	Autophagy-related protein 13
Gh_D04G0260	1.39524	2.12099	0.184449	0.143231	0.0531029	0	AT1G28130.1	Auxin-responsive GH3 family protein
Gh_D04G0294	0	0.159353	0.12934	0.150656	0	0	AT5G63800.1	Glycosyl hydrolase family 35 protein
Gh_D04G0366	25.2806	22.9694	87.3637	87.3682	20.3151	21.9684	AT5G23580.1	calmodulin-like domain
Gh_D04G0369	3.21187	3.1388	5.26513	4.74799	3.08056	2.27466	AT3G58670.2	Protein of unknown function (DUF1637)
Gh_D04G0442	0.0989173	0	0.392304	0.731129	1.76193	0.910696	AT3G28960.1	Transmembrane amino acid transporter family protein
Gh_D04G0494	0.364537	0	1.37346	0.757802	0.561911	0.83904	AT3G28150.1	TRICHOME BIREFRINGENCE-LIKE 22
Gh_D04G0496	0	0	0	0	0	0	AT3G01420.1	Peroxidase
Gh_D04G0499	0	0	0.775373	0.301052	0	0	AT5G40240.2	nodulin MtN21 /EamA-like transporter family protein
Gh_D04G0527	0.0616878	0	2.44653	2.10879	0.549397	0.436875	AT5G15380.1	domains rearranged methylase 1
Gh_D04G0546	15.0549	14.6027	13.9021	15.0513	0.153939	0	AT3G27540.1	beta-1,4-N-acetylglucosaminyltransferase family
Gh_D04G0592	0	0	0	0	0	0	AT2G29880.1	unknown protein; BEST Arabidopsis thaliana protein
Gh_D04G0600	0.825508	1.88237	18.7707	21.8641	0.94257	0.584628
Gh_D04G0610	2.00796	2.86387	0.301323	0.10028	0.594863	0.345903	AT3G21420.1	2-oxoglutarate (2OG) and Fe(II)-dependent oxygenase
Gh_D04G0629	16.5291	18.376	0.180424	0.350264	0.0519442	0.107394	AT1G22360.1	UDP-glucosyl transferase 85A2
Gh_D04G0634	0	0	0	0	0	0
Gh_D04G0690	0	0	0	0	0	0	AT3G17450.1	hAT dimerisation domain-containing protein
Gh_D04G0694	20.4816	17.5914	2.01813	1.82181	9.89186	8.5139	AT1G02205.3	Fatty acid hydroxylase superfamily
Gh_D04G0710	0	0	0	0	0	0
Gh_D04G0771	0	0	0	0	0	0	AT1G69540.1	AGAMOUS-like 94
Gh_D04G0784	8.7326	4.26697	17.3167	12.1023	17.9477	30.9223	AT5G46740.1	ubiquitin-specific protease 21
Gh_D04G0831	0.157551	0.436239	0.104141	0.121303	0.233861	0.278946	AT3G53480.1	pleiotropic drug resistance 9
Gh_D04G0867	0	0	0	0	0	0	AT2G33840.1	Tyrosyl-tRNA synthetase, class Ib,
Gh_D04G0872	0	0	0	0	0	0	AT2G41945.3	unknown protein; FUNCTIONS IN: molecular_function
Gh_D04G0874	0	0	0.472798	0.550715	5.30862	4.22137	AT1G09690.1	Translation protein SH3-like family protein
Gh_D04G0964	0.0855262	0.501483	0.474874	0.474114	11.3084	10.5997
Gh_D04G0978	1.01785	0.497347	4.03677	6.11264	3.83521	4.32507	AT1G77210.2	sugar transporter 14
Gh_D04G1070	0	0	0	0	0	0	AT3G03250.1	UDP-GLUCOSE PYROPHOSPHORYLASE 1
Gh_D04G1083	0	0	0	0	8.93	9.23136
Gh_D04G1123	0	0	0	0	0	0	AT2G37290.1	Ypt/Rab-GAP domain of gyp1p superfamily protein
Gh_D04G1162	0	0	0	0	0	0	AT2G07050.1	cycloartenol synthase 1
Gh_D04G1193	0	0	0	0	0	0
Gh_D04G1201	0.405198	0.452549	0.0918291	0.160444	0.475877	0.532931	AT3G42170.1	BED zinc finger ;hAT family dimerisation domain
Gh_D04G1220	0	0	0	0	0	0	AT3G09220.1	laccase 7
Gh_D04G1222	0	0	0	0	0	0	AT5G05800.1	unknown protein; BEST Arabidopsis thaliana protein
Gh_D04G1236	0	0	0	0	0	0	AT3G54130.1	Josephin family protein
Gh_D04G1268	0.565408	0.884072	0.986655	1.04478	0.697233	0.720763	AT1G48175.1	Cytidine/deoxycytidylate deaminase family
Gh_D04G1290	0	0	0	0	0	0	AT3G08970.1	DNAJ heat shock N-terminal
Gh_D04G1338	0	0	0	0	0	0	AT1G68300.1	Adenine nucleotide alpha hydrolases-like superfamily
Gh_D04G1339	4.53425	4.69175	1.48093	0.246427	1.64453	3.77785	AT1G68260.1	Thioesterase superfamily protein
Gh_D04G1355	0.178982	0.17491	0	0	0	0	AT1G68390.1	Core-2/I-branching
Gh_D04G1383	0	0	0	0	0	0	AT4G28400.1	Protein phosphatase 2C family protein
Gh_D04G1388	1.45038	1.83426	13.1285	12.0602	0.116898	0.241685	AT3G49190.1	O-acyltransferase (WSD1-like) family protein
Gh_D04G1506	0	0	0.0927562	0.108042	0	0	AT2G41480.1	Peroxidase superfamily protein
Gh_D04G1537	1.28278	1.39824	0.156538	0.136751	0.0338003	0.139764	AT5G10530.1	Concanavalin A-like lectin protein kinase family
Gh_D04G1554	2.91892	2.31963	7.58191	6.31238	21.2277	20.7628	AT5G66680.1	dolichyl-diphosphooligosaccharide-protein
Gh_D04G1586	31.4453	26.17	13.0344	11.4337	1.25086	1.00573	AT4G34050.1	S-adenosyl-L-methionine-dependent
Gh_D04G1618	0	0	0	0	0	0	AT5G22250.1	Polynucleotidyl transferase, ribonuclease H-like
Gh_D04G1652	1.32967	1.44117	2.1669	2.90373	11.2624	11.5569	AT2G16920.1	ubiquitin-conjugating enzyme 23
Gh_D04G1654	3.98142	5.3386	0.367215	0	0.0634327	0	AT5G05320.1	FAD/NAD(P)-binding oxidoreductase family protein
Gh_D04G1655	4.67153	4.04648	0.168429	0.196186	0	0	AT5G05320.1	FAD/NAD(P)-binding oxidoreductase family protein
Gh_D04G1664	0	0	0	0	0	0	AT4G35160.1	O-methyltransferase family protein
Gh_D04G1703	7.73381	7.18739	0.300707	0.420317	0.103888	0.107394	AT1G58440.1	FAD/NAD(P)-binding oxidoreductase family
Gh_D04G1759	0.574761	1.01103	0.273539	0	0.0787518	0	AT2G26900.1	Sodium Bile acid symporter family
Gh_D04G1774	32.3349	31.8494	34.9867	34.5253	5.96177	6.10255	AT1G70280.2	NHL domain-containing protein
Gh_D04G1783	1.00097	1.05345	8.42827	7.89648	0.738499	0.327181	AT1G10640.1	Pectin lyase-like superfamily protein
Gh_D04G1799	6.64124	7.50424	2.24979	2.94014	5.63986	5.97718	AT1G13130.1	Cellulase (glycosyl hydrolase family 5) protein
Gh_D04G1809	0.454121	0.59172	0.280161	0.0932377	0	0	AT3G13080.1	multidrug resistance-associated
Gh_D04G1831	0.196918	0.230926	0	0	0.107924	0.278916	AT4G03480.1	Ankyrin repeat family protein
Gh_D04G1833	0	0	0	0	0	0	AT5G02620.1	ankyrin-like1
Gh_D04G1835	0	0	0	0	0	0	AT4G05040.2	ankyrin repeat family protein
Gh_D04G1852	0	0	0	0	0	0	AT4G10310.1	high-affinity K+ transporter 1
Gh_D04G1853	0	0	0	0	0	0	AT4G10310.1	high-affinity K+ transporter 1
Gh_D05G0054	0.132408	0.21566	0.140034	0.081556	0.423316	0.562632	AT3G46530.1	NB-ARC domain-containing disease resistance
Gh_D05G0164	1.31993	0.368543	3.44002	4.00693	0	0	AT2G37990.1	ribosome biogenesis regulatory protein (RRS1) family
Gh_D05G0185	0	0	0	0	0.848498	0.701707	AT1G11020.1	RING/FYVE/PHD zinc finger superfamily protein
Gh_D05G0204	0	0	0	0	0	0
Gh_D05G0248	0	0	0	0	0	0
Gh_D05G0262	6.44538	5.93184	1.83651	1.96572	2.70082	3.19082	AT4G26300.1	Arginyl-tRNA synthetase, class Ic
Gh_D05G0355	0.36911	0.180356	0.292777	0.341026	12.3907	10.3255
Gh_D05G0432	0.782429	1.05136	5.43042	7.22898	3.01516	3.25545	AT1G10970.1	zinc transporter 4 precursor
Gh_D05G0551	0	0	0	0	0	0	AT4G08850.1	Leucine-rich repeat receptor-like protein kinase family
Gh_D05G0598	0	0	0	0	0	0	AT2G45330.2	RNA 2'-phosphotransferase, Tpt1 / KptA family
Gh_D05G0773	0.384167	0.268162	1.19711	1.3944	1.9927	1.43808	AT1G04580.1	aldehyde oxidase 4
Gh_D05G0812	0	0	0.0462226	0.05384	0.0798448	0.0412697	AT2G27460.1	sec23/sec24 transport family protein
Gh_D05G0871	4.71325	4.49722	5.23983	3.90889	17.0601	18.0827	AT5G58700.1	phosphatidylinositol-speciwc phospholipase
Gh_D05G1086	1.37963	1.69996	0	0	0.041094	0	AT1G70520.1	cysteine-rich RLK (RECEPTOR-like protein kinase)
Gh_D05G1141	28.024	28.2197	67.2718	67.6443	6.65921	6.3606	AT1G15910.1	XH/XS domain-containing protein
Gh_D05G1414	31.7506	35.7523	38.7789	40.8049	0.752658	0.311224	AT1G29980.1	Protein of unknown function, DUF642
Gh_D05G1550	0.504845	0.838712	0	0	0	0	AT1G61120.1	terpene synthase 04
Gh_D05G1684	37.3974	42.9171	12.2464	8.24176	433.665	424.245	AT4G16380.1	Heavy metal transport/detoxification superfamily
Gh_D05G1743	0	0	0.0722873	0	0	0.129083	AT2G16990.2	Major facilitator superfamily protein
Gh_D05G1889	0	0	0	0	0	0	AT1G48460.1	unknown protein; FUNCTIONS IN: molecular_function
Gh_D05G1924	0	0	0	0	0	0	AT2G26560.1	phospholipase A 2A
Gh_D05G1927	0	0	0	0	0	0	AT2G26560.1	phospholipase A 2A
Gh_D05G2179	0	0	0	0	0	0	AT4G08850.1	Leucine-rich repeat receptor-like protein kinase family
Gh_D05G2275	0	0.0505854	0	0	0	0	AT1G21270.1	wall-associated kinase 2
Gh_D05G2292	2.13716	2.34961	0	0	0	0	AT5G13930.1	Chalcone and stilbene synthase family
Gh_D05G2355	0.96397	0.628027	0.637182	1.1875	0	0	AT5G09360.1	laccase 14
Gh_D05G2374	0	0	0	0.0511793	0	0	AT1G77410.1	beta-galactosidase 16
Gh_D05G2540	0	0	0	0	0	0	AT4G09000.2	general regulatory factor 1
Gh_D05G2583	3.58665	2.74563	3.082	2.31963	1.59715	1.31238	AT1G71697.1	choline kinase 1
Gh_D05G2584	0	0	0.297813	0.231262	0	0	AT1G71710.1	DNAse I-like superfamily protein
Gh_D05G2593	0.348313	0.453852	1.74978	1.8236	0	0	AT1G29670.1	GDSL-like Lipase/Acylhydrolase superfamily protein
Gh_D05G2629	4.68616	4.86577	8.01488	6.08852	0.401301	0.311133	AT2G33590.1	NAD(P)-binding Rossmann-fold superfamily protein
Gh_D05G2646	0	0	0	0	0	0	AT3G56330.1	N2,N2-dimethylguanosine tRNA methyltransferase
Gh_D05G2676	7.09088	7.62751	7.14185	6.10362	10.1351	10.4952	AT5G57655.2	xylose isomerase family protein
Gh_D05G2707	0	0	0	0	0	0
Gh_D05G2759	0.124704	0.121867	0	0	0	0	AT5G03760.1
Gh_D05G2768	0	0	0	0	0	0	AT4G16740.1	terpene synthase 03
Gh_D05G2779	0	0	0	0.0367622	0	0	AT5G04460.1	RING/U-box superfamily protein
Gh_D05G2788	0	0	0	0	0	0	AT4G12420.2	Cupredoxin superfamily protein
Gh_D05G2792	0.164183	0.320895	0	0.0758454	0	0	AT5G04310.1	Pectin lyase-like superfamily protein
Gh_D05G2867	0	0	0	0	0	0	AT2G39435.1	Phosphatidylinositol N-acetyglucosaminlytransferase
Gh_D05G2908	0	0	0	0	0	0	AT4G16480.1	inositol transporter 4
Gh_D05G2933	0	0	0	0	0	0
Gh_D05G2971	0	0	0.694951	0.505924	0.0750286	0	AT1G68070.1	Zinc finger, C3HC4 type (RING finger) family protein
Gh_D05G3005	2.85845	2.39436	0	0	0	0	AT3G26085.3	CAAX amino terminal protease family protein
Gh_D05G3023	1.70009	1.18673	1.63748	2.24392	1.12311	0.860009	AT1G70520.1	cysteine-rich RLK (RECEPTOR-like protein kinase)
Gh_D05G3036	4.70416	8.23655	2.64302	1.99203	0.537124	0.138813	AT5G14740.1	carbonic anhydrase 2
Gh_D05G3048	0	0	0	0	0	0
Gh_D05G3146	3.2642	2.24293	23.3024	24.8808	0.594005	0.758534	AT3G23790.1	AMP-dependent synthetase and ligase family
Gh_D05G3163	11.7967	25.3622	0.187141	0.217982	0.484902	0.167089	AT2G30695.2	FUNCTIONS IN: molecular_function unknown; INVOLVED
Gh_D05G3184	0	0	0	0	0	0	AT4G31980.1	unknown protein; CONTAINS InterPro DOMAIN/s: Protein
Gh_D05G3187	0	0	0	0	0	0	AT3G12760.1	CONTAINS InterPro DOMAIN/s: Defective-in-cullin
Gh_D05G3260	64.9651	61.1701	0.752264	0.438119	0	0
Gh_D05G3266	0	0	0	0	0	0	AT3G25810.1	Terpenoid cyclases/Protein prenyltransferases
Gh_D05G3277	0.133502	0.130465	0	0	0	0	AT2G27420.1	Cysteine proteinases superfamily protein
Gh_D05G3279	2.14426	2.75032	0.212603	0.37146	0	0	AT3G49340.1	Cysteine proteinases superfamily protein
Gh_D05G3280	0	0	0	0	0	0
Gh_D05G3299	0	0	0	0	0	0	AT3G55020.1	Ypt/Rab-GAP domain of gyp1p superfamily protein
Gh_D05G3301	0	0	0	0	0	0	AT4G13920.1	receptor like protein 50
Gh_D05G3315	0.0883534	0.25903	0.42049	0.653048	0.605294	1.1263
Gh_D05G3317	0	0.0870071	0.0706203	0.0822585	0.304974	0.189159
Gh_D05G3333	0.466874	0.456253	1.35785	1.29406	1.17278	1.87364
Gh_D05G3336	0	0.0489193	0.218383	0.254372	0.137176	0.230434	AT4G27190.1	NB-ARC domain-containing disease resistance protein
Gh_D05G3359	0.286514	0.559992	1.8181	3.70601	1.17772	0.811642	AT5G16640.1	Pentatricopeptide repeat (PPR) superfamily protein
Gh_D05G3360	0	0	0.800983	1.5161	0	0	AT5G53900.2	Serine/threonine-protein kinase WNK (With No
Gh_D05G3365	0	0	0	0	0	0	AT4G27190.1	NB-ARC domain-containing disease resistance protein
Gh_D05G3367	0	0	0	0	0	0	AT1G12210.1	RPS5-like 1
Gh_D05G3377	0	0	0	0	0	0	AT3G07565.2	Protein of unknown function (DUF3755)
Gh_D05G3384	0	0	0	0	0	0	AT4G27190.1	NB-ARC domain-containing disease resistance protein
Gh_D05G3385	0.440646	0.172249	0.0699038	0.081424	1.81128	1.31068	AT3G23550.1	MATE efflux family protein
Gh_D05G3389	0.051686	0.252551	0.368974	0.907316	0.0354092	0.366042	AT1G62910.1	Pentatricopeptide repeat (PPR) superfamily protein
Gh_D05G3398	0	0	0	0	0	0	AT4G27190.1	NB-ARC domain-containing disease resistance protein
Gh_D05G3404	0	0	0	0	1.26494	1.96144	AT4G31700.1	ribosomal protein S6
Gh_D05G3408	0	0	0	0	0	0	AT4G27190.1	NB-ARC domain-containing disease resistance protein
Gh_D05G3425	0	0	0	0	0	0	AT4G27500.1	proton pump interactor 1
Gh_D05G3434	0	0	0	0	0	0
Gh_D05G3500	0	0	0	0	0	0	AT4G21380.1	receptor kinase 3
Gh_D05G3506	0.65523	0.213441	0	0	0	0	AT5G23960.2	terpene synthase 21
Gh_D05G3507	1.31046	1.35179	3.81132	3.16141	92.1715	91.4666	AT5G23960.2	terpene synthase 21
Gh_D05G3508	1.59832	2.48494	0	0	0	0	AT5G23960.2	terpene synthase 21
Gh_D05G3558	0.0330525	0	3.69661	3.48129	0.317012	0.304302	AT1G28570.1	SGNH hydrolase-type esterase superfamily protein
Gh_D05G3559	3.53801	4.21386	8.50672	8.37636	3.33277	2.89714	AT1G28570.1	SGNH hydrolase-type esterase superfamily protein
Gh_D05G3570	0	0	0	0	0	0	AT3G14460.1	LRR and NB-ARC domains-containing disease resistance
Gh_D05G3571	0	0	0	0	0	0	AT1G50710.1	unknown protein; Has 109 Blast hits to 109 proteins
Gh_D05G3593	2.4345	2.27567	6.96852	5.57428	15.6631	14.3927	AT4G26940.1	Galactosyltransferase family protein
Gh_D05G3629	0	0	0	0	0	0	AT1G16240.1	syntaxin of plants 51
Gh_D05G3667	0.0421108	0	0.0334022	0	0	0	AT3G11010.1	receptor like protein 34
Gh_D05G3668	0	0	0	0	0	0	AT3G05660.1	receptor like protein 33
Gh_D05G3703	0	0	0	0	0	0
Gh_D06G0023	1.40372	0.979847	3.81746	4.44658	1.37381	0.852102	AT1G75540.1	salt tolerance homolog2
Gh_D06G0027	2.42101	2.292	2.58045	2.93581	0	0	AT1G75450.1	cytokinin oxidase 5
Gh_D06G0088	0	0	0	0	0	0	AT5G42650.1	allene oxide synthase
Gh_D06G0092	0.501745	0.326887	0.0884404	0.0515077	0.076386	0.157928	AT2G23450.2	Protein kinase superfamily protein
Gh_D06G0098	0	0	0	0	0	0	AT4G31950.1	cytochrome P450, family 82, subfamily C,
Gh_D06G0183	0	0	0	0	21.1712	17.7234	AT3G53010.1	Domain of unknown function (DUF303)
Gh_D06G0215	35.012	30.914	7.43007	5.67511	0.210405	0.870022	AT1G44920.1	unknown protein; FUNCTIONS IN: molecular_function
Gh_D06G0225	0	0	0	0	0	0	AT4G08150.1	KNOTTED-like from Arabidopsis thaliana
Gh_D06G0256	0.122613	0.130717	0.150306	0.0720901	0.244365	0.244717	AT1G58230.1	binding
Gh_D06G0284	0.707137	0	12.0593	9.47336	0.242224	0.500797	AT1G72230.1	Cupredoxin superfamily protein
Gh_D06G0311	0.5273	0.14723	0	0	0	0	AT4G08850.1	Leucine-rich repeat receptor-like protein kinase family
Gh_D06G0361	0	0	0	0	0	0	AT3G26932.1	dsRNA-binding protein 3
Gh_D06G0421	0	0	0	0	0	0	AT1G80830.1	natural resistance-associated
Gh_D06G0471	0	0	0	0	0	0	AT2G24960.1	unknown protein; BEST Arabidopsis thaliana protein
Gh_D06G0495	0	0	0.0680065	0.316856	0	0	AT5G20260.1	Exostosin family protein
Gh_D06G0525	0	0	0	0	0	0.172522	AT3G27770.1	unknown protein; FUNCTIONS IN: molecular_function
Gh_D06G0545	0	0	0	0	0.151357	0	AT5G20060.3	alpha/beta-Hydrolases superfamily protein
Gh_D06G0593	0	0	0	0	0	0	AT1G48120.1	hydrolases;protein serine/threonine phosphatases
Gh_D06G0598	0	0	0	0	0	0	AT2G29880.1	unknown protein; BEST Arabidopsis thaliana protein
Gh_D06G0600	0	0	0	0	0	0
Gh_D06G0609	0	0	0	0	0	0	AT5G41980.1	CONTAINS InterPro DOMAIN/s: Putative harbinger
Gh_D06G0635	0	0	0	0	0	0	AT1G48120.1	hydrolases;protein serine/threonine phosphatases
Gh_D06G0648	0	0	0	0	0	0
Gh_D06G0663	0	0	0	0	0	0	AT2G04865.1	Aminotransferase-like, plant mobile domain family
Gh_D06G0716	0	0	0	0	0	0
Gh_D06G0726	0.377958	0.167891	1.58074	1.26982	55.1291	54.0452	AT3G13750.1	beta galactosidase 1
Gh_D06G0734	2.77704	3.44618	2.27267	2.23994	0.634169	0.499483	AT4G29750.1	CRS1 / YhbY (CRM) domain-containing protein
Gh_D06G0752	0.354065	0.173005	0	0	0.121282	0	AT1G43722.1	unknown protein; BEST Arabidopsis thaliana protein
Gh_D06G0780	0	0	0	0	0	0
Gh_D06G0788	452.141	459.548	40.9049	41.7624	3.07958	2.21077	AT3G45310.1	Cysteine proteinases superfamily protein
Gh_D06G0798	0	0	0.565262	0.219472	0.813694	1.17762	AT2G27460.1	sec23/sec24 transport family protein
Gh_D06G0833	0.16845	0	0	0	0	0	AT5G41980.1	CONTAINS InterPro DOMAIN/s: Putative harbinger
Gh_D06G0851	0	0	0	0	0	0
Gh_D06G0902	0.831811	0.948369	21.2782	16.203	0.807302	0.147273	AT3G13790.2	Glycosyl hydrolases family 32 protein
Gh_D06G0931	0	0	0	0	0	0
Gh_D06G0975	0.0609306	0.0595444	0.28998	0.168884	1.00182	0.863025	AT4G32790.1	Exostosin family protein
Gh_D06G0980	0	0	0.0495463	0	0	0	AT3G63520.1	carotenoid cleavage
Gh_D06G1000	0.453267	0.442956	2.78636	2.93147	0	0	AT4G32710.1	Protein kinase superfamily protein
Gh_D06G1012	1.94216	1.51838	11.1533	9.97682	0.904768	0.660213	AT1G80710.1	DROUGHT SENSITIVE 1
Gh_D06G1104	20.5928	19.7033	0.273375	0.318427	7.26051	6.28512	AT5G10770.1	Eukaryotic aspartyl protease family protein
Gh_D06G1149	0.619469	0.807169	2.29302	1.33545	0.141463	0	AT4G31330.1	Protein of unknown function, DUF599
Gh_D06G1159	0	0	0	0	0	0	AT5G57100.1	Nucleotide/sugar transporter family protein
Gh_D06G1175	9.01801	14.4869	12.4444	10.3863	7.70146	8.13634	AT3G20790.1	NAD(P)-binding Rossmann-fold superfamily protein
Gh_D06G1192	2.85697	2.35402	0.0444341	0	1.3816	0.714112	AT1G71810.1	Protein kinase superfamily protein
Gh_D06G1267	13.9697	11.6443	1.79247	2.37258	0.422225	0.872949	AT1G78915.1	Tetratricopeptide repeat (TPR)-like superfamily
Gh_D06G1299	0.25154	0	0	0	0	0	AT4G23150.1	cysteine-rich RLK (RECEPTOR-like protein kinase)
Gh_D06G1310	0	0	0	0	0	0	AT1G66510.1	AAR2 protein family
Gh_D06G1335	1.23262	0.803055	5.94776	5.78911	2.67409	2.61885	AT4G05120.1	Major facilitator superfamily
Gh_D06G1397	0	0.107242	0.565785	0.152083	0.225539	0.272009	AT1G28320.1	protease-related
Gh_D06G1414	0	0	0	0	0	0	AT4G35150.1	O-methyltransferase family protein
Gh_D06G1435	0	0	0	0	0	0	AT2G42620.1	RNI-like superfamily protein
Gh_D06G1501	0	0.164618	0.133614	0	0	0	AT2G34540.2	unknown protein; BEST Arabidopsis thaliana protein
Gh_D06G1505	0	0	0	0	0	0	AT5G46210.1	cullin4
Gh_D06G1521	3.39956	2.86623	2.85514	3.69519	0.821994	1.2746	AT5G45030.2	Trypsin family protein
Gh_D06G1573	9.40171	7.77431	2.00776	1.67046	0.412882	0	AT3G14130.1	Aldolase-type TIM barrel family protein
Gh_D06G1591	0	0	0	0	0	0	AT4G05200.1	cysteine-rich RLK (RECEPTOR-like protein kinase)
Gh_D06G1612	0	0	0	0	0	0	AT1G61820.1	beta glucosidase 46
Gh_D06G1672	0.056751	0.0554599	0.0450147	0	0.155517	0.160765	AT3G18670.1	Ankyrin repeat family protein
Gh_D06G1680	0	0	0	0	0	0	AT1G70330.1	equilibrative nucleotide transporter 1
Gh_D06G1766	1.91209	2.16363	0	0.278938	0	0	AT2G40320.1	TRICHOME BIREFRINGENCE-LIKE 33
Gh_D06G1826	0	0.0332168	0.431373	0.376848	1.02459	1.01102	AT2G35800.1	mitochondrial substrate carrier family protein
Gh_D06G1832	0	0.464722	0	0	0	0	AT2G39200.1	Seven transmembrane MLO family protein
Gh_D06G1843	0	0	0	0	0	0	AT5G26190.1	Cysteine/Histidine-rich C1 domain family protein
Gh_D06G1871	0.266721	1.04261	0.634686	1.23214	2.00998	1.13335	AT5G04910.1	unknown protein; Has 71 Blast hits to 71 proteins in
Gh_D06G1877	19.302	19.2411	30.0066	32.4487	18.7913	18.055	AT3G49601.1	FUNCTIONS IN: molecular_function unknown; INVOLVED
Gh_D06G1898	3.93079	1.12981	0	0	0	0
Gh_D06G1903	0	0	0	0	0	0
Gh_D06G1925	0.573213	0.522828	2.24304	2.08309	0.890117	0.86603	AT2G19260.1	RING/FYVE/PHD zinc finger superfamily protein
Gh_D06G1926	0	0	0	0	0	0	AT1G15960.1	NRAMP metal ion transporter 6
Gh_D06G1948	1.09938	1.52202	0.363342	0.338577	0	0	AT3G17510.1	CBL-interacting protein kinase 1
Gh_D06G1952	0.101559	0.0496244	0	0.187664	3.16573	3.84797	AT1G17820.1	Putative integral membrane protein conserved region
Gh_D06G1954	0	0	0	0	0	0	AT4G27290.1	S-locus lectin protein kinase family protein
Gh_D06G1973	0.661101	0.646061	0.322697	0.0939694	12.2286	12.9294	AT1G78950.1	Terpenoid cyclases family protein
Gh_D06G1975	0.809551	0.827095	0.233503	0.305982	24.5793	24.5749	AT1G78955.1	camelliol C synthase 1
Gh_D06G1977	3.17112	2.36981	14.6481	13.0981	0.638966	0.264212
Gh_D06G2010	1.90786	1.55372	0	0.587568	22.8733	22.7445	AT3G15540.1	indole-3-acetic acid inducible 19
Gh_D06G2019	0	0.199584	0	0	0	0	AT1G07390.3	receptor like protein 1
Gh_D06G2021	0	0	0	0	0	0	AT1G07390.3	receptor like protein 1
Gh_D06G2022	0	0.102813	0	0	0	0	AT2G25470.1	receptor like protein 21
Gh_D06G2038	31.8168	31.6314	1.85727	2.54511	0	0	AT3G21360.1	2-oxoglutarate (2OG) and Fe(II)-dependent oxygenase
Gh_D06G2055	0	0	0	0	0	0	AT1G14560.1	Mitochondrial substrate carrier family protein
Gh_D06G2058	0	0	0	0	0	0	AT5G48930.1	hydroxycinnamoyl-CoA shikimate/quinate
Gh_D06G2063	0	0	0	0	0	0	AT1G17450.2	B-block binding subunit of TFIIIC
Gh_D06G2096	2.33325	2.99272	1.1567	0.53893	0	0	AT2G43000.1	NAC domain containing protein 42
Gh_D06G2126	6.45245	5.88056	4.19796	4.019	2.63241	3.64545	AT1G29820.2	Magnesium transporter CorA-like family protein
Gh_D06G2160	0	0	0	0	2.82195	3.37779	AT5G46060.1	Protein of unknown function, DUF599
Gh_D06G2196	0	0	0	0	0	0	AT4G23180.1	cysteine-rich RLK (RECEPTOR-like protein
Gh_D06G2197	4.64256	3.50321	0.605975	1.03161	17.7144	15.1908	AT4G05200.1	cysteine-rich RLK (RECEPTOR-like protein kinase)
Gh_D06G2216	0	0	0	0	0	0	AT4G22030.1	F-box family protein with a domain of unknown
Gh_D06G2261	5.10161	2.99133	4.8559	5.27907	15.0985	12.1396	AT4G20380.8	LSD1 zinc finger family protein
Gh_D07G0041	0.666134	0.511484	0	0	0.032597	0.033697	AT3G24460.1	Serinc-domain containing serine and sphingolipid
Gh_D07G0067	0.107034	0.0522994	0.297146	0	1.42988	1.36443	AT4G29010.1	Enoyl-CoA hydratase/isomerase family
Gh_D07G0087	0	0	0	0	0	0	AT3G44900.1	cation/H+ exchanger 4
Gh_D07G0091	0.696964	0.544887	49.9758	48.6815	1.52793	0.691029	AT5G19730.1	Pectin lyase-like superfamily protein
Gh_D07G0118	0.254977	0.74753	29.9326	28.976	0.174681	0.180576	AT5G20635.1	FUNCTIONS IN: molecular_function unknown; INVOLVED
Gh_D07G0169	2.82261	1.9471	13.8284	15.0335	0.113748	0.352761	AT5G35550.1	Duplicated
Gh_D07G0225	0.275075	0.470431	0.60002	0.57183	5.74772	7.06184	AT5G11540.1	D-arabinono-1,4-lactone oxidase family protein
Gh_D07G0256	0	0.332012	0	0	0	0	AT5G58070.1	temperature-induced lipocalin
Gh_D07G0456	173.64	188.489	7.83018	7.95129	1.90749	1.61334	AT5G51110.1	Transcriptional coactivator/pterin dehydratase
Gh_D07G0468	14.0804	17.1503	19.0999	21.3048	224.101	233.543	AT1G01630.1	Sec14p-like phosphatidylinositol transfer family
Gh_D07G0470	0	0	0	0	0.335018	0.13853	AT5G61865.1	unknown protein; Has 30201 Blast hits to 17322
Gh_D07G0484	8.20733	10.2743	13.2891	12.0323	2.27696	1.68129	AT5G50860.1	Protein kinase superfamily protein
Gh_D07G0487	0	0	0	0	0	0	AT5G50790.1	Nodulin MtN3 family protein
Gh_D07G0502	0	0	0	0	0	0	AT1G15520.1	pleiotropic drug
Gh_D07G0506	0	0	0	0	0	0	AT5G50570.2	Squamosa promoter-binding protein-like
Gh_D07G0526	0.162922	0.159215	7.10759	7.52629	0.44646	0.69229	AT3G01820.1	P-loop containing nucleoside triphosphate hydrolases
Gh_D07G0537	18.9705	21.3953	3.45497	2.96531	0.431903	0.649424	AT3G48500.1	Nucleic acid-binding, OB-fold-like
Gh_D07G0552	36.7741	39.4723	12.9109	8.63328	1.23902	1.06736	AT4G25130.1	peptide met sulfoxide reductase 4
Gh_D07G0553	1.41925	1.17359	6.66789	9.48149	15.9309	16.0046	AT4G24760.1	alpha/beta-Hydrolases superfamily protein
Gh_D07G0598	10.2908	9.75197	5.35932	5.47422	0	0.220849	AT1G73760.1	RING/U-box superfamily protein
Gh_D07G0599	3.71654	4.39661	8.76625	9.03622	4.55625	4.77927	AT1G73740.1	UDP-Glycosyltransferase superfamily protein
Gh_D07G0606	0	0	0	0	0	0	AT1G23820.1	spermidine synthase 1
Gh_D07G0607	0	1.0247	3.74269	6.29703	0	0.742589	AT5G16560.1	Homeodomain-like superfamily protein
Gh_D07G0620	0	0	0	0	0	0	AT5G40200.1	DegP protease 9
Gh_D07G0641	0.401188	0.336053	4.27325	3.81254	0.392639	0.284123	AT1G74690.1	IQ-domain 31
Gh_D07G0671	29.8509	24.6384	1.43986	2.23619	0.690891	1.57126	AT5G60910.1	AGAMOUS-like 8
Gh_D07G0682	7.33527	8.60207	7.99048	10.0302	17.5549	17.9396	AT1G74210.1	PLC-like phosphodiesterases superfamily protein
Gh_D07G0751	10.2233	10.5562	0.612007	0.98019	0.660737	0.409821	AT1G66780.1	MATE efflux family protein
Gh_D07G0770	0	0	0	0	0	0	AT1G66370.1	myb domain protein 113
Gh_D07G0776	1.14864	0.967676	0.596923	0.695296	0.0542697	0.0561012	AT4G37370.1	cytochrome P450, family 81, subfamily D,
Gh_D07G0792	0	0	0	0	0.545506	0.563916
Gh_D07G0809	4.28021	3.26935	4.52673	3.86364	3.94344	4.91273	AT2G32170.1	S-adenosyl-L-methionine-dependent methyltransferases
Gh_D07G0822	2.47788	4.03585	2.62059	3.6248	0	0.584947	AT1G79480.1	Carbohydrate-binding X8 domain superfamily protein
Gh_D07G0831	0	0	0	0	0	0
Gh_D07G0834	0.397907	0.555506	0.0901766	0.105038	0.389428	0.281799	AT2G32970.2	unknown protein; FUNCTIONS IN: molecular_function
Gh_D07G0851	0	0	0	0	0	0	AT3G07880.1	Immunoglobulin E-set superfamily protein
Gh_D07G0852	0	0	2.4737	3.84182	0	0	AT2G27790.2	RNA-binding (RRM/RBD/RNP motifs) family protein
Gh_D07G0912	0	0	0	0	0	0	AT3G25180.1	cytochrome P450, family 82, subfamily G,
Gh_D07G0920	0	0	0	0	0	0
Gh_D07G0979	0.223257	0.654534	0	0	0	0	AT2G29090.1	cytochrome P450, family 707, subfamily A,
Gh_D07G0996	0	0	0	0	0.121989	0.126106	AT5G59580.1	UDP-glucosyl transferase 76E1
Gh_D07G1004	0	0	0	0	0	0	AT3G17450.1	hAT dimerisation domain-containing protein
Gh_D07G1006	0	0	0	0	0	0	AT5G59010.1	Protein kinase protein with tetratricopeptide repeat
Gh_D07G1019	0.0768588	0.0250368	0.0812855	0.0236703	4.35279	5.06215	AT2G29940.1	pleiotropic drug resistance 3
Gh_D07G1041	0.509851	0.398602	1.77941	2.29249	1.53688	1.2036	AT2G27900.2	CONTAINS InterPro DOMAIN/s: Protein of unknown function
Gh_D07G1062	0.74312	0.242071	0	0.45772	4.24249	2.45597	AT1G50300.1	TBP-associated factor 15
Gh_D07G1069	15.6007	15.1638	11.1104	10.694	68.7235	72.0526	AT4G33790.1	Jojoba acyl CoA reductase-related male
Gh_D07G1104	0.664581	0.649462	1.71321	1.84205	3.52852	3.05928	AT1G31660.1	CONTAINS InterPro DOMAIN/s: Bystin
Gh_D07G1170	0	0	0	0	0	0	AT1G56130.1	Leucine-rich repeat transmembrane protein kinase
Gh_D07G1190	13.3864	13.0818	11.3503	14.5003	3.47857	4.90359	AT5G12320.1	ankyrin repeat family protein
Gh_D07G1244	0	0	0	0	0.789716	1.22455	AT2G47540.1	Pollen Ole e 1 allergen and extensin family protein
Gh_D07G1250	0	0	0	0	0	0	AT5G46940.1	Plant invertase/pectin methylesterase inhibitor
Gh_D07G1296	0.260031	0.127057	0	0	0	0	AT2G37280.1	pleiotropic drug resistance 5
Gh_D07G1319	0.231157	0.225898	1.65017	0.961062	0.791809	1.43243	AT1G02270.1	Calcium-binding endonuclease/exonuclease/phosphatase
Gh_D07G1373	0	0	0	0	0.0473938	0	AT3G61760.1	DYNAMIN-like 1B
Gh_D07G1374	26.1236	23.8948	13.7088	13.0982	2.78274	2.08698	AT5G53390.1	O-acyltransferase (WSD1-like) family protein
Gh_D07G1399	4.37642	6.77169	12.7283	7.74993	1.99881	2.58283	AT1G01490.2	Heavy metal transport/detoxification superfamily
Gh_D07G1410	0	0.129965	0.105488	0	0.728878	0.282553	AT4G01370.1	MAP kinase 4
Gh_D07G1415	0	0	0	0	0	0	AT4G00330.1	calmodulin-binding receptor-like cytoplasmic
Gh_D07G1421	0.0644878	0.0472655	0.0383636	0.0893719	0.0331346	0.0114176	AT2G46020.2	transcription regulatory protein
Gh_D07G1432	0	0	0	0	0	0	AT1G01790.1	K+ efflux antiporter 1
Gh_D07G1437	3.62146	5.75099	0	0	0	0	AT1G01800.1	NAD(P)-binding Rossmann-fold superfamily protein
Gh_D07G1552	0	0	0	0	0.0495648	0	AT5G17580.1	Phototropic-responsive NPH3 family protein
Gh_D07G1553	4.81654	4.83083	2.01077	2.63491	5.42719	5.92452	AT3G07020.2	UDP-Glycosyltransferase superfamily protein
Gh_D07G1576	62.0685	61.6387	40.4623	35.522	62.492	59.9739	AT3G25040.1	endoplasmic reticulum retention defective 2B
Gh_D07G1597	0	0	0	0	0	0
Gh_D07G1607	0	0	0	0	0	0
Gh_D07G1746	0	0	0	0	0	0	AT1G06900.1	Insulinase (Peptidase family M16) family protein
Gh_D07G1768	0.420476	1.64364	0.8338	0.194242	0	0.297783
Gh_D07G1839	0	0	0	0	0	0	AT1G27435.1	unknown protein; Has 16 Blast hits to 16 proteins
Gh_D07G1880	0	0	0	0	0	0	AT3G20800.1	Cell differentiation, Rcd1-like protein
Gh_D07G1882	0.242083	0.325291	0.408041	0.978531	0.725581	0.557193	AT3G21620.1	ERD (early-responsive to dehydration stress) family
Gh_D07G1900	0	0	2.41566	2.81376	0	0	AT1G05000.1	Phosphotyrosine protein phosphatases superfamily
Gh_D07G1903	27.4549	29.4163	4.28545	3.41269	0.528763	0.156174	AT2G04570.1	GDSL-like Lipase/Acylhydrolase superfamily protein
Gh_D07G1911	0.326403	0.318977	0	0.0603137	0	0	AT5G35700.1	fimbrin-like protein 2
Gh_D07G1977	0	0	0	0	0	0	AT1G05680.1	Uridine diphosphate glycosyltransferase 74E2
Gh_D07G2010	40.6789	41.6529	83.1437	92.6128	55.7369	52.505	AT4G13010.1	Oxidoreductase, zinc-binding dehydrogenase family
Gh_D07G2011	2.79694	2.45055	2.06552	2.58414	1.45362	1.29777	AT4G13020.1	Protein kinase superfamily protein
Gh_D07G2086	0.404524	0.112949	19.0687	16.2847	0.197952	0.12278	AT1G04020.2	breast cancer associated RING 1
Gh_D07G2099	0.221191	0.216159	0.409378	0.340602	0.707159	0.574376	AT3G01120.1	Pyridoxal phosphate
Gh_D07G2107	0.370222	0.28944	0.0587318	0.136822	0.0507266	0.104877	AT1G13960.1	WRKY DNA-binding protein 4
Gh_D07G2110	6.57054	6.60452	3.67303	3.93145	0.0857403	0.0886339	AT5G63710.1	Leucine-rich repeat protein kinase family protein
Gh_D07G2152	0	0	0	0	0	0	AT4G10500.1	2-oxoglutarate (2OG) and Fe(II)-dependent oxygenase
Gh_D07G2241	22.5178	19.11	11.0456	9.30728	37.5515	37.1401	AT3G27950.1	GDSL-like Lipase/Acylhydrolase superfamily protein
Gh_D07G2253	0.0835755	0.0544495	0.110486	0.23165	0.687075	0.887827	AT5G14650.1	Pectin lyase-like superfamily protein
Gh_D07G2264	0	0	0	0	0	0
Gh_D07G2278	24.562	25.3504	20.6753	17.2515	13.3071	14.5549	AT5G14450.1	GDSL-like Lipase/Acylhydrolase superfamily protein
Gh_D07G2313	0.652989	1.16991	0	0	0	0	AT5G14150.1	Protein of unknown function, DUF642
Gh_D08G0027	2.91906	2.73621	5.00879	5.11872	6.52995	6.66594	AT1G07705.2	NOT2 / NOT3 / NOT5 family
Gh_D08G0058	0.307123	0	0	0	0	0	AT5G05820.1	Nucleotide-sugar transporter family protein
Gh_D08G0059	0	0	0	0	0	0	AT3G54140.1	peptide transporter 1
Gh_D08G0069	0	0	0	0	0	0	AT5G22900.1	cation/H+ exchanger 3
Gh_D08G0071	0	0	0	0	0	0	AT3G44900.1	cation/H+ exchanger 4
Gh_D08G0092	7.3832	8.81862	24.8894	25.1383	12.0364	12.0069	AT3G52750.1	Tubulin/FtsZ family protein
Gh_D08G0102	0	0	0	0	0	0	AT2G27370.1	Uncharacterised protein family (UPF0497)
Gh_D08G0108	0	0	0	0	0	0	AT5G06270.1	unknown protein; FUNCTIONS IN: molecular_function
Gh_D08G0118	0	0.0914597	0	0	0.0641161	0	AT3G45660.1	Major facilitator superfamily protein
Gh_D08G0200	0	0.0420706	0	0	0	0	AT5G24710.1	Transducin/WD40 repeat-like superfamily protein
Gh_D08G0202	0	0	0.328821	0.670268	0.0710005	0	AT3G13040.1	myb-like HTH transcriptional regulator family protein
Gh_D08G0214	0	0	0	0	0	0	AT2G07040.1	Leucine-rich repeat protein kinase
Gh_D08G0230	0	0	0	0	0	0	AT1G29660.1	GDSL-like Lipase/Acylhydrolase superfamily protein
Gh_D08G0258	0	0	0	0	0	0	AT4G27350.1	Protein of unknown function (DUF1223)
Gh_D08G0270	0.866953	0.635423	1.20341	1.15142	0	0	AT4G15560.1	Deoxyxylulose-5-phosphate
Gh_D08G0290	1.50996	0.962355	1.35392	1.33442	0	0.0929879	AT4G26640.2	WRKY family transcription factor
Gh_D08G0310	7.96647	9.6883	7.7232	6.2154	8.24719	8.65089	AT2G44300.1	Bifunctional inhibitor/lipid-transfer protein/seed
Gh_D08G0314	2.25362	3.0833	3.33679	4.0255	2.98491	1.70243	AT2G44420.1	protein N-terminal asparagine amidohydrolase family
Gh_D08G0326	11.235	9.99129	19.1599	14.0133	43.1028	39.3061	AT5G13490.2	ADP/ATP carrier 2
Gh_D08G0330	0	0	0	0	0	0.0723182	AT3G07970.1	Pectin lyase-like superfamily protein
Gh_D08G0403	0.0870257	0.0850459	0	0	0	0	AT5G38710.1	Methylenetetrahydrofolate reductase family protein
Gh_D08G0440	0	0	0	0.264715	0	0	AT1G31040.1	PLATZ transcription factor family protein
Gh_D08G0462	2.88565	2.82001	0.54101	0.53322	0.215663	0.297255	AT4G02260.2	RELA/SPOT homolog 1
Gh_D08G0526	0	0	0	0	0	0	AT3G07270.1	GTP cyclohydrolase I
Gh_D08G0529	0.223807	0.0437432	0.0710093	0.0413558	0	0	AT3G22400.1	PLAT/LH2 domain-containing lipoxygenase family
Gh_D08G0537	0.630836	0.57245	0.518247	0.395498	2.99436	3.68577	AT3G07650.3	CONSTANS-like 9
Gh_D08G0582	0	0	0	0	0.270226	0	AT5G05170.1	Cellulose synthase
Gh_D08G0625	33.4887	39.9778	34.1981	36.499	75.2847	74.4169	AT1G02130.1	RAS 5
Gh_D08G0641	0.75836	0.55583	7.21834	9.63408	3.89655	4.02805	AT3G60450.1	Phosphoglycerate mutase family protein
Gh_D08G0700	0.862167	1.26383	9.03108	8.36398	1.52876	1.41872	AT5G36740.1	Acyl-CoA N-acyltransferase with RING/FYVE/PHD-type zinc
Gh_D08G0727	30.6122	27.0556	23.5285	21.4863	1.67992	1.17641	AT4G02860.1	Phenazine biosynthesis PhzC/PhzF protein
Gh_D08G0744	5.50024	23.2922	46.5363	40.6541	60.29	32.4608	AT1G03330.1	Small nuclear ribonucleoprotein family protein
Gh_D08G0748	0	0	0	0.0969087	0.0718578	0.148566	AT4G03020.1	transducin family protein / WD-40 repeat family
Gh_D08G0756	17.3548	17.8948	24.063	20.7058	0.468089	0.774218	AT4G03140.1	NAD(P)-binding Rossmann-fold superfamily protein
Gh_D08G0762	0	0	0	0	0	0	AT2G47900.2	tubby like protein 3
Gh_D08G0824	0.220352	0.197394	1.95174	1.56083	0.868018	1.01435	AT5G13000.1	glucan synthase-like 12
Gh_D08G0828	0	0	0	0	0	0	AT1G53750.1	regulatory particle triple-A 1A
Gh_D08G0841	2.0274	2.13769	2.75074	2.02102	1.16963	1.02018	AT1G55320.1	acyl-activating enzyme 18
Gh_D08G0876	0	0	0	0	0	0	AT3G13050.1	Major facilitator superfamily protein
Gh_D08G0880	0.38078	0.45481	0.0671185	0	0	0	AT1G55550.1	P-loop containing nucleoside triphosphate hydrolases
Gh_D08G0909	1.69999	1.52287	1.57317	2.74864	0.582318	0.902955	AT3G11964.1	RNA binding;RNA binding
Gh_D08G0931	4.61756	7.42381	2.71744	2.33955	0.102046	0.105489	AT5G05800.1	unknown protein; BEST Arabidopsis thaliana protein
Gh_D08G0942	31.2469	29.0177	7.94214	8.13451	0.591347	0.489043	AT4G28030.1	Acyl-CoA N-acyltransferases (NAT) superfamily protein
Gh_D08G1060	14.7069	16.129	1.42578	2.11368	0	0	AT3G49140.1	Pentatricopeptide repeat (PPR) superfamily protein
Gh_D08G1086	0	0	0	0	0	0	AT2G21870.1	copper ion binding;cobalt ion binding;zinc ion
Gh_D08G1152	0.530123	0.396166	0.469961	0.489789	1.40999	1.06005	AT4G38120.1	ARM repeat superfamily protein
Gh_D08G1236	0	0	0.0786848	0.274956	0	0	AT4G11090.1	TRICHOME BIREFRINGENCE-LIKE 23
Gh_D08G1244	0	0	0	0	0	0	AT4G39670.1	Glycolipid transfer protein (GLTP) family protein
Gh_D08G1274	0	0.528276	0.428781	1.99778	4.07372	3.06269
Gh_D08G1284	0	0	6.16184	7.17731	0.665247	0.687698	AT3G05010.1	Protein of unknown function, transmembrane-40
Gh_D08G1289	17.4768	19.4188	2.27878	1.54835	0.0820074	0	AT2G47890.1	B-box type zinc finger protein with CCT domain
Gh_D08G1293	0	0	0	0	0	0.925973	AT1G03020.1	Thioredoxin superfamily protein
Gh_D08G1296	0	0	0	0	0	0	AT4G02570.3	cullin 1
Gh_D08G1340	0	0	0.144092	0	0	0	AT2G47190.1	myb domain protein 2
Gh_D08G1394	2.41666	2.51283	0.214691	0.178623	0	0	AT1G01320.2	Tetratricopeptide repeat (TPR)-like superfamily protein
Gh_D08G1431	0	0	0	0	0	0	AT4G00230.1	xylem serine peptidase 1
Gh_D08G1434	0.378681	0.370066	0.100123	0.233246	0	0	AT4G23010.1	UDP-galactose transporter 2
Gh_D08G1450	0.223562	0.873906	0	0	0	0	AT2G45830.1	downstream target of AGL15 2
Gh_D08G1512	0	0	0	0	0	0	AT2G42500.1	protein phosphatase 2A-3
Gh_D08G1539	28.8877	29.6539	63.7345	65.1544	11.4751	10.1432	AT4G16830.3	Hyaluronan / mRNA binding family
Gh_D08G1630	94.1106	94.1406	10.3803	11.4565	1.93698	1.60188	AT4G19410.2	Pectinacetylesterase family protein
Gh_D08G1656	9.549	8.59504	19.9322	16.4841	18.4205	15.1269	AT5G45550.1	Mob1/phocein family protein
Gh_D08G1662	5.16905	7.07204	3.04577	3.00191	0	0.209185	AT1G32100.1	pinoresinol reductase 1
Gh_D08G1673	0.176239	0.086115	0.0698962	0.0610613	0.0150923	0	AT4G19050.1	NB-ARC domain-containing disease resistance protein
Gh_D08G1696	0	0	0	0	0	0	AT4G17785.1	myb domain protein 39
Gh_D08G1709	5.77351	5.64217	1.83181	2.1337	0.263689	0.817765	AT2G39445.1	Phosphatidylinositol N-acetylglucosaminyltransferase,
Gh_D08G1725	0.295072	0.672838	1.4043	1.09049	1.01074	0.905541	AT1G05160.1	cytochrome P450, family 88,
Gh_D08G1779	0	0	0	0	0	0	AT4G14110.1	COP9 signalosome, subunit
Gh_D08G1880	0	0	0.256921	0	0.665707	1.14696	AT4G22758.1	unknown protein; LOCATED IN: chloroplast; BEST
Gh_D08G1923	0.258775	0	0	0	0	0.366531	AT2G46225.3	ABI-1-like 1
Gh_D08G1950	0.0469382	0.229352	0.29785	0.260202	0.128626	0	AT1G63440.1	heavy metal atpase 5
Gh_D08G2032	3.57077	3.48953	9.85647	11.0849	1.85917	1.31499	AT2G30590.1	WRKY DNA-binding protein 21
Gh_D08G2036	0	0	0	0	0	0	AT2G42430.1	lateral organ boundaries-domain 16
Gh_D08G2054	0	0.27802	2.25658	2.89131	1.07195	1.41035	AT4G28556.1	PAK-box/P21-Rho-binding family protein
Gh_D08G2086	0	0	0	0	0	0	AT4G13080.1	xyloglucan endotransglucosylase/hydrolase 1
Gh_D08G2126	47.9481	54.1462	41.8958	43.5968	2.81558	2.8028	AT5G60800.2	Heavy metal transport/detoxification superfamily
Gh_D08G2210	2.96199	3.58932	9.96164	8.75722	1.86688	2.26551	AT5G27830.1	FUNCTIONS IN: molecular_function unknown; INVOLVED
Gh_D08G2223	0	0	0	0	0	0	AT1G55020.1	lipoxygenase 1
Gh_D08G2280	1.81458	2.74056	0.523389	1.14308	0.169519	0.0584133	AT3G04650.1	FAD/NAD(P)-binding oxidoreductase family protein
Gh_D08G2287	0	0	0	0	0	0	AT5G16360.1	NC domain-containing protein-related
Gh_D08G2303	37.3926	36.1852	21.6346	19.7071	42.8023	43.1018	AT3G04290.1	Li-tolerant lipase 1
Gh_D08G2334	4.36148	5.57373	4.65704	4.02964	103.775	108.168	AT1G33110.1	MATE efflux family protein
Gh_D08G2351	1.57713	1.9651	1.53245	1.63928	2.37703	2.42933	AT1G11330.1	S-locus lectin protein kinase family protein
Gh_D08G2405	0.257716	0.352594	0.265745	0.452405	0.582638	1.07684	AT1G65810.1	P-loop containing nucleoside triphosphate hydrolases
Gh_D08G2453	26.2133	26.3704	38.2211	34.5475	29.0502	28.8021	AT3G12800.1	short-chain dehydrogenase-reductase B
Gh_D08G2461	6.77805	5.15189	32.8553	31.6596	1.0319	1.60008	AT5G11260.1	Basic-leucine zipper (bZIP) transcription
Gh_D08G2499	0	0	0	0	0.213232	0.110214	AT3G15610.1	Transducin/WD40 repeat-like superfamily protein
Gh_D08G2511	0.387757	0.595471	0.439382	0.562972	0.341545	0.353071	AT3G16060.1	ATP binding microtubule motor family protein
Gh_D08G2526	0	0	0	0	0	0	AT2G37270.2	ribosomal protein 5B
Gh_D08G2573	0	0	0	0	0	0	ATCG00160.1	ribosomal protein S2
Gh_D09G0008	0	0	0	0	0	0
Gh_D09G0030	0.058079	0	0	0	0	0	AT3G50120.1	Plant protein of unknown function (DUF247)
Gh_D09G0049	0.404606	0.0659002	0.320932	0.249214	0.0461981	0.0477572	AT1G21610.3	wound-responsive family protein
Gh_D09G0079	8.56134	9.20323	10.8653	11.1618	10.4923	11.7221	AT5G15610.2	Proteasome component (PCI) domain protein
Gh_D09G0086	0	0.674332	2.18932	1.91259	0	0	AT3G02120.1	hydroxyproline-rich glycoprotein family protein
Gh_D09G0143	0	0	0	0	0	0	AT5G07830.1	glucuronidase 2
Gh_D09G0149	0.628877	0.477999	0.0554248	0	0	0	AT5G39785.1	Protein of unknown function (DUF1666)
Gh_D09G0159	0.273482	0.374164	0	0	0	0	AT4G08850.1	Leucine-rich repeat receptor-like protein kinase family
Gh_D09G0161	0	0	0	0	0	0	AT1G16160.1	wall associated kinase-like 5
Gh_D09G0168	2.10908	1.14505	0	0	0	0	AT4G08850.1	Leucine-rich repeat receptor-like protein kinase family
Gh_D09G0174	0	0	0	0	0	0	AT4G08850.1	Leucine-rich repeat receptor-like protein kinase family
Gh_D09G0186	0	0	0	0	0	0	AT4G08850.1	Leucine-rich repeat receptor-like protein kinase
Gh_D09G0230	0	0	0	0	0	0
Gh_D09G0231	1.62386	1.01459	2.44938	2.16438	1.3678	1.77216	AT5G15020.2	SIN3-like 2
Gh_D09G0234	5.45171	6.20347	5.9829	6.0029	0.358139	0.528893	AT5G14940.1	Major facilitator superfamily protein
Gh_D09G0247	3.01117	2.6157	2.4946	2.53477	6.1887	4.59676	AT5G14880.1	Potassium transporter family protein
Gh_D09G0259	1432.63	1499.8	16.6269	13.0791	2.14478	0.674787	AT3G01500.2	carbonic anhydrase 1
Gh_D09G0295	2.48032	4.4438	4.00034	5.34707	0.509767	0.0585523	AT5G40510.1	Sucrase/ferredoxin-like family protein
Gh_D09G0311	13.1931	14.2699	0.507996	0	0.263253	0.0907126	AT5G14370.1	CCT motif family protein
Gh_D09G0354	0	0.200172	0	0	0.21049	0.0725313	AT5G14180.1	Myzus persicae-induced lipase 1
Gh_D09G0368	1.24772	1.62578	0.43986	0.640436	0.28493	0.196364	AT3G01930.2	Major facilitator superfamily protein
Gh_D09G0374	11.1741	10.6399	21.5899	26.4715	8.24402	11.1601	AT2G44860.2	Ribosomal protein L24e family protein
Gh_D09G0390	10.7874	8.47494	0	0	0	0	AT2G45650.1	AGAMOUS-like 6
Gh_D09G0409	0	0	0.223575	0.52084	0	0	AT5G52200.2	phosphoprotein phosphatase inhibitors
Gh_D09G0417	3.85045	4.24321	1.62455	1.3246	2.04856	2.00166	AT5G23890.1	LOCATED IN: mitochondrion, chloroplast thylakoid
Gh_D09G0426	3.94211	4.91799	1.06447	1.1624	0.172383	0.118801	AT4G25640.2	detoxifying efflux carrier 35
Gh_D09G0429	1.13502	1.27558	0	0	0	0	AT1G01580.1	ferric reduction oxidase 2
Gh_D09G0437	0	0	0	0	0	0	ATCG00780.1	ribosomal protein L14
Gh_D09G0451	0	0	0	0	0.0423468	0.0656639	AT5G62310.1	AGC (cAMP-dependent, cGMP-dependent and protein
Gh_D09G0471	3.42794	3.90828	0	0	0	0	AT5G07990.1	Cytochrome P450 superfamily protein
Gh_D09G0472	9.03998	8.04023	0.134279	0.218971	0.0231953	0.0239781	AT5G07990.1	Cytochrome P450 superfamily protein
Gh_D09G0487	0.983813	0	0	0	0.168499	0	AT1G67060.1	unknown protein; FUNCTIONS IN: molecular_function
Gh_D09G0492	0	0	0	0	0	0	AT4G18250.1	receptor serine/threonine kinase, putative
Gh_D09G0503	0	0	0	0	0	0	AT3G18180.1	Glycosyltransferase family 61 protein
Gh_D09G0526	0	0	0	0	0.035181	0.163657	AT1G04160.1	myosin XI B
Gh_D09G0533	3.51465	3.53571	4.71467	5.4439	1.94751	1.7204	AT5G27600.1	long-chain acyl-CoA synthetase 7
Gh_D09G0536	0.0410105	0.16031	0.910824	0.833586	0.112383	0.174263	AT5G26250.1	Major facilitator superfamily protein
Gh_D09G0561	0	0	0	0	0	0	AT1G06620.1	2-oxoglutarate (2OG) and Fe(II)-dependent oxygenase
Gh_D09G0574	0	0	0	0	0	0	AT1G04500.1	CCT motif family protein
Gh_D09G0587	0.718453	1.24819	0.379916	0.147509	0.218756	0	AT5G18910.1	Protein kinase superfamily protein
Gh_D09G0593	0	0	0	0	0	0	AT3G05030.1	sodium hydrogen exchanger 2
Gh_D09G0637	29.3354	29.8625	0.290859	0.225862	0	0	AT4G16260.1	Glycosyl hydrolase superfamily protein
Gh_D09G0648	0.163689	0.159965	0	0	0	0	AT5G49620.1	myb domain protein 78
Gh_D09G0654	0.907335	0.709355	0.863634	0.929752	1.36752	1.02813	AT5G18525.1	protein serine/threonine kinases;protein tyrosine
Gh_D09G0658	2.13861	1.71198	10.1058	10.1317	0.65463	0.789509	AT5G47690.1	binding
Gh_D09G0664	0	0	0	0	0.48134	0.796135	AT3G26720.2	Glycosyl hydrolase family 38 protein
Gh_D09G0682	0.122722	0.179895	0	0	0	0	AT4G38830.1	cysteine-rich RLK (RECEPTOR-like protein kinase)
Gh_D09G0704	0.0832992	0.122106	0	0	0	0.0294964	AT1G17420.1	lipoxygenase 3
Gh_D09G0714	12.1632	10.0578	5.93709	10.8055	1.92295	2.98177
Gh_D09G0726	0	0	0	0	0.160743	0.110779	AT1G17270.1	O-fucosyltransferase family protein
Gh_D09G0760	0	0	0	0	0	0	AT1G78580.1	trehalose-6-phosphate synthase
Gh_D09G0818	0	0	0	0	0	0
Gh_D09G0839	1.27459	1.71269	2.40113	2.20803	4.76622	3.91157	AT2G27880.1	Argonaute family protein
Gh_D09G0883	8.36702	9.04499	8.39864	7.18313	1.92761	2.09754	AT1G80600.1	HOPW1-1-interacting 1
Gh_D09G0896	0.0894911	0.0874552	0.709841	0.330729	0.0613089	0.253512	AT1G08230.2	Transmembrane amino acid transporter family protein
Gh_D09G0925	0	0	0	0	1.00298	0.888712	AT3G44510.2	alpha/beta-Hydrolases superfamily protein
Gh_D09G0968	0	0	0	0	0	0
Gh_D09G1082	0.142246	0	0	0	0.0974504	0	AT5G12870.1	myb domain protein 46
Gh_D09G1107	0	0	0	0	0	0	AT3G04100.1	AGAMOUS-like 57
Gh_D09G1168	0.436599	0.90074	0.115436	0.26892	0	0	AT3G57630.1	exostosin family protein
Gh_D09G1372	0	0.0630843	0.460828	0.41749	1.23827	0.594315	AT4G05160.1	AMP-dependent synthetase and ligase family protein
Gh_D09G1480	0.0911341	0.0890609	10.9877	10.7776	1.87304	1.80716
Gh_D09G1575	5.06466	7.32774	11.1127	10.4525	39.9693	41.1319	AT4G33070.1	Thiamine pyrophosphate dependent pyruvate
Gh_D09G1595	2.09711	0.512349	0	0	1.07752	0.742589	AT4G11600.1	glutathione peroxidase 6
Gh_D09G1649	2.20609	1.90522	0.325556	0.853217	0.421774	0.436008	AT3G17850.1	Protein kinase superfamily protein
Gh_D09G1651	279.598	275.15	14.859	14.4662	4.59715	3.36621	AT3G17930.1	unknown protein; FUNCTIONS IN: molecular_function
Gh_D09G1656	0.152308	0.446529	0.724861	1.0554	0.730406	0.593258	AT1G18190.1	golgin candidate 2
Gh_D09G1675	0.130316	0.127352	0.206733	0.240802	2.49977	2.26112	AT1G67000.1	Protein kinase superfamily protein
Gh_D09G1699	0	0	0	0	0	0	AT3G42170.1	BED zinc finger ;hAT family dimerisation domain
Gh_D09G1789	0	0	0	0	0	0	AT1G64660.1	methionine gamma-lyase
Gh_D09G1797	0	0	0	0	0	0	AT4G23990.1	cellulose synthase like G3
Gh_D09G1890	1.52528	2.54275	0	0	0	0	AT1G05160.1	cytochrome P450, family 88,
Gh_D09G2000	0	0	0.0784608	0.182782	0	0	AT1G06000.1	UDP-Glycosyltransferase superfamily protein
Gh_D09G2048	0	0	0	0	0	0	AT5G58390.1	Peroxidase superfamily protein
Gh_D09G2098	0.402746	0.393584	0	0	0	0	AT1G03700.1	Uncharacterised protein family (UPF0497)
Gh_D09G2179	0	0	0	0	0	0	AT1G06650.2	2-oxoglutarate (2OG) and Fe(II)-dependent oxygenase
Gh_D09G2180	0	0	0	0	0	0	AT5G59540.2	2-oxoglutarate (2OG) and Fe(II)-dependent oxygenase
Gh_D09G2254	0.398131	0	2.84217	6.25327	0.545506	0	AT4G15563.1	unknown protein; Has 36 Blast hits to 36 proteins in
Gh_D09G2256	1.02122	1.08872	12.2241	9.17793	6.42382	5.78588	AT3G21465.1	unknown protein; BEST Arabidopsis thaliana protein
Gh_D09G2259	4.17045	3.74512	8.04645	7.28973	1.69882	1.51668	AT3G17090.1	Protein phosphatase 2C family protein
Gh_D09G2291	0	0	0.512213	0.265167	0	0	AT5G49180.1	Plant invertase/pectin methylesterase inhibitor
Gh_D09G2337	0.669384	0.654156	0.503008	0.585904	2.09983	1.59684	AT3G17205.3	ubiquitin protein ligase 6
Gh_D09G2362	0.61581	0.4012	61.2201	60.499	4.35944	6.10566	AT3G02310.1	K-box region and MADS-box transcription
Gh_D10G0040	0	0	0	0	0	0	AT4G21160.2	Calcium-dependent ARF-type GTPase activating
Gh_D10G0051	0	0	0	0	0	0	AT5G23960.1	terpene synthase 21
Gh_D10G0055	0	0	0	0	0	0	AT3G14490.1	Terpenoid cyclases/Protein prenyltransferases
Gh_D10G0057	0	0.165936	2.0876	2.43163	0.0581631	0.060126	AT5G36110.1	cytochrome P450, family 716, subfamily A,
Gh_D10G0095	0	0	0	17.9324	0	0	AT4G05590.2	CONTAINS InterPro DOMAIN/s: Uncharacterised protein
Gh_D10G0136	1.4565	1.12371	0.12161	0.212477	0	0	AT1G61890.1	MATE efflux family protein
Gh_D10G0141	0	0	0.453296	0.621175	0	0.0119036	AT4G21820.1	binding;calmodulin binding
Gh_D10G0172	0	0	0	0	0	0	AT3G25830.1	terpene synthase-like
Gh_D10G0182	11.9534	16.354	9.71842	6.90245	0.818907	0.423272	AT4G27270.1	Quinone reductase family protein
Gh_D10G0224	0	0	0	0	0.698252	0	AT4G27450.1	Aluminium induced protein with YGL and LRDR motifs
Gh_D10G0267	5.01146	4.18075	8.53186	7.56637	6.69906	5.54011	AT1G28490.2	syntaxin of plants 61
Gh_D10G0278	0.784266	0.71168	1.86623	1.29392	1.57349	1.9043	AT4G18465.1	RNA helicase family protein
Gh_D10G0280	4.75092	3.94641	0.376841	1.31683	0	0	AT2G42360.1	RING/U-box superfamily protein
Gh_D10G0370	2.20488	2.26813	0.0306826	0	0.159003	0.0821845	AT4G18240.1	starch synthase 4
Gh_D10G0456	0	0.0549217	0.4012	0.415394	0	0	AT2G38970.1	Zinc finger (C3HC4-type RING finger) family protein
Gh_D10G0463	0.0349825	0.0341866	0	0	0	0	AT1G56145.1	Leucine-rich repeat transmembrane protein kinase
Gh_D10G0575	0	0	0	0	0	0
Gh_D10G0576	0	0	0	0	0.308202	0.407104	AT3G21250.2	multidrug resistance-associated protein 6
Gh_D10G0607	31.9709	29.2032	34.7783	33.7582	78.5816	79.4777	AT3G16370.1	GDSL-like Lipase/Acylhydrolase superfamily protein
Gh_D10G0622	0	0	0	0	0	0	AT5G57050.2	Protein phosphatase 2C family protein
Gh_D10G0626	0	0	0	0	0	0
Gh_D10G0676	1.66303	1.23394	2.56493	2.87381	7.04685	7.82993	AT1G79990.1	structural molecules
Gh_D10G0690	0.130934	0.0426519	0	0	0	0	AT1G15520.1	pleiotropic drug
Gh_D10G0716	16.8842	20.4891	7.3585	5.99983	2.28799	1.70821	AT1G15390.1	peptide deformylase 1A
Gh_D10G0749	0	0	0	0	0	0	AT2G12400.1	unknown protein; FUNCTIONS IN: molecular_function
Gh_D10G0771	0	0	0	0	0	0
Gh_D10G0790	0	0	0	0	0	0.0611723	AT4G24250.1	Seven transmembrane MLO family protein
Gh_D10G0791	4.25592	4.79896	1.81773	0.756175	2.35496	2.66628	AT2G02410.1	unknown protein; CONTAINS InterPro DOMAIN/s: Protein
Gh_D10G0811	0	0	0	0	0	0.327506	AT3G01850.2	Aldolase-type TIM barrel family protein
Gh_D10G0832	2.46521	1.92731	0	0	0	0	AT5G14450.1	GDSL-like Lipase/Acylhydrolase superfamily protein
Gh_D10G0970	0.164324	0.513875	1.51196	1.67004	0.270182	0.2793	AT2G14170.2	aldehyde dehydrogenase 6B2
Gh_D10G1005	0	0	0.159649	0	0	0	AT4G40020.1	Myosin heavy chain-related protein
Gh_D10G1021	0	0	0	0	0	0	AT5G04250.2	Cysteine proteinases superfamily protein
Gh_D10G1050	28.5278	30.9969	60.2922	58.9571	10.6077	8.5732	AT5G63860.1	Regulator of chromosome condensation (RCC1)
Gh_D10G1126	0	0	0	0	0	0	AT5G51980.1	Transducin/WD40 repeat-like superfamily protein
Gh_D10G1142	6950.08	6601.21	2195.63	2216.25	2398.77	2475.98
Gh_D10G1164	0	0	0	0	0	0	AT2G38410.1	ENTH/VHS/GAT family protein
Gh_D10G1165	0	0	0	0	0	0	AT5G01750.2	Protein of unknown function (DUF567)
Gh_D10G1166	4.32525	5.22795	3.43078	3.36519	3.27507	3.3856	AT5G48930.1	hydroxycinnamoyl-CoA shikimate/quinate
Gh_D10G1211	1.3877	1.54987	3.7739	3.11372	3.53114	3.22912	AT3G59650.1	mitochondrial ribosomal protein L51/S25/CI-B8 family
Gh_D10G1221	0.148042	0.0482246	0	0.0227963	0.169035	0.419375	AT1G58190.2	receptor like protein 9
Gh_D10G1232	0	0.152863	0.0620367	0	0	0.166168	AT5G67550.1	unknown protein; FUNCTIONS IN: molecular_function
Gh_D10G1255	0	0	0	0	0	0	ATCG00860.1	Chloroplast Ycf2;ATPase, AAA type, core
Gh_D10G1321	0.0964832	0.0471441	0	0	0.165248	0.0341649	AT1G79670.1	Wall-associated kinase family protein
Gh_D10G1339	0.36135	0.0441412	0.429933	0.292125	1.73289	2.23921	AT4G14200.1	Pentatricopeptide repeat (PPR) superfamily protein
Gh_D10G1354	6.33369	5.98994	0.64824	0.424727	15.7818	15.0121	AT3G23790.1	AMP-dependent synthetase and ligase family
Gh_D10G1365	0	0	0	0	0	0
Gh_D10G1382	0	0	0	0	0	0	AT4G14480.1	Protein kinase superfamily protein
Gh_D10G1421	0	0	0	0	0	0
Gh_D10G1431	5.83941	5.81032	115.627	95.6408	14.6927	12.0305	AT5G13930.1	Chalcone and stilbene synthase family
Gh_D10G1453	0	0	0	0	0	0	AT2G29420.1	glutathione S-transferase tau 7
Gh_D10G1457	0	0	0.0441591	0.0771549	0	0	AT5G43900.1	myosin 2
Gh_D10G1484	102.087	101.76	6.15413	6.91681	4.66256	4.81991	AT3G63410.1
Gh_D10G1498	11.0451	14.5591	14.262	14.2391	40.1216	38.5651	AT3G22845.1	emp24/gp25L/p24 family/GOLD family protein
Gh_D10G1505	0.630188	0.923777	1.99945	1.16448	33.0274	36.3736	AT5G26330.1	Cupredoxin superfamily protein
Gh_D10G1510	0	0	0	0	0	0	AT2G36390.1	starch branching enzyme 2.1
Gh_D10G1534	0	0	0	0	0	0	AT4G38630.1	regulatory particle
Gh_D10G1564	3.2189	3.24714	4.85935	3.8374	0.248976	0.257378	AT3G23410.1	fatty alcohol oxidase 3
Gh_D10G1565	0	0	0.0389684	0.181561	0.100971	0.104378	AT3G23430.1	phosphate 1
Gh_D10G1584	0	0	0	0	0	0	AT2G33380.1	Caleosin-related family protein
Gh_D10G1610	0	0	0	0	0	0	AT3G06270.1	Protein phosphatase 2C family protein
Gh_D10G1683	0	0	0	0	0	0	AT3G17450.1	hAT dimerisation domain-containing protein
Gh_D10G1754	0.422326	0	0	0	0.289329	0.299093
Gh_D10G1758	0	0	0	0.390194	1.15732	2.99093
Gh_D10G1773	0.143206	0	0	0	5.39595	6.23728	AT3G56060.1	Glucose-methanol-choline (GMC) oxidoreductase family
Gh_D10G1824	0.20423	0	0.485983	0.84911	0.279829	0.433909	AT2G38330.1	MATE efflux family protein
Gh_D10G1828	0	0	0	0	0	0	AT3G53480.1	pleiotropic drug resistance 9
Gh_D10G1855	0	0	0	0	0	0	AT5G38020.1	S-adenosyl-L-methionine-dependent methyltransferases
Gh_D10G1877	0.733622	1.35421	1.09916	1.35561	0.558436	0.519554	AT2G19260.1	RING/FYVE/PHD zinc finger superfamily protein
Gh_D10G1926	0.529239	0	0	0	0	0	AT3G61680.1	alpha/beta-Hydrolases superfamily protein
Gh_D10G1934	0	0	0	0	0	0	AT4G08850.1	Leucine-rich repeat receptor-like protein kinase family
Gh_D10G1949	0.221832	0.43357	0	0	0.151973	0.235653	AT1G16130.1	wall associated kinase-like 2
Gh_D10G2012	1.29866	1.06721	3.11368	3.24505	5.2977	3.90879	AT3G11910.2	ubiquitin-specific protease 13
Gh_D10G2084	0	0	0.33352	0.776968	1.72837	3.4245
Gh_D10G2109	0.349481	0.227687	0	0	0	0.247504	AT1G16670.1	Protein kinase superfamily protein
Gh_D10G2158	0	0	0	0	0	0	AT2G39430.1	Disease resistance-responsive (dirigent-like protein)
Gh_D10G2191	0	0	0	0	0	0	AT4G10720.1	Ankyrin repeat family protein
Gh_D10G2202	0	0	0	0	0	0	AT4G10720.2	Ankyrin repeat family protein
Gh_D10G2230	0	0	0	0	0	0	AT3G47570.1	Leucine-rich repeat protein kinase family protein
Gh_D10G2259	0	0	0	0	0	0	AT3G55470.2	Calcium-dependent lipid-binding (CaLB domain) family
Gh_D10G2262	0.0207165	0.0607356	0.0328645	0	0	0	AT4G27190.1	NB-ARC domain-containing disease resistance protein
Gh_D10G2263	0	0	0	0	0	0	AT4G27220.1	NB-ARC domain-containing disease resistance protein
Gh_D10G2281	0	0	0	0.032083	0	0	AT4G27220.1	NB-ARC domain-containing disease resistance protein
Gh_D10G2311	0.376817	0.368244	1.39482	1.45061	0.0430251	0	AT5G02070.1	Protein kinase family protein
Gh_D10G2346	0.0969442	0.189477	0	0	0.487042	0.411937	AT5G17680.1	disease resistance protein (TIR-NBS-LRR class),
Gh_D10G2347	0.241714	0.303705	0	0	0	0	AT5G17680.1	disease resistance protein (TIR-NBS-LRR class),
Gh_D10G2352	0	0	0	0	0	0	AT3G25510.1	disease resistance protein (TIR-NBS-LRR class),
Gh_D10G2373	0	0	0	0	0	0	AT3G47570.1	Leucine-rich repeat protein kinase family protein
Gh_D10G2393	0	0	0	0	0	0	AT2G30130.1	Lateral organ boundaries (LOB)
Gh_D10G2413	6.3108	4.29025	2.50285	2.28156	0.939875	0.388638	AT2G40410.2	Staphylococcal nuclease homologue
Gh_D10G2417	215.676	212.637	406.029	385.416	81.1723	75.4045	AT3G10985.1	senescence associated gene 20
Gh_D10G2422	0.761601	0.52491	1.25907	1.51841	0.4229	0.352009	AT4G27190.1	NB-ARC domain-containing disease resistance protein
Gh_D11G0045	0	0	0.200774	0	0.867041	0.358521	AT1G18400.1	BR enhanced expression 1
Gh_D11G0061	0	0	0	0	0	0	AT3G18550.2	TCP family transcription factor
Gh_D11G0099	4.26025	4.63465	1.78525	1.70812	4.57068	4.66801	AT1G02260.1	Divalent ion symporter
Gh_D11G0101	0	0	0	0	0	0	AT1G02260.1	Divalent ion symporter
Gh_D11G0174	2.56177	2.62866	9.04232	2.84022	7.80985	6.98487	AT1G32790.1	CTC-interacting domain 11
Gh_D11G0190	197.956	207.217	15.0979	15.4757	2.3472	2.96562	AT3G54900.1	CAX interacting protein 1
Gh_D11G0356	0.549421	0.379004	1.78165	1.8961	0.98528	1.15586	AT1G26580.1	FUNCTIONS IN: molecular_function unknown; INVOLVED
Gh_D11G0400	2.62688	2.56712	2.29199	1.69891	0	0.558109	AT2G45650.1	AGAMOUS-like 6
Gh_D11G0406	0.443777	0.247818	0.0670481	0.117146	0	0.0299319	AT3G48770.1	DNA binding;ATP binding
Gh_D11G0435	0.0639588	0	0.0507319	0.0590925	0	0	AT3G48250.1	Pentatricopeptide repeat (PPR) superfamily protein
Gh_D11G0500	0	0	0	0	0	0	AT5G42930.1	alpha/beta-Hydrolases superfamily protein
Gh_D11G0600	0.971045	1.89791	7.70229	3.58865	41.9106	44.0126	AT3G51520.1	diacylglycerol acyltransferase family
Gh_D11G0614	0	0	0	0	0	0	AT2G13620.1	cation/hydrogen exchanger 15
Gh_D11G0766	13.1009	16.2946	0.436011	0.253933	1.06698	0.648819	AT3G02100.1	UDP-Glycosyltransferase superfamily protein
Gh_D11G0872	0	0.426297	0	0	0	0	AT2G45510.1	cytochrome P450, family 704, subfamily A,
Gh_D11G0960	0.106054	0.0518206	0	0	0	0	AT1G01580.1	ferric reduction oxidase 2
Gh_D11G1010	0	0	0	0	0	0	AT5G42800.1	dihydroflavonol 4-reductase
Gh_D11G1050	0	0	1.2886	1.22805	2.52945	1.88267	AT2G46640.2	unknown protein; FUNCTIONS IN: molecular_function
Gh_D11G1067	0	0	0	0	0	0	AT4G10490.1	2-oxoglutarate (2OG) and Fe(II)-dependent oxygenase
Gh_D11G1100	0.0434191	0	0	0	0	0	AT5G24010.1	Protein kinase superfamily protein
Gh_D11G1402	0	0	0	0	0	0
Gh_D11G1428	1.62079	1.24451	4.31597	3.26236	0.277595	0.532931	AT5G48730.1	Pentatricopeptide repeat (PPR) superfamily protein
Gh_D11G1547	0	0	0	0	0	0	AT4G29510.1	arginine
Gh_D11G1569	0	0	0.416256	0.242427	0.11984	0.0619422	AT2G05760.1	Xanthine/uracil permease family protein
Gh_D11G1571	1.11606	0.962355	0	0	0	0	AT3G21670.1	Major facilitator superfamily protein
Gh_D11G1581	94.5165	102.352	11.3975	13.7183	0.765645	0.508811	AT4G15440.1	hydroperoxide lyase 1
Gh_D11G1617	6.74027	8.1368	40.8839	30.5877	0.950692	0.701983
Gh_D11G1640	0	0	0	0	0	0
Gh_D11G1666	12.0143	12.7359	0	0	0	0	AT5G38510.1	Rhomboid-related intramembrane serine protease family
Gh_D11G1710	4.36495	4.51293	3.06084	2.45477	1.21348	1.25443	AT4G15760.1	monooxygenase 1
Gh_D11G1799	27.3431	32.3768	35.8592	34.7169	1.89622	2.25721	AT4G36195.1	Serine carboxypeptidase S28 family protein
Gh_D11G1921	0	0	0	0	0	0	AT3G50590.1	Transducin/WD40 repeat-like superfamily protein
Gh_D11G1999	0.76457	0.324859	1.39748	1.47422	6.08057	6.14452	AT4G37460.1	Tetratricopeptide repeat (TPR)-like superfamily
Gh_D11G2001	0	0	0	0	0	0	AT2G38700.1	mevalonate diphosphate decarboxylase 1
Gh_D11G2156	5.46619	4.1091	0	0.388484	0	0	AT1G17840.1	white-brown complex
Gh_D11G2158	0.0582738	0.0569481	0	0	0	0	AT1G17840.1	white-brown complex
Gh_D11G2167	0.707799	0.230566	0.748565	0	0.484902	0.334177	AT3G04340.1	FtsH extracellular protease family
Gh_D11G2225	0.301037	0	0	0	0	0	AT5G65210.3	bZIP transcription factor family protein
Gh_D11G2231	2.34575	3.2363	2.29843	2.23101	1.08711	0.977215	AT5G09840.1	Putative endonuclease or glycosyl hydrolase
Gh_D11G2246	3.10735	1.73524	4.22527	4.10133	0	0	AT4G39410.1	WRKY DNA-binding protein 13
Gh_D11G2281	14.2722	13.7774	4.69394	3.779	2.68289	3.88281	AT2G30390.1	ferrochelatase 2
Gh_D11G2306	3.01314	2.65014	0.537753	0.417583	1.90944	1.12031	AT3G03560.1	unknown protein; LOCATED IN: plasma membrane;
Gh_D11G2358	0	0	0	0	0	0	AT5G07010.1	sulfotransferase 2A
Gh_D11G2382	0	0	0	0	0	0	AT5G13530.2	protein kinases;ubiquitin-protein ligases
Gh_D11G2413	0	0	0	0	0	0	AT1G55850.1	cellulose synthase like E1
Gh_D11G2417	9.73363	10.1879	1.13912	1.42513	0.0364391	0.0376688	AT1G55850.1	cellulose synthase like E1
Gh_D11G2423	7.34966	3.59123	0	2.26349	0.839188	1.73502
Gh_D11G2424	5.08264	5.8185	4.95303	4.8301	34.8204	30.8533	AT1G55340.1	Protein of unknown function (DUF1639)
Gh_D11G2426	0	0	0	0	0	0	AT4G27190.1	NB-ARC domain-containing disease resistance protein
Gh_D11G2427	0	0	0.0596389	0.173668	0.231795	0.292866	AT1G31814.1	FRIGIDA like 2
Gh_D11G2557	0	0	0	0	0	0	AT5G26030.2	ferrochelatase 1
Gh_D11G2563	0	0	0	0	0	0	AT3G63380.1	ATPase E1-E2 type family protein / haloacid
Gh_D11G2603	0.635754	0.994065	4.03422	3.64177	0	0.0900487	AT1G60690.1	NAD(P)-linked oxidoreductase superfamily protein
Gh_D11G2624	0	0	0	0	0	0	AT5G28050.1	Cytidine/deoxycytidylate deaminase family protein
Gh_D11G2636	0	0	0	0.355616	0	0
Gh_D11G2640	0.357631	0.524243	0.531884	0.536934	1.07191	0.918124	AT3G05090.2	Transducin/WD40 repeat-like superfamily protein
Gh_D11G2670	0.0476434	0.0698393	0.0188953	0.0110046	0.00815993	0	AT4G27220.1	NB-ARC domain-containing disease resistance protein
Gh_D11G2672	0.0538084	0.192809	0.241857	0.198858	0.0122878	0.0254049	AT4G27220.1	NB-ARC domain-containing disease resistance protein
Gh_D11G2684	0	0	0	0	0	0	AT4G04750.1	Major facilitator superfamily protein
Gh_D11G2685	8.15135	8.28455	2.069	1.12967	22.2257	21.8213	AT4G04750.1	Major facilitator superfamily protein
Gh_D11G2720	0.152339	0.347371	5.11533	4.22244	0.556612	0.395585	AT5G27550.1	P-loop containing nucleoside triphosphate hydrolases
Gh_D11G2890	7.15429	6.35594	32.1569	34.4519	20.6448	22.8769	AT5G54680.1	basic helix-loop-helix (bHLH)
Gh_D11G2904	0	0	0	0	0	0	AT5G23960.2	terpene synthase 21
Gh_D11G2918	0	0	0	0	0	0	AT4G27290.1	S-locus lectin protein kinase family protein
Gh_D11G2953	74.5783	79.63	2.8756	5.104	0.946155	1.46713	AT3G15110.1	unknown protein; FUNCTIONS IN: molecular_function
Gh_D11G2994	0.584157	0.61478	0.106927	0.0415163	1.78549	1.65481	AT3G14840.2	Leucine-rich repeat transmembrane protein kinase
Gh_D11G3001	0	0	0	0	0	0	AT2G34930.1	disease resistance family protein / LRR family
Gh_D11G3006	0	0	0	0	0	0	AT3G27970.1	Exonuclease family protein
Gh_D11G3009	1.40765	0	15.6316	14.3061	0.964359	1.49536	AT1G56220.3	Dormancy/auxin associated family protein
Gh_D11G3045	0.883589	0.246711	0.500614	0.466492	0.86476	0.983339	AT3G59890.1	Dihydrodipicolinate reductase, bacterial/plant
Gh_D11G3071	31.6973	33.0303	1.26711	0.466084	0.172801	0.416809	AT5G36890.2	beta glucosidase 42
Gh_D11G3106	0	0	0	0	0	0
Gh_D11G3108	0	0	0	0	0	0	AT4G27220.1	NB-ARC domain-containing disease resistance protein
Gh_D11G3113	0.0983018	0.106739	0.147282	0.333016	0.172104	0.0928236	AT4G27220.1	NB-ARC domain-containing disease resistance protein
Gh_D11G3185	0.0307968	0.0300962	0.0977116	0.341443	0.105492	0.0872415	AT3G11670.1	UDP-Glycosyltransferase superfamily protein
Gh_D11G3207	0.0390736	0	0.0619862	0	0.0803061	0.221377	AT3G14470.1	NB-ARC domain-containing disease resistance protein
Gh_D11G3223	0.676745	0	0.536792	0	0	0	AT2G36170.1	Ubiquitin supergroup;Ribosomal protein L40e
Gh_D11G3226	0.757958	0.87539	2.02225	1.5279	6.60882	7.36864
Gh_D11G3230	0.106497	0	0.337891	0.295181	0.145918	0.301685
Gh_D11G3234	6.49399	7.25286	4.32317	4.66063	7.26923	7.10392
Gh_D11G3239	0.0754922	0.221324	0.179641	0.209245	5.48216	5.186
Gh_D11G3252	0	0	0	0	0	0	AT2G44270.1	repressor of lrx1
Gh_D11G3329	0.61735	0.754132	4.34591	4.77693	3.11916	2.45931	AT3G51850.1	calcium-dependent protein kinase 13
Gh_D12G0005	17.5017	16.2287	4.86414	4.83863	17.3259	19.0835	AT5G63810.1	beta-galactosidase 10
Gh_D12G0019	0	0.23536	0.764131	0.222515	0.164995	0.170563	AT3G22830.1	heat shock transcription factor A6B
Gh_D12G0023	0.118334	0.115642	5.49092	4.59187	0.202671	0.251413	AT3G63280.1	NIMA-related kinase 4
Gh_D12G0069	0	0	0.702166	0.566226	0	0	AT4G11290.1	Peroxidase superfamily protein
Gh_D12G0075	0	0	0	0	0	0	AT4G10695.1	CDC68-related
Gh_D12G0097	1.48318	1.0146	0	0	0.30483	0.210078	AT3G62730.1	unknown protein; FUNCTIONS IN: molecular_function
Gh_D12G0248	0.0223128	0	0	0	0.107003	0.205426	AT1G71220.2	UDP-glucose:glycoprotein
Gh_D12G0334	0	0	0	0	0	0	AT2G16980.2	Major facilitator superfamily protein
Gh_D12G0339	0	0	0.400491	0.116623	0	0	AT4G35160.1	O-methyltransferase family protein
Gh_D12G0348	0	0	0	0	0	0	AT4G35200.1	Arabidopsis protein of unknown function (DUF241)
Gh_D12G0354	0	0	0	0	0	0	AT2G17080.1	Arabidopsis protein of unknown function (DUF241)
Gh_D12G0355	0	0	0	0	0	0	AT4G35200.1	Arabidopsis protein of unknown function (DUF241)
Gh_D12G0378	1.8408	2.86192	4.71219	4.48378	7.27999	7.64419	AT1G10790.1	BEST Arabidopsis thaliana protein match is:
Gh_D12G0410	68.3286	71.5085	241.209	247.764	119.689	118.367	AT1G57720.1	Translation elongation factor EF1B, gamma chain
Gh_D12G0425	0	0	0	0	0	0	AT4G21065.1	Tetratricopeptide repeat (TPR)-like superfamily
Gh_D12G0467	0	0	0	0	0	0	AT4G20150.1	unknown protein; FUNCTIONS IN: molecular_function
Gh_D12G0474	0.13586	0.132769	9.98607	7.78241	19.1735	19.2432	AT1G69870.1	nitrate transporter 1.7
Gh_D12G0491	1.71386	1.91414	1.1868	0.879703	1.9569	2.389	AT5G37020.1	auxin response factor 8
Gh_D12G0563	0.712428	0.522165	0.706369	0.603371	0.122018	0.0420453	AT4G38660.2	Pathogenesis-related thaumatin superfamily protein
Gh_D12G0575	0.0405795	0.0396563	0	0	0	0.0287386	AT3G51150.1	ATP binding microtubule motor family protein
Gh_D12G0592	2.26768	2.34456	1.51196	1.48785	0.743001	0.605151	AT3G50950.1	HOPZ-ACTIVATED RESISTANCE 1
Gh_D12G0608	0	0	0	0	0	0	AT1G05960.2	ARM repeat superfamily protein
Gh_D12G0612	0	0	0	0	0	0	AT5G49610.1	F-box family protein
Gh_D12G0619	0	0	1.07019	0.71232	0	0	AT4G36750.1	Quinone reductase family protein
Gh_D12G0662	1.41427	1.72763	3.36539	4.90001	0.242224	0.250399
Gh_D12G0757	0	0	0	0	0	0	AT1G04820.1	tubulin alpha-4 chain
Gh_D12G0781	6.09289	4.3512	12.8257	16.6714	7.7061	5.31078	AT5G61150.1	leo1-like family protein
Gh_D12G0810	11.7605	12.2227	3.10946	3.01825	1.08705	1.32204	AT5G47860.1	Protein of unknown function (DUF1350)
Gh_D12G0834	0.262332	0.307637	1.0404	1.26034	2.15663	1.78353	AT3G10550.1	Myotubularin-like phosphatases II
Gh_D12G0856	0	0	0	0	0	0	AT5G33406.1	hAT dimerisation domain-containing protein /
Gh_D12G0870	3.14259	3.60853	4.23757	3.62935	4.89792	4.56246	AT2G36360.2	Galactose oxidase/kelch repeat superfamily protein
Gh_D12G0875	20.6708	24.3931	1.23744	0.120114	1.69222	1.93347	AT3G56160.1	Sodium Bile acid symporter family
Gh_D12G0994	0	0	0	0	0	0	AT2G13620.1	cation/hydrogen exchanger 15
Gh_D12G1012	2.02299	1.8843	23.8187	22.312	35.4275	35.7053	AT2G45290.1	Transketolase
Gh_D12G1041	0	0	0	0	0	0	AT3G16857.2	response regulator 1
Gh_D12G1055	2.08508	0.983692	2.85152	2.79002	1.23143	0.86563	AT3G57000.1	nucleolar essential protein-related
Gh_D12G1061	0.0902203	0.0440839	0.178906	0.291746	0.0309042	0.0638943	AT5G23850.1	Arabidopsis thaliana protein of unknown function
Gh_D12G1071	0	0	0	0	0	0	AT3G61510.1	ACC synthase 1
Gh_D12G1079	0.826772	0.727167	0.262317	0.458321	1.81251	1.63947	AT5G41460.1	Protein of unknown function (DUF604)
Gh_D12G1084	2.48078	2.48207	4.82567	4.36578	3.43955	2.88633	AT2G46040.1	ARID/BRIGHT DNA-binding domain;ELM2 domain protein
Gh_D12G1092	0.25913	0.168823	2.60352	2.23453	3.43216	4.09854	AT4G00460.2	RHO guanyl-nucleotide exchange
Gh_D12G1093	0	0	2.69839	2.61924	8.93396	8.83392	AT4G00467.1	Calcium-dependent lipid-binding (CaLB domain) family
Gh_D12G1104	0.139393	0	0	0	0	0	AT3G61580.1	Fatty acid/sphingolipid desaturase
Gh_D12G1118	0.549688	0.626714	0.508679	0.507865	7.34336	6.03401	AT1G01430.1	TRICHOME BIREFRINGENCE-LIKE 25
Gh_D12G1135	0	0	0	0	0	0
Gh_D12G1147	0	0	0	0	0	0	AT3G54250.1	GHMP kinase family protein
Gh_D12G1162	5.35452	5.48189	62.0899	56.5386	8.21	4.15324	AT4G00850.1	GRF1-interacting factor 3
Gh_D12G1182	6.89082	8.30825	11.2865	12.7331	8.2767	8.99967	AT2G46800.2	zinc transporter of
Gh_D12G1208	0.401911	0.0785535	3.95305	3.78758	0.826027	0.455415	AT4G01730.1	DHHC-type zinc finger family protein
Gh_D12G1239	0	0	0.523432	0.487755	0	0	AT1G02400.1	gibberellin 2-oxidase
Gh_D12G1347	1.10977	1.3397	1.70875	1.08565	0.0447226	0	AT1G48920.1	nucleolin like 1
Gh_D12G1348	0.276969	0.487203	0	0.0511793	3.0739	2.78534	AT1G50120.1	FUNCTIONS IN: molecular_function unknown; INVOLVED
Gh_D12G1468	5.70828	4.72616	39.8697	37.1375	2.55279	3.64959	AT3G26320.1	cytochrome P450, family 71, subfamily B,
Gh_D12G1555	0	0	0	0	0	0	AT1G14520.1	myo-inositol oxygenase 1
Gh_D12G1564	14.8467	20.4613	0.603914	1.40688	0	0	AT1G05210.1	Transmembrane protein 97, predicted
Gh_D12G1659	74.93	81.0828	16.5601	18.7274	0.694319	0.669901	AT1G68830.1	STT7 homolog STN7
Gh_D12G1683	5.07728	4.63099	0.644365	0.500371	1.20583	1.1027	AT1G29700.1	Metallo-hydrolase/oxidoreductase superfamily protein
Gh_D12G1685	0	0	0.246844	0	0.0852796	0.132236	AT3G42170.1	BED zinc finger ;hAT family dimerisation domain
Gh_D12G1686	7.9813	6.80928	232.629	223.913	6.94331	5.7421	AT1G75290.1	NAD(P)-binding Rossmann-fold superfamily protein
Gh_D12G1827	0.0245863	0.024027	0.136512	0.249872	0.117906	0.139297	AT1G73805.1	Calmodulin binding protein-like
Gh_D12G1898	64.0533	61.7965	2.22512	3.56375	0.160153	0.0827788	AT5G50790.1	Nodulin MtN3 family protein
Gh_D12G1974	0	0	0	0	0	0	AT5G60660.1	plasma membrane intrinsic protein 2;4
Gh_D12G2009	0	0	0	0	0	0	AT4G19170.1	nine-cis-epoxycarotenoid dioxygenase 4
Gh_D12G2025	6.94689	7.10567	7.71435	7.57364	1.49122	1.57434	AT4G19050.1	NB-ARC domain-containing disease resistance protein
Gh_D12G2115	0	0	0	0	0	0	AT5G47080.1	casein kinase II beta chain 1
Gh_D12G2222	0	0	0	0	0	0	AT4G22880.2	leucoanthocyanidin dioxygenase
Gh_D12G2226	0.262688	0	0	0	0	0	AT4G22950.1	AGAMOUS-like 19
Gh_D12G2234	0.102416	0	4.95539	5.2043	0	0.0725313	AT4G11780.1	unknown protein; BEST Arabidopsis thaliana protein
Gh_D12G2448	0.363583	0	0	0	0	0	AT3G49055.1	unknown protein; EXPRESSED IN: cotyledon; BEST
Gh_D12G2458	6.87792	7.68166	12.643	11.5997	6.73136	6.26268	AT4G25590.1	actin depolymerizing factor 7
Gh_D12G2459	0.154681	0.529068	0.98154	0.428737	0.741786	0.657274	AT5G23850.1	Arabidopsis thaliana protein of unknown function
Gh_D12G2536	0	0	0	0	0	0
Gh_D12G2537	0	0	0	0	0	0	AT3G18170.1	Glycosyltransferase family 61 protein
Gh_D12G2579	0	0	0	0	0	0	AT3G17790.1	purple acid phosphatase 17
Gh_D12G2605	2.38654	2.87046	1.74738	3.22263	0	0	AT5G14740.1	carbonic anhydrase 2
Gh_D13G0036	2.67937	2.41871	8.393	8.39156	2.16227	1.62417	AT5G04940.1	SU(VAR)3-9 homolog 1
Gh_D13G0045	0	0	0	0	0	0	AT1G65570.1	Pectin lyase-like superfamily protein
Gh_D13G0046	0	0	0	0	0	0	AT1G65570.1	Pectin lyase-like superfamily protein
Gh_D13G0062	31.732	30.5438	136.257	133.914	100.85	101.55	AT2G40600.1	appr-1-p processing enzyme family protein
Gh_D13G0065	0	0	0	0	0	0	AT5G01670.1	NAD(P)-linked oxidoreductase superfamily protein
Gh_D13G0106	0	0	0	0	0	0
Gh_D13G0107	3.30625	2.79225	3.85281	3.62037	4.19455	3.9314	AT3G54250.1	GHMP kinase family protein
Gh_D13G0133	0	0	0	0	0	0	AT5G50400.1	purple acid phosphatase 27
Gh_D13G0272	0.654483	0.365482	0.444972	0.691071	1.88958	1.92024	AT1G67960.1	CONTAINS InterPro DOMAIN/s: Membrane
Gh_D13G0286	5.98442	1.94942	0.791136	3.68606	0	0	AT1G52740.1	histone H2A protein 9
Gh_D13G0338	13.0431	12.1435	5.24279	4.15262	55.7874	55.6104	AT4G34490.1	cyclase associated protein 1
Gh_D13G0359	0	0	1.61575	0.941011	0	0	AT1G09790.1	COBRA-like protein 6 precursor
Gh_D13G0375	0	0	0	0	0	0	AT5G05800.1	unknown protein; BEST Arabidopsis thaliana protein
Gh_D13G0377	0	0	0	0	0	0	AT2G15780.1	Cupredoxin superfamily protein
Gh_D13G0386	2.55185	2.61545	4.54193	5.17543	11.1716	12.9592	AT1G49670.1	ARP protein (REF)
Gh_D13G0389	0	0	0	0	0	0	AT1G14870.1	PLANT CADMIUM RESISTANCE 2
Gh_D13G0422	1.25645	0.736718	1.19593	0.69651	0	0	AT2G15310.1	ADP-ribosylation factor B1A
Gh_D13G0516	0.119293	0	0	0	0	0	AT2G36690.1	2-oxoglutarate (2OG) and Fe(II)-dependent oxygenase
Gh_D13G0527	0	0	0	0	0	0
Gh_D13G0530	0	0	0	0	0	0	AT4G21790.1	tobamovirus multiplication 1
Gh_D13G0548	1.46281	2.85907	0	0	0.143164	0.147996	AT4G33430.1
Gh_D13G0583	4.33984	4.03916	4.91764	5.72807	1.69895	1.46357	AT5G08370.1	alpha-galactosidase 2
Gh_D13G0595	0	0	0.553902	0	0	0	AT5G23370.1	GRAM domain-containing protein / ABA-responsive
Gh_D13G0598	4.2357	5.15184	5.82517	5.7716	13.8619	12.6248	AT3G19960.1	myosin 1
Gh_D13G0603	7.26788	10.4449	18.9901	19.3547	4.68622	5.14714	AT5G08320.1	CONTAINS InterPro DOMAIN/s: E2F-associated
Gh_D13G0605	0	0	41.3478	42.3359	0.288001	0.238176	AT5G23260.3	K-box region and MADS-box
Gh_D13G0654	15.1515	15.599	8.60558	8.12272	6.45016	7.37437	AT2G20900.3	diacylglycerol kinase 5
Gh_D13G0659	0	0	0	0	0	0
Gh_D13G0670	82.1797	76.7113	1.2299	1.79073	0	0	AT4G02340.1	alpha/beta-Hydrolases superfamily protein
Gh_D13G0686	9.49886	6.63054	10.5841	12.4329	7.59209	8.32882	AT5G38470.1	Rad23 UV excision repair protein family
Gh_D13G0715	4.05561	3.96334	5.49226	4.66095	7.25103	7.77595	AT1G68820.1	Transmembrane Fragile-X-F-associated protein
Gh_D13G0725	0	0	0	0	0.242224	0	AT2G18020.1	Ribosomal protein L2 family
Gh_D13G0787	5.08157	5.83629	5.4435	4.35613	2.90707	2.41156	AT1G69523.1	S-adenosyl-L-methionine-dependent methyltransferases
Gh_D13G0800	0	0	0	0	0	0	AT4G00660.2	RNAhelicase-like 8
Gh_D13G0844	3.0375	3.46313	0.803111	0.57567	0.82704	0.772214	AT1G26560.1	beta glucosidase 40
Gh_D13G0888	3.75228	3.88261	41.0845	44.9323	10.3329	7.97213	AT2G26710.1	Cytochrome P450 superfamily
Gh_D13G0908	0	0	0	0	0	0	AT2G45660.1	AGAMOUS-like 20
Gh_D13G0959	7.81256	8.95624	19.6632	20.8216	11.5279	9.68255	AT3G03330.1	NAD(P)-binding Rossmann-fold superfamily protein
Gh_D13G1022	0.467336	0.608939	0.0494253	0.0863558	2.13443	2.31678	AT5G35930.1	AMP-dependent synthetase and ligase family protein
Gh_D13G1052	0	0	0	0	0	0	AT1G19260.1	TTF-type zinc finger protein with HAT dimerisation
Gh_D13G1122	0	0	0	0	0	0	AT3G17450.1	hAT dimerisation domain-containing protein
Gh_D13G1141	0	0	0	0	0	0	AT5G27710.1	unknown protein; Has 49 Blast hits to 49 proteins in
Gh_D13G1143	5.47433	6.31198	10.6525	11.7531	11.0353	11.4914	AT3G05530.1	regulatory particle triple-A ATPase 5A
Gh_D13G1166	0	0	0	0	0	0	AT5G05800.1	unknown protein; BEST Arabidopsis thaliana protein
Gh_D13G1173	0	0	0	0	0	0	AT1G23380.1	KNOTTED1-like homeobox gene 6
Gh_D13G1215	2.4316	1.33666	2.71229	2.3168	4.16462	3.65939	AT1G71440.1	tubulin folding cofactor E / Pfifferling
Gh_D13G1217	2.80042	1.36836	7.7745	5.1747	0	0.991634
Gh_D13G1226	0	0	0	0	0	0	AT1G71692.1	AGAMOUS-like 12
Gh_D13G1258	0	0	0	0	0	0
Gh_D13G1294	0	0	0	0	0	0	AT3G23250.1	myb domain protein 15
Gh_D13G1372	0	0	0	0	0.0649914	0	AT1G70330.1	equilibrative nucleotide transporter 1
Gh_D13G1429	0	0	0	0	1.98798	2.05507	AT1G75850.1	VPS35 homolog B
Gh_D13G1479	0	0	0	0	0.102928	0.212803	AT4G14096.1	F-box/RNI-like superfamily protein
Gh_D13G1528	5.36734	8.02212	1.30225	0.991793	6.57547	5.50051	AT4G21760.1	beta-glucosidase 47
Gh_D13G1536	0	0	0	0	0	0	AT1G17290.1	alanine aminotransferas
Gh_D13G1550	0.834346	0.600795	0.975285	1.46059	0.030084	0	AT3G23550.1	MATE efflux family protein
Gh_D13G1560	0	0	0	0	0	0	AT5G05800.1	unknown protein; BEST Arabidopsis thaliana protein
Gh_D13G1581	0.0857373	0.418934	4.35242	3.80227	0.117474	0.121439
Gh_D13G1611	0	0	0	0	0	0	AT4G14960.2	Tubulin/FtsZ family protein
Gh_D13G1620	0	0	0	0	0	0	AT3G12900.1	2-oxoglutarate (2OG) and Fe(II)-dependent oxygenase
Gh_D13G1624	0	0	0.124286	0.144768	0.858763	1.22065	AT1G79090.2	FUNCTIONS IN: molecular_function unknown; INVOLVED
Gh_D13G1651	2.16542	2.24572	0.981486	0.489958	0.181652	0.0625941	AT1G54130.1	RELA/SPOT homolog 3
Gh_D13G1687	3.95249	5.0109	0.0847324	0	0	0	AT5G17540.1	HXXXD-type acyl-transferase family protein
Gh_D13G1724	2.58678	1.9151	8.82908	8.98049	1.93327	1.943	AT1G28760.1	Uncharacterized conserved protein (DUF2215)
Gh_D13G1730	0	0	0	0	0	0	AT5G53470.1	acyl-CoA binding protein 1
Gh_D13G1733	0.120535	0	0.764862	0.222728	3.79851	4.69497	AT5G54160.1	O-methyltransferase 1
Gh_D13G1734	0	0	1.05168	0.556819	22.2956	23.3041	AT5G54160.1	O-methyltransferase 1
Gh_D13G1743	0	0	0	0	0	0	AT1G55850.1	cellulose synthase like E1
Gh_D13G1744	0	0	0.41913	0.325468	0.120667	0	AT1G55850.1	cellulose synthase like E1
Gh_D13G1888	1.54572	1.23591	1.33752	1.16846	2.1179	1.29372	AT5G04920.1	EAP30/Vps36 family protein
Gh_D13G1920	0.247069	0.241448	2.05773	1.71203	0	0.174975	AT2G19330.1	plant intracellular ras group-related LRR 6
Gh_D13G1928	0.663946	3.24421	3.15984	2.45372	6.36802	5.64251
Gh_D13G1946	9.30523	7.77181	10.3847	10.0468	34.1352	37.2028	AT5G10840.1	Endomembrane protein 70 protein family
Gh_D13G1981	0.0314092	0.0306947	0.0498273	0	2.25938	2.15768	AT5G58160.1	actin binding
Gh_D13G1982	6.63121	5.01058	5.5852	5.05293	3.23157	2.75965	AT5G58000.1	Reticulon family protein
Gh_D13G1990	0	0	0	0	0	0	AT4G03230.1	S-locus lectin protein kinase family protein
Gh_D13G2078	0	0	0	0	0	0	AT4G26270.1	phosphofructokinase 3
Gh_D13G2100	2.58016	2.8653	1.86052	3.03399	3.45491	2.32563	AT2G26900.1	Sodium Bile acid symporter family
Gh_D13G2116	6.12566	6.48516	0	0	0	0	AT5G25180.1	cytochrome P450, family 71, subfamily B,
Gh_D13G2153	0	0	0	0	0	0	AT1G52800.1	2-oxoglutarate (2OG) and Fe(II)-dependent oxygenase
Gh_D13G2155	0	0	0	0	0	0	AT1G52820.1	2-oxoglutarate (2OG) and Fe(II)-dependent oxygenase
Gh_D13G2156	26.0658	23.2685	0.795205	1.50516	1.03023	0.887496	AT4G03070.1	2-oxoglutarate (2OG) and
Gh_D13G2176	0	0	0	0	0.108652	0.112319	AT2G07050.1	cycloartenol synthase 1
Gh_D13G2295	0	0	0	0.276098	0.204727	0	AT2G26750.1	alpha/beta-Hydrolases superfamily protein
Gh_D13G2322	0.115789	0.113155	0.551059	0.356596	0.15865	0.164004	AT1G75660.1	5'-3' exoribonuclease 3
Gh_D13G2340	5.66594	6.51416	10.1516	10.3465	4.93197	4.57913	AT3G47340.1	glutamine-dependent asparagine
Gh_D13G2367	0	0.16955	0.275234	0.961779	0	0	AT1G07440.1	NAD(P)-binding Rossmann-fold superfamily protein
Gh_D13G2368	47.0177	47.3044	0	0.48089	0	0	AT1G07440.1	NAD(P)-binding Rossmann-fold superfamily protein
Gh_D13G2412	0.0463744	0.0906389	0.036784	0.171384	0	0	AT1G08040.1	Protein of unknown function (DUF707)

## Sheet: Downstream_DMR
ID	Leaf_rep1 (FPKM)	Leaf_rep2 (FPKM)	Ovule_rep1 (FPKM)	Ovule_rep2 (FPKM)	Fiber_rep1 (FPKM)	Fiber_rep2 (FPKM)	Arabidops_homolog	Annotation
Gh_A01G0030	0.312141	0.53382	1.54743	1.58616	3.31456	3.81328	AT3G19000.1	2-oxoglutarate (2OG) and Fe(II)-dependent oxygenase
Gh_A01G0033	0	0	0.24469	0.57003	0.105669	0.218471	AT4G38960.3	B-box type zinc finger family protein
Gh_A01G0066	0	0	0.0486713	0	0.252224	0.130368	AT1G49670.1	ARP protein (REF)
Gh_A01G0099	0	0.154252	0	0	0	0.0558925	AT3G18830.1	polyol/monosaccharide transporter
Gh_A01G0106	0.158838	0.620899	0	0	0.0362725	0.0374966	AT2G02220.1	phytosulfokin receptor 1
Gh_A01G0107	8.98299	25.6043	75.4091	79.537	13.8467	9.01253	AT4G38495.1	CONTAINS InterPro DOMAIN/s: YL1 nuclear, C-terminal
Gh_A01G0128	0	0	0	0	0	0
Gh_A01G0131	0	0	0	0	0	0	AT4G27410.2	NAC (No Apical Meristem) domain
Gh_A01G0154	0	0.47102	0	0	0	0	AT5G13200.1	GRAM domain family protein
Gh_A01G0193	1.40923	1.37717	1.9282	1.92046	2.53428	2.69466	AT2G33340.1	MOS4-associated complex 3B
Gh_A01G0212	0.336901	0.658473	5.34457	4.04648	9.11681	9.42448	AT3G16720.1	TOXICOS EN LEVADURA 2
Gh_A01G0245	0.0635073	0.0310313	0.80598	0.968143	0.522094	0.539713	AT1G72250.2	Di-glucose binding protein with Kinesin motor domain
Gh_A01G0255	0	0	0	0	0	0	AT1G11330.1	S-locus lectin protein kinase family protein
Gh_A01G0274	207.585	200.458	320.337	309.728	5658.69	5823.7	AT1G17200.1	Uncharacterised protein family (UPF0497)
Gh_A01G0284	2.62138	0.512349	13.3073	17.9223	5.74677	8.53977
Gh_A01G0297	0	0	0	0	0	0
Gh_A01G0327	0.293781	0	0	0	0	0	AT1G53420.1	Leucine-rich repeat transmembrane protein kinase
Gh_A01G0376	108.92	102.248	0	0	0.226118	0.467498	AT2G26580.2	plant-specific transcription factor YABBY family
Gh_A01G0393	0	0	0	0	0	0
Gh_A01G0394	0	0	0	0	3.35931	4.29516	AT1G53290.1	Galactosyltransferase family protein
Gh_A01G0448	0	0	0	0	0.510417	0
Gh_A01G0450	8.7155	7.27836	1.00554	2.92814	0.868487	0.224449	AT3G15290.1	3-hydroxyacyl-CoA dehydrogenase family protein
Gh_A01G0452	0	0	0	0	0	0	AT2G46290.1	Transducin/WD40 repeat-like superfamily protein
Gh_A01G0456	0	0	0	0	0	0	AT1G28130.1	Auxin-responsive GH3 family protein
Gh_A01G0467	0	0	0	0	0.0832067	0.0573432	AT4G21700.1	Protein of unknown function (DUF2921)
Gh_A01G0488	0.754922	0.811523	1.91617	1.39497	5.74075	6.09488	AT5G05520.1	Outer membrane OMP85 family protein
Gh_A01G0539	0	0	0	0	0	0	AT1G11340.1	S-locus lectin protein kinase family protein
Gh_A01G0550	1.76516	2.76	2.14685	2.2832	3.14413	2.7502	AT3G20650.1	mRNA capping enzyme family protein
Gh_A01G0636	0	0	0	0	0	0
Gh_A01G0713	22.7632	19.6587	18.4756	14.673	0	0
Gh_A01G0748	0	0	0	0	0	0
Gh_A01G0781	16.4907	16.0095	0.946607	1.40332	0	0	AT1G16310.1	Cation efflux family protein
Gh_A01G0782	0	0.0694021	0	0	0.340571	0.452655	AT5G10250.1	Phototropic-responsive NPH3 family protein
Gh_A01G0789	0	0	0	0	0	0
Gh_A01G0870	1.02354	0.928804	0.695884	0.743018	0	0.0517765	AT1G20510.1	OPC-8:0 CoA ligase1
Gh_A01G0933	22.6865	26.2814	20.7358	23.8754	166.538	170.668	AT4G39230.1	NmrA-like negative transcriptional regulator family
Gh_A01G0968	3.44457	3.75462	1.68137	2.69288	3.99354	4.50362	AT4G33380.1	unknown protein; Has 194 Blast hits to 189 proteins
Gh_A01G0992	3.95135	3.71294	8.19713	7.58225	4.37285	4.95095	AT1G47056.1	VIER F-box proteine 1
Gh_A01G1013	0	0	0	0	0	0
Gh_A01G1017	5.52508	6.29929	7.72151	6.74551	4.64131	5.21718	AT2G35040.1	AICARFT/IMPCHase bienzyme family protein
Gh_A01G1039	0	0	0	0	0	0
Gh_A01G1044	6.37766	6.23257	2.52937	4.62976	3.43297	2.90358	AT3G23830.2	glycine-rich RNA-binding protein 4
Gh_A01G1079	0.383329	0.690067	0.784142	0.596485	0.262612	0.271475	AT2G41700.1	ATP-binding cassette A1
Gh_A01G1111	20.745	60.8192	0	9.58332	0	0
Gh_A01G1169	1.4342	0.700787	0.455042	0.530032	1.9651	2.4377	AT5G40240.2	nodulin MtN21 /EamA-like transporter family protein
Gh_A01G1248	0	0	0	0	0	0
Gh_A01G1263	2.58895	2.22151	2.6045	3.20874	9.21432	10.2408	AT1G71020.1	ARM repeat superfamily protein
Gh_A01G1271	0.220424	0.21541	0.0874199	0.101827	0	0	AT2G01275.1	RING/FYVE/PHD zinc finger superfamily protein
Gh_A01G1272	2.28564	2.52185	1.75448	1.36241	0.101023	0.104432	AT1G27980.1	dihydrosphingosine phosphate lyase
Gh_A01G1280	5.08789	4.2743	0.778819	1.07211	4.46405	3.72969	AT1G27340.1	Galactose oxidase/kelch repeat superfamily protein
Gh_A01G1325	9.85593	7.70537	4.37791	4.18878	1.35043	2.6524	AT1G23360.1	S-adenosyl-L-methionine-dependent
Gh_A01G1362	2.26084	3.37909	2.42622	2.2117	8.65542	8.00568	AT2G16630.1	Pollen Ole e 1 allergen and extensin family protein
Gh_A01G1380	11.352	5.28276	24.4405	44.4505	4.07372	6.50822	AT2G33793.1	unknown protein; Has 35333 Blast hits to 34131
Gh_A01G1384	4.71849	10.247	47.4074	52.7982	1.07752	0.371294	AT2G16700.1	actin depolymerizing factor 5
Gh_A01G1417	0	0	0	0	0	0
Gh_A01G1421	0	0	2.14717	3.12628	0	0
Gh_A01G1447	0	0	0	0	0	0	AT2G17080.1	Arabidopsis protein of unknown function (DUF241)
Gh_A01G1508	0	0.122026	1.28756	1.26902	0.855438	1.23803	AT1G50110.1	D-aminoacid aminotransferase-like PLP-dependent
Gh_A01G1527	13.551	14.0773	6.23238	6.3652	30.4641	28.5083	AT1G49430.1	long-chain acyl-CoA synthetase 2
Gh_A01G1545	0	0	0	0	0	0	AT1G80740.1	chromomethylase 1
Gh_A01G1562	65.4253	66.4865	2.78578	2.22506	0.412471	0.426391	AT1G25440.1	B-box type zinc finger protein with CCT domain
Gh_A01G1567	1.92745	0.75344	1.37596	0.53424	7.1305	7.91715	AT1G68330.1	unknown protein; BEST Arabidopsis thaliana protein
Gh_A01G1591	0	0	0	0	0	0	AT1G21890.1	nodulin MtN21 /EamA-like transporter family protein
Gh_A01G1627	34.7033	33.9138	54.043	48.3886	4.79856	6.20063	AT5G06770.1	KH domain-containing protein / zinc finger (CCCH
Gh_A01G1641	0	0	0	0	0	0	AT5G05070.1	DHHC-type zinc finger family protein
Gh_A01G1697	2.08916	1.45831	0.15782	0.275744	0	0	AT3G11900.1	aromatic and neutral transporter 1
Gh_A01G1781	0	0	0	0	0	0
Gh_A01G1783	0	0	0	0	0	0	AT2G36450.1	Integrase-type DNA-binding superfamily protein
Gh_A01G1788	0	0	0	0	0	0
Gh_A01G1802	1.38734	0.677889	0	0	0	0	AT5G03790.1	homeobox 51
Gh_A01G1809	0	0	0	0	0	0	AT4G10960.1	UDP-D-glucose/UDP-D-galactose 4-epimerase 5
Gh_A01G1814	2.46138	1.80404	1.46427	1.13705	3.73384	3.23729	AT2G36670.2	Eukaryotic aspartyl protease family protein
Gh_A01G1819	0.651687	0.477646	0	0.150526	0.111615	0.115382	AT5G03510.1	C2H2-type zinc finger family protein
Gh_A01G1835	1.99973	3.90848	0	0	0	0
Gh_A01G1841	0.0556601	0.163182	0.0441494	0.0514252	0.495714	0.197093	AT2G28260.1	cyclic nucleotide-gated channel 15
Gh_A01G1861	69.1992	87.3922	209.843	210.491	624.317	641.616	AT5G02960.1	Ribosomal protein S12/S23 family protein
Gh_A01G1862	0.898282	0.658385	5.55761	5.12486	1.2308	1.47909	AT5G02950.1	Tudor/PWWP/MBT superfamily protein
Gh_A01G1871	6.73839	5.2132	7.5719	8.128	48.6	44.4738	AT3G53520.1	UDP-glucuronic acid decarboxylase 1
Gh_A01G1894	3.68275	3.77035	0.556408	0.486078	0.240285	0.186295	AT3G53950.1	glyoxal oxidase-related protein
Gh_A01G1929	3.05767	1.99207	0	0.627783	0.465501	0.721816	AT3G54040.1	PAR1 protein
Gh_A01G1950	16.7988	17.3475	5.83818	6.00027	1.54239	0.735897	AT5G01220.1	sulfoquinovosyldiacylglycerol 2
Gh_A01G1973	12.5626	10.0446	2.41566	2.46204	5.47681	7.54885	AT3G08980.1	Peptidase S24/S26A/S26B/S26C family protein
Gh_A02G0172	0	0	0	0	0	0	AT5G44440.1	FAD-binding Berberine family protein
Gh_A02G0195	0	0	0	0	0	0	AT1G47890.1	receptor like protein 7
Gh_A02G0220	1.02832	0.618413	3.19988	2.26557	0.216764	0.224079	AT3G14610.1	cytochrome P450, family 72, subfamily A,
Gh_A02G0229	4.60597	4.68873	6.11951	7.09254	11.8593	11.4984	AT2G32730.1	26S proteasome regulatory complex, non-ATPase
Gh_A02G0247	0.204064	0.199422	0	0	0	0	AT2G29420.1	glutathione S-transferase tau 7
Gh_A02G0263	5.77913	5.64766	0.416726	0.485403	0	0	AT2G29420.1	glutathione S-transferase tau 7
Gh_A02G0276	14.0572	10.4335	2.11711	2.79481	2.43807	1.63822	AT3G23570.1	alpha/beta-Hydrolases superfamily protein
Gh_A02G0297	0.18166	0	0.57637	0.167839	0.746715	0.771915	AT1G31710.1	Copper amine oxidase family protein
Gh_A02G0304	0	0	0	0	0	0	AT4G03550.1	glucan synthase-like
Gh_A02G0327	0	0	0	0	0	0	AT4G14746.1	CONTAINS InterPro DOMAIN/s: EGF-like
Gh_A02G0332	0	0	0.362321	0.52754	0	0	AT3G22880.1	DNA repair (Rad51) family
Gh_A02G0353	0	0	0	0	0	0
Gh_A02G0356	0	0	0.084379	0.0491424	0	0	AT4G24000.1	cellulose synthase like G2
Gh_A02G0386	136.797	125.039	354.24	369.986	370.953	382.604	AT1G04410.1	Lactate/malate dehydrogenase family protein
Gh_A02G0450	4.18458	3.81146	19.174	18.9931	3.39561	3.79792	AT5G18750.1	DNAJ heat shock N-terminal domain-containing protein
Gh_A02G0478	0	0	0	0	0	0	AT4G15802.1	heat shock factor binding protein
Gh_A02G0506	1.62172	1.05655	3.43025	2.99667	2.22203	1.53134	AT1G12780.1	UDP-D-glucose/UDP-D-galactose 4-epimerase
Gh_A02G0525	0	0	0	0	0	0	AT3G36659.1	Plant invertase/pectin methylesterase inhibitor
Gh_A02G0536	0	0	0	0	0	0
Gh_A02G0617	37.9952	36.8849	31.934	30.2223	3.44767	3.56402	AT1G34370.1	C2H2 and C2HC zinc fingers superfamily protein
Gh_A02G0622	0	0	0	0	0	0
Gh_A02G0643	0	0	0	0	0	0	AT2G41350.1	unknown protein; BEST Arabidopsis thaliana protein
Gh_A02G0646	0	0	0	0	0	0	AT2G01050.1	zinc ion binding;nucleic acid binding
Gh_A02G0652	0	0	0	0	0	0
Gh_A02G0659	1.98839	0.863623	1.92767	3.06184	0	0	AT1G21090.1	Cupredoxin superfamily protein
Gh_A02G0677	7.14881	7.22357	0.633104	0.833628	0.0237744	0	AT5G48940.1	Leucine-rich repeat transmembrane protein kinase family
Gh_A02G0681	4.09622	5.85059	1.49959	1.16448	0.215866	0.223151
Gh_A02G0686	0	0	0	0	0	0	AT1G77120.1	alcohol dehydrogenase 1
Gh_A02G0693	35.0509	36.1469	0.27942	0	0	0	AT1G77090.1	Mog1/PsbP/DUF1795-like photosystem II reaction center
Gh_A02G0708	10.2489	9.48155	0.867134	0.126255	0	0	AT4G19950.1	unknown protein; BEST Arabidopsis thaliana protein
Gh_A02G0709	0	0	0	0	0	0
Gh_A02G0724	0.195842	0.255182	0	0.180941	0	0	AT1G21270.1	wall-associated kinase 2
Gh_A02G0751	2.52233	3.53309	8.86978	9.55471	0.576002	0.654985	AT1G44170.1	aldehyde dehydrogenase 3H1
Gh_A02G0756	0	0	0	0	0	0	AT2G01050.1	zinc ion binding;nucleic acid binding
Gh_A02G0757	9.41285	9.68285	0	0.45772	0	0	AT1G21830.1	unknown protein; CONTAINS InterPro DOMAIN/s: Protein
Gh_A02G0829	0	0	0	0	0	0
Gh_A02G0847	37.3916	34.0107	54.4854	39.8941	17.0602	17.0966	AT5G10600.1	cytochrome P450, family 81, subfamily K,
Gh_A02G0867	9.99402	10.2585	10.1514	12.1565	6.89599	7.0778	AT1G20560.1	acyl activating enzyme 1
Gh_A02G0875	31.9775	33.4821	8.15284	3.16548	1.0432	0.808805	AT1G42960.1	expressed protein localized to the inner membrane of
Gh_A02G0899	0.229033	0.298431	0.545005	0.352679	1.28141	1.05431	AT5G01950.1	Leucine-rich repeat protein kinase family protein
Gh_A02G0969	6.42554	8.71009	3.61703	3.6386	3.62103	3.66983	AT3G50790.1	esterase/lipase/thioesterase family protein
Gh_A02G0988	0	0	0	0	0	0
Gh_A02G0995	0	0	0	0	0	0	AT5G53110.1	RING/U-box superfamily protein
Gh_A02G1029	0.314259	0.383887	0.249269	0	0.538233	0.333839	AT4G23650.1	calcium-dependent protein kinase 6
Gh_A02G1089	0	0	0.111913	0.130356	0	0
Gh_A02G1105	0	0	0	0	0	0
Gh_A02G1173	0	0	0.173042	0	0	0.309	AT1G79960.1	ovate family protein 14
Gh_A02G1195	0	0	0	0	0	0	AT4G12560.2	F-box and associated interaction
Gh_A02G1236	0	1.22786	0	0	0	0
Gh_A02G1240	0	0	0	0	0	0
Gh_A02G1266	0	0	0	0	0	0	AT3G42170.1	BED zinc finger ;hAT family dimerisation domain
Gh_A02G1331	0.273991	0.200818	0.597654	0.506289	0.234633	0.388083	AT1G28130.1	Auxin-responsive GH3 family protein
Gh_A02G1360	8.97797	6.68474	0	0	0.878666	3.02773
Gh_A02G1398	0	0	0.290859	0.112931	0	0	AT4G37990.1	elicitor-activated gene
Gh_A02G1399	0	0	0	0	0	0	AT2G22620.1	Rhamnogalacturonate lyase family protein
Gh_A02G1454	0	0	0	0	0	0	AT4G15540.1	EamA-like transporter family
Gh_A02G1480	0.519954	0.660562	0.618638	0.432354	0.0356212	0.0368233	AT5G24010.1	Protein kinase superfamily protein
Gh_A02G1513	0	0	0	0	0	0	AT2G15680.1	Calcium-binding EF-hand family protein
Gh_A02G1522	0	0	0	0	0	0
Gh_A02G1545	3.55586	3.77071	7.08124	6.78033	2.3324	1.82173	AT3G50780.1	BEST Arabidopsis thaliana protein match is: BTB/POZ
Gh_A02G1585	17.5872	17.6712	2.75072	5.03492	1.0182	0.52628	AT5G66550.1	Maf-like protein
Gh_A02G1610	52.7749	60.4386	44.8042	49.1405	40.1097	36.4994	AT1G75440.1	ubiquitin-conjugating enzyme 16
Gh_A02G1629	0.223562	0.364127	0.236439	0.0688509	0	0	AT3G50940.1	P-loop containing nucleoside triphosphate hydrolases
Gh_A02G1673	0	0.380358	0	0	0	0
Gh_A02G1685	0	0	0	0	0	0	AT4G35660.1	Arabidopsis protein of unknown function (DUF241)
Gh_A02G1714	0	0.0564745	0.275029	0.373746	0.118771	0.409265	AT2G17520.1	Endoribonuclease/protein
Gh_A03G0044	0	0.0461823	0	0	0	0	AT2G19170.1	subtilisin-like serine protease 3
Gh_A03G0059	0	0	0	0	0	0	AT5G54620.1	Ankyrin repeat family protein
Gh_A03G0077	1.51872	1.48417	0.803095	0.701584	0	0	AT2G35700.1	ERF family protein 38
Gh_A03G0096	0	0	0	0	0.187337	0.484149	AT1G12110.1	nitrate
Gh_A03G0100	4.96052	5.5999	5.49497	5.13624	9.37482	10.5997	AT1G62600.1	Flavin-binding monooxygenase family protein
Gh_A03G0109	0	0	0	0	0	0	AT1G69550.1	disease resistance protein (TIR-NBS-LRR class)
Gh_A03G0153	0	0	0	0	0	0	AT1G63840.1	RING/U-box superfamily protein
Gh_A03G0178	0.299427	0.487691	0.118752	0.0461075	0.376076	0.318082	AT4G26330.1	Subtilisin-like serine endopeptidase
Gh_A03G0234	0.807605	1.36322	0.116471	0.203498	1.10655	1.19589	AT5G58320.2	Kinase interacting (KIP1-like) family protein
Gh_A03G0257	0	0	0	0	0	0	AT1G08090.1
Gh_A03G0276	1.22114	1.14917	2.15246	1.8386	0.185908	0.256243	AT5G60690.1	Homeobox-leucine zipper family protein
Gh_A03G0318	0	0	0.9824	0.22886	0	0	AT2G37390.1	Chloroplast-targeted copper chaperone protein
Gh_A03G0423	77.0915	158.606	1.07278	1.24958	0.926564	0	AT3G47070.1	LOCATED IN: thylakoid, chloroplast thylakoid
Gh_A03G0458	0	0	0	0	0	0	AT5G18280.1	apyrase 2
Gh_A03G0468	64.8627	55.9298	9.07922	7.05031	28.753	43.2339
Gh_A03G0481	0	0	0	0	0	0	AT5G51030.1	NAD(P)-binding Rossmann-fold superfamily protein
Gh_A03G0504	0	0	0	0	0	0	AT3G47400.1	Plant invertase/pectin methylesterase inhibitor
Gh_A03G0543	0.600161	0.754081	0.272026	0.158428	0.881058	0.910792	AT5G62890.3	Xanthine/uracil permease family protein
Gh_A03G0568	1.75443	2.08192	7.45505	8.22051	3.51994	3.90498	AT3G47940.1	DNAJ heat shock family protein
Gh_A03G0585	9.47819	8.22183	14.7827	14.1687	3.93979	4.75154	AT3G47610.1	transcription regulators;zinc ion binding
Gh_A03G0661	1.05876	1.81067	0.20995	0.4891	0.90667	0.937268	AT1G26170.1	ARM repeat superfamily protein
Gh_A03G0677	2.71378	2.2333	4.30513	3.69498	39.3361	37.5278	AT1G45688.1	unknown protein; FUNCTIONS IN: molecular_function
Gh_A03G0696	2.63443	3.43267	0	0	0	0	AT1G45170.1	unknown protein; BEST Arabidopsis thaliana protein
Gh_A03G0751	0	0	0	0	0	0
Gh_A03G0834	12.2299	0	0	0	0	0
Gh_A03G0838	4.67526	3.85686	38.3362	37.5856	137.851	140.999	AT1G70370.2	polygalacturonase 2
Gh_A03G0875	0	0	0	0	0	0	AT1G69610.1	Protein of unknown function (DUF1666)
Gh_A03G0993	5.90742	5.77303	4.68575	10.9159	12.1412	20.9183
Gh_A03G1016	0	0	0	0	0	0	AT2G02130.1	low-molecular-weight cysteine-rich 68
Gh_A03G1034	0.382017	0.285485	1.3903	1.20419	1.60107	1.92565	AT1G23230.1	CONTAINS InterPro DOMAIN/s: Mediator complex subunit
Gh_A03G1036	54.6434	50.8164	2.33026	1.62858	8.25186	5.20143	AT1G14870.1	PLANT CADMIUM RESISTANCE 2
Gh_A03G1060	0	0	0	0	0	0
Gh_A03G1073	0	0	0	0	0	0	AT3G01410.2	Polynucleotidyl transferase, ribonuclease H-like
Gh_A03G1095	0	0	0	0.0963272	0	0	AT2G23520.1	Pyridoxal phosphate (PLP)-dependent transferases
Gh_A03G1128	5.42646	5.53358	11.0413	12.425	0.161634	0.334177	AT5G08430.1	SWIB/MDM2 domain;Plus-3;GYF
Gh_A03G1141	0.535568	0.610614	0	0	0.0611514	0.0632151	AT3G26090.1	G-protein coupled receptors;GTPase
Gh_A03G1169	5.10288	3.32452	50.8197	51.337	8.54552	10.8416	ATMG01190.1	ATP synthase subunit 1
Gh_A03G1209	33.9245	31.9371	0.179392	0.104478	0.0774704	0.0800848	AT1G60550.1	enoyl-CoA hydratase/isomerase D
Gh_A03G1219	209.762	213.362	2.77155	2.91589	0.84941	0.15965	AT1G23740.1	Oxidoreductase, zinc-binding dehydrogenase family
Gh_A03G1282	15.3679	14.0493	16.6462	19.2368	28.9811	28.2037	AT1G59725.1	DNAJ heat shock family protein
Gh_A03G1301	0.761368	1.11607	4.52936	5.97924	1.0432	0	AT4G21470.1	riboflavin kinase/FMN hydrolase
Gh_A03G1302	1.65168	1.99389	3.58353	2.87249	2.03011	2.54587	AT1G25375.1	Metallo-hydrolase/oxidoreductase superfamily protein
Gh_A03G1438	1.96823	1.55117	0.0503611	0	0	0	AT2G32290.1	beta-amylase 6
Gh_A03G1454	1.82659	2.38005	0.362212	0.562539	0	0	AT5G08240.1	unknown protein; BEST Arabidopsis thaliana protein
Gh_A03G1489	12.9848	13.6945	23.4543	24.7064	115.203	119	AT1G21070.1	Nucleotide-sugar transporter family protein
Gh_A03G1551	31.8293	32.3697	5.13149	5.73807	0	0	AT4G24540.1	AGAMOUS-like 24
Gh_A03G1589	0	0	0	0	0	0
Gh_A03G1609	3.02406	3.08376	19.398	21.623	2.34196	1.48984	AT1G49910.1	Transducin/WD40 repeat-like superfamily protein
Gh_A03G1620	0	0	0.0871435	0	0.0752658	0	AT4G24220.2	NAD(P)-binding Rossmann-fold superfamily
Gh_A03G1673	0	0	0	0	0	0	AT3G19184.1	AP2/B3-like transcriptional factor family protein
Gh_A03G1707	2.41499	2.02722	9.08664	9.9834	17.7325	17.3223	AT1G22930.1	T-complex protein 11
Gh_A03G1718	0.442381	0.432317	0	0	0.202045	0.78324
Gh_A03G1802	1.02509	1.00177	86.1884	89.9742	2.10682	2.17792	AT2G17880.1	Chaperone DnaJ-domain superfamily protein
Gh_A03G1814	0	0	0.305302	2.48931	0	0	AT4G35070.1	SBP (S-ribonuclease binding protein) family protein
Gh_A03G1840	8.23656	8.04918	2.61328	5.07325	40.2515	43.9431	AT1G29500.1	SAUR-like auxin-responsive protein family
Gh_A03G1841	0	0	0	0	0	0	AT1G29500.1	SAUR-like auxin-responsive protein family
Gh_A03G1842	0.112038	0.218978	0	0	0	0	AT5G45540.1	Protein of unknown function (DUF594)
Gh_A03G1843	0.340199	0.33246	0.269845	0.314315	0.233065	0.120465	AT2G17040.1	NAC domain containing protein 36
Gh_A03G1844	5.40535	3.61426	126.481	153.371	2.24136	1.51109	AT3G12500.1	basic
Gh_A03G1850	0.0669148	0	2.12306	1.73106	0.687634	0.758229	AT1G76270.1	O-fucosyltransferase family protein
Gh_A03G1890	20.0461	19.6629	45.7509	41.3794	70.1468	73.2002
Gh_A03G1898	0.382599	0.654316	0	0	0	0	AT2G26490.1	Transducin/WD40 repeat-like superfamily protein
Gh_A03G1905	0	0	0	0	0	0	AT3G26600.1	armadillo repeat only 4
Gh_A04G0030	10.7729	11.2239	11.8642	12.6678	0.609947	0.882744	AT1G55760.1	BTB/POZ domain-containing protein
Gh_A04G0062	0.0524664	0.153819	0	0	0	0	AT3G11010.1	receptor like protein 34
Gh_A04G0064	0	0	0	0	0	0	AT2G21110.1	Disease resistance-responsive (dirigent-like protein)
Gh_A04G0068	0	0	0	0	0	0	AT2G21110.1	Disease resistance-responsive (dirigent-like protein)
Gh_A04G0073	0	0	0	0	0	0	AT2G21110.1	Disease resistance-responsive (dirigent-like protein)
Gh_A04G0106	12.1896	11.6475	13.5362	11.2621	15.2171	15.7307	AT1G50640.1	ethylene responsive element binding
Gh_A04G0108	29.5513	41.6838	18.5751	19.0605	1.62343	1.0859	AT1G74100.1	sulfotransferase 16
Gh_A04G0130	0	0	0	0	0	0	AT3G20475.1	MUTS-homologue 5
Gh_A04G0134	1.48187	2.37911	8.89955	11.6375	41.0432	41.4538	AT4G26940.1	Galactosyltransferase family protein
Gh_A04G0166	0.921986	0	47.5355	44.2955	0.631637	0
Gh_A04G0213	0	0	0	0	0	0
Gh_A04G0231	0	0	0	0	0	0.213472	AT5G54380.1	protein kinase family protein
Gh_A04G0239	34.9754	35.7194	13.7462	6.11352	1.29519	1.78521	AT4G27435.1	Protein of unknown function (DUF1218)
Gh_A04G0269	2.23265	2.30307	2.21366	2.00548	0.382388	0.30745	AT1G12220.2	Disease resistance protein (CC-NBS-LRR class)
Gh_A04G0289	0	0	0.13297	0	0	0	AT1G61300.1	LRR and NB-ARC domains-containing disease resistance
Gh_A04G0297	1.18233	1.47055	0.170513	0	0.662725	0.456727	AT1G62930.1	Tetratricopeptide repeat (TPR)-like superfamily
Gh_A04G0304	43.1565	50.6097	76.3628	71.7713	15.4652	15.0467	AT5G53940.1	Yippee family putative zinc-binding protein
Gh_A04G0325	0	0	0	0	0	0
Gh_A04G0340	20.4996	15.1362	9.03346	11.364	3.74506	1.93572	AT1G78870.2	ubiquitin-conjugating enzyme 35
Gh_A04G0351	16.0207	13.1001	1.03735	1.20831	1.79192	1.62085	AT2G26580.2	plant-specific transcription factor YABBY family
Gh_A04G0355	0	0	0	0	0	0
Gh_A04G0412	0	0.857349	25.0516	16.2112	7.21234	6.21312	AT1G53680.1	glutathione S-transferase TAU 28
Gh_A04G0422	0	0	0	0	0.188514	0	AT1G56010.2	NAC domain containing protein 1
Gh_A04G0445	0	0	0	0	0	0	ATCG00790.1	ribosomal protein L16
Gh_A04G0461	191.871	202.702	26.2095	18.2147	2.6632	2.0648	AT3G52380.1	chloroplast RNA-binding protein 33
Gh_A04G0462	0	0	0	0	0	0	AT5G06510.3	nuclear factor Y, subunit A10
Gh_A04G0483	0.934511	0.652323	58.5588	62.2888	26.9806	24.6766	AT1G12910.1	Transducin/WD40 repeat-like superfamily
Gh_A04G0528	5.58561	5.19861	29.6421	23.7143	381.476	389.83	AT5G03610.1	GDSL-like Lipase/Acylhydrolase superfamily protein
Gh_A04G0536	0	0	0	0	0	0	AT1G72610.1	germin-like protein 1
Gh_A04G0581	0.506919	0.412822	0	0	0	0	AT3G53150.1	UDP-glucosyl transferase 73D1
Gh_A04G0595	0	0	0	0	0	0	AT2G36835.1	unknown protein; FUNCTIONS IN: molecular_function
Gh_A04G0694	0	0	0	0	0	0
Gh_A04G0725	0	3.48005	0	0	0	0
Gh_A04G0766	0	0	0	0	0	0
Gh_A04G0841	0	0	0	0	0	0	AT1G68260.1	Thioesterase superfamily protein
Gh_A04G0877	0	0	0	0	0	0.269602	AT3G28480.1	Oxoglutarate/iron-dependent oxygenase
Gh_A04G0925	4.60993	6.30708	0.731316	0.851837	0	0
Gh_A04G0963	0	0	0	0	0	0	AT2G41480.1	Peroxidase superfamily protein
Gh_A04G1003	20.7359	17.6251	23.5623	23.079	65.6112	63.2491	AT5G66680.1	dolichyl-diphosphooligosaccharide-protein
Gh_A04G1007	4.04764	3.7672	4.73942	5.69856	1.05637	1.50153	AT4G34360.1	S-adenosyl-L-methionine-dependent methyltransferases
Gh_A04G1008	9.49491	7.36854	49.1751	39.9062	1241.78	1253.76	AT4G14960.2	Tubulin/FtsZ family protein
Gh_A04G1024	1.23162	0.802401	0.651278	0.568956	15.7502	15.991	AT2G23290.1	myb domain protein 70
Gh_A04G1064	0.0679618	0	0.485164	0.062791	0.97775	0.962616	AT2G21540.3	SEC14-like 3
Gh_A04G1067	0	0	0	0	0	0	AT2G17070.1	Arabidopsis protein of unknown function (DUF241)
Gh_A04G1105	0.0933374	0.091214	0.740349	0.517415	0	0	AT2G26490.1	Transducin/WD40 repeat-like superfamily protein
Gh_A04G1161	1.23097	0.481185	0.58584	0.682386	0.421658	0.435888	AT1G24030.2	Protein kinase superfamily protein
Gh_A04G1165	0.921369	1.20054	0.365413	0.141878	0	0	AT1G23850.1	unknown protein; BEST Arabidopsis thaliana protein
Gh_A04G1167	2.59195	1.94845	6.16778	9.21055	0.409777	0.423607	AT1G70420.1	Protein of unknown function (DUF1645)
Gh_A04G1173	0	0	0	0	0	0	AT1G10657.2	Plant protein 1589 of unknown function
Gh_A04G1201	1.20319	1.56776	2.54497	2.40856	0.549523	0.710085	AT5G14280.1	DNA-binding storekeeper protein-related
Gh_A04G1208	0	0	0	0	0	0	AT1G67980.1	caffeoyl-CoA 3-O-methyltransferase
Gh_A04G1213	0	0	11.7011	15.3331	6.94801	5.87658
Gh_A04G1217	0	0	0	0	0	0
Gh_A04G1225	20.933	25.7473	42.9413	49.3511	11.3738	14.058	AT1G30110.1	nudix hydrolase homolog 25
Gh_A04G1262	0	0	0	0	0	0	AT5G03490.1	UDP-Glycosyltransferase superfamily protein
Gh_A04G1266	0.574761	0.337011	0.911796	0.743442	0.157504	0.407048	AT1G69170.1	Squamosa promoter-binding protein-like (SBP domain)
Gh_A05G0028	0	0	0	0	0.0922172	0.0476647
Gh_A05G0105	0	0	0	0	0	0	AT5G20110.1	Dynein light chain type 1 family protein
Gh_A05G0175	14.9956	17.3809	32.2257	34.6367	0.836195	0.617439	AT2G46225.3	ABI-1-like 1
Gh_A05G0254	0	0	0	0	0	0	AT5G20570.1	RING-box 1
Gh_A05G0373	0	0	0	0	0	0	AT3G46510.1	plant U-box 13
Gh_A05G0391	5.51595	4.86457	23.05	21.0066	607.848	630.458	AT5G25610.1	BURP domain-containing protein
Gh_A05G0399	0.680317	0.508407	9.745	10.5745	0.49349	0.481803	AT5G51350.1	Leucine-rich repeat transmembrane protein kinase
Gh_A05G0602	57.1428	59.5367	1.05818	0.821714	0	0	AT1G08500.1	early nodulin-like protein 18
Gh_A05G0799	12.1734	11.8506	8.53749	9.03253	7.88903	8.821	AT1G07510.1	FTSH protease 10
Gh_A05G0829	0	0	0	0	0	0	AT5G24910.1	cytochrome P450, family 714, subfamily A,
Gh_A05G0907	0.459919	0.526506	2.1263	2.71953	1.5124	1.25634	AT1G08060.2	ATP-dependent helicase family protein
Gh_A05G1067	12.1757	15.0027	67.394	66.0285	6.16535	3.74907	AT3G04730.1	indoleacetic acid-induced protein 16
Gh_A05G1068	17.4931	20.9658	0.785405	0.304947	0.226118	0.233749	AT3G15540.1	indole-3-acetic acid inducible 19
Gh_A05G1076	25.228	23.5632	34.3548	37.7475	1.14712	1.26489	AT4G29080.1	phytochrome-associated protein 2
Gh_A05G1077	3.26681	2.82763	6.5891	6.55392	1.40677	1.98306	AT3G16200.1	unknown protein; Has 97 Blast hits to 97 proteins in
Gh_A05G1087	2.18406	3.20156	43.0932	48.177	0.374066	0.193345	AT1G52140.1	unknown protein; BEST Arabidopsis thaliana protein
Gh_A05G1099	141.803	144.632	25.5568	26.8244	25.5905	28.2094	AT1G14520.1	myo-inositol oxygenase 1
Gh_A05G1172	0	0	0.479703	0.335255	0	0	AT5G40990.1	GDSL lipase 1
Gh_A05G1179	6.19665	5.25713	6.91363	6.10266	2.00598	1.83256	AT1G53840.1	pectin methylesterase 1
Gh_A05G1327	0.453395	0	0.179816	0.628348	1.08715	2.40822	AT2G34050.1	INVOLVED IN: protein complex assembly; LOCATED IN:
Gh_A05G1419	0	0	0	0	0	0	AT1G11380.1	PLAC8 family protein
Gh_A05G1541	11.2502	12.8898	16.1549	16.3978	7.6409	7.55533	AT1G42430.1	unknown protein; BEST Arabidopsis thaliana protein
Gh_A05G1575	2.40638	2.15566	3.02216	2.22329	0.824285	1.56219	AT1G76010.1	Alba DNA/RNA-binding protein
Gh_A05G1580	3.74228	2.92571	0	0	0	0	AT4G35900.1	Basic-leucine zipper (bZIP)
Gh_A05G1586	1.59329	1.90306	5.47645	5.88828	4.00231	4.01201	AT1G75860.1	unknown protein; BEST Arabidopsis thaliana protein
Gh_A05G1604	8.70218	7.3192	43.735	45.3737	44.4686	44.0245	AT1G19835.2	Plant protein of unknown function (DUF869)
Gh_A05G1707	0	0	0	0	0	0	AT4G31940.1	cytochrome P450, family 82, subfamily C,
Gh_A05G1714	0	0	0	0	0	0	AT2G30440.1	thylakoid processing peptide
Gh_A05G1799	1.72881	1.68948	2.02712	1.0417	3.45015	4.578	AT1G47240.1	NRAMP metal ion transporter 2
Gh_A05G1904	0.70833	0.553773	0	0	0	0	AT4G40080.1	ENTH/ANTH/VHS superfamily protein
Gh_A05G1943	0.164571	0.0804137	0	0	0	0	AT1G34630.1	BEST Arabidopsis thaliana protein match is:
Gh_A05G2243	0.048511	0.0474074	0.769575	1.1205	0	0	AT1G34300.1	lectin protein kinase family protein
Gh_A05G2246	1.96555	2.24097	0.324805	0.0756666	12.624	10.9041	AT4G37370.1	cytochrome P450, family 81, subfamily D,
Gh_A05G2262	24.647	24.4354	58.3665	57.4245	53.3477	62.2313	AT1G27530.1	CONTAINS InterPro DOMAIN/s: Ubiquitin-conjugating
Gh_A05G2307	16.2988	12.3442	6.46406	4.89407	24.0069	21.9314	AT1G21720.1	proteasome beta subunit C1
Gh_A05G2341	0.492387	0.360889	8.20176	7.05132	5.22856	4.96912	AT1G72050.2	transcription factor IIIA
Gh_A05G2491	0.297445	0.508687	0	0	0	0	AT3G25830.1	terpene synthase-like
Gh_A05G2537	0.895353	0.583323	2.05166	2.66552	0.681546	0.634092	AT3G09830.1	Protein kinase superfamily protein
Gh_A05G2562	0	0	0	0	0	0	AT4G29090.1	Ribonuclease H-like superfamily protein
Gh_A05G2597	0	0	0	0	0	0	AT3G17450.1	hAT dimerisation domain-containing protein
Gh_A05G2598	0	0	0	0	0	0	ATCG00710.1	photosystem II reaction center protein H
Gh_A05G2609	5.1691	5.0515	0	0	3.74957	2.58408
Gh_A05G2614	1.15112	0	0	0	0	0
Gh_A05G2617	0	0	0	0	0	0	AT4G16480.1	inositol transporter 4
Gh_A05G2654	0.427523	0.417797	0.678219	2.36997	0.292889	0.302773	AT5G26850.3	Uncharacterized protein
Gh_A05G2674	0	0	0	0	0	0	AT3G25830.1	terpene synthase-like
Gh_A05G2718	0.181317	0.265788	0.35955	0.502565	0	0	AT1G10750.1	Protein of Unknown Function (DUF239)
Gh_A05G2794	0	0	0	0	0	0
Gh_A05G2831	0.733071	0.716394	1.16294	1.35459	0	0
Gh_A05G2870	0.587123	1.06557	0	0	0	0	AT1G53700.1	WAG 1
Gh_A05G2947	0.796811	0.71194	2.02249	2.16649	1.98077	2.01537	AT3G48200.1	unknown protein; FUNCTIONS IN: molecular_function
Gh_A05G2993	0	0	0	0	0.124453	0.643263	AT2G37340.1	arginine/serine-rich
Gh_A05G3126	3.85722	3.31257	12.4236	12.8511	0.560535	0.413894	AT3G01490.1	Protein kinase superfamily protein
Gh_A05G3168	0.96697	0.601345	1.11563	1.46192	0.0602232	0.186767	AT2G36730.1	Pentatricopeptide repeat (PPR) superfamily protein
Gh_A05G3185	2.66752	3.19205	3.67039	4.17467	9.39845	9.71562	AT3G01100.1	hypothetical protein 1
Gh_A05G3216	3.87731	3.7049	5.26247	4.45798	2.4792	2.62389	AT3G02110.1	serine carboxypeptidase-like 25
Gh_A05G3241	0	0	0	0.188538	0.279602	0.144519	AT4G15093.1	catalytic LigB subunit of aromatic ring-opening
Gh_A05G3242	0	0	0	0	0	0	AT4G15093.1	catalytic LigB subunit of aromatic ring-opening
Gh_A05G3263	0	0	0	0	0	0	AT5G45890.1	senescence-associated gene 12
Gh_A05G3321	46.4845	42.3676	6.92278	8.3266	0.779896	0.470293	AT4G33470.1	histone deacetylase 14
Gh_A05G3347	10.27	11.6933	0.345826	0.447576	0.199126	0.446001	AT5G60900.1	receptor-like protein kinase 1
Gh_A05G3372	0.149595	0.292383	0	0	0.102485	0	AT1G65410.1	non-intrinsic ABC protein 11
Gh_A05G3373	4.87848	4.61203	9.12718	8.62266	0.254295	0.300431	AT1G65380.1	Leucine-rich repeat (LRR) family protein
Gh_A05G3525	0	3.27507	4.43041	7.22475	0.765308	2.37341	AT4G26060.1	Ribosomal protein L18ae family
Gh_A06G0057	6.2873	6.14426	2.70133	2.54141	0.179472	0.742114	AT1G27660.1	basic helix-loop-helix (bHLH) DNA-binding superfamily
Gh_A06G0128	1.5524	1.75662	11.4711	11.3233	32.0736	34.1397	AT5G25900.1	GA requiring 3
Gh_A06G0129	0.314259	0.921328	1.62025	1.30657	0	0	AT1G47670.1	Transmembrane amino acid transporter family protein
Gh_A06G0137	8.98063	8.51198	9.86978	9.44698	4.78115	5.86203	AT5G36210.1	alpha/beta-Hydrolases superfamily protein
Gh_A06G0157	0	3.17299	0	0	0	0
Gh_A06G0158	6.29393	17.5736	0.713189	0	0	0
Gh_A06G0166	0	0	0	0	0	0	AT5G67090.1	Subtilisin-like serine endopeptidase family protein
Gh_A06G0167	0	0	0	0	0	0	AT5G42830.1	HXXXD-type acyl-transferase family protein
Gh_A06G0172	16.8098	18.133	13.4792	12.0513	0.881015	0.845694	AT5G42830.1	HXXXD-type acyl-transferase family protein
Gh_A06G0175	17.8339	18.1501	6.77995	7.99478	2.45801	2.09255	AT5G52010.1	C2H2-like zinc finger protein
Gh_A06G0187	0	0	0.300764	0.35033	42.9919	42.8316	AT3G53010.1	Domain of unknown function (DUF303)
Gh_A06G0190	0	0	0	0	0	0	AT1G34300.1	lectin protein kinase family protein
Gh_A06G0200	5.86457	6.44755	6.39616	6.09566	8.53765	11.9408
Gh_A06G0324	0	0	0	0	0	0	AT5G42905.1	Polynucleotidyl transferase, ribonuclease H-like
Gh_A06G0334	8.16885	9.97876	4.17757	6.05772	3.90271	3.57769	AT1G77810.2	Galactosyltransferase family protein
Gh_A06G0369	0.193429	0.85063	1.61099	1.25099	0.198773	0.958912	AT4G08320.1	Tetratricopeptide repeat (TPR)-like superfamily
Gh_A06G0392	0	0	0	0	0.489428	0.505945
Gh_A06G0409	0.801966	0.783722	1.39946	1.70418	23.5698	22.9454	AT4G02050.1	sugar transporter protein 7
Gh_A06G0539	0.261733	0	0.138404	0	0	0	AT3G18830.1	polyol/monosaccharide transporter
Gh_A06G0576	4.13855	5.47951	2.32965	1.60347	4.39007	3.78185	AT1G35190.1	2-oxoglutarate (2OG) and Fe(II)-dependent oxygenase
Gh_A06G0669	3.0431	3.37038	5.47122	5.24825	0.55594	1.00573	AT1G30500.2	nuclear factor Y, subunit A7
Gh_A06G0736	0.229695	0.897877	0.364386	1.06109	24.0761	27.8167	AT1G02180.1	ferredoxin-related
Gh_A06G0747	0.23132	0.150705	21.9567	21.5858	0.765957	0.546073	AT2G26330.1	Leucine-rich receptor-like protein kinase
Gh_A06G0756	0.715167	1.00952	6.93327	5.65312	12.3576	11.9868	AT4G33220.1	pectin methylesterase 44
Gh_A06G0806	6.86314	7.98923	4.48314	4.38272	0.345722	0.428868	AT1G10970.1	zinc transporter 4 precursor
Gh_A06G0833	0.91407	0.625292	1.70384	1.30901	0.187864	0.0323674	AT4G32880.1	homeobox gene 8
Gh_A06G0978	0.20649	0.201792	5.40497	4.5787	0	0.146237	AT4G31330.1	Protein of unknown function, DUF599
Gh_A06G1010	0.355001	0.69385	1.03248	1.03864	0.526945	0.0838043	AT1G71710.1	DNAse I-like superfamily protein
Gh_A06G1063	0	0	0	0	0	0	AT2G34770.1	fatty acid hydroxylase 1
Gh_A06G1089	711.353	772.411	0	0	54.1485	0	AT4G21445.1	unknown protein; FUNCTIONS IN: molecular_function
Gh_A06G1111	0.199591	0.130034	0	0	0	0
Gh_A06G1160	0	0.0844116	0.137027	0	0	0	AT4G18700.1	CBL-interacting protein
Gh_A06G1169	17.2359	16.8438	0	0	0.984004	0
Gh_A06G1224	0.703826	0.687814	5.02445	0.650276	2.4109	1.49536
Gh_A06G1281	0.0594706	0	0.283031	0.494512	0.0814847	0.0842346	AT3G20580.1	COBRA-like protein 10 precursor
Gh_A06G1288	0	0	0	0	0	0	AT4G21760.1	beta-glucosidase 47
Gh_A06G1316	0	0	0.0742343	0	0	0	AT4G22030.1	F-box family protein with a domain of unknown
Gh_A06G1408	0	0	0	0	0	0	AT3G56180.1	Protein of unknown function (DUF567)
Gh_A06G1427	0.515465	0.440771	1.63546	1.07155	2.11882	2.64664	AT3G56050.1	Protein kinase family protein
Gh_A06G1448	0	0	0	0	0	0
Gh_A06G1452	2.62962	3.21225	6.57029	6.4383	10.9892	10.522	AT2G39970.1	Mitochondrial substrate carrier family protein
Gh_A06G1466	1567.92	1684.65	23.197	25.3873	4.78183	3.75433	AT2G39730.1	rubisco activase
Gh_A06G1493	0	0	2.3034	3.19405	0	0	AT3G45070.1	P-loop containing nucleoside triphosphate hydrolases
Gh_A06G1495	14.4578	18.5069	246.075	251.165	96.7464	97.1271	AT5G22060.1	DNAJ homologue 2
Gh_A06G1570	0	0	0.93862	0.775894	0	0	AT2G35800.1	mitochondrial substrate carrier family protein
Gh_A06G1571	1.55478	1.68823	0.342568	0.478828	0.414227	0.672895	AT2G40480.1	Plant protein of unknown function (DUF827)
Gh_A06G1611	0.240767	0.23529	0.286463	0.166836	0	0	AT3G15930.1	Pentatricopeptide repeat (PPR) superfamily protein
Gh_A06G1614	0.899304	2.19711	0	0	0.308049	1.59223
Gh_A06G1645	3.1379	1.68164	2.40868	1.58986	10.3325	10.6096	AT1G80400.1	RING/U-box superfamily protein
Gh_A06G1659	0.867684	0.70662	20.762	17.7703	4.85456	4.50631	AT4G32890.1	GATA transcription factor 9
Gh_A06G1738	0.58802	0.76619	74.3155	76.6026	20.2764	18.0456	AT5G50740.3	Heavy metal transport/detoxification superfamily
Gh_A06G1776	0	0	0	0	0	0	AT1G11600.1	cytochrome P450, family 77, subfamily B,
Gh_A06G1807	0	0	1.88308	3.29012	4.06604	9.24717
Gh_A07G0049	3.20554	3.50116	4.03828	3.48429	7.1049	8.27946	AT2G20120.1	Protein of unknown function (DUF502)
Gh_A07G0067	3.07892	4.09208	5.17745	4.89282	0.59061	0.479711	AT5G19670.1	Exostosin family protein
Gh_A07G0087	6.23118	6.52438	120.475	121.104	50.8454	54.9254	AT4G29190.1	Zinc finger C-x8-C-x5-C-x3-H type family protein
Gh_A07G0094	85.0362	79.5197	108.735	113.108	306.351	308.383	AT4G26210.1	Mitochondrial ATP synthase subunit G protein
Gh_A07G0096	15.4931	16.5033	13.7637	15.4594	31.2053	29.9543	AT4G29520.1	LOCATED IN: endoplasmic reticulum, plasma membrane;
Gh_A07G0129	0.616972	1.05514	0.24469	0.285015	0.211339	0.218471	AT1G54160.1	nuclear factor Y, subunit A5
Gh_A07G0140	2.54809	2.29857	72.2944	62.8395	7.25117	7.91232	AT1G22640.1	myb domain protein 3
Gh_A07G0153	5.76204	7.77608	5.22334	5.32363	1.31583	0.388638	AT4G33140.1	Haloacid dehalogenase-like hydrolase (HAD)
Gh_A07G0163	1.04431	1.1093	0.07203	0.0839005	0	0.0321559	AT4G32880.1	homeobox gene 8
Gh_A07G0169	0.279706	0.218675	0.954007	0.568535	0.0574867	0.138662	AT5G11530.1	embryonic flower 1 (EMF1)
Gh_A07G0211	0	0.0975382	0.158336	0.138322	0	0	AT2G24230.1	Leucine-rich repeat protein kinase family protein
Gh_A07G0213	2.26812	2.44581	7.25829	8.09316	20.5215	19.8294	AT4G30920.1	Cytosol aminopeptidase family protein
Gh_A07G0214	18.4501	18.4047	30.9909	31.7923	22.6993	24.0983	AT4G30600.1	signal recognition particle receptor alpha subunit
Gh_A07G0282	0	0	0	0	0	0	AT1G79690.1	nudix hydrolase homolog 3
Gh_A07G0288	7.22344	7.97987	0.622784	0.580335	28.5086	27.3577	AT4G31600.1	UDP-N-acetylglucosamine (UAA) transporter family
Gh_A07G0361	0	0	0	0	0	0	AT2G45120.1	C2H2-like zinc finger protein
Gh_A07G0369	18.6025	18.7077	37.6606	35.6733	77.2065	79.429	AT5G61510.1	GroES-like zinc-binding alcohol dehydrogenase family
Gh_A07G0504	40.504	36.2316	0.679949	0.792005	0	0	AT5G23060.1	calcium sensing receptor
Gh_A07G0536	90.878	162.819	488.57	359.178	169.483	150.174
Gh_A07G0538	0	0	0	0	0	0	AT1G23820.1	spermidine synthase 1
Gh_A07G0575	1.95936	0.820622	0	0.129306	0.0958803	0.297348	AT5G50130.1	NAD(P)-binding Rossmann-fold superfamily protein
Gh_A07G0689	1.98839	1.51134	3.15436	3.47008	3.78392	3.75515	AT5G37840.1	BEST Arabidopsis thaliana protein match is: plastid
Gh_A07G0701	0	0	0	0	0	0
Gh_A07G0713	30.6989	29.9047	26.373	28.4538	13.4385	15.698	AT1G66330.2	senescence-associated family protein
Gh_A07G0728	0	0	0	0	0	0	AT3G01410.2	Polynucleotidyl transferase, ribonuclease H-like
Gh_A07G0769	2.64039	3.12767	0.634652	1.25671	0.0548149	0.0566647	AT2G32990.1	glycosyl hydrolase 9B8
Gh_A07G0797	0	0	0	0	5.27379	5.17918	AT5G48170.1	F-box family protein
Gh_A07G0821	0	0	0	0	0	0	AT5G48410.1	glutamate receptor 1.3
Gh_A07G0828	0	0	1.01483	0	0	0	AT3G25400.1	CONTAINS InterPro DOMAIN/s: NTP Pyrophosphohydrolase
Gh_A07G0835	0	0	0	0	0	0	AT3G07350.1	Protein of unknown function (DUF506)
Gh_A07G0915	0	0	0	0	0	0	AT4G15930.1	Dynein light chain type 1 family protein
Gh_A07G0918	3.49279	5.12	5.54094	6.22358	29.0561	25.7962	AT1G07410.1	RAB GTPase
Gh_A07G0943	0.477871	0.544833	1.20031	0.735854	6.49306	5.41488	AT1G07220.1	Arabidopsis thaliana protein of unknown function
Gh_A07G0980	0	0	0	0	0	0	AT4G34135.1	UDP-glucosyltransferase 73B2
Gh_A07G0994	3.33804	5.30091	0.992895	1.15652	0	0	AT2G27580.2	A20/AN1-like zinc finger family protein
Gh_A07G0998	1.22231	1.6723	4.7507	4.51723	7.11775	8.05048	AT5G22460.1	alpha/beta-Hydrolases superfamily protein
Gh_A07G1057	2.39922	1.2625	2.19583	1.87565	0	0.261405	AT2G28510.1	Dof-type zinc finger DNA-binding family protein
Gh_A07G1058	0	0	0	0	0	0	AT1G18440.1	Peptidyl-tRNA hydrolase family protein
Gh_A07G1077	2.31463	1.08181	5.2684	5.95068	2.20621	1.92431	AT5G12250.1	beta-6 tubulin
Gh_A07G1078	14.9594	11.6953	80.6872	105.042	88.1368	122.894	AT1G29970.2	60S ribosomal protein L18A-1
Gh_A07G1127	0	0	0	0	0	0	AT2G41350.1	unknown protein; BEST Arabidopsis thaliana protein
Gh_A07G1153	0.339741	0	0	0	0	0	AT5G46930.1	Plant invertase/pectin methylesterase inhibitor
Gh_A07G1162	0.851972	0.520369	0.337891	0.491969	0	0	AT2G47460.1	myb domain protein 12
Gh_A07G1182	0	0	0	0	0	0	AT3G27473.1	Cysteine/Histidine-rich C1 domain family protein
Gh_A07G1251	0.333666	0.163037	1.58797	1.84967	0	0.236303	AT3G61850.4	Dof-type zinc finger DNA-binding family protein
Gh_A07G1287	0	0	3.53106	1.76271	3.92114	1.80154	AT3G61550.1	RING/U-box superfamily protein
Gh_A07G1362	0	0	0	0	0	0
Gh_A07G1389	0	0	0	0	0	0
Gh_A07G1394	0	0	0	0	0	0
Gh_A07G1405	0	0	0	0	0	0
Gh_A07G1406	0	0	0	0	0	0
Gh_A07G1411	0.445215	0.725144	0.412	0.274227	0.660854	0.998459	AT5G44090.1	Calcium-binding EF-hand family protein
Gh_A07G1457	0	0	0	0	0	0	AT3G52300.2	ATP synthase D chain, mitochondrial
Gh_A07G1507	0	0	0	0	0	0	AT5G01660.1	CONTAINS InterPro DOMAIN/s: Galactose oxidase/kelch,
Gh_A07G1514	5.18025	3.08146	3.39435	3.74565	3.086	2.71162	AT3G21610.1	Acid phosphatase/vanadium-dependent
Gh_A07G1573	0.439647	0.537056	1.08977	1.01549	0.376493	0.389199	AT2G13600.1	Pentatricopeptide repeat (PPR) superfamily protein
Gh_A07G1603	6.80858	11.644	52.3853	47.1792	19.0076	18.4436	AT3G02360.1	6-phosphogluconate dehydrogenase family protein
Gh_A07G1638	1.57887	1.32865	0.800115	0.607809	0.600921	0.27954	AT3G51550.1	Malectin/receptor-like protein kinase family
Gh_A07G1646	1.77407	2.31161	3.28343	2.91393	0	0	AT4G18260.1	Cytochrome b561/ferric reductase transmembrane
Gh_A07G1648	0	0	0	0	0	0	AT3G51550.1	Malectin/receptor-like protein kinase family
Gh_A07G1667	0	0	0	0	0.0957407	0.346401	AT3G20800.1	Cell differentiation, Rcd1-like protein
Gh_A07G1685	0.856446	0.836962	0.67933	0	0	0.606538	AT2G05810.2	ARM repeat superfamily protein
Gh_A07G1688	1.30781	0.958546	2.07471	3.32285	0.895962	0.926198	AT1G05000.1	Phosphotyrosine protein phosphatases superfamily
Gh_A07G1692	0	0	0	0	0	0
Gh_A07G1693	0	0	0	0	0	0
Gh_A07G1694	0	0	0	0	0	0
Gh_A07G1728	0	0	1.33995	3.12155	0	0	AT5G48170.1	F-box family protein
Gh_A07G1749	0	0	0	0	0	0	AT3G11010.1	receptor like protein 34
Gh_A07G1831	40.5856	42.4667	22.2203	21.4633	32.4854	30.5816	AT3G25030.1	RING/U-box superfamily protein
Gh_A07G1833	8.83812	8.15046	6.86226	5.40545	6.69445	7.00853	AT4G13630.2	Protein of unknown function, DUF593
Gh_A07G1891	0	0	0	0	0	0.0977918	AT3G29180.1	Protein of unknown function (DUF1336)
Gh_A07G1978	0	0	0	0	0	0	AT3G28600.1	P-loop containing nucleoside triphosphate hydrolases
Gh_A07G2003	5.41435	5.68311	0.636243	0.741096	2.74762	2.98236	AT5G40240.2	nodulin MtN21 /EamA-like transporter family protein
Gh_A07G2006	0	0.226926	0	0	0	0	AT2G26730.1	Leucine-rich repeat protein kinase family protein
Gh_A07G2035	0	0	0	0.0749599	0	0	AT3G27785.1	myb domain protein 118
Gh_A07G2090	0	0	0	0	0	0	AT5G06720.1	peroxidase 2
Gh_A07G2130	0	0.674332	0	0	0.472728	0.488681
Gh_A07G2149	6.10205	5.96323	12.1003	12.3006	13.8714	13.9466	AT4G21090.3	MITOCHONDRIAL FERREDOXIN 2
Gh_A08G0016	18.9757	22.2528	10.0343	5.84397	0	0
Gh_A08G0019	0	0	0	0	0	0	AT2G26975.1	Ctr copper transporter family
Gh_A08G0034	1.55179	1.08876	2.05146	2.16897	0.899552	1.09898	AT1G08190.1	vacuolar protein
Gh_A08G0104	0.333224	0.976931	52.0695	42.4862	36.9824	31.3868	AT1G55260.1	Bifunctional inhibitor/lipid-transfer protein/seed
Gh_A08G0159	1.7487	2.03443	2.17968	2.15421	0.627528	0.707679	AT5G20590.1	TRICHOME BIREFRINGENCE-LIKE 5
Gh_A08G0167	9.16659	7.99826	6.10237	5.14199	10.4291	11.8244	AT5G57300.2	S-adenosyl-L-methionine-dependent methyltransferases
Gh_A08G0189	0	0	0	0	0	0
Gh_A08G0193	2.05901	2.01217	0.300853	0.400496	0	0	AT4G15560.1	Deoxyxylulose-5-phosphate
Gh_A08G0324	0	0	0	0	0	0
Gh_A08G0336	0	0	0.0521724	0	0	0	AT1G65910.1	NAC domain containing protein 28
Gh_A08G0340	0	0	0	0	0	0
Gh_A08G0380	29.4007	35.3855	386.139	382.866	47.0685	44.2735	AT4G02450.1	HSP20-like chaperones superfamily protein
Gh_A08G0440	0.653737	0.724047	0.207417	0.201333	0.0597153	0	AT3G22400.1	PLAT/LH2 domain-containing lipoxygenase family
Gh_A08G0469	0	0	0	0	0	0	AT3G22200.1	Pyridoxal phosphate (PLP)-dependent
Gh_A08G0508	0	0.0496707	0	0	0	0	AT3G14470.1	NB-ARC domain-containing disease resistance protein
Gh_A08G0538	0	0	0	0	0	0	AT2G44840.1	ethylene-responsive element
Gh_A08G0546	2.72745	2.66541	3.83513	2.51994	1.10413	1.1414	AT5G15270.1	RNA-binding KH domain-containing protein
Gh_A08G0560	1.18702	1.16002	0	0	0	0
Gh_A08G0650	0	0	0	0	0	0
Gh_A08G0684	32.9108	67.2479	121.031	107.806	86.0871	50.8528	AT2G47690.1	NADH-ubiquinone oxidoreductase-related
Gh_A08G0701	0	0	0	0	0	0
Gh_A08G0703	0	0	0	0	0	0
Gh_A08G0722	1.23721	1.53149	1.76644	1.29549	0.113013	0.292067	AT3G13560.1	O-Glycosyl hydrolases family 17 protein
Gh_A08G0739	0.38078	0.248078	0.0335592	0.156359	0.405791	0.299633	AT1G55550.1	P-loop containing nucleoside triphosphate hydrolases
Gh_A08G0766	2.39728	5.4664	0	0	0	0	AT5G57510.1	unknown protein; Has 27 Blast hits to 27 proteins in
Gh_A08G0828	0	0	0	0	0	0	AT2G14120.3	dynamin related protein
Gh_A08G0847	0	0	0	0	0	0
Gh_A08G0912	1.04813	1.84371	1.88444	1.80765	1.72333	1.33612	AT5G24430.1	Calcium-dependent protein kinase (CDPK) family
Gh_A08G0924	169.873	186.553	31.2236	33.5015	0.386636	0.699447	AT5G24490.1	30S ribosomal protein, putative
Gh_A08G0930	3.19461	2.45295	0.180997	0.42165	0	0.161602	AT3G49470.1	nascent polypeptide-associated complex subunit
Gh_A08G0931	4.74378	5.12188	12.1682	10.745	11.1387	12.4087	AT3G49490.1	unknown protein; Has 722 Blast hits to 186 proteins
Gh_A08G0936	9.40701	7.5514	11.1036	12.9335	7.05836	6.74139	AT5G24630.5	double-stranded DNA binding
Gh_A08G0970	0	0	0	0	0	0
Gh_A08G1010	0	0	0	0.0932494	3.80295	3.5739	AT4G03100.1	Rho GTPase activating protein with
Gh_A08G1047	0.691416	0.675687	10.2008	9.70992	1.3263	1.27313	AT2G16760.1	Calcium-dependent phosphotriesterase superfamily
Gh_A08G1062	15.0307	13.4897	24.5745	25.2235	132.814	130.562	AT5G14670.1	ADP-ribosylation factor A1B
Gh_A08G1071	7.55452	6.73947	0.771725	1.00466	1.4311	1.19568	AT2G47000.1	ATP binding cassette subfamily
Gh_A08G1079	0	0	0	0	0	0	AT2G44860.2	Ribosomal protein L24e family protein
Gh_A08G1093	0	0	0	0	0	0	ATMG00860.1	DNA/RNA polymerases superfamily protein
Gh_A08G1114	14.787	15.0908	53.8941	61.7382	28.6599	29.0969	AT4G01000.1	Ubiquitin-like superfamily protein
Gh_A08G1121	1.72362	3.36881	0.170896	0.19906	0	0	AT2G46300.1	Late embryogenesis abundant (LEA) hydroxyproline-rich
Gh_A08G1153	0	0.125637	0	0	0	0.0910482	AT4G23010.1	UDP-galactose transporter 2
Gh_A08G1197	0.819022	0.80039	7.5792	5.04472	0.187033	0	AT1G24620.1	EF hand calcium-binding protein family
Gh_A08G1203	0	0.554087	0	0	0.388433	0.803083	AT2G18390.1	ADP-ribosylation factor
Gh_A08G1316	0	0	0	0	0	0	AT1G03940.1	HXXXD-type acyl-transferase family protein
Gh_A08G1363	6.15203	7.39947	0	0	0.108068	0	AT1G72030.1	Acyl-CoA N-acyltransferases (NAT) superfamily protein
Gh_A08G1373	0	0	0	0	0	0
Gh_A08G1431	0.0846924	0	1.61227	1.95622	8.99331	9.77665	AT2G32440.2	ent-kaurenoic acid hydroxylase 2
Gh_A08G1446	0	0.227477	0	0	0	0
Gh_A08G1456	0.157744	0.154156	0	0	0.108068	0.22343	AT5G19620.1	outer envelope protein
Gh_A08G1551	78.6221	82.4035	4.65394	5.11114	0.114846	0.118722	AT1G12250.1	Pentapeptide repeat-containing protein
Gh_A08G1559	0.937717	0.916384	0	0	0.642414	0.664094	AT4G12350.1	myb domain protein 42
Gh_A08G1569	206.334	206.568	3.35967	2.42254	0.414535	0.285683	AT1G18170.1	FKBP-like peptidyl-prolyl cis-trans isomerase family
Gh_A08G1640	0.222133	0.21708	0.293659	0.205232	3.70304	2.77924	AT4G00430.1	plasma membrane intrinsic protein
Gh_A08G1705	0.791649	0.241762	1.72682	1.73711	10.2368	10.5122	AT2G20300.1	Protein kinase superfamily protein
Gh_A08G1733	0	0	0	0	0	0	AT3G25030.1	RING/U-box superfamily protein
Gh_A08G1806	0	0	0	0	0	0	AT5G05340.1	Peroxidase superfamily protein
Gh_A08G1919	4.69188	3.52703	0	0	0	0	AT5G16360.1	NC domain-containing protein-related
Gh_A08G1940	1.22114	0.44751	2.90581	2.82058	2.77118	1.83773	AT3G06350.1	dehydroquinate dehydratase, putative /
Gh_A08G2037	0	0	0	0	0	0
Gh_A08G2121	5.01525	4.25627	12.5624	11.7061	5.78673	6.82324	AT3G25910.1	Protein of unknown function (DUF1644)
Gh_A08G2122	0	0	0	0	1.07025	0
Gh_A08G2192	0.0899545	0.175816	0.856219	0.166221	0.431384	0.191118	AT5G57050.2	Protein phosphatase 2C family protein
Gh_A08G2195	1.38006	0.674332	4.92596	9.56293	0	0.488681	AT2G06255.1	ELF4-like 3
Gh_A08G2215	0	0	10.2565	9.03063	0.0697523	0	AT2G26180.1	IQ-domain 6
Gh_A09G0009	9.98857	10.6226	1.16513	2.44286	6.843	8.53034	AT4G25040.1	Uncharacterised protein family (UPF0497)
Gh_A09G0020	0	0	0	0	0	0	AT5G15720.1	GDSL-motif lipase 7
Gh_A09G0044	30.419	32.6002	13.8132	14.4179	0.154941	0	AT5G51810.1	gibberellin 20 oxidase 2
Gh_A09G0119	0	0	0	0	0	0	AT3G29180.1	Protein of unknown function (DUF1336)
Gh_A09G0143	0	0	10.8539	10.2345	0	0	AT1G26800.1	RING/U-box superfamily protein
Gh_A09G0194	0	0.22617	0.367148	0.641481	25.1306	25.9787	AT5G39865.1	Glutaredoxin family protein
Gh_A09G0243	0	0	0	0	0	0	AT2G30900.1	TRICHOME BIREFRINGENCE-LIKE 43
Gh_A09G0249	2.57701	2.69009	1.76534	1.08225	0.521616	0.497741	AT5G14880.1	Potassium transporter family protein
Gh_A09G0298	0	0	0	0	0	0	AT1G04080.3	Tetratricopeptide repeat (TPR)-like superfamily
Gh_A09G0313	0.398131	1.94537	0	0	0	0	AT5G14360.1	Ubiquitin-like superfamily protein
Gh_A09G0325	0	0	0	0	0	0	AT5G15720.1	GDSL-motif lipase 7
Gh_A09G0372	0.761008	0.46481	19.8443	18.6323	21.3104	21.558	AT3G26935.1	DHHC-type zinc finger family protein
Gh_A09G0381	0	0	0	0	0	0
Gh_A09G0384	0	0	0	0	0	0
Gh_A09G0388	0	0	0	0	0	0	ATCG00280.1	photosystem II reaction center protein C
Gh_A09G0393	0	0	0	0	0	0
Gh_A09G0399	0	0	0	0	0	0	AT3G48900.2	single-stranded DNA endonuclease family protein
Gh_A09G0445	0	0	0	0	0	0	AT3G18570.1	Oleosin family protein
Gh_A09G0469	0.212813	0	4.05126	5.30878	1.89533	1.65787	AT1G68510.1	LOB domain-containing protein 42
Gh_A09G0491	2.03024	0.661349	25.2292	28.7617	0.927254	0.958547	AT1G17970.1	RING/U-box superfamily protein
Gh_A09G0495	0	0	0	0.0855465	0.570894	0.131147	AT3G18180.1	Glycosyltransferase family 61 protein
Gh_A09G0505	0	0	0	0	0	0	ATCG00840.1	ribosomal protein L23.1
Gh_A09G0510	3.07519	3.19912	1.80975	1.55809	2.51452	4.14496	AT4G31980.1	unknown protein; CONTAINS InterPro DOMAIN/s: Protein
Gh_A09G0511	103.128	102.45	228.027	222.368	501.967	497.55	AT1G04690.1	potassium channel beta subunit 1
Gh_A09G0533	44.2804	43.5577	51.7603	50.6009	37.321	45.8014	AT3G06035.1	Glycoprotein membrane precursor GPI-anchored
Gh_A09G0575	0	0	0	0	0	0	AT1G04500.1	CCT motif family protein
Gh_A09G0578	6.89502	7.22526	2.30625	3.6841	10.8701	12.5901	AT4G13430.1	isopropyl malate isomerase large subunit
Gh_A09G0627	2.31365	3.31615	0	0	0.105669	0.109236	AT4G24220.1	NAD(P)-binding Rossmann-fold superfamily
Gh_A09G0628	0	0	0	0	0	0	AT4G16146.1	cAMP-regulated phosphoprotein 19-related protein
Gh_A09G0654	5.78101	5.3079	5.84382	5.51506	6.26308	5.90317	AT3G13300.2	Transducin/WD40 repeat-like superfamily protein
Gh_A09G0678	0	0	0	0	0	0
Gh_A09G0693	0	0	0	0	0	0	AT1G17420.1	lipoxygenase 3
Gh_A09G0694	1.35298	1.17529	0.775074	0.902807	1.08139	0.638791	AT1G28240.1	Protein of unknown function (DUF616)
Gh_A09G0742	0	0	0.285968	0.333096	0.0411651	0	AT3G42170.1	BED zinc finger ;hAT family dimerisation domain
Gh_A09G0748	36.0989	32.8552	2.70359	1.43143	3.50264	2.96251	AT2G34460.1	NAD(P)-binding Rossmann-fold superfamily protein
Gh_A09G0781	0	0.0481468	0.508026	0.318634	0.0675048	0.104674	AT3G16230.2	Predicted eukaryotic LigT
Gh_A09G0787	0	0	0	0	0	0	AT1G79900.1	Mitochondrial substrate carrier family
Gh_A09G0851	2.09453	1.65071	21.7586	20.9123	11.0628	10.2878	AT5G58700.1	phosphatidylinositol-speciwc
Gh_A09G0908	0.288896	0	0	0	0	0
Gh_A09G0990	2.12993	1.24889	3.97022	5.31326	4.52346	5.05322	AT1G05055.1	general transcription factor II H2
[truncated: 1,432 more rows]
