# Supplementary material for: Dynamic Roles for Small RNAs and DNA Methylation during Ovule and Fiber Development in Allotetraploid Cotton
Source: PLoS Genet. 2015 Dec 28;11(12):e1005724. doi: 10.1371/journal.pgen.1005724 (PMC4692501; doi:10.1371/journal.pgen.1005724)
Supplement: S5 Table — (XLSX) [file pgen.1005724.s010.xlsx]

## Sheet: CHH_A>CHH_D
S5_Table. Homoeologous genes with differentially methylated gene body
Homoeolog_A	Expression_A	mCHH level_A	Homoeolog_D	Expression_D	mCHH level_D
Gh_A02G0428	0	0.176949	Gh_D02G0479	1.13459	0.00924797
Gh_A01G0694	0	0.198841	Gh_D01G0712	0.165588	0.00544131
Gh_A02G0423	0	0.163875	Gh_D02G0475	0.0716416	0.0084654
Gh_A06G1617	0.0886128	0.344798	Gh_D06G1987	8.59544	0.00730308
Gh_A04G0747	0	0.187652	Gh_D04G1227	0.266197	0.00625989
Gh_A03G1153	0	0.179804	Gh_D02G1588	0.197127	0.00522828
Gh_A09G0036	0.426925	0.14258	Gh_D09G0035	2.67055	0.0403974
Gh_A09G1157	0.104803	0.170912	Gh_D09G1163	2.82968	0.00534849
Gh_A01G0056	0.263253	0.222814	Gh_D01G0056	27.2906	0.0642167
Gh_A01G1859	0.926459	0.124013	Gh_D01G2100	2.15272	0.00602644
Gh_A01G0583	0	0.107012	Gh_D01G0594	3.09687	0.00673532
Gh_A13G0137	1.0204	0.179672	Gh_D13G0159	8.89895	0.0117711
Gh_A13G1234	0	0.221077	Gh_D13G1533	11.9661	0.00509515
Gh_A02G0439	0.0890644	0.203931	Gh_D02G0489	0.18292	0.00776121
Gh_A06G0535	0	0.192753	Gh_D06G0591	0.0537019	0.00623113
Gh_A11G1588	0	0.136642	Gh_D11G1746	0.121903	0.00813947
Gh_A01G0057	0	0.219425	Gh_D01G0057	0.588237	0.114277
Gh_A12G0299	0	0.156182	Gh_D12G0366	0.495458	0.00378902
Gh_A08G1903	0	0.153694	Gh_D08G2267	0.965508	0.00417132
Gh_A03G1416	0.475221	0.167211	Gh_D02G1877	1.40249	0.0623142
Gh_A04G0044	0.810679	0.111329	Gh_D05G3690	9.87095	0.00948575
Gh_A12G0907	0	0.114674	Gh_D12G0996	0.222852	0.00604923
Gh_A04G0285	0.112141	0.110944	Gh_D05G3373	25.8707	0.00505719
Gh_A01G0446	0	0.126596	Gh_D01G0456	0.113748	0.00665773
Gh_A01G1666	0.884225	0.16423	Gh_D01G1916	2.21908	0.00507877
Gh_A09G0228	0.160382	0.185163	Gh_D09G0217	1.6876	0.0113428
Gh_A09G0399	0	0.157199	Gh_D09G0414	2.8457	0.0203018
Gh_A10G1781	0	0.140887	Gh_D10G2055	0.4922	0.00533139
Gh_A05G2865	15.2845	0.134728	Gh_D05G3162	329.251	0.00601343
Gh_A03G0476	0	0.154015	Gh_D03G1062	0.0847873	0.0528035
Gh_A03G0896	0.182219	0.206744	Gh_D02G1277	6.83323	0.00850266
Gh_A09G0347	0	0.122699	Gh_D09G0349	0.0648144	0.00595228
Gh_A01G1363	0.0811685	0.14852	Gh_D01G1609	0.291528	0.00626715
Gh_A13G1054	0.13749	0.137382	Gh_D13G1317	1.51239	0.0123831
Gh_A08G1550	0	0.160005	Gh_D08G1856	0.0765087	0.00526702
Gh_A04G0119	0	0.17947	Gh_D05G3602	0.930029	0.0079949
Gh_A10G0206	0	0.230032	Gh_D10G0186	0.468343	0.00645944
Gh_A11G2052	0	0.12913	Gh_D11G2357	1.59103	0.0193175
Gh_A06G0711	0	0.156026	Gh_D06G0821	0.238871	0.0383734
Gh_A04G0344	0.868602	0.112628	Gh_D05G3302	3.03121	0.00461096
Gh_A10G0424	0	0.169049	Gh_D10G0438	25.4065	0.00483476
Gh_A12G1248	0.396486	0.157499	Gh_D12G1375	1.03434	0.0485348
Gh_A12G1315	7.21197	0.17936	Gh_D12G1439	44.3295	0.0316756
Gh_A10G0938	0.0620501	0.107774	Gh_D10G1628	13.0072	0.00613067
Gh_A05G1421	0.0303773	0.106119	Gh_D05G1592	0.12828	0.00498134
Gh_A05G2436	0	0.176415	Gh_D05G2700	0.145918	0.00591014
Gh_A13G0578	0	0.121107	Gh_D13G0549	1.16279	0.0126817
Gh_A12G1766	2.03075	0.142551	Gh_D12G1922	15.9723	0.00650463
Gh_A10G0076	0	0.228359	Gh_D10G0080	1.65263	0.012076
Gh_A07G1582	0	0.163576	Gh_D07G1767	4.99954	0.00639488
Gh_A03G0518	0	0.26021	Gh_D03G1009	0.713651	0.0216011
Gh_A02G1613	2.11077	0.181649	Gh_D03G0109	5.07737	0.00647292
Gh_A11G0189	0	0.166343	Gh_D11G0200	0.216362	0.00672145
Gh_A07G1631	0.216764	0.164307	Gh_D07G1829	0.650291	0.0049834
Gh_A10G1820	0	0.219954	Gh_D10G2085	6.06296	0.0822305
Gh_A03G1287	0.760913	0.160253	Gh_D02G1727	4.37525	0.00798165
Gh_A04G0989	0	0.205728	Gh_D04G1533	5.30063	0.008072
Gh_A05G2226	0.0517185	0.179833	Gh_D05G2486	0.105969	0.00591071
Gh_A12G0377	0	0.159493	Gh_D12G0288	0.0467424	0.0071338
Gh_A11G2005	0	0.213343	Gh_D11G1980	0.86476	0.00480632
Gh_A03G1673	0	0.278667	Gh_D02G2093	1.44589	0.00590147
Gh_A08G1636	0.132885	0.194884	Gh_D08G1966	0.6909	0.00568189
Gh_A05G2493	0	0.139692	Gh_D05G2770	0.0505798	0.0323003
Gh_A11G1058	0.52475	0.13331	Gh_D11G1213	3.39833	0.00545319
Gh_A13G1657	0.558655	0.14607	Gh_D13G2020	2.87431	0.00642815
Gh_A06G0272	1.46103	0.15331	Gh_D06G0296	3.07877	0.0312401
Gh_A12G1045	0	0.183074	Gh_D12G1167	0.65709	0.0359394
Gh_A03G1501	0	0.165433	Gh_D02G1969	3.87973	0.00533016
Gh_A11G1600	0	0.164781	Gh_D11G1757	0.177968	0.00542541
Gh_A07G1971	0	0.208098	Gh_D07G2189	5.87805	0.00533167
Gh_A05G1612	0.264764	0.145986	Gh_D05G1796	3.83907	0.00530795
Gh_A08G1193	0.102989	0.125221	Gh_D08G1476	1.18907	0.0044923
Gh_A08G0741	0	0.16253	Gh_D08G0882	59.8099	0.0055186
Gh_A01G0718	0	0.248456	Gh_D01G0737	0.204763	0.00668171
Gh_A08G1584	0	0.189121	Gh_D08G1891	0.139801	0.00613591
Gh_A12G1765	0	0.233868	Gh_D12G1921	172.668	0.00563658
Gh_A06G0166	0	0.164002	Gh_D06G0158	0.218634	0.00723711
Gh_A03G0124	7.43959	0.120715	Gh_D03G1457	20.2776	0.00586178
Gh_A03G0435	0.379337	0.148037	Gh_D03G1109	1.22143	0.00799862
Gh_A09G0278	0	0.167538	Gh_D09G0279	2.95648	0.00461096
Gh_A03G0432	0.801135	0.194425	Gh_D03G1112	7.79736	0.00573697
Gh_A08G1847	0	0.286306	Gh_D08G2205	6.0556	0.0240554
Gh_A02G0193	0.485265	0.175643	Gh_D02G0256	3.88212	0.00910004
Gh_A07G1416	4.25489	0.113668	Gh_D07G1513	15.0735	0.00567527
Gh_A02G0219	0.380202	0.150779	Gh_D02G0285	13.3852	0.0103878
Gh_A12G1348	0.649914	0.114544	Gh_D12G1473	1.74999	0.00594837
Gh_A05G2246	12.624	0.172246	Gh_D05G2506	55.0408	0.00319503
Gh_A06G0361	0.767213	0.129525	Gh_D06G0391	2.0917	0.00580623
Gh_A04G1030	0.0590285	0.174453	Gh_D04G1584	0.355051	0.00455273
Gh_A04G0682	0	0.140503	Gh_D04G1147	1.70858	0.00648871
Gh_A07G0025	0.0434175	0.165078	Gh_D07G0033	1.38936	0.0121307
Gh_A10G0674	0.0798079	0.161526	Gh_D10G0714	0.481631	0.00499079
Gh_A02G0163	15.666	0.208748	Gh_D02G0204	150.979	0.0946187
Gh_A11G0293	0.454207	0.149337	Gh_D11G0350	1.07651	0.0103877
Gh_A11G1587	0.455177	0.119578	Gh_D11G1744	1.07891	0.00600671
Gh_A08G2197	0	0.297922	Gh_D08G2562	1.42009	0.00702534
Gh_A09G0081	1.71792	0.186538	Gh_D09G0079	10.4923	0.0777526
Gh_A05G0271	0	0.115444	Gh_D05G0372	0.178129	0.00507559
Gh_A07G2018	0	0.184777	Gh_D07G2238	0.0664426	0.00422227
Gh_A02G1702	2.07174	0.25327	Gh_D03G0017	7.71225	0.00573956
Gh_A12G1726	0	0.17597	Gh_D12G1884	3.96302	0.00456427
Gh_A01G1600	13.2777	0.156619	Gh_D01G1858	51.2866	0.00592796
Gh_A03G0925	0	0.137193	Gh_D02G1310	0.497422	0.00582835
Gh_A12G1932	0	0.106941	Gh_D12G2113	7.77391	0.00560907
Gh_A07G1250	0	0.139248	Gh_D07G1361	7.54362	0.00827914
Gh_A04G0899	0	0.165848	Gh_D04G1405	36.5184	0.030152
Gh_A05G3249	0.166889	0.156885	Gh_D04G0363	1.90536	0.00592897
Gh_A10G1626	0.211339	0.126155	Gh_D10G1880	0.0884029	0.00617907
Gh_A01G0699	0.176647	0.191643	Gh_D01G0717	0	0.00975991
Gh_A10G0396	3.07143	0.160871	Gh_D10G0410	0.314833	0.00770663
Gh_A13G0444	0.477247	0.231675	Gh_D13G0515	0.0820074	0.0794698
Gh_A06G0227	1.67674	0.13718	Gh_D06G0236	0.345722	0.0171144
Gh_A05G2588	2.07324	0.128604	Gh_D05G2879	0.889853	0.00611076
Gh_A01G0351	20.089	0.161322	Gh_D01G0385	9.39026	0.00544736
Gh_A04G0677	0.178413	0.230471	Gh_D04G1142	0.0550224	0.00470473
Gh_A12G1914	0.175502	0.208322	Gh_D12G2094	0	0.00602048
Gh_A05G1786	1.0808	0.111683	Gh_D05G1981	0	0.00542086
Gh_A08G0232	28.3736	0.180986	Gh_D08G0319	8.5227	0.00678363
Gh_A01G0601	0.4664	0.17388	Gh_D01G0611	0	0.0715044
Gh_A13G0277	0.0558436	0.153954	Gh_D13G0296	0	0.00567712
Gh_A09G0480	0.55547	0.149902	Gh_D09G0487	0.168499	0.0250778
Gh_A10G1271	6.98199	0.157343	Gh_D10G1214	0	0.00491058
Gh_A10G1710	0.0822909	0.166726	Gh_D10G1979	0	0.00479293
Gh_A12G2163	5.19312	0.161184	Gh_D12G2340	2.44627	0.00396535
Gh_A03G0960	0.287658	0.165991	Gh_D02G1345	0	0.00541138
Gh_A02G0260	0.325478	0.211926	Gh_D02G0329	0	0.0891491
Gh_A07G1486	6.1382	0.106938	Gh_D07G1635	3.02018	0.00604278
Gh_A02G0816	0.106002	0.118386	Gh_D02G0867	0.0265005	0.00541163
Gh_A05G1877	8.54634	0.158844	Gh_D05G2110	2.67193	0.00331561
Gh_A12G2213	36.0687	0.11453	Gh_D12G2392	0	0.00400641
Gh_A08G1683	2.19981	0.164744	Gh_D08G2040	0	0.00679574
Gh_A10G0667	0.253908	0.138407	Gh_D10G0721	0	0.00524009
Gh_A02G1061	2.68014	0.142644	Gh_D03G0620	0.54368	0.00548347
Gh_A11G2062	6.29352	0.141776	Gh_D11G2367	2.39233	0.0255325
Gh_A08G0688	119.733	0.120774	Gh_D08G0803	29.8366	0.017905
Gh_A08G1639	3.02046	0.165535	Gh_D08G1969	0	0.00695171
Gh_A10G0686	16.816	0.154727	Gh_D10G0700	0.400382	0.00520183
Gh_A12G1538	24.0175	0.172417	Gh_D12G1671	1.2097	0.00474423
Gh_A11G1680	31.7267	0.169263	Gh_D11G1838	3.10069	0.00627836
Gh_A13G0608	0.740618	0.233947	Gh_D13G0515	0.0820074	0.0794698
Gh_A07G0263	3.57435	0.111865	Gh_D07G0318	0	0.00524803
Gh_A13G1315	0.038193	0.141983	Gh_D13G1619	0	0.013474
Gh_A04G0147	5.94648	0.151668	Gh_D05G3568	1.16196	0.00533562
Gh_A12G1230	0.306528	0.12771	Gh_D12G1355	0.0519598	0.0272766
Notes: Homoeologous genes in black: mCHH level_A > mCHH level_D & Expression_A < Expression_D Homoeologous genes in red: mCHH level_A > mCHH level_D & Expression_A > Expression_D

## Sheet: CHH_A<CHH_D
Homoeolog_A	Expression_A	mCHH level_A	Homoeolog_D	Expression_D	mCHH level_D
Gh_A03G0022	0.0553244	0.0702342	Gh_D03G1629	0	0.257601
Gh_A05G1000	1.23727	0.00634013	Gh_D05G1119	0.135533	0.163924
Gh_A11G1253	0.229692	0.00373895	Gh_D11G1404	0	0.110432
Gh_A13G1758	0.709859	0.00479865	Gh_D13G2106	0	0.203318
Gh_A09G0463	0.0571851	0.00937842	Gh_D09G0471	0	0.14225
Gh_A03G1245	0.0527499	0.0340602	Gh_D02G1685	0	0.138565
Gh_A06G0107	0.09691	0.00468584	Gh_D06G0082	0	0.24893
Gh_A11G2685	5.33178	0.00615139	Gh_D11G3045	0.86476	0.111804
Gh_A13G1030	9.79083	0.00490904	Gh_D13G1282	4.48624	0.113676
Gh_A10G1157	5.00372	0.00571444	Gh_D10G1339	1.73289	0.160278
Gh_A12G0429	0.269857	0.00600805	Gh_D12G0425	0	0.308609
Gh_A05G2098	2.77312	0.00401558	Gh_D05G2352	0	0.141521
Gh_A12G0331	0.129983	0.0957271	Gh_D12G0334	0	0.199601
Gh_A12G2445	0.0333271	0.00574381	Gh_D12G2571	0	0.245145
Gh_A03G1294	2.75235	0.00556956	Gh_D02G1733	1.00085	0.152146
Gh_A01G0961	0.654625	0.0313986	Gh_D01G1010	0.131782	0.153889
Gh_A04G0840	9.75939	0.00658602	Gh_D04G1339	1.64453	0.189846
Gh_A11G2114	0.103205	0.0451061	Gh_D11G2426	0	0.176123
Gh_A04G0281	1.22132	0.00724157	Gh_D05G3386	0.17886	0.113682
Gh_A11G2118	2.187	0.00604942	Gh_D11G2427	0.231795	0.138963
Gh_A12G1881	9.25781	0.00563984	Gh_D12G2060	0	0.153723
Gh_A01G1665	5.97239	0.00671024	Gh_D01G1915	0	0.12837
Gh_A02G0138	33.9663	0.00578625	Gh_D02G0178	4.78847	0.111558
Gh_A06G1135	0.82796	0.00720319	Gh_D06G1397	0.225539	0.126414
Gh_A12G2314	18.0372	0.0193761	Gh_D12G2448	0	0.176542
Gh_A07G1297	7.6796	0.00654708	Gh_D07G1410	0.728878	0.1077
Gh_A11G1420	0.0459307	0.00664218	Gh_D11G1571	0	0.107034
Gh_A13G0899	0.868602	0.0336049	Gh_D13G1141	0	0.223691
Gh_A08G0237	317.96	0.00753353	Gh_D08G0326	43.1028	0.118805
Gh_A04G0295	0.086476	0.00818803	Gh_D05G3360	0	0.135157
Gh_A03G0958	0.0506187	0.0632561	Gh_D02G1343	0	0.196518
Gh_A01G0078	6.7061	0.00552579	Gh_D01G0079	0	0.296589
Gh_A09G0916	10.1953	0.00741504	Gh_D09G0946	0	0.289061
Gh_A09G0874	0.245236	0.013458	Gh_D09G0896	0.0613089	0.214211
Gh_A06G1783	11.1783	0.0338944	Gh_D06G2196	0	0.231544
Gh_A06G0867	3.98481	0.00644944	Gh_D06G1012	0.904768	0.159828
Gh_A05G3591	9.82206	0.0499962	Gh_D04G0014	0	0.193443
Gh_A12G2368	1.01887	0.00578514	Gh_D12G2503	0	0.10647
Gh_A07G1351	1.13683	0.00617806	Gh_D07G1463	0	0.106189
Gh_A07G1354	11.8419	0.00621275	Gh_D07G1464	3.79491	0.160436
Gh_A10G1887	0.148524	0.00272725	Gh_D10G2157	0	0.108501
Gh_A11G1418	0.383663	0.00635993	Gh_D11G1569	0.11984	0.154056
Gh_A02G0955	6.0959	0.00573276	Gh_D03G0803	0	0.15263
Gh_A13G0177	4.59241	0.00535012	Gh_D13G0192	0	0.185051
Gh_A10G1761	0.783585	0.00457196	Gh_D10G2032	0.333282	0.150391
Gh_A01G0302	0.0893989	0.00369522	Gh_D01G0336	0	0.232923
Gh_A12G0369	6.10726	0.00565611	Gh_D12G0296	0	0.207456
Gh_A09G1525	0.114294	0.007369	Gh_D09G1543	0	0.2423
Gh_A03G1206	8.14559	0.00546267	Gh_D02G1640	0.484902	0.121403
Gh_A08G1023	0.504203	0.00807422	Gh_D08G1298	0	0.16346
Gh_A11G1555	8.24518	0.00463301	Gh_D11G1710	1.21348	0.142956
Gh_A11G0374	1.70887	0.00451924	Gh_D11G0435	0	0.258304
Gh_A03G1608	8.42958	0.00562196	Gh_D02G2022	1.46635	0.194917
Gh_A08G0640	0.0693459	0.0575908	Gh_D08G0740	0	0.183668
Gh_A06G0840	6.58824	0.00532192	Gh_D06G0975	1.00182	0.129413
Gh_A13G0524	1.36221	0.0299222	Gh_D13G0605	0.288001	0.167355
Gh_A08G0184	3.77572	0.0304809	Gh_D08G0262	0.0224515	0.170779
Gh_A02G1051	4.70182	0.00626087	Gh_D03G0651	0.563726	0.137657
Gh_A11G2811	1.84959	0.00757127	Gh_D11G3165	0	0.191126
Gh_A05G3139	46.6986	0.005854	Gh_D04G0494	0.561911	0.147094
Gh_A12G1664	0.4718	0.009057	Gh_D12G1821	0	0.21639
Gh_A09G0291	20.7543	0.0046145	Gh_D09G0295	0.509767	0.212092
Gh_A12G1838	9.29031	0.00934192	Gh_D12G2009	0	0.277947
Gh_A10G0620	0.378724	0.00543589	Gh_D10G0780	0	0.251046
Gh_A07G0462	0.970258	0.0108192	Gh_D07G0526	0.44646	0.168898
Gh_A01G0130	4.07575	0.00658925	Gh_D01G0176	1.90863	0.129072
Gh_A07G1004	4.16008	0.00836427	Gh_D07G1081	0	0.113913
Gh_A08G1915	0.523468	0.00693924	Gh_D08G2280	0.169519	0.111335
Gh_A12G0083	0.102046	0.00516479	Gh_D12G0099	0	0.10932
Gh_A11G1366	0.0665611	0.00772038	Gh_D11G1511	0	0.187065
Gh_A07G0439	0.445326	0.0085407	Gh_D07G0502	0	0.164652
Gh_A08G1377	0.382112	0.00488484	Gh_D08G1671	0	0.238392
Gh_A06G1663	6.60521	0.00472115	Gh_D06G2038	0	0.245428
Gh_A05G2822	0.246564	0.00752181	Gh_D05G3126	0	0.17519
Gh_A03G0545	0.200447	0.00661261	Gh_D03G0983	0	0.109854
Gh_A07G1781	5.27916	0.00534101	Gh_D07G1984	1.80245	0.133664
Gh_A13G0536	0.597825	0.00549172	Gh_D13G0595	0	0.167164
Gh_A02G0852	13.536	0.00582814	Gh_D02G0903	0.301176	0.168329
Gh_A05G1879	1.68424	0.00604216	Gh_D05G2114	0	0.249352
Gh_A07G2099	0.221594	0.00506697	Gh_D07G2313	0	0.154422
Gh_A07G1709	1.50232	0.00566617	Gh_D07G1911	0	0.168364
Gh_A05G2381	0.47302	0.00540015	Gh_D05G2646	0	0.263019
Gh_A08G0575	0.155447	0.00438848	Gh_D08G0671	0	0.150027
Gh_A12G1670	1.51604	0.00537235	Gh_D12G1827	0.117906	0.135201
Gh_A12G1934	4.93837	0.00476845	Gh_D12G2115	0	0.139983
Gh_A06G1279	0.22869	0.00560497	Gh_D06G1604	0	0.209435
Gh_A11G0926	1.48926	0.00637885	Gh_D11G1068	3.37665	0.118293
Gh_A02G1029	0.538233	0.00523942	Gh_D03G0701	7.54129	0.131251
Gh_A13G1231	0.409302	0.027702	Gh_D13G1528	6.57547	0.139573
Gh_A12G0215	0	0.00619205	Gh_D12G0217	4.94962	0.112208
Gh_A02G1419	0.0783674	0.00612509	Gh_D03G0300	0.757551	0.146583
Gh_A08G1015	0	0.0633227	Gh_D08G1289	0.0820074	0.180008
Gh_A01G1508	0.855438	0.00457982	Gh_D01G1755	9.74361	0.126663
Gh_A11G1641	0.748943	0.00531939	Gh_D11G1799	1.89622	0.120732
Gh_A02G1017	0	0.00454453	Gh_D03G0714	0.65734	0.155391
Gh_A01G0757	0	0.00772909	Gh_D01G0776	0.0646384	0.170093
Gh_A06G1522	0	0.00566677	Gh_D06G1891	0.0476786	0.162142
Gh_A08G1549	0	0.00417001	Gh_D08G1855	0.462516	0.109665
Gh_A02G0721	0	0.0042253	Gh_D02G0764	0.0880758	0.121044
Gh_A05G2720	0	0.00573863	Gh_D05G3023	1.12311	0.181188
Gh_A07G1698	0.0871089	0.00702967	Gh_D07G1903	0.528763	0.180183
Gh_A12G2016	0.2239	0.0044989	Gh_D12G2194	0.671699	0.162998
Gh_A05G2447	0.138985	0.00649395	Gh_D05G2714	1.75411	0.13031
Gh_A07G0479	0	0.00299862	Gh_D07G0552	1.23902	0.159129
Gh_A05G3167	0.801787	0.00845399	Gh_D04G0442	1.76193	0.150374
Gh_A01G0786	0.114096	0.00520544	Gh_D01G0813	3.45509	0.153977
Gh_A12G0583	0	0.00729941	Gh_D12G0595	0.166307	0.107732
Gh_A13G1366	0	0.00891384	Gh_D13G1675	16.4429	0.117262
Gh_A05G2671	0	0.00566781	Gh_D05G2971	0.0750286	0.212238
Gh_A07G0615	5.8514	0.0369447	Gh_D07G0682	17.5549	0.172647
Gh_A06G0380	0.819987	0.00533464	Gh_D06G0410	5.83102	0.189767
Gh_A05G2421	0	0.0160418	Gh_D05G2687	0.291528	0.136108
Gh_A09G1584	0.110067	0.00600586	Gh_D09G1675	2.49977	0.134018
Gh_A05G0737	0.470194	0.00595969	Gh_D05G0871	17.0601	0.127474
Gh_A04G0330	0	0.00795826	Gh_D05G3317	0.304974	0.223599
Gh_A05G3032	0	0.00811981	Gh_D04G0610	0.594863	0.11652
Gh_A07G2040	0	0.00665992	Gh_D07G2253	0.687075	0.137128
Gh_A05G3126	0.560535	0.0043057	Gh_D04G0511	1.84176	0.203052
Gh_A03G1938	0.48441	0.00591815	Gh_D02G2377	2.26577	0.132339
Gh_A05G3238	1.32024	0.00626065	Gh_D04G0369	3.08056	0.142615
Gh_A01G0725	0	0.00519618	Gh_D01G0745	0.0401675	0.171537
Gh_A07G0920	0	0.00408841	Gh_D07G0996	0.121989	0.150031
Gh_A02G0615	0	0.00687718	Gh_D02G0670	0.34311	0.126655
Gh_A11G2030	0	0.00432212	Gh_D11G2309	0.211339	0.186042
Gh_A08G0628	0.25977	0.00483733	Gh_D08G0727	1.67992	0.138984
Gh_A08G1378	0	0.0257342	Gh_D08G1673	0.0150923	0.198629
Notes: Homoeologous genes in black: mCHH level_A < mCHH level_D & Expression_A > Expression_D Homoeologous genes in red: mCHH level_A < mCHH level_D & Expression_A < Expression_D

## Sheet: CHG_A>CHG_D
Homoeolog_A	Expression_A	mCHG level_A	Homoeolog_D	Expression_D	mCHG level_D
Gh_A01G0694	0	0.921123	Gh_D01G0712	0.165588	0.00747708
Gh_A06G0535	0	0.926202	Gh_D06G0591	0.0537019	0.00661903
Gh_A09G0036	0.426925	0.55387	Gh_D09G0035	2.67055	0.0389737
Gh_A07G0557	1.22328	0.406758	Gh_D07G0623	3.28082	0.00646085
Gh_A01G0583	0	0.436383	Gh_D01G0594	3.09687	0.00693495
Gh_A04G0285	0.112141	0.866224	Gh_D05G3373	25.8707	0.0121035
Gh_A01G0446	0	0.449467	Gh_D01G0456	0.113748	0.00214706
Gh_A01G1666	0.884225	0.49061	Gh_D01G1916	2.21908	0.00816579
Gh_A10G1261	0	0.925364	Gh_D10G1221	0.169035	0.342471
Gh_A09G0249	0.521616	0.703555	Gh_D09G0247	6.1887	0.194677
Gh_A10G0206	0	0.734364	Gh_D10G0186	0.468343	0.00673899
Gh_A06G0711	0	0.849991	Gh_D06G0821	0.238871	0.101037
Gh_A03G0379	0	0.458749	Gh_D03G1163	0.444376	0.00853044
Gh_A03G0518	0	0.901145	Gh_D03G1009	0.713651	0.0436065
Gh_A11G2005	0	0.908398	Gh_D11G1980	0.86476	0.00815192
Gh_A12G0377	0	0.539023	Gh_D12G0288	0.0467424	0.00504418
Gh_A08G1636	0.132885	0.765076	Gh_D08G1966	0.6909	0.00517533
Gh_A08G0991	0	0.658006	Gh_D08G1264	0.139283	0.221696
Gh_A10G0674	0.0798079	0.646716	Gh_D10G0714	0.481631	0.00830207
Gh_A01G0718	0	0.942493	Gh_D01G0737	0.204763	0.00762162
Gh_A09G0759	0	0.559276	Gh_D09G0761	0.108818	0.00633441
Gh_A12G1766	2.03075	0.564961	Gh_D12G1922	15.9723	0.00842312
Gh_A09G1157	0.104803	0.474602	Gh_D09G1163	2.82968	0.00724473
Gh_A02G0193	0.485265	0.739474	Gh_D02G0256	3.88212	0.0261327
Gh_A06G0361	0.767213	0.6383	Gh_D06G0391	2.0917	0.0061772
Gh_A02G0163	15.666	0.49999	Gh_D02G0204	150.979	0.0941614
Gh_A03G0925	0	0.933512	Gh_D02G1310	0.497422	0.011477
Gh_A09G0278	0	0.901223	Gh_D09G0279	2.95648	0.00386945
Gh_A09G1237	0	0.433213	Gh_D09G1238	8.24671	0.00659881
Gh_A06G1617	0.0886128	0.944154	Gh_D06G1987	8.59544	0.00395895
Gh_A04G0344	0.868602	0.515569	Gh_D05G3302	3.03121	0.0127601
Gh_A01G0057	0	0.83143	Gh_D01G0057	0.588237	0.116256
Gh_A01G0056	0.263253	0.564427	Gh_D01G0056	27.2906	0.0884963
Gh_A12G0907	0	0.748265	Gh_D12G0996	0.222852	0.0133607
Gh_A13G1234	0	0.821306	Gh_D13G1533	11.9661	0.0178744
Gh_A01G0689	0.384447	0.415902	Gh_D01G0709	3.21865	0.00649988
Gh_A12G0299	0	0.501394	Gh_D12G0366	0.495458	0.00438807
Gh_A11G2052	0	0.934568	Gh_D11G2357	1.59103	0.278051
Gh_A03G0896	0.182219	0.912197	Gh_D02G1277	6.83323	0.0034526
Gh_A04G0119	0	0.784773	Gh_D05G3602	0.930029	0.0124899
Gh_A04G0291	15.9622	0.46317	Gh_D05G3363	58.5282	0.019625
Gh_A12G1315	7.21197	0.888437	Gh_D12G1439	44.3295	0.143848
Gh_A04G0989	0	0.92042	Gh_D04G1533	5.30063	0.00752163
Gh_A03G0964	4.5864	0.49953	Gh_D02G1349	11.3811	0.0233614
Gh_A13G0578	0	0.479077	Gh_D13G0549	1.16279	0.013988
Gh_A10G0076	0	0.582164	Gh_D10G0080	1.65263	0.00645848
Gh_A02G1613	2.11077	0.699979	Gh_D03G0109	5.07737	0.0114969
Gh_A11G0189	0	0.634445	Gh_D11G0200	0.216362	0.00520357
Gh_A05G1686	0	0.432154	Gh_D05G1876	1.61634	0.00766348
Gh_A09G0347	0	0.790864	Gh_D09G0349	0.0648144	0.00588992
Gh_A13G0091	0	0.890008	Gh_D13G0107	4.19455	0.47862
Gh_A08G1584	0	0.67981	Gh_D08G1891	0.139801	0.00444363
Gh_A08G1847	0	0.936875	Gh_D08G2205	6.0556	0.119399
Gh_A05G2246	12.624	0.574458	Gh_D05G2506	55.0408	0.00448392
Gh_A07G0025	0.0434175	0.491839	Gh_D07G0033	1.38936	0.00399793
Gh_A10G0136	4.01924	0.737269	Gh_D10G0142	51.8138	0.0254671
Gh_A13G0137	1.0204	0.430206	Gh_D13G0159	8.89895	0.0166563
Gh_A07G1250	0	0.41565	Gh_D07G1361	7.54362	0.00866387
Gh_A03G1153	0	0.915661	Gh_D02G1588	0.197127	0.00566908
Gh_A08G1063	0	0.53282	Gh_D08G1342	0.330305	0.00756106
Gh_A07G1971	0	0.928366	Gh_D07G2189	5.87805	0.0264773
Gh_A05G1808	0.757592	0.419222	Gh_D05G2004	3.27142	0.00932394
Gh_A09G0399	0	0.92482	Gh_D09G0414	2.8457	0.0727993
Gh_A10G1781	0	0.503552	Gh_D10G2055	0.4922	0.00483206
Gh_A03G0476	0	0.515958	Gh_D03G1062	0.0847873	0.0531944
Gh_A01G1363	0.0811685	0.715584	Gh_D01G1609	0.291528	0.00491044
Gh_A13G1657	0.558655	0.572586	Gh_D13G2020	2.87431	0.00859802
Gh_A09G0228	0.160382	0.894241	Gh_D09G0217	1.6876	0.0110447
Gh_A10G1820	0	0.922012	Gh_D10G2085	6.06296	0.266181
Gh_A03G1287	0.760913	0.863901	Gh_D02G1727	4.37525	0.0129342
Gh_A07G1631	0.216764	0.789765	Gh_D07G1829	0.650291	0.00754201
Gh_A05G2493	0	0.743743	Gh_D05G2770	0.0505798	0.154128
Gh_A11G1600	0	0.775534	Gh_D11G1757	0.177968	0.00605108
Gh_A07G1120	0	0.412008	Gh_D07G1226	0.0855438	0.00696433
Gh_A06G0166	0	0.860654	Gh_D06G0158	0.218634	0.00668853
Gh_A03G0435	0.379337	0.528641	Gh_D03G1109	1.22143	0.00531568
Gh_A03G0432	0.801135	0.769634	Gh_D03G1112	7.79736	0.00485544
Gh_A05G1263	0.182665	0.490255	Gh_D05G1431	5.82225	0.00900087
Gh_A07G1582	0	0.919283	Gh_D07G1767	4.99954	0.00694725
Gh_A08G2197	0	0.976258	Gh_D08G2562	1.42009	0.00319174
Gh_A01G1600	13.2777	0.789623	Gh_D01G1858	51.2866	0.00501394
Gh_A08G0676	0.0705038	0.472619	Gh_D08G0782	0.206899	0.0121235
Gh_A05G3249	0.166889	0.574858	Gh_D04G0363	1.90536	0.00470873
Gh_A02G0428	0	0.90757	Gh_D02G0479	1.13459	0.0160807
Gh_A13G1300	0.899061	0.445789	Gh_D13G1600	4.35056	0.00520331
Gh_A02G0423	0	0.834246	Gh_D02G0475	0.0716416	0.0029129
Gh_A04G0747	0	0.697893	Gh_D04G1227	0.266197	0.0089326
Gh_A01G1459	0	0.425938	Gh_D01G1700	2.40893	0.0242666
Gh_A12G1045	0	0.893855	Gh_D12G1167	0.65709	0.158481
Gh_A03G1416	0.475221	0.762887	Gh_D02G1877	1.40249	0.207372
Gh_A07G0265	0.108878	0.487043	Gh_D07G0321	2.93969	0.0070106
Gh_A08G1550	0	0.784207	Gh_D08G1856	0.0765087	0.00741887
Gh_A05G2865	15.2845	0.665106	Gh_D05G3162	329.251	0.00911129
Gh_A05G2436	0	0.456122	Gh_D05G2700	0.145918	0.00734525
Gh_A12G1765	0	0.693524	Gh_D12G1921	172.668	0.00396925
Gh_A08G1903	0	0.906106	Gh_D08G2267	0.965508	0.00468105
Gh_A05G2226	0.0517185	0.506516	Gh_D05G2486	0.105969	0.00424358
Gh_A06G0272	1.46103	0.631326	Gh_D06G0296	3.07877	0.00829336
Gh_A08G0741	0	0.927887	Gh_D08G0882	59.8099	0.00428688
Gh_A02G0219	0.380202	0.648024	Gh_D02G0285	13.3852	0.0179011
Gh_A04G1030	0.0590285	0.420577	Gh_D04G1584	0.355051	0.00557486
Gh_A04G0682	0	0.721883	Gh_D04G1147	1.70858	0.0103664
Gh_A03G1673	0	0.834407	Gh_D02G2093	1.44589	0.00936538
Gh_A10G0424	0	0.664209	Gh_D10G0438	25.4065	0.00398065
Gh_A09G0081	1.71792	0.761708	Gh_D09G0079	10.4923	0.217401
Gh_A02G1702	2.07174	0.663877	Gh_D03G0017	7.71225	0.00950047
Gh_A12G1726	0	0.568321	Gh_D12G1884	3.96302	0.00633897
Gh_A11G2039	13.1155	0.531212	Gh_D11G2345	49.3708	0.00837265
Gh_A04G0899	0	0.78098	Gh_D04G1405	36.5184	0.0895166
Gh_A01G0699	0.176647	0.814386	Gh_D01G0717	0	0.0279562
Gh_A12G0836	1.40921	0.493423	Gh_D12G0900	0.528455	0.00610668
Gh_A04G0677	0.178413	0.58201	Gh_D04G1142	0.0550224	0.00711861
Gh_A03G1391	0.556814	0.827804	Gh_D02G1849	0	0.202007
Gh_A07G1074	7.89118	0.444439	Gh_D07G1171	0	0.00321297
Gh_A10G1710	0.0822909	0.730113	Gh_D10G1979	0	0.0087543
Gh_A03G0938	0.491503	0.410388	Gh_D02G1322	0.0446821	0.00619242
Gh_A13G1326	0.164015	0.720923	Gh_D13G1631	0	0.137486
Gh_A08G1639	3.02046	0.720596	Gh_D08G1969	0	0.00842483
Gh_A12G1538	24.0175	0.567199	Gh_D12G1671	1.2097	0.00292581
Gh_A05G3137	0.896136	0.601146	Gh_D04G0496	0	0.160059
Gh_A12G0747	8.44573	0.528975	Gh_D12G0766	2.3663	0.119589
Gh_A09G2067	6.87193	0.523036	Gh_D09G2276	1.02419	0.0177033
Gh_A01G1821	32.4939	0.578886	Gh_D01G2059	1.56997	0.121039
Gh_A05G2588	2.07324	0.660854	Gh_D05G2879	0.889853	0.00899942
Gh_A10G1271	6.98199	0.647384	Gh_D10G1214	0	0.00655218
Gh_A03G0960	0.287658	0.666055	Gh_D02G1345	0	0.009381
Gh_A06G0874	10.1447	0.525456	Gh_D06G1022	4.50369	0.0515091
Gh_A06G0227	1.67674	0.456423	Gh_D06G0236	0.345722	0.048793
Gh_A07G0841	0.0267687	0.797554	Gh_D07G0910	0	0.251957
Gh_A13G1315	0.038193	0.738623	Gh_D13G1619	0	0.0497908
Gh_A13G0444	0.477247	0.652602	Gh_D13G0515	0.0820074	0.11389
Gh_A11G2062	6.29352	0.498527	Gh_D11G2367	2.39233	0.0196549
Gh_A12G1914	0.175502	0.719346	Gh_D12G2094	0	0.00840477
Gh_A02G0802	0.888636	0.432736	Gh_D02G0854	0.411539	0.0121234
Gh_A09G0480	0.55547	0.789896	Gh_D09G0487	0.168499	0.0427888
Gh_A10G0667	0.253908	0.499818	Gh_D10G0721	0	0.00908878
Gh_A10G0686	16.816	0.57678	Gh_D10G0700	0.400382	0.0048444
Gh_A01G1737	0.278662	0.679505	Gh_D01G1986	0.120667	0.107956
Gh_A08G1683	2.19981	0.601561	Gh_D08G2040	0	0.0311534
Gh_A04G0147	5.94648	0.516747	Gh_D05G3568	1.16196	0.00600402
Gh_A12G1230	0.306528	0.569065	Gh_D12G1355	0.0519598	0.0753344
Gh_A01G0351	20.089	0.707411	Gh_D01G0385	9.39026	0.00882881
Gh_A02G0816	0.106002	0.636963	Gh_D02G0867	0.0265005	0.00637688
Gh_A11G1680	31.7267	0.692221	Gh_D11G1838	3.10069	0.00795956
Gh_A07G1486	6.1382	0.496365	Gh_D07G1635	3.02018	0.00488841
Gh_A12G2213	36.0687	0.481338	Gh_D12G2392	0	0
Gh_A10G1883	71.2834	0.452271	Gh_D10G2153	0.19651	0.0388492
Gh_A02G1701	0.0685471	0.485342	Gh_D03G0018	0	0.0049014
Notes: Homoeologous genes in black: mCHG level_A > mCHG level_D & Expression_A < Expression_D Homoeologous genes in red: mCHG level_A > mCHG level_D & Expression_A > Expression_D

## Sheet: CHG_A<CHG_D
Homoeolog_A	Expression_A	mCHG level_A	Homoeolog_D	Expression_D	mCHG level_D
Gh_A05G1000	1.23727	0.00661924	Gh_D05G1119	0.135533	0.651738
Gh_A06G0107	0.09691	0.00292372	Gh_D06G0082	0	0.91025
Gh_A11G2685	5.33178	0.0064189	Gh_D11G3045	0.86476	0.581515
Gh_A07G0555	0.330369	0.262014	Gh_D07G0620	0	0.925403
Gh_A01G0961	0.654625	0.0266293	Gh_D01G1010	0.131782	0.604193
Gh_A10G1908	0.167139	0.0135969	Gh_D10G2191	0	0.616064
Gh_A11G2811	1.84959	0.0117796	Gh_D11G3165	0	0.703578
Gh_A01G1665	5.97239	0.00638188	Gh_D01G1915	0	0.538963
Gh_A06G1135	0.82796	0.0104949	Gh_D06G1397	0.225539	0.459075
Gh_A10G1846	6.84716	0.00440757	Gh_D10G2105	0	0.462647
Gh_A03G0958	0.0506187	0.0814971	Gh_D02G1343	0	0.790804
Gh_A06G1783	11.1783	0.0294519	Gh_D06G2196	0	0.78611
Gh_A06G0867	3.98481	0.00772216	Gh_D06G1012	0.904768	0.543584
Gh_A03G1608	8.42958	0.00636962	Gh_D02G2022	1.46635	0.704391
Gh_A12G0331	0.129983	0.0643714	Gh_D12G0334	0	0.756662
Gh_A12G2445	0.0333271	0.00922642	Gh_D12G2571	0	0.823821
Gh_A07G0462	0.970258	0.0166753	Gh_D07G0526	0.44646	0.678874
Gh_A11G1555	8.24518	0.0061499	Gh_D11G1710	1.21348	0.527974
Gh_A01G0130	4.07575	0.00639485	Gh_D01G0176	1.90863	0.617759
Gh_A06G1663	6.60521	0.00638511	Gh_D06G2038	0	0.719877
Gh_A05G2381	0.47302	0.00693039	Gh_D05G2646	0	0.916009
Gh_A07G1667	0.0957407	0.226382	Gh_D07G1880	0	0.650913
Gh_A07G2062	260.044	0.00875201	Gh_D07G2278	13.3071	0.537765
Gh_A03G0022	0.0553244	0.509556	Gh_D03G1629	0	0.930766
Gh_A10G1157	5.00372	0.00697723	Gh_D10G1339	1.73289	0.574846
Gh_A05G2098	2.77312	0.00658393	Gh_D05G2352	0	0.790101
Gh_A11G1366	0.0665611	0.00678851	Gh_D11G1511	0	0.701207
Gh_A13G1758	0.709859	0.00353242	Gh_D13G2106	0	0.918248
Gh_A04G0295	0.086476	0.0161951	Gh_D05G3360	0	0.604649
Gh_A09G0874	0.245236	0.0067967	Gh_D09G0896	0.0613089	0.667139
Gh_A09G1525	0.114294	0.00739177	Gh_D09G1543	0	0.798772
Gh_A01G1874	0.269727	0.00607837	Gh_D01G2131	0.0539453	0.49601
Gh_A05G2704	1.63911	0.373623	Gh_D05G3005	0	0.849175
Gh_A12G1881	9.25781	0.0100288	Gh_D12G2060	0	0.591651
Gh_A08G0184	3.77572	0.074701	Gh_D08G0262	0.0224515	0.481945
Gh_A06G1279	0.22869	0.00724964	Gh_D06G1604	0	0.922481
Gh_A02G1051	4.70182	0.00449373	Gh_D03G0651	0.563726	0.527671
Gh_A12G1685	0.0936179	0.441584	Gh_D12G1845	0	0.93722
Gh_A07G0439	0.445326	0.00570568	Gh_D07G0502	0	0.638016
Gh_A13G0536	0.597825	0.00711601	Gh_D13G0595	0	0.666795
Gh_A05G1879	1.68424	0.00731628	Gh_D05G2114	0	0.644921
Gh_A07G1709	1.50232	0.00634839	Gh_D07G1911	0	0.59115
Gh_A09G0463	0.0571851	0.0143573	Gh_D09G0471	0	0.821045
Gh_A12G1342	5.71607	0.107221	Gh_D12G1468	2.55279	0.634048
Gh_A10G0620	0.378724	0.00638578	Gh_D10G0780	0	0.956316
Gh_A12G0429	0.269857	0.00288837	Gh_D12G0425	0	0.966997
Gh_A07G1673	1.48075	0.0107744	Gh_D07G1882	0.725581	0.413952
Gh_A04G0840	9.75939	0.00672749	Gh_D04G1339	1.64453	0.785023
Gh_A11G2114	0.103205	0.20344	Gh_D11G2426	0	0.90287
Gh_A11G2118	2.187	0.00759853	Gh_D11G2427	0.231795	0.751509
Gh_A11G1420	0.0459307	0.0091793	Gh_D11G1571	0	0.45752
Gh_A13G0899	0.868602	0.0385694	Gh_D13G1141	0	0.944389
Gh_A12G1670	1.51604	0.00600512	Gh_D12G1827	0.117906	0.511558
Gh_A01G0568	0.208231	0.0055519	Gh_D01G0577	0	0.420645
Gh_A05G3591	9.82206	0.100554	Gh_D04G0014	0	0.873247
Gh_A07G1354	11.8419	0.00344084	Gh_D07G1464	3.79491	0.65271
Gh_A01G0302	0.0893989	0.00454983	Gh_D01G0336	0	0.90754
Gh_A08G1023	0.504203	0.00799496	Gh_D08G1298	0	0.875863
Gh_A09G0291	20.7543	0.00861526	Gh_D09G0295	0.509767	0.680886
Gh_A10G2097	7.91909	0.038481	Gh_D10G2367	0	0.474298
Gh_A05G2822	0.246564	0.0037572	Gh_D05G3126	0	0.927191
Gh_A08G0575	0.155447	0.00778464	Gh_D08G0671	0	0.754198
Gh_A11G2288	3.73072	0.00683256	Gh_D11G2598	1.21339	0.497481
Gh_A08G1377	0.382112	0.00400599	Gh_D08G1671	0	0.939877
Gh_A11G2095	36.0004	0.00692429	Gh_D11G2411	4.12313	0.459949
Gh_A08G0882	1.89892	0.00906491	Gh_D08G1072	0.236361	0.431269
Gh_A03G1245	0.0527499	0.0461346	Gh_D02G1685	0	0.592708
Gh_A13G0524	1.36221	0.0546265	Gh_D13G0605	0.288001	0.499994
Gh_A02G0103	0.0940729	0.0879149	Gh_D02G0127	0	0.533558
Gh_A07G2099	0.221594	0.00174142	Gh_D07G2313	0	0.556042
Gh_A01G0078	6.7061	0.0053176	Gh_D01G0079	0	0.807731
Gh_A09G0916	10.1953	0.0055152	Gh_D09G0946	0	0.860182
Gh_A11G2772	0.0261225	0.0161009	Gh_D11G3108	0	0.44286
Gh_A11G1418	0.383663	0.00937823	Gh_D11G1569	0.11984	0.620625
Gh_A02G0955	6.0959	0.00592419	Gh_D03G0803	0	0.672426
Gh_A13G0177	4.59241	0.00787964	Gh_D13G0192	0	0.488144
Gh_A12G0369	6.10726	0.00935374	Gh_D12G0296	0	0.941189
Gh_A11G0374	1.70887	0.005205	Gh_D11G0435	0	0.775986
Gh_A12G2314	18.0372	0.0263112	Gh_D12G2448	0	0.49464
Gh_A03G1294	2.75235	0.00736351	Gh_D02G1733	1.00085	0.690108
Gh_A12G1664	0.4718	0.00802236	Gh_D12G1821	0	0.931923
Gh_A06G0840	6.58824	0.00573037	Gh_D06G0975	1.00182	0.489537
Gh_A10G1887	0.148524	0.00107759	Gh_D10G2157	0	0.613035
Gh_A02G0852	13.536	0.00887649	Gh_D02G0903	0.301176	0.672677
Gh_A12G1838	9.29031	0.0109472	Gh_D12G2009	0	0.870704
Gh_A12G1934	4.93837	0.00646728	Gh_D12G2115	0	0.57529
Gh_A01G1508	0.855438	0.00353386	Gh_D01G1755	9.74361	0.550756
Gh_A06G1522	0	0.00468431	Gh_D06G1891	0.0476786	0.484091
Gh_A09G1584	0.110067	0.00560693	Gh_D09G1675	2.49977	0.430979
Gh_A05G2671	0	0.0166603	Gh_D05G2971	0.0750286	0.787798
Gh_A07G0615	5.8514	0.0289321	Gh_D07G0682	17.5549	0.611277
Gh_A02G1017	0	0.00812029	Gh_D03G0714	0.65734	0.709697
Gh_A01G0757	0	0.00251572	Gh_D01G0776	0.0646384	0.602131
Gh_A07G1698	0.0871089	0.00813447	Gh_D07G1903	0.528763	0.725522
Gh_A05G3167	0.801787	0.00162106	Gh_D04G0442	1.76193	0.784474
Gh_A02G1293	2.25649	0.00544513	Gh_D03G0432	5.561	0.420098
Gh_A04G0330	0	0.00677564	Gh_D05G3317	0.304974	0.855064
Gh_A13G1906	0	0.153205	Gh_D13G2293	1.48609	0.56091
Gh_A05G3126	0.560535	0.0103622	Gh_D04G0511	1.84176	0.774886
Gh_A01G0725	0	0.00470846	Gh_D01G0745	0.0401675	0.735614
Gh_A07G0920	0	0.00474465	Gh_D07G0996	0.121989	0.748031
Gh_A08G1549	0	0.00553206	Gh_D08G1855	0.462516	0.687749
Gh_A12G2016	0.2239	0.0075447	Gh_D12G2194	0.671699	0.455304
Gh_A07G0479	0	0.00178571	Gh_D07G0552	1.23902	0.639927
Gh_A08G0628	0.25977	0.00355283	Gh_D08G0727	1.67992	0.646569
Gh_A01G0786	0.114096	0.00843056	Gh_D01G0813	3.45509	0.715902
Gh_A08G1430	0	0.0914756	Gh_D08G1725	1.01074	0.788843
Gh_A10G1621	0.157205	0.00387919	Gh_D10G1877	0.558436	0.5209
Gh_A07G2040	0	0.00463635	Gh_D07G2253	0.687075	0.449587
Gh_A03G1938	0.48441	0.00624325	Gh_D02G2377	2.26577	0.465991
Gh_A05G3238	1.32024	0.00580685	Gh_D04G0369	3.08056	0.473567
Gh_A05G3094	0.0767213	0.00890475	Gh_D04G0546	0.153939	0.616778
Gh_A08G1378	0	0.0178823	Gh_D08G1673	0.0150923	0.896305
Gh_A08G1015	0	0.0355211	Gh_D08G1289	0.0820074	0.664352
Gh_A11G1641	0.748943	0.00723972	Gh_D11G1799	1.89622	0.503508
Gh_A06G1683	0	0.00802152	Gh_D06G2057	0.0802486	0.428653
Gh_A05G2720	0	0.00799389	Gh_D05G3023	1.12311	0.628747
Gh_A11G0600	0.274707	0.00564954	Gh_D11G0687	0.623049	0.434026
Gh_A06G0380	0.819987	0.00941456	Gh_D06G0410	5.83102	0.654272
Gh_A09G0626	0	0.000978221	Gh_D09G0626	0.877053	0.432164
Gh_A05G3032	0	0.0047879	Gh_D04G0610	0.594863	0.661456
Notes: Homoeologous genes in black: mCHG level_A < mCHG level_D & Expression_A > Expression_D Homoeologous genes in red: mCHG level_A < mCHG level_D & Expression_A < Expression_D
